# Supplementary material for: Differential transcriptome regulation by 3,5-T2 and 3′,3,5-T3 in brain and liver uncovers novel roles for thyroid hormones in tilapia
Source: Sci Rep. 2017 Nov 8;7:15043. doi: 10.1038/s41598-017-14913-9 (PMC5678081; doi:10.1038/s41598-017-14913-9)
Supplement: Supplementary file 2 — Supplemental Data S3 [file 41598_2017_14913_MOESM2_ESM.xlsx]

## Sheet: Hoja1
Differential transcriptome regulation by 3,5-T2 and 3’,3,5-T3 in brain and liver uncovers novel roles for thyroid hormones in tilapia
Olvera A., Martyniuk C. J. , Buisine N. , Jiménez-Jacinto V. , Sanchez-Flores A. , Sachs L.M. , Orozco A.
Supplemental Data S3. Gene expression data from the RNA-seq analysis, is shown in columns where first is the gene ID corresponding
to ENSEBL transcrip identifier, the second is logFC or the logaritmic fold change, the third is P vlue and the forth is FDR or false discovery rate.
Cerebellum_T2
GeneID	logFC	PValue	FDR
ENSONIT00000006214	-9.22662	2.85836e-14	6.1449e-10
ENSONIT00000011699	-3.13126	2.33304e-13	2.50778e-09
ENSONIT00000013892	-2.12948	2.10135e-12	1.50583e-08
ENSONIT00000025115	-1.40393	6.27445e-11	3.3722e-07
ENSONIT00000000764	-8.72265	6.78656e-10	2.91795e-06
ENSONIT00000014262	-1.59411	5.61128e-09	2.01052e-05
ENSONIT00000012192	8.79716	8.13987e-09	2.36165e-05
ENSONIT00000013891	-1.18837	8.78834e-09	2.36165e-05
ENSONIT00000001866	-1.06357	2.58958e-08	6.18563e-05
ENSONIT00000011496	-2.87824	1.43904e-07	0.000309364
ENSONIT00000011807	3.02047	9.92528e-07	0.00193976
ENSONIT00000003899	-1.71805	1.98892e-06	0.00356315
ENSONIT00000011854	-8.42558	2.94597e-06	0.00487173
ENSONIT00000014026	-1.3064	3.61221e-06	0.00554681
ENSONIT00000001675	-1.00424	4.78666e-06	0.00686024
ENSONIT00000002722	-0.977527	6.08893e-06	0.00818123
ENSONIT00000013987	1.1788	6.50071e-06	0.00822072
ENSONIT00000018977	-1.2508	7.23191e-06	0.00848184
ENSONIT00000025101	-0.995536	7.49627e-06	0.00848184
ENSONIT00000025134	4.8916	9.79105e-06	0.0105244
ENSONIT00000006558	-2.68528	1.29988e-05	0.0133071
ENSONIT00000019512	0.936518	1.54948e-05	0.0151413
ENSONIT00000001882	-0.768302	1.7493e-05	0.0159724
ENSONIT00000010451	0.754886	1.78666e-05	0.0159724
ENSONIT00000022490	-1.4055	1.85743e-05	0.0159724
ENSONIT00000012137	4.51319	2.22613e-05	0.0184067
ENSONIT00000009429	-5.6483	2.67642e-05	0.0213102
ENSONIT00000001537	-5.37494	2.83246e-05	0.0217472
ENSONIT00000021566	-0.97076	2.97788e-05	0.0220754
ENSONIT00000004552	-1.04222	3.64082e-05	0.0254014
ENSONIT00000007139	-7.53192	3.7282e-05	0.0254014
ENSONIT00000016883	-7.74886	3.80499e-05	0.0254014
ENSONIT00000012296	2.15788	3.89917e-05	0.0254014
ENSONIT00000016061	-1.93405	4.39347e-05	0.0277796
ENSONIT00000010503	-1.89704	5.36712e-05	0.0329664
ENSONIT00000001462	-0.753161	7.14232e-05	0.0426515
ENSONIT00000014289	-6.30834	8.08865e-05	0.0469972
ENSONIT00000007599	-1.86038	8.36875e-05	0.0473451
Cerebellum_T3
GeneID	logFC	PValue	FDR
ENSONIT00000004104	-5.20916	3.05439e-16	6.67843e-12
ENSONIT00000012192	9.1448	3.00533e-15	3.28558e-11
ENSONIT00000013891	-1.4065	1.65557e-14	1.20663e-10
ENSONIT00000016321	-2.48827	5.30463e-13	2.89964e-09
ENSONIT00000026398	-2.22736	1.10346e-12	4.82545e-09
ENSONIT00000014262	-1.7355	6.44837e-12	2.34989e-08
ENSONIT00000025396	1.29312	7.77807e-11	2.42953e-07
ENSONIT00000021566	-1.32812	1.89299e-10	5.17379e-07
ENSONIT00000026535	-1.11405	1.72288e-09	4.18563e-06
ENSONIT00000013892	-1.53073	2.03248e-09	4.44401e-06
ENSONIT00000016024	-3.85261	3.07951e-09	6.12122e-06
ENSONIT00000013832	-2.04452	7.57983e-09	1.38111e-05
ENSONIT00000003899	-2.00018	1.07524e-08	1.80848e-05
ENSONIT00000001830	-1.0109	1.17666e-08	1.8377e-05
ENSONIT00000022558	-2.43046	1.52215e-08	2.21879e-05
ENSONIT00000001882	-0.901842	2.22389e-08	3.03909e-05
ENSONIT00000018977	-1.40602	2.77717e-08	3.55888e-05
ENSONIT00000025101	-1.09192	2.92979e-08	3.55888e-05
ENSONIT00000026178	-2.26458	3.77945e-08	4.34935e-05
ENSONIT00000013634	-2.37613	5.08428e-08	5.55839e-05
ENSONIT00000019223	-2.90791	8.95325e-08	9.32204e-05
ENSONIT00000004552	-1.19137	1.12338e-07	0.000111649
ENSONIT00000024498	-1.58683	1.88469e-07	0.000179168
ENSONIT00000002722	-0.9863	3.80527e-07	0.000346676
ENSONIT00000001866	-1.03649	4.3017e-07	0.000376227
ENSONIT00000008597	-2.16323	4.52003e-07	0.000380117
ENSONIT00000007746	-2.67903	5.13773e-07	0.000411884
ENSONIT00000009898	7.91271	5.27452e-07	0.000411884
ENSONIT00000000233	5.17925	6.15096e-07	0.000463761
ENSONIT00000016266	-2.30203	9.23023e-07	0.00067273
ENSONIT00000019068	1.31192	9.79511e-07	0.000683148
ENSONIT00000001666	8.02162	9.99804e-07	0.000683148
ENSONIT00000019697	-0.994117	2.01624e-06	0.00130853
ENSONIT00000017601	-7.79737	2.03476e-06	0.00130853
ENSONIT00000011978	8.80823	2.67612e-06	0.00167181
ENSONIT00000023837	-1.23894	2.77511e-06	0.00168549
ENSONIT00000011807	2.85109	3.12024e-06	0.0018439
ENSONIT00000018190	0.820385	3.50716e-06	0.002018
ENSONIT00000021203	0.743375	3.91098e-06	0.00219266
ENSONIT00000007078	0.764945	4.43664e-06	0.0024181
ENSONIT00000002896	-0.77795	4.73766e-06	0.0024181
ENSONIT00000000377	-9.28229	4.74199e-06	0.0024181
ENSONIT00000025115	-1.03078	4.75546e-06	0.0024181
ENSONIT00000010037	2.35234	7.80822e-06	0.00388015
ENSONIT00000013320	2.29227	8.72824e-06	0.00419678
ENSONIT00000021478	3.4459	8.82927e-06	0.00419678
ENSONIT00000024145	0.963256	9.29734e-06	0.00432524
ENSONIT00000023368	-7.56442	1.05294e-05	0.00479637
ENSONIT00000021234	2.971	1.34063e-05	0.0059822
ENSONIT00000001430	9.98273	1.38373e-05	0.00605107
ENSONIT00000007934	-1.18348	1.54346e-05	0.00661719
ENSONIT00000011468	-1.64922	1.70521e-05	0.00717007
ENSONIT00000000136	7.42803	1.88436e-05	0.00777389
ENSONIT00000005105	-0.97603	2.08749e-05	0.0084524
ENSONIT00000020281	0.748239	2.30224e-05	0.00912211
ENSONIT00000020269	7.44774	2.33633e-05	0.00912211
ENSONIT00000000125	2.35123	2.51861e-05	0.00966131
ENSONIT00000009587	-0.816352	2.61409e-05	0.00985467
ENSONIT00000014975	0.930956	2.7515e-05	0.0101969
ENSONIT00000010771	-0.815456	3.23991e-05	0.0116282
ENSONIT00000011088	-1.0726	3.24409e-05	0.0116282
ENSONIT00000021545	-2.62587	3.31657e-05	0.0116963
ENSONIT00000021227	3.86701	4.34169e-05	0.0150684
ENSONIT00000003110	5.32571	4.44982e-05	0.0152024
ENSONIT00000009151	1.25127	5.01374e-05	0.0168081
ENSONIT00000011376	1.0486	5.07358e-05	0.0168081
ENSONIT00000024855	-0.955474	5.26146e-05	0.0171704
ENSONIT00000002955	4.10741	5.38829e-05	0.0173257
ENSONIT00000019195	1.15178	5.51512e-05	0.0174765
ENSONIT00000018638	2.97369	5.84953e-05	0.0182714
ENSONIT00000009330	-2.93259	6.00176e-05	0.0184279
ENSONIT00000007957	8.65172	6.10961e-05	0.0184279
ENSONIT00000008415	-0.702012	6.15944e-05	0.0184279
ENSONIT00000021703	-3.63723	6.23675e-05	0.0184279
ENSONIT00000025410	-4.31132	6.56826e-05	0.0189961
ENSONIT00000021219	4.26308	6.60282e-05	0.0189961
ENSONIT00000014380	-0.893484	7.47959e-05	0.0210028
ENSONIT00000003162	7.5112	7.56723e-05	0.0210028
ENSONIT00000000929	3.67004	7.58846e-05	0.0210028
ENSONIT00000006886	-1.58869	7.85618e-05	0.0212755
ENSONIT00000018117	0.776967	7.88162e-05	0.0212755
ENSONIT00000019204	1.98278	8.04976e-05	0.0213775
ENSONIT00000024055	0.860463	8.11493e-05	0.0213775
ENSONIT00000010233	7.22251	8.52945e-05	0.022202
ENSONIT00000000335	0.797085	8.87711e-05	0.022835
ENSONIT00000021332	1.0543	9.04571e-05	0.0229982
ENSONIT00000006245	7.18761	9.73639e-05	0.0244697
ENSONIT00000003637	0.865192	0.000100758	0.0246826
ENSONIT00000017726	7.10177	0.000100818	0.0246826
ENSONIT00000003274	2.47446	0.000102029	0.0246826
ENSONIT00000020533	1.73763	0.000103605	0.0246826
ENSONIT00000002609	0.73757	0.000103855	0.0246826
ENSONIT00000003702	-0.862584	0.000105173	0.0247269
ENSONIT00000017834	0.987429	0.000108073	0.0249556
ENSONIT00000025847	0.722163	0.000108428	0.0249556
ENSONIT00000021838	2.36721	0.000117104	0.0265999
ENSONIT00000016101	0.776806	0.000118006	0.0265999
ENSONIT00000019447	1.55169	0.000125492	0.0279989
ENSONIT00000007246	-0.919906	0.000128668	0.0283482
ENSONIT00000016007	0.58968	0.000129651	0.0283482
ENSONIT00000017623	3.4554	0.000132563	0.0286979
ENSONIT00000012169	0.767675	0.000134906	0.0289187
ENSONIT00000010054	6.60824	0.000136274	0.0289285
ENSONIT00000010503	-1.25064	0.000139246	0.0291944
ENSONIT00000010604	0.656287	0.000140197	0.0291944
ENSONIT00000003886	7.89534	0.000147191	0.0299459
ENSONIT00000019445	7.26693	0.000147611	0.0299459
ENSONIT00000005349	7.26693	0.000147915	0.0299459
ENSONIT00000011230	-0.792008	0.000154312	0.0309544
ENSONIT00000009669	-1.12497	0.000158625	0.0315303
ENSONIT00000001998	-4.42481	0.000165126	0.0325269
ENSONIT00000005959	0.950123	0.000168508	0.0328966
ENSONIT00000020025	0.731864	0.000174518	0.0337685
ENSONIT00000022768	-2.03531	0.000182901	0.03508
ENSONIT00000021950	7.72333	0.000188567	0.0358523
ENSONIT00000021590	-0.836139	0.000190796	0.0359634
ENSONIT00000012205	1.28257	0.000192776	0.0360261
ENSONIT00000013197	-0.967479	0.000207918	0.038125
ENSONIT00000008882	-0.594708	0.000208767	0.038125
ENSONIT00000022334	2.84056	0.000209238	0.038125
ENSONIT00000002063	-0.579022	0.000217728	0.0391459
ENSONIT00000009782	4.62153	0.000218422	0.0391459
ENSONIT00000009014	1.87907	0.000227356	0.0404158
ENSONIT00000000512	-0.767649	0.000229856	0.0405307
ENSONIT00000007101	0.676002	0.00023269	0.0407021
ENSONIT00000026584	-0.664589	0.000239487	0.0415587
ENSONIT00000002241	-1.01473	0.000244299	0.0417127
ENSONIT00000003342	-0.802091	0.000246084	0.0417127
ENSONIT00000022047	0.840958	0.000246098	0.0417127
ENSONIT00000000634	-0.97006	0.000263795	0.0440591
ENSONIT00000017369	7.28407	0.000263972	0.0440591
ENSONIT00000003610	3.26029	0.000268445	0.0444455
ENSONIT00000014289	-4.83587	0.000270352	0.0444455
ENSONIT00000016061	-1.4816	0.000280743	0.0458093
ENSONIT00000023469	0.683915	0.000295383	0.0478412
ENSONIT00000026621	1.19653	0.000298619	0.0480096
ENSONIT00000000852	-7.01847	0.000304837	0.0486516
ENSONIT00000000239	5.16933	0.000314436	0.0493814
ENSONIT00000015961	-1.24611	0.00031557	0.0493814
ENSONIT00000012967	0.568802	0.000316186	0.0493814
Thalamus-pituitary_T2
GeneID	logFC	PValue	FDR
ENSONIT00000014003	-10.0366	2.19147e-23	4.93585e-19
ENSONIT00000022546	1.57204	2.58165e-12	2.90733e-08
ENSONIT00000020962	4.11915	3.1046e-11	2.33083e-07
ENSONIT00000011013	5.27037	3.1811e-10	1.7912e-06
ENSONIT00000013579	-3.13692	7.47399e-10	3.36673e-06
ENSONIT00000018461	-1.35611	3.46729e-09	1.30156e-05
ENSONIT00000004192	3.80785	1.20611e-08	3.88075e-05
ENSONIT00000006400	-1.12984	3.34218e-08	9.40948e-05
ENSONIT00000013892	-1.9538	5.7754e-08	0.000144533
ENSONIT00000001178	5.65486	7.43973e-08	0.000167565
ENSONIT00000011399	-4.08705	6.07233e-07	0.00116022
ENSONIT00000008028	-2.81237	6.18154e-07	0.00116022
ENSONIT00000017882	1.42269	9.12697e-07	0.00158128
ENSONIT00000025661	1.61511	1.01854e-06	0.00163083
ENSONIT00000009743	7.79096	1.18753e-06	0.00163083
ENSONIT00000017270	5.76763	1.20198e-06	0.00163083
ENSONIT00000018321	-1.42496	1.23092e-06	0.00163083
ENSONIT00000011496	-4.65802	2.22361e-06	0.00278235
ENSONIT00000011978	-9.12001	2.85371e-06	0.00338285
ENSONIT00000004714	1.82147	3.90771e-06	0.00433346
ENSONIT00000010016	-2.38344	4.04043e-06	0.00433346
ENSONIT00000014598	-1.24075	4.54206e-06	0.00446568
ENSONIT00000004715	-0.916203	4.56026e-06	0.00446568
ENSONIT00000019458	-1.07544	4.93506e-06	0.00463135
ENSONIT00000001866	-0.966517	6.04568e-06	0.00544667
ENSONIT00000014289	-11.42	6.33948e-06	0.0054917
ENSONIT00000004104	-3.02838	7.06296e-06	0.00589182
ENSONIT00000012173	0.889351	1.14734e-05	0.00922914
ENSONIT00000015495	-3.89372	1.33054e-05	0.0103337
ENSONIT00000011699	-5.52269	1.79965e-05	0.0135111
ENSONIT00000011854	7.4128	1.89557e-05	0.0137722
ENSONIT00000002067	-1.13074	1.99347e-05	0.0140309
ENSONIT00000019019	7.49524	2.1105e-05	0.0144045
ENSONIT00000009482	5.40154	2.19327e-05	0.0145291
ENSONIT00000014158	7.40219	2.40391e-05	0.0154695
ENSONIT00000013393	-1.16856	2.61836e-05	0.0163814
ENSONIT00000014383	1.05145	3.67274e-05	0.022357
ENSONIT00000003870	-1.0868	3.90467e-05	0.0230059
ENSONIT00000016001	-7.55582	4.07367e-05	0.0230059
ENSONIT00000013929	3.79808	4.08577e-05	0.0230059
ENSONIT00000013832	-1.56231	4.34708e-05	0.0234459
ENSONIT00000006010	0.842805	4.37211e-05	0.0234459
ENSONIT00000020215	-5.19258	4.99632e-05	0.0261703
ENSONIT00000018977	-0.978876	5.62799e-05	0.0288089
ENSONIT00000002497	-1.53878	6.34741e-05	0.0311585
ENSONIT00000019014	-0.933556	6.36368e-05	0.0311585
ENSONIT00000001209	-0.730223	6.71021e-05	0.0321562
ENSONIT00000013891	-0.732995	6.8834e-05	0.0322989
ENSONIT00000006766	1.12871	7.28418e-05	0.0334819
ENSONIT00000019469	-5.34788	7.51288e-05	0.0338425
ENSONIT00000006882	1.38083	8.61719e-05	0.0380559
ENSONIT00000011871	-0.789934	9.22931e-05	0.0399753
ENSONIT00000017471	-4.4103	9.67839e-05	0.0411295
ENSONIT00000025684	4.70205	0.000103142	0.0430197
Thalamus-pituitary_T3
GeneID	logFC	PValue	FDR
ENSONIT00000015870	-3.63238	6.78157e-36	1.5268e-31
ENSONIT00000012595	4.69366	3.79495e-13	4.27198e-09
ENSONIT00000002306	-2.90603	1.25723e-12	9.43508e-09
ENSONIT00000005359	3.8254	3.51134e-12	1.97636e-08
ENSONIT00000003180	-3.52422	4.60223e-10	1.91016e-06
ENSONIT00000006722	-8.92892	5.0906e-10	1.91016e-06
ENSONIT00000020012	-1.0481	6.10433e-10	1.96333e-06
ENSONIT00000018977	-1.68281	1.32178e-09	3.66037e-06
ENSONIT00000002213	-2.97478	1.61771e-09	3.66037e-06
ENSONIT00000022386	2.53705	1.62582e-09	3.66037e-06
ENSONIT00000009743	8.47952	2.83515e-09	5.80279e-06
ENSONIT00000013681	-1.6825	6.37904e-09	1.11524e-05
ENSONIT00000020281	1.10123	6.43962e-09	1.11524e-05
ENSONIT00000018059	-0.950077	1.56772e-08	2.41342e-05
ENSONIT00000001866	-1.11065	1.60795e-08	2.41342e-05
ENSONIT00000011609	-3.91422	1.79946e-08	2.53207e-05
ENSONIT00000013891	-0.941015	2.31165e-08	3.06144e-05
ENSONIT00000002497	-1.46544	3.04906e-08	3.81369e-05
ENSONIT00000004715	-1.31961	3.37166e-08	3.99524e-05
ENSONIT00000006889	-2.17418	7.15054e-08	7.93232e-05
ENSONIT00000019066	-2.7791	7.3989e-08	7.93232e-05
ENSONIT00000021728	-3.89439	7.82222e-08	8.00497e-05
ENSONIT00000015542	-5.15237	1.86703e-07	0.000182757
ENSONIT00000016072	3.87885	2.08004e-07	0.000195125
ENSONIT00000001755	-0.942084	3.03744e-07	0.00027354
ENSONIT00000015928	-0.918431	3.71856e-07	0.000321999
ENSONIT00000022967	-0.790437	4.2391e-07	0.000353478
ENSONIT00000013892	-1.56956	4.78573e-07	0.000384807
ENSONIT00000013265	7.97242	6.77575e-07	0.000510027
ENSONIT00000013675	-8.03293	6.81217e-07	0.000510027
ENSONIT00000017369	7.99068	7.02267e-07	0.000510027
ENSONIT00000015144	-1.33029	7.5212e-07	0.000529164
ENSONIT00000021045	-1.07892	9.63276e-07	0.000657188
ENSONIT00000001178	5.3813	1.03348e-06	0.000684345
ENSONIT00000018461	-1.05237	2.24606e-06	0.00144133
ENSONIT00000018321	-1.42016	2.30469e-06	0.00144133
ENSONIT00000018489	1.62559	3.20532e-06	0.00195039
ENSONIT00000013957	-2.01079	3.51743e-06	0.00208398
ENSONIT00000022627	-2.24072	4.68154e-06	0.00264953
ENSONIT00000004714	1.82861	4.70734e-06	0.00264953
ENSONIT00000024676	-1.77985	7.37125e-06	0.00404772
ENSONIT00000000563	0.925681	7.66336e-06	0.00410793
ENSONIT00000018464	1.70383	9.39135e-06	0.00491714
ENSONIT00000021704	2.45574	1.00365e-05	0.00513549
ENSONIT00000009525	-1.56199	1.07275e-05	0.00536708
ENSONIT00000017882	1.34396	1.0972e-05	0.00537006
ENSONIT00000018474	-7.57562	1.14221e-05	0.00547144
ENSONIT00000003101	-3.84726	1.21716e-05	0.00570901
ENSONIT00000016607	-0.699565	1.32463e-05	0.00608629
ENSONIT00000015268	3.25337	1.37441e-05	0.00614412
ENSONIT00000011871	-0.926938	1.3918e-05	0.00614412
ENSONIT00000026398	-0.859877	1.50999e-05	0.0065377
ENSONIT00000002896	-1.06662	1.71317e-05	0.00716091
ENSONIT00000021838	5.75681	1.71755e-05	0.00716091
ENSONIT00000011872	1.13304	1.77203e-05	0.00725373
ENSONIT00000005620	1.16721	2.04446e-05	0.00807364
ENSONIT00000005795	7.84449	2.05067e-05	0.00807364
ENSONIT00000010386	-0.944527	2.08789e-05	0.00807364
ENSONIT00000002378	-1.11494	2.11577e-05	0.00807364
ENSONIT00000003326	-0.905732	2.40752e-05	0.00903382
ENSONIT00000013257	-3.58551	2.65142e-05	0.00967357
ENSONIT00000009744	-0.709794	2.66395e-05	0.00967357
ENSONIT00000004878	7.12408	2.71996e-05	0.00971481
ENSONIT00000001882	-1.0021	2.76705e-05	0.00971481
ENSONIT00000010855	1.43308	2.80535e-05	0.00971481
ENSONIT00000008792	-0.653029	2.84791e-05	0.00971481
ENSONIT00000000416	1.52633	3.09652e-05	0.0102801
ENSONIT00000022387	-1.14049	3.13792e-05	0.0102801
ENSONIT00000000550	-2.63198	3.15062e-05	0.0102801
ENSONIT00000010037	5.12694	3.3791e-05	0.0108682
ENSONIT00000022133	-7.37375	3.58614e-05	0.0113716
ENSONIT00000013832	-1.72582	4.22645e-05	0.0132159
ENSONIT00000010771	-0.689365	4.36358e-05	0.0134578
ENSONIT00000019223	-1.26512	4.69393e-05	0.014281
ENSONIT00000004231	-1.71136	4.98428e-05	0.0149622
ENSONIT00000006400	-0.839574	5.4547e-05	0.0161588
ENSONIT00000016527	7.37495	5.73104e-05	0.016757
ENSONIT00000008192	-0.75141	5.9256e-05	0.0169349
ENSONIT00000016882	-1.01568	5.94234e-05	0.0169349
ENSONIT00000000377	-7.08116	7.17883e-05	0.020203
ENSONIT00000021088	3.33647	8.2918e-05	0.0230471
ENSONIT00000001830	-1.06824	8.40573e-05	0.0230668
ENSONIT00000018100	-2.87624	8.50379e-05	0.0230668
ENSONIT00000002233	-2.12611	8.61862e-05	0.0231
ENSONIT00000022869	-0.678755	8.92863e-05	0.0236493
ENSONIT00000023952	-0.810916	9.07796e-05	0.0237652
ENSONIT00000002953	2.74848	9.54377e-05	0.0246975
ENSONIT00000016400	-0.773175	9.88504e-05	0.0250724
ENSONIT00000016163	-2.71833	0.000100148	0.0250724
ENSONIT00000005105	-0.759976	0.000100972	0.0250724
ENSONIT00000020675	-0.645937	0.000101341	0.0250724
ENSONIT00000002324	-3.16345	0.000108369	0.0265197
ENSONIT00000020668	3.22792	0.00011001	0.0266319
ENSONIT00000008617	4.06879	0.000134389	0.0321876
ENSONIT00000017308	-0.753809	0.000147663	0.0349945
ENSONIT00000024343	1.52698	0.000150215	0.0352284
ENSONIT00000022075	-0.630472	0.000152006	0.035281
ENSONIT00000012574	-7.119	0.000158172	0.0363075
ENSONIT00000007644	-1.13324	0.000161129	0.0363075
ENSONIT00000011830	-0.769323	0.000161266	0.0363075
ENSONIT00000001609	-0.634236	0.000184808	0.0411957
ENSONIT00000014003	-2.87438	0.000187859	0.0414653
ENSONIT00000024417	-0.90623	0.0001904	0.0416182
ENSONIT00000016877	-0.894263	0.000196684	0.0425782
ENSONIT00000003406	0.889185	0.000201953	0.0433025
ENSONIT00000012736	-0.902017	0.000204236	0.0433789
ENSONIT00000019640	0.734772	0.000208335	0.0438361
ENSONIT00000026345	-3.83377	0.000218414	0.0455313
ENSONIT00000019204	2.73579	0.000221746	0.0458017
ENSONIT00000025396	0.888832	0.000241997	0.0495301
ENSONIT00000016479	-7.01819	0.000246473	0.0499919
Liver_T2
GeneID	logFC	PValue	FDR
ENSONIT00000010292	-8.87252	1.96543e-31	3.50181e-27
ENSONIT00000016442	6.27231	3.0992e-22	2.76092e-18
ENSONIT00000008001	5.15556	8.19883e-22	4.86928e-18
ENSONIT00000004675	-4.76426	1.98793e-21	8.85473e-18
ENSONIT00000025410	-7.2859	2.68339e-21	9.56201e-18
ENSONIT00000000550	-5.43892	6.57627e-21	1.95282e-17
ENSONIT00000017270	-10.4992	1.54874e-20	3.94199e-17
ENSONIT00000012152	-8.93029	2.6146e-20	5.82305e-17
ENSONIT00000018834	4.7963	3.25297e-19	6.4398e-16
ENSONIT00000001023	4.85026	9.66635e-19	1.72225e-15
ENSONIT00000019569	4.38571	4.46238e-18	7.22784e-15
ENSONIT00000001153	4.36042	8.3678e-18	1.24241e-14
ENSONIT00000008395	-4.41175	2.33824e-17	3.20464e-14
ENSONIT00000017834	-4.11805	2.55639e-17	3.25338e-14
ENSONIT00000026535	-4.79258	5.42961e-17	6.44929e-14
ENSONIT00000002898	5.23945	6.57761e-17	7.32459e-14
ENSONIT00000017583	-4.38695	7.02974e-17	7.36758e-14
ENSONIT00000021433	4.06799	1.40044e-16	1.38621e-13
ENSONIT00000023905	4.19843	3.35111e-16	3.07875e-13
ENSONIT00000004735	4.81796	3.45597e-16	3.07875e-13
ENSONIT00000023897	4.78862	6.46224e-16	5.48275e-13
ENSONIT00000010682	3.90465	1.21553e-15	9.8441e-13
ENSONIT00000012900	4.21745	2.23245e-15	1.72937e-12
ENSONIT00000006405	4.24438	2.41111e-15	1.78994e-12
ENSONIT00000016441	4.37612	2.51267e-15	1.79073e-12
ENSONIT00000024402	-4.71398	2.75031e-15	1.88471e-12
ENSONIT00000021453	5.23404	3.35549e-15	2.21425e-12
ENSONIT00000010767	3.81033	4.70991e-15	2.99702e-12
ENSONIT00000019195	4.72097	6.23151e-15	3.82851e-12
ENSONIT00000015997	-4.38636	6.74772e-15	4.00747e-12
ENSONIT00000008707	5.5444	1.08321e-14	6.22564e-12
ENSONIT00000010445	-6.51411	1.43032e-14	7.96375e-12
ENSONIT00000006206	4.28525	1.8411e-14	9.94029e-12
ENSONIT00000012498	-4.10747	2.18863e-14	1.14691e-11
ENSONIT00000004570	3.70341	2.36596e-14	1.20441e-11
ENSONIT00000002039	-5.14685	2.48539e-14	1.23006e-11
ENSONIT00000021403	3.91555	3.2208e-14	1.55094e-11
ENSONIT00000014501	4.21473	4.15806e-14	1.94958e-11
ENSONIT00000019601	-4.58887	4.62356e-14	2.11226e-11
ENSONIT00000012213	-9.26131	4.84116e-14	2.15637e-11
ENSONIT00000015745	6.02921	5.00091e-14	2.1732e-11
ENSONIT00000022005	-3.73971	5.63143e-14	2.38893e-11
ENSONIT00000008700	-4.63138	6.12612e-14	2.53835e-11
ENSONIT00000010638	4.16409	6.66525e-14	2.69897e-11
ENSONIT00000017303	4.25883	8.6474e-14	3.42379e-11
ENSONIT00000008529	4.63287	9.79523e-14	3.79395e-11
ENSONIT00000003543	3.89393	1.26459e-13	4.79388e-11
ENSONIT00000004458	3.89263	1.33968e-13	4.97272e-11
ENSONIT00000015982	-3.84038	1.44783e-13	5.26447e-11
ENSONIT00000017327	3.35138	1.67955e-13	5.98489e-11
ENSONIT00000012931	-4.06674	1.97678e-13	6.90595e-11
ENSONIT00000021929	3.90915	2.11818e-13	7.25763e-11
ENSONIT00000022002	-3.41087	2.52218e-13	8.47882e-11
ENSONIT00000017942	3.67661	2.98359e-13	9.84419e-11
ENSONIT00000001351	3.60604	4.02669e-13	1.30443e-10
ENSONIT00000003224	3.97606	4.60744e-13	1.46591e-10
ENSONIT00000019143	-3.87737	4.80916e-13	1.50324e-10
ENSONIT00000001425	-3.66878	4.92556e-13	1.51308e-10
ENSONIT00000015416	3.85267	5.07319e-13	1.53202e-10
ENSONIT00000016103	-3.85061	5.35839e-13	1.59117e-10
ENSONIT00000015322	3.24785	8.27518e-13	2.41703e-10
ENSONIT00000013408	3.65452	8.70805e-13	2.50244e-10
ENSONIT00000007408	3.62262	9.25363e-13	2.58965e-10
ENSONIT00000009134	-4.7304	9.30221e-13	2.58965e-10
ENSONIT00000019392	3.44005	1.08764e-12	2.98131e-10
ENSONIT00000020457	3.58376	1.73876e-12	4.69385e-10
ENSONIT00000012062	3.4061	2.94437e-12	7.82982e-10
ENSONIT00000020667	3.15382	3.05976e-12	8.01701e-10
ENSONIT00000003580	3.95736	3.46785e-12	8.93624e-10
ENSONIT00000024671	9.15177	3.56037e-12	8.93624e-10
ENSONIT00000021240	3.22262	3.56106e-12	8.93624e-10
ENSONIT00000013643	-3.53674	4.06695e-12	1.0064e-09
ENSONIT00000007315	3.25468	4.37838e-12	1.06863e-09
ENSONIT00000007825	3.38834	4.50894e-12	1.08562e-09
ENSONIT00000006141	3.68501	4.61742e-12	1.09041e-09
ENSONIT00000001404	3.66473	4.65125e-12	1.09041e-09
ENSONIT00000014619	3.57192	5.49263e-12	1.27094e-09
ENSONIT00000015222	-3.60307	5.78741e-12	1.32198e-09
ENSONIT00000021922	3.65001	5.92e-12	1.33515e-09
ENSONIT00000002348	3.51612	6.11829e-12	1.36262e-09
ENSONIT00000000528	3.13057	6.25e-12	1.37477e-09
ENSONIT00000013257	-4.31485	6.86582e-12	1.49181e-09
ENSONIT00000015043	3.91365	7.01716e-12	1.50632e-09
ENSONIT00000008854	3.96237	7.46113e-12	1.58177e-09
ENSONIT00000022990	3.51028	7.56301e-12	1.58177e-09
ENSONIT00000008336	-3.06175	7.63495e-12	1.58177e-09
ENSONIT00000005118	3.30397	7.83134e-12	1.6038e-09
ENSONIT00000007246	-3.2276	7.94413e-12	1.60841e-09
ENSONIT00000018078	3.11791	8.18015e-12	1.63759e-09
ENSONIT00000021491	3.44932	8.41837e-12	1.66656e-09
ENSONIT00000002488	3.54492	1.00708e-11	1.97178e-09
ENSONIT00000008335	-3.41547	1.19891e-11	2.32184e-09
ENSONIT00000018530	4.56996	1.23011e-11	2.35665e-09
ENSONIT00000013551	3.00187	1.62739e-11	3.0846e-09
ENSONIT00000011456	3.07829	1.78323e-11	3.3444e-09
ENSONIT00000020414	3.39152	2.15966e-11	4.00819e-09
ENSONIT00000004011	3.8453	2.18657e-11	4.01629e-09
ENSONIT00000008945	4.39922	3.08967e-11	5.6172e-09
ENSONIT00000023737	3.08994	3.38293e-11	6.08824e-09
ENSONIT00000007667	4.20687	3.67802e-11	6.52393e-09
ENSONIT00000018100	-3.70812	3.69825e-11	6.52393e-09
ENSONIT00000008290	-3.41773	3.93479e-11	6.87315e-09
ENSONIT00000012708	3.06346	4.21222e-11	7.277e-09
ENSONIT00000005370	3.93358	4.24768e-11	7.277e-09
ENSONIT00000002306	-4.43068	4.43706e-11	7.52905e-09
ENSONIT00000022653	3.12677	4.48891e-11	7.54517e-09
ENSONIT00000013864	-4.01556	4.87246e-11	8.11333e-09
ENSONIT00000003547	2.93024	5.13855e-11	8.47718e-09
ENSONIT00000021683	4.16177	5.77369e-11	9.4376e-09
ENSONIT00000015440	-6.68954	5.93543e-11	9.61378e-09
ENSONIT00000001968	3.12513	6.1963e-11	9.9459e-09
ENSONIT00000022796	-5.64415	6.61361e-11	1.0521e-08
ENSONIT00000015046	3.1939	6.97967e-11	1.1005e-08
ENSONIT00000014110	-3.09999	7.41518e-11	1.15891e-08
ENSONIT00000006192	3.92672	7.68435e-11	1.19054e-08
ENSONIT00000003623	3.3509	8.16057e-11	1.25342e-08
ENSONIT00000023409	3.27521	8.47145e-11	1.29005e-08
ENSONIT00000001583	3.78173	8.72359e-11	1.31719e-08
ENSONIT00000006465	2.88148	8.95688e-11	1.34105e-08
ENSONIT00000022058	3.00501	9.78337e-11	1.45259e-08
ENSONIT00000023937	4.22081	1.04256e-10	1.53515e-08
ENSONIT00000004930	8.81738	1.16956e-10	1.70804e-08
ENSONIT00000001474	3.34912	1.29076e-10	1.86971e-08
ENSONIT00000002052	2.97413	1.43096e-10	2.05608e-08
ENSONIT00000006131	4.23189	1.48449e-10	2.11594e-08
ENSONIT00000015999	2.88137	1.59568e-10	2.25637e-08
ENSONIT00000023840	3.26964	1.71712e-10	2.40897e-08
ENSONIT00000007503	-2.82869	1.79404e-10	2.49723e-08
ENSONIT00000012720	3.06369	1.84486e-10	2.54805e-08
ENSONIT00000016015	2.97458	1.90629e-10	2.61264e-08
ENSONIT00000025501	3.4896	1.97537e-10	2.68665e-08
ENSONIT00000012258	3.69752	2.46471e-10	3.2989e-08
ENSONIT00000015423	5.22162	2.47575e-10	3.2989e-08
ENSONIT00000002922	3.03507	2.48107e-10	3.2989e-08
ENSONIT00000013040	-3.19133	2.66512e-10	3.51737e-08
ENSONIT00000000206	3.17068	2.72988e-10	3.57635e-08
ENSONIT00000002793	3.27695	2.86841e-10	3.7304e-08
ENSONIT00000002787	-4.17753	2.93711e-10	3.79206e-08
ENSONIT00000013754	-2.9156	3.01625e-10	3.82767e-08
ENSONIT00000011789	-3.48199	3.01894e-10	3.82767e-08
ENSONIT00000004275	3.36954	3.02914e-10	3.82767e-08
ENSONIT00000014805	3.23206	3.1854e-10	3.99678e-08
ENSONIT00000021766	3.06937	3.35351e-10	4.17829e-08
ENSONIT00000010672	3.68142	3.68898e-10	4.52631e-08
ENSONIT00000022741	2.95092	3.69447e-10	4.52631e-08
ENSONIT00000011067	3.17016	3.70905e-10	4.52631e-08
ENSONIT00000008080	3.64716	3.78531e-10	4.58078e-08
ENSONIT00000011956	3.89424	3.80511e-10	4.58078e-08
ENSONIT00000010654	3.25665	3.99232e-10	4.7739e-08
ENSONIT00000016081	4.52927	4.06414e-10	4.82738e-08
ENSONIT00000004787	3.21149	4.22736e-10	4.98801e-08
ENSONIT00000011866	2.90149	4.355e-10	5.10481e-08
ENSONIT00000023695	4.04703	4.39093e-10	5.11328e-08
ENSONIT00000004641	2.92183	4.50198e-10	5.20856e-08
ENSONIT00000017671	3.04283	4.57627e-10	5.26035e-08
ENSONIT00000011349	-3.24571	4.7749e-10	5.45349e-08
ENSONIT00000012579	3.08577	4.8551e-10	5.50977e-08
ENSONIT00000022153	2.99346	4.90454e-10	5.53065e-08
ENSONIT00000007728	-3.06825	5.36678e-10	6.01383e-08
ENSONIT00000002903	2.89133	5.62224e-10	6.26072e-08
ENSONIT00000014312	-3.67351	6.07123e-10	6.7187e-08
ENSONIT00000014338	3.1106	6.15831e-10	6.773e-08
ENSONIT00000010543	3.13361	6.25739e-10	6.83975e-08
ENSONIT00000000081	3.8287	7.314e-10	7.94595e-08
ENSONIT00000018163	3.31542	7.81195e-10	8.43549e-08
ENSONIT00000013787	2.98087	8.02906e-10	8.61769e-08
ENSONIT00000025455	3.37657	8.22074e-10	8.77059e-08
ENSONIT00000004564	3.41305	8.65572e-10	9.15298e-08
ENSONIT00000001635	3.82443	8.68189e-10	9.15298e-08
ENSONIT00000022510	2.85768	8.86287e-10	9.28881e-08
ENSONIT00000001462	3.11684	8.93315e-10	9.30772e-08
ENSONIT00000014479	2.86613	9.1843e-10	9.51376e-08
ENSONIT00000015485	2.83114	9.38464e-10	9.66509e-08
ENSONIT00000026004	5.38981	9.66234e-10	9.85602e-08
ENSONIT00000009546	-3.19319	9.68067e-10	9.85602e-08
ENSONIT00000018356	2.86269	9.91145e-10	1.00337e-07
ENSONIT00000002321	2.95352	1.0038e-09	1.01044e-07
ENSONIT00000016241	2.76985	1.05157e-09	1.05257e-07
ENSONIT00000002077	2.74039	1.08942e-09	1.08437e-07
ENSONIT00000009742	2.8783	1.15362e-09	1.14189e-07
ENSONIT00000004352	2.78837	1.18379e-09	1.16528e-07
ENSONIT00000016538	3.09005	1.2305e-09	1.2023e-07
ENSONIT00000010272	3.0561	1.24163e-09	1.2023e-07
ENSONIT00000023770	2.75889	1.24164e-09	1.2023e-07
ENSONIT00000005371	2.74278	1.60716e-09	1.54783e-07
ENSONIT00000009840	2.70715	1.72777e-09	1.65504e-07
ENSONIT00000018018	2.9863	1.77268e-09	1.68898e-07
ENSONIT00000025390	3.41716	1.8513e-09	1.7545e-07
ENSONIT00000009737	3.44889	1.95439e-09	1.8424e-07
ENSONIT00000024636	3.93977	2.02762e-09	1.90137e-07
ENSONIT00000022196	-3.05777	2.10715e-09	1.96561e-07
ENSONIT00000014045	4.02191	2.15259e-09	1.99753e-07
ENSONIT00000016777	3.00232	2.1792e-09	2.01175e-07
ENSONIT00000023991	2.84552	2.22637e-09	2.0447e-07
ENSONIT00000005959	3.12387	2.25253e-09	2.05812e-07
ENSONIT00000012408	-2.80573	2.29922e-09	2.09006e-07
ENSONIT00000024066	3.15638	2.35684e-09	2.13156e-07
ENSONIT00000005395	-4.03304	2.47051e-09	2.22308e-07
ENSONIT00000006205	-5.20574	2.75616e-09	2.46766e-07
ENSONIT00000017765	3.27744	2.90968e-09	2.59209e-07
ENSONIT00000010058	-8.55443	2.94159e-09	2.60748e-07
ENSONIT00000013855	3.57897	3.12903e-09	2.7599e-07
ENSONIT00000001788	3.85407	3.45804e-09	3.03507e-07
ENSONIT00000022652	-2.64678	3.52418e-09	3.07795e-07
ENSONIT00000018135	3.72125	3.67195e-09	3.19137e-07
ENSONIT00000000504	2.94215	3.84246e-09	3.30956e-07
ENSONIT00000016929	2.76582	3.84509e-09	3.30956e-07
ENSONIT00000009838	3.93553	3.91802e-09	3.35612e-07
ENSONIT00000022312	3.20421	4.86843e-09	4.15028e-07
ENSONIT00000001360	2.70933	5.16056e-09	4.37836e-07
ENSONIT00000016926	2.74169	5.25118e-09	4.43414e-07
ENSONIT00000001537	8.4404	5.55958e-09	4.67241e-07
ENSONIT00000006746	-2.92424	5.95043e-09	4.97741e-07
ENSONIT00000023469	-2.88227	6.36014e-09	5.29526e-07
ENSONIT00000013505	-3.11163	6.62154e-09	5.48725e-07
ENSONIT00000020143	3.28414	6.908e-09	5.69814e-07
ENSONIT00000023426	2.71312	7.74394e-09	6.35301e-07
ENSONIT00000018263	2.57206	7.77322e-09	6.35301e-07
ENSONIT00000012008	3.0585	7.89752e-09	6.41678e-07
ENSONIT00000000327	-7.384	7.92329e-09	6.41678e-07
ENSONIT00000004790	2.57273	8.27401e-09	6.6705e-07
ENSONIT00000003957	-2.52485	8.52739e-09	6.8438e-07
ENSONIT00000022093	-3.26298	8.94626e-09	7.14778e-07
ENSONIT00000022698	2.73102	9.24259e-09	7.35157e-07
ENSONIT00000005998	2.78046	9.40032e-09	7.4438e-07
ENSONIT00000019738	3.18705	9.47889e-09	7.47281e-07
ENSONIT00000012306	4.07183	9.69844e-09	7.61221e-07
ENSONIT00000003706	-3.20712	9.84379e-09	7.69241e-07
ENSONIT00000001159	2.57787	1.0388e-08	8.06301e-07
ENSONIT00000003230	2.89889	1.04086e-08	8.06301e-07
ENSONIT00000016475	2.71627	1.10519e-08	8.52432e-07
ENSONIT00000009705	2.85636	1.15142e-08	8.84261e-07
ENSONIT00000019338	-2.69692	1.2536e-08	9.58597e-07
ENSONIT00000018202	-3.0023	1.30955e-08	9.9383e-07
ENSONIT00000024756	3.0729	1.31083e-08	9.9383e-07
ENSONIT00000015229	2.60733	1.40183e-08	1.05833e-06
ENSONIT00000004767	2.65998	1.41923e-08	1.06694e-06
ENSONIT00000014397	-3.77726	1.43682e-08	1.07562e-06
ENSONIT00000019716	2.78259	1.4618e-08	1.08974e-06
ENSONIT00000021481	3.26816	1.48695e-08	1.10388e-06
ENSONIT00000002043	3.82902	1.51099e-08	1.11707e-06
ENSONIT00000005520	2.84302	1.54785e-08	1.13959e-06
ENSONIT00000022106	2.89152	1.56022e-08	1.14397e-06
ENSONIT00000006885	-4.79236	1.60563e-08	1.17244e-06
ENSONIT00000000158	3.91401	1.62077e-08	1.17866e-06
ENSONIT00000019750	2.7678	1.71239e-08	1.23561e-06
ENSONIT00000019749	2.7678	1.71294e-08	1.23561e-06
ENSONIT00000024635	3.78148	1.74937e-08	1.2568e-06
ENSONIT00000010416	-6.11818	1.91199e-08	1.36811e-06
ENSONIT00000023363	3.69201	2.03677e-08	1.45157e-06
ENSONIT00000007128	2.53239	2.10324e-08	1.49297e-06
ENSONIT00000017906	-4.20872	2.11886e-08	1.49808e-06
ENSONIT00000014291	-4.14163	2.15516e-08	1.51773e-06
ENSONIT00000024188	-6.86197	2.25043e-08	1.57858e-06
ENSONIT00000026473	-2.83256	2.34291e-08	1.63701e-06
ENSONIT00000014360	2.97131	2.52495e-08	1.7573e-06
ENSONIT00000024455	2.82763	2.58294e-08	1.79067e-06
ENSONIT00000002714	3.22205	2.636e-08	1.82037e-06
ENSONIT00000006088	2.50271	2.6654e-08	1.83016e-06
ENSONIT00000026407	3.15216	2.67274e-08	1.83016e-06
ENSONIT00000020950	2.58425	2.68955e-08	1.83016e-06
ENSONIT00000005078	-8.30454	2.69126e-08	1.83016e-06
ENSONIT00000006236	2.63994	2.74149e-08	1.85723e-06
ENSONIT00000004053	3.29495	2.79368e-08	1.88542e-06
ENSONIT00000024191	8.29814	2.822e-08	1.89734e-06
ENSONIT00000011937	2.684	2.84608e-08	1.90019e-06
ENSONIT00000007524	2.68674	2.84756e-08	1.90019e-06
ENSONIT00000008868	-2.78134	3.03824e-08	2.01986e-06
ENSONIT00000011946	3.0288	3.07026e-08	2.03357e-06
ENSONIT00000012666	-6.3855	3.08549e-08	2.03608e-06
ENSONIT00000018698	2.44181	3.15031e-08	2.07118e-06
ENSONIT00000012932	4.33362	3.26709e-08	2.14006e-06
ENSONIT00000010604	2.95359	3.28277e-08	2.14246e-06
ENSONIT00000009804	3.34189	3.36893e-08	2.19067e-06
ENSONIT00000020780	2.54505	3.42909e-08	2.22168e-06
ENSONIT00000002618	2.59955	3.67449e-08	2.37204e-06
ENSONIT00000011954	-3.0513	3.73168e-08	2.40026e-06
ENSONIT00000009155	2.71089	3.76835e-08	2.41513e-06
ENSONIT00000007754	-8.69625	3.98352e-08	2.54388e-06
ENSONIT00000012474	2.81294	4.01626e-08	2.55563e-06
ENSONIT00000000666	2.773	4.04856e-08	2.56702e-06
ENSONIT00000004491	2.94446	4.0775e-08	2.56972e-06
ENSONIT00000018629	2.8485	4.08167e-08	2.56972e-06
ENSONIT00000023793	-3.4016	4.17104e-08	2.61674e-06
ENSONIT00000024796	3.04766	4.19762e-08	2.62418e-06
ENSONIT00000021523	3.28777	4.22928e-08	2.63473e-06
ENSONIT00000009593	2.81485	4.35689e-08	2.70476e-06
ENSONIT00000018994	-3.3229	4.43268e-08	2.74226e-06
ENSONIT00000002100	2.67452	4.66939e-08	2.87871e-06
ENSONIT00000019372	2.9633	4.99336e-08	3.06782e-06
ENSONIT00000011913	-3.05092	5.08916e-08	3.11593e-06
ENSONIT00000013129	3.50951	5.25415e-08	3.20593e-06
ENSONIT00000001040	4.22778	5.33111e-08	3.24179e-06
ENSONIT00000010731	2.53929	5.52277e-08	3.34691e-06
ENSONIT00000023444	2.66419	5.85991e-08	3.53919e-06
ENSONIT00000013962	2.511	5.88095e-08	3.5399e-06
ENSONIT00000012158	2.6729	6.16419e-08	3.69789e-06
ENSONIT00000009741	2.98499	6.18716e-08	3.69921e-06
ENSONIT00000015142	2.74507	6.52484e-08	3.88806e-06
ENSONIT00000021845	-2.42928	6.58508e-08	3.91088e-06
ENSONIT00000023684	2.55989	6.67121e-08	3.94887e-06
ENSONIT00000005516	2.95536	7.21165e-08	4.24434e-06
ENSONIT00000022744	2.81073	7.21803e-08	4.24434e-06
ENSONIT00000026497	-2.45902	7.33742e-08	4.30036e-06
ENSONIT00000005344	2.58181	7.41909e-08	4.32248e-06
ENSONIT00000010548	6.05314	7.42369e-08	4.32248e-06
ENSONIT00000005870	3.07136	7.6734e-08	4.45332e-06
ENSONIT00000009117	2.42578	8.61849e-08	4.98557e-06
ENSONIT00000004147	3.35186	9.15315e-08	5.27772e-06
ENSONIT00000010820	3.44095	9.3035e-08	5.33836e-06
ENSONIT00000002699	2.52346	9.31824e-08	5.33836e-06
ENSONIT00000009263	2.42918	9.48743e-08	5.41734e-06
ENSONIT00000012194	2.42919	9.51691e-08	5.41734e-06
ENSONIT00000017399	-3.1868	1.00815e-07	5.72046e-06
ENSONIT00000026058	-2.35005	1.03711e-07	5.86607e-06
ENSONIT00000001567	5.00846	1.08965e-07	6.14378e-06
ENSONIT00000016534	2.52873	1.11179e-07	6.24883e-06
ENSONIT00000023688	3.66342	1.18987e-07	6.66663e-06
ENSONIT00000021094	3.03384	1.23092e-07	6.85707e-06
ENSONIT00000005413	3.06406	1.23311e-07	6.85707e-06
ENSONIT00000011654	-2.33832	1.23629e-07	6.85707e-06
ENSONIT00000003777	2.71515	1.23925e-07	6.85707e-06
ENSONIT00000009861	3.13635	1.24625e-07	6.87444e-06
ENSONIT00000000465	9.3862	1.2913e-07	7.10098e-06
ENSONIT00000011042	2.35046	1.30252e-07	7.14061e-06
ENSONIT00000016166	8.17413	1.33721e-07	7.30829e-06
ENSONIT00000018964	2.42355	1.34504e-07	7.3286e-06
ENSONIT00000001782	4.02674	1.35143e-07	7.34097e-06
ENSONIT00000007723	2.3424	1.3576e-07	7.3521e-06
ENSONIT00000009064	-3.39206	1.3934e-07	7.52308e-06
ENSONIT00000004524	3.41454	1.43832e-07	7.74215e-06
ENSONIT00000009841	2.94388	1.44842e-07	7.77305e-06
ENSONIT00000019717	3.76822	1.46038e-07	7.81369e-06
ENSONIT00000006596	2.72882	1.47403e-07	7.86311e-06
ENSONIT00000011667	2.28889	1.64955e-07	8.77063e-06
ENSONIT00000025689	-2.40543	1.654e-07	8.77063e-06
ENSONIT00000022104	3.29392	1.68035e-07	8.8839e-06
ENSONIT00000014103	2.37503	1.73239e-07	9.13196e-06
ENSONIT00000003656	2.40304	1.89202e-07	9.94401e-06
ENSONIT00000024200	3.74676	1.90411e-07	9.97302e-06
ENSONIT00000021923	2.36246	1.90874e-07	9.97302e-06
ENSONIT00000000120	4.19206	1.91862e-07	9.99534e-06
ENSONIT00000004870	2.59285	1.94404e-07	1.00725e-05
ENSONIT00000024729	2.62661	1.94475e-07	1.00725e-05
ENSONIT00000015081	-2.6073	2.02432e-07	1.04543e-05
ENSONIT00000002611	4.18014	2.05912e-07	1.06033e-05
ENSONIT00000005114	2.58296	2.06542e-07	1.06051e-05
ENSONIT00000009429	8.15354	2.11845e-07	1.08461e-05
ENSONIT00000016756	2.47609	2.17106e-07	1.10836e-05
ENSONIT00000023017	-2.54856	2.2245e-07	1.13179e-05
ENSONIT00000002728	2.27869	2.23043e-07	1.13179e-05
ENSONIT00000020784	-3.35705	2.23601e-07	1.13179e-05
ENSONIT00000006799	3.05351	2.31814e-07	1.16985e-05
ENSONIT00000009760	2.73849	2.32433e-07	1.16985e-05
ENSONIT00000002949	2.29138	2.38595e-07	1.19748e-05
ENSONIT00000016039	2.38022	2.46558e-07	1.23397e-05
ENSONIT00000021870	-2.40749	2.62357e-07	1.30936e-05
ENSONIT00000023186	3.51734	2.74627e-07	1.36394e-05
ENSONIT00000014956	-2.40108	2.7553e-07	1.36394e-05
ENSONIT00000013969	2.47993	2.7559e-07	1.36394e-05
ENSONIT00000005220	8.08662	2.79964e-07	1.38175e-05
ENSONIT00000026171	2.46972	2.84156e-07	1.39857e-05
ENSONIT00000013730	2.39836	2.89303e-07	1.41997e-05
ENSONIT00000017053	2.4076	2.93408e-07	1.43617e-05
ENSONIT00000011949	2.22877	2.9799e-07	1.4546e-05
ENSONIT00000008734	4.89268	3.06355e-07	1.49134e-05
ENSONIT00000019018	3.03031	3.08375e-07	1.49709e-05
ENSONIT00000006448	-2.9157	3.09683e-07	1.49935e-05
ENSONIT00000006683	2.31709	3.10828e-07	1.50082e-05
ENSONIT00000016897	-4.62975	3.12217e-07	1.50345e-05
ENSONIT00000016838	2.44437	3.16745e-07	1.52115e-05
ENSONIT00000018973	3.73223	3.33109e-07	1.59543e-05
ENSONIT00000024812	3.65131	3.36615e-07	1.6079e-05
ENSONIT00000005777	2.71773	3.38058e-07	1.61048e-05
ENSONIT00000018761	2.42119	3.44223e-07	1.63547e-05
ENSONIT00000011056	4.28052	3.51591e-07	1.66604e-05
ENSONIT00000001998	-3.09261	3.5514e-07	1.67839e-05
ENSONIT00000010626	2.36212	3.72244e-07	1.75457e-05
ENSONIT00000025336	3.06067	3.7526e-07	1.76412e-05
ENSONIT00000020593	2.48566	3.77778e-07	1.77128e-05
ENSONIT00000005560	2.25657	3.81497e-07	1.78403e-05
ENSONIT00000019157	3.01103	3.85613e-07	1.79855e-05
ENSONIT00000023766	2.37941	3.91102e-07	1.81939e-05
ENSONIT00000019299	2.7832	4.0468e-07	1.87765e-05
ENSONIT00000003019	-2.27548	4.07292e-07	1.8828e-05
ENSONIT00000019637	2.29034	4.07902e-07	1.8828e-05
ENSONIT00000022172	-2.41772	4.09876e-07	1.88702e-05
ENSONIT00000018839	2.98115	4.18837e-07	1.91358e-05
ENSONIT00000000956	2.46631	4.19649e-07	1.91358e-05
ENSONIT00000018957	2.93016	4.199e-07	1.91358e-05
ENSONIT00000018953	2.93044	4.1994e-07	1.91358e-05
ENSONIT00000023824	3.61266	4.21768e-07	1.917e-05
ENSONIT00000009712	2.31948	4.25756e-07	1.9302e-05
ENSONIT00000009017	2.35147	4.3425e-07	1.96371e-05
ENSONIT00000012221	-2.79209	4.3693e-07	1.97083e-05
ENSONIT00000006094	2.42824	4.46886e-07	2.01065e-05
ENSONIT00000017911	2.93899	4.55617e-07	2.04477e-05
ENSONIT00000004939	2.58502	4.6734e-07	2.09211e-05
ENSONIT00000023950	-2.35456	4.86825e-07	2.17057e-05
ENSONIT00000005482	2.46912	4.87304e-07	2.17057e-05
ENSONIT00000006295	-3.27344	4.93384e-07	2.19218e-05
ENSONIT00000006506	2.32838	4.99867e-07	2.21546e-05
ENSONIT00000000428	-9.63873	5.18456e-07	2.29132e-05
ENSONIT00000008123	2.52795	5.19555e-07	2.29132e-05
ENSONIT00000001499	-2.22857	5.32255e-07	2.34153e-05
ENSONIT00000008319	-2.31533	5.49881e-07	2.41311e-05
ENSONIT00000023066	3.85214	5.53438e-07	2.42275e-05
ENSONIT00000017019	2.84014	6.19269e-07	2.70429e-05
ENSONIT00000006089	3.14996	6.54064e-07	2.84925e-05
ENSONIT00000017142	3.37712	6.57323e-07	2.85647e-05
ENSONIT00000024387	2.39496	6.60681e-07	2.86407e-05
ENSONIT00000017024	3.7355	6.63404e-07	2.8689e-05
ENSONIT00000016540	2.28681	6.78025e-07	2.92503e-05
ENSONIT00000000554	-2.69556	6.97632e-07	3.00235e-05
ENSONIT00000023372	2.52428	7.04288e-07	3.00967e-05
ENSONIT00000019630	2.1447	7.044e-07	3.00967e-05
ENSONIT00000006468	2.47826	7.04402e-07	3.00967e-05
ENSONIT00000007274	2.76607	7.11117e-07	3.03109e-05
ENSONIT00000014154	2.32725	7.14112e-07	3.03659e-05
ENSONIT00000023627	-2.12028	7.35552e-07	3.12032e-05
ENSONIT00000015334	-2.52942	7.65514e-07	3.23971e-05
ENSONIT00000004711	2.95461	7.70518e-07	3.25316e-05
ENSONIT00000020025	2.41025	7.97229e-07	3.35797e-05
ENSONIT00000014498	2.30536	8.09288e-07	3.40073e-05
ENSONIT00000021504	2.39911	8.17861e-07	3.42867e-05
ENSONIT00000006606	-2.65985	8.39474e-07	3.50593e-05
ENSONIT00000017155	2.19432	8.40226e-07	3.50593e-05
ENSONIT00000024005	2.53059	8.51737e-07	3.54565e-05
ENSONIT00000017876	-2.14585	8.60873e-07	3.57533e-05
ENSONIT00000010300	-2.44981	8.66904e-07	3.59201e-05
ENSONIT00000004554	2.31432	8.74909e-07	3.61676e-05
ENSONIT00000005410	2.53581	8.86333e-07	3.65551e-05
ENSONIT00000020751	2.12883	9.25181e-07	3.80692e-05
ENSONIT00000014608	3.19119	9.3581e-07	3.84178e-05
ENSONIT00000026612	4.29766	9.39986e-07	3.85005e-05
ENSONIT00000002291	2.24778	9.71333e-07	3.96932e-05
ENSONIT00000006922	2.40503	9.78536e-07	3.9896e-05
ENSONIT00000024420	-2.33525	9.88658e-07	4.02167e-05
ENSONIT00000015442	2.25866	9.99611e-07	4.05696e-05
ENSONIT00000024925	2.13252	1.00332e-06	4.06276e-05
ENSONIT00000001236	2.39414	1.02457e-06	4.13939e-05
ENSONIT00000021461	-4.03781	1.02787e-06	4.14334e-05
ENSONIT00000024837	2.27125	1.03191e-06	4.15022e-05
ENSONIT00000012053	2.64149	1.04027e-06	4.17442e-05
ENSONIT00000010908	3.16454	1.04509e-06	4.18433e-05
ENSONIT00000020390	2.33049	1.0893e-06	4.3516e-05
ENSONIT00000002372	-2.45617	1.1018e-06	4.39168e-05
ENSONIT00000012003	3.10559	1.11261e-06	4.42485e-05
ENSONIT00000016922	3.55522	1.13172e-06	4.49084e-05
ENSONIT00000023852	-3.03914	1.14777e-06	4.54441e-05
ENSONIT00000014811	2.47753	1.18375e-06	4.67106e-05
ENSONIT00000021230	-2.4194	1.185e-06	4.67106e-05
ENSONIT00000018865	-2.36976	1.20803e-06	4.75132e-05
ENSONIT00000025901	3.00218	1.22182e-06	4.79496e-05
ENSONIT00000016773	2.24636	1.23351e-06	4.83021e-05
ENSONIT00000006852	2.31731	1.24588e-06	4.86796e-05
ENSONIT00000010110	2.60404	1.27366e-06	4.96559e-05
ENSONIT00000009184	2.16571	1.28616e-06	5.00338e-05
ENSONIT00000025005	2.20079	1.29302e-06	5.01911e-05
ENSONIT00000009379	2.25925	1.33654e-06	5.17675e-05
ENSONIT00000010217	-2.72291	1.34852e-06	5.2079e-05
ENSONIT00000012373	2.14865	1.35042e-06	5.2079e-05
ENSONIT00000010373	3.34486	1.356e-06	5.2181e-05
ENSONIT00000017398	2.09658	1.36391e-06	5.23338e-05
ENSONIT00000023135	2.40131	1.36584e-06	5.23338e-05
ENSONIT00000013924	2.93708	1.38146e-06	5.28187e-05
ENSONIT00000014400	2.15754	1.40763e-06	5.37041e-05
ENSONIT00000011105	3.78236	1.43931e-06	5.47952e-05
ENSONIT00000019286	4.11588	1.44277e-06	5.48098e-05
ENSONIT00000002945	4.26703	1.59387e-06	6.04213e-05
ENSONIT00000014381	2.57335	1.65913e-06	6.27615e-05
ENSONIT00000014153	2.30994	1.67594e-06	6.32631e-05
ENSONIT00000016072	-7.85879	1.70078e-06	6.4065e-05
ENSONIT00000023677	3.12201	1.73752e-06	6.53111e-05
ENSONIT00000006297	-2.22771	1.75962e-06	6.60023e-05
ENSONIT00000013025	2.33128	1.77326e-06	6.63743e-05
ENSONIT00000020297	2.54631	1.78501e-06	6.66741e-05
ENSONIT00000016642	-2.04658	1.79317e-06	6.67717e-05
ENSONIT00000005643	2.5966	1.79546e-06	6.67717e-05
ENSONIT00000020103	2.08392	1.80174e-06	6.67717e-05
ENSONIT00000009471	2.94397	1.80262e-06	6.67717e-05
ENSONIT00000019947	-2.18695	1.84668e-06	6.82619e-05
ENSONIT00000026025	2.3302	1.88988e-06	6.97142e-05
ENSONIT00000004195	2.09399	1.94601e-06	7.16366e-05
ENSONIT00000020720	2.31903	1.9539e-06	7.17787e-05
ENSONIT00000001547	-2.60756	1.96395e-06	7.19995e-05
ENSONIT00000001760	2.27276	1.99633e-06	7.3036e-05
ENSONIT00000021905	-3.15529	2.04834e-06	7.47852e-05
ENSONIT00000020616	-5.41129	2.06759e-06	7.53338e-05
ENSONIT00000002712	3.18821	2.10535e-06	7.65529e-05
ENSONIT00000022404	2.20071	2.18408e-06	7.92542e-05
ENSONIT00000007427	2.09969	2.19202e-06	7.93807e-05
ENSONIT00000014555	2.08052	2.22563e-06	8.0434e-05
ENSONIT00000013555	-3.72064	2.2662e-06	8.17346e-05
ENSONIT00000022355	2.89651	2.29468e-06	8.24689e-05
ENSONIT00000004627	2.21582	2.29582e-06	8.24689e-05
ENSONIT00000002436	4.22427	2.37309e-06	8.50731e-05
ENSONIT00000000075	2.12869	2.38247e-06	8.52379e-05
ENSONIT00000020044	-5.69246	2.57491e-06	9.18726e-05
ENSONIT00000020043	-5.69246	2.57823e-06	9.18726e-05
ENSONIT00000022919	2.57155	2.59592e-06	9.23185e-05
ENSONIT00000005875	-2.19688	2.65481e-06	9.42244e-05
ENSONIT00000004081	2.06613	2.6619e-06	9.42886e-05
ENSONIT00000004278	3.14694	2.68058e-06	9.46675e-05
ENSONIT00000005741	2.11539	2.68323e-06	9.46675e-05
ENSONIT00000019144	2.08759	2.72543e-06	9.59663e-05
ENSONIT00000018323	2.51923	2.75378e-06	9.67732e-05
ENSONIT00000004549	-6.36424	2.76722e-06	9.70542e-05
ENSONIT00000007873	2.61124	2.80097e-06	9.80115e-05
ENSONIT00000017453	-4.73943	2.80552e-06	9.80115e-05
ENSONIT00000003256	2.03864	2.83919e-06	9.89939e-05
ENSONIT00000026527	5.67036	2.84981e-06	9.91701e-05
ENSONIT00000009829	2.2605	2.94206e-06	0.000102181
ENSONIT00000016728	3.7125	2.95281e-06	0.000102355
ENSONIT00000007318	-2.30277	2.96169e-06	0.000102463
ENSONIT00000002159	2.26234	3.01051e-06	0.00010395
ENSONIT00000013835	2.15194	3.04008e-06	0.000104768
ENSONIT00000004525	2.29246	3.05737e-06	0.000105161
ENSONIT00000015297	2.24321	3.06965e-06	0.000105201
ENSONIT00000000702	2.77194	3.07035e-06	0.000105201
ENSONIT00000001681	2.19211	3.092e-06	0.000105739
ENSONIT00000017646	2.19593	3.10189e-06	0.000105874
ENSONIT00000007669	-2.1616	3.18043e-06	0.000108348
ENSONIT00000001166	2.1262	3.19611e-06	0.000108674
ENSONIT00000003229	2.79544	3.21821e-06	0.000109217
ENSONIT00000000971	2.50538	3.2482e-06	0.000110025
ENSONIT00000003318	4.21247	3.34416e-06	0.000113061
ENSONIT00000009221	-3.70364	3.40246e-06	0.000114814
ENSONIT00000005980	7.90766	3.41895e-06	0.000115152
ENSONIT00000000816	2.30371	3.44693e-06	0.000115762
ENSONIT00000022111	-3.05591	3.45006e-06	0.000115762
ENSONIT00000020158	2.04328	3.48656e-06	0.000116767
ENSONIT00000014342	2.4267	3.4963e-06	0.000116838
ENSONIT00000001366	3.61578	3.5018e-06	0.000116838
ENSONIT00000019312	2.05279	3.51086e-06	0.000116921
ENSONIT00000007607	2.39727	3.53088e-06	0.000117369
ENSONIT00000009537	-3.0045	3.54831e-06	0.000117595
ENSONIT00000024412	2.80187	3.5509e-06	0.000117595
ENSONIT00000006102	-2.15401	3.56593e-06	0.000117874
ENSONIT00000011142	2.20962	3.59405e-06	0.000118584
ENSONIT00000006173	2.29229	3.64581e-06	0.000120069
ENSONIT00000009171	-1.99764	3.65337e-06	0.000120096
ENSONIT00000018406	2.11348	3.76826e-06	0.000123645
ENSONIT00000010680	2.01455	3.79556e-06	0.000124312
ENSONIT00000005317	2.62108	3.85665e-06	0.000126081
ENSONIT00000004014	2.16436	3.88754e-06	0.000126858
ENSONIT00000016547	2.13425	3.93623e-06	0.000128212
ENSONIT00000007375	-3.99525	3.95676e-06	0.000128645
ENSONIT00000001441	-2.11363	4.01338e-06	0.000130248
ENSONIT00000010618	-5.03806	4.02511e-06	0.000130392
ENSONIT00000026401	2.68737	4.0334e-06	0.000130423
ENSONIT00000019635	2.63522	4.20038e-06	0.000135577
ENSONIT00000018695	2.18881	4.21101e-06	0.000135674
ENSONIT00000021358	2.66906	4.2345e-06	0.000136184
ENSONIT00000010283	-3.25537	4.30692e-06	0.000138253
ENSONIT00000005602	2.5334	4.31434e-06	0.000138253
ENSONIT00000001571	2.87307	4.43693e-06	0.000141926
ENSONIT00000013264	2.74418	4.49826e-06	0.00014363
ENSONIT00000021531	2.30214	4.52507e-06	0.000144228
ENSONIT00000009195	2.03274	4.67181e-06	0.000148639
ENSONIT00000003804	4.90239	4.68919e-06	0.000148926
ENSONIT00000012463	2.55497	4.71336e-06	0.000149427
ENSONIT00000002218	2.44214	4.8552e-06	0.00015365
ENSONIT00000024448	-3.18336	4.86927e-06	0.000153822
ENSONIT00000006669	2.75638	4.93987e-06	0.000155776
ENSONIT00000013639	-7.74483	5.03128e-06	0.000158379
ENSONIT00000015497	3.14177	5.06984e-06	0.000159243
ENSONIT00000015622	2.2181	5.0849e-06	0.000159243
ENSONIT00000022848	2.3961	5.08556e-06	0.000159243
ENSONIT00000006237	2.14925	5.15699e-06	0.000161197
ENSONIT00000007719	-2.4225	5.19714e-06	0.000162167
ENSONIT00000013022	2.20947	5.21396e-06	0.00016223
ENSONIT00000011960	2.67281	5.21736e-06	0.00016223
ENSONIT00000023799	-3.05089	5.24638e-06	0.000162733
ENSONIT00000014612	2.00155	5.25487e-06	0.000162733
ENSONIT00000000023	2.38497	5.26095e-06	0.000162733
ENSONIT00000025099	2.47843	5.33316e-06	0.000164681
ENSONIT00000003825	1.95887	5.44275e-06	0.000167774
ENSONIT00000018262	3.02993	5.4663e-06	0.000167941
ENSONIT00000003388	2.32265	5.46703e-06	0.000167941
ENSONIT00000025067	2.23551	5.5414e-06	0.000169933
ENSONIT00000010490	-3.43282	5.59537e-06	0.000171293
ENSONIT00000016833	3.21166	5.66117e-06	0.00017301
ENSONIT00000017969	2.50488	5.72562e-06	0.000174418
ENSONIT00000015742	-4.09356	5.7268e-06	0.000174418
ENSONIT00000019214	2.4867	5.75425e-06	0.000174955
ENSONIT00000019164	2.5543	5.86554e-06	0.000178035
ENSONIT00000022850	-7.72596	5.9051e-06	0.000178931
ENSONIT00000016174	-2.2883	5.97055e-06	0.000180607
ENSONIT00000016473	2.52307	5.98492e-06	0.000180734
ENSONIT00000024440	2.18924	6.01711e-06	0.000181263
ENSONIT00000023977	2.22543	6.02276e-06	0.000181263
ENSONIT00000003214	2.19426	6.14682e-06	0.00018449
ENSONIT00000011037	-2.23265	6.15072e-06	0.00018449
ENSONIT00000005044	-2.68382	6.1716e-06	0.000184806
ENSONIT00000007072	3.79934	6.27763e-06	0.000187665
ENSONIT00000002886	2.35445	6.32022e-06	0.000188614
ENSONIT00000014715	2.18499	6.33054e-06	0.000188614
ENSONIT00000012400	2.33276	6.36294e-06	0.000189202
ENSONIT00000004217	-2.68596	6.37152e-06	0.000189202
ENSONIT00000023844	2.3859	6.49725e-06	0.000192615
ENSONIT00000024216	3.66879	6.57318e-06	0.000194542
ENSONIT00000005024	3.59154	6.64153e-06	0.000196239
ENSONIT00000013346	2.27276	6.78474e-06	0.000200139
ENSONIT00000014809	2.23254	6.94751e-06	0.000204601
ENSONIT00000020726	2.48668	6.97654e-06	0.000205117
ENSONIT00000005180	-2.14348	7.04017e-06	0.000206647
ENSONIT00000019680	2.17632	7.07273e-06	0.000207261
ENSONIT00000010137	2.09711	7.18095e-06	0.000210087
ENSONIT00000009828	2.032	7.21401e-06	0.000210708
ENSONIT00000008097	3.03096	7.22621e-06	0.000210719
ENSONIT00000013774	-2.13189	7.28161e-06	0.000211865
ENSONIT00000025540	2.60629	7.28929e-06	0.000211865
ENSONIT00000021215	2.37353	7.31825e-06	0.000212253
ENSONIT00000013984	-3.26107	7.32645e-06	0.000212253
ENSONIT00000013554	-2.34775	7.39918e-06	0.000214012
ENSONIT00000018428	7.69218	7.48845e-06	0.000216107
ENSONIT00000017743	-1.91847	7.50534e-06	0.000216107
ENSONIT00000001060	2.24819	7.50801e-06	0.000216107
ENSONIT00000008538	2.16129	7.56275e-06	0.000217331
ENSONIT00000002149	2.64663	7.74295e-06	0.000222152
ENSONIT00000004661	-2.05493	7.75618e-06	0.000222173
ENSONIT00000024665	2.42914	7.80366e-06	0.000223175
ENSONIT00000002125	2.19773	7.88081e-06	0.000224904
ENSONIT00000022123	-2.51286	7.88939e-06	0.000224904
ENSONIT00000000338	1.99979	8.06773e-06	0.000229621
ENSONIT00000015856	2.51254	8.08772e-06	0.000229823
ENSONIT00000005503	2.11458	8.16976e-06	0.000231784
ENSONIT00000013938	2.17058	8.19509e-06	0.000232133
ENSONIT00000024461	4.12465	8.21023e-06	0.000232193
ENSONIT00000017203	2.1349	8.3144e-06	0.000234707
ENSONIT00000016379	2.06514	8.33606e-06	0.000234707
ENSONIT00000020196	2.20525	8.34462e-06	0.000234707
ENSONIT00000003473	2.77853	8.35181e-06	0.000234707
ENSONIT00000024263	2.26629	8.44655e-06	0.000236996
ENSONIT00000006587	7.69364	8.57668e-06	0.000240268
ENSONIT00000002880	2.53111	8.82501e-06	0.000246837
ENSONIT00000022205	2.2132	8.97232e-06	0.000250564
ENSONIT00000020334	3.28416	9.01302e-06	0.000251083
ENSONIT00000023345	-2.71732	9.01907e-06	0.000251083
ENSONIT00000016055	-2.07595	9.0518e-06	0.000251266
ENSONIT00000015931	2.34281	9.05386e-06	0.000251266
ENSONIT00000011208	3.25544	9.10935e-06	0.000252413
ENSONIT00000021159	5.05701	9.17882e-06	0.000253943
ENSONIT00000023320	-7.11198	9.55307e-06	0.000263887
ENSONIT00000014643	5.23171	9.61334e-06	0.000265141
ENSONIT00000008497	-4.32406	9.68342e-06	0.000266661
ENSONIT00000007783	-5.53969	9.74389e-06	0.000267912
ENSONIT00000008186	1.93326	9.76291e-06	0.000268021
ENSONIT00000008187	1.93326	9.78156e-06	0.00026812
ENSONIT00000024342	-2.77037	9.84386e-06	0.00026938
ENSONIT00000015337	2.53924	9.85777e-06	0.00026938
ENSONIT00000015482	3.08991	1.00348e-05	0.000273799
ENSONIT00000004034	-4.98516	1.01582e-05	0.00027674
ENSONIT00000009054	2.67474	1.03478e-05	0.000281477
ENSONIT00000024374	2.18418	1.03989e-05	0.000282436
ENSONIT00000005589	1.89475	1.05283e-05	0.000285514
ENSONIT00000024215	2.22607	1.0598e-05	0.00028666
ENSONIT00000015113	2.02937	1.06027e-05	0.00028666
ENSONIT00000019618	2.74854	1.08887e-05	0.000293946
ENSONIT00000001719	2.61966	1.10871e-05	0.000298848
ENSONIT00000024720	2.06903	1.12487e-05	0.000302746
ENSONIT00000021406	-2.8409	1.12817e-05	0.0003029
ENSONIT00000010243	2.18409	1.12884e-05	0.0003029
ENSONIT00000015183	-4.8034	1.13909e-05	0.00030519
ENSONIT00000010480	2.08634	1.14443e-05	0.000305955
ENSONIT00000001634	2.22344	1.14538e-05	0.000305955
ENSONIT00000019067	-1.89721	1.15096e-05	0.000306985
ENSONIT00000016710	3.25285	1.17505e-05	0.000312943
ENSONIT00000004410	-4.32723	1.20528e-05	0.000320515
ENSONIT00000002030	2.13474	1.21036e-05	0.000321385
ENSONIT00000011764	-2.0698	1.21232e-05	0.000321426
ENSONIT00000013489	2.22404	1.22111e-05	0.000323277
ENSONIT00000010371	-2.18619	1.22785e-05	0.000324578
ENSONIT00000020817	4.69733	1.23569e-05	0.000326167
ENSONIT00000009004	1.99549	1.28707e-05	0.000339226
ENSONIT00000012127	-1.90497	1.29354e-05	0.000340428
ENSONIT00000019293	2.11591	1.31838e-05	0.000346453
ENSONIT00000000817	-1.85925	1.32713e-05	0.00034824
ENSONIT00000024358	1.98978	1.36035e-05	0.000356433
ENSONIT00000011646	1.8738	1.38696e-05	0.000362871
ENSONIT00000013833	2.12592	1.4053e-05	0.000367129
ENSONIT00000013645	3.62043	1.40792e-05	0.000367276
ENSONIT00000026495	-2.24222	1.4174e-05	0.000369208
ENSONIT00000002758	-2.43863	1.42288e-05	0.000369654
ENSONIT00000002368	4.70375	1.42326e-05	0.000369654
ENSONIT00000005956	2.61523	1.4331e-05	0.000371667
ENSONIT00000004620	1.99424	1.43629e-05	0.000371952
ENSONIT00000017634	1.92378	1.44394e-05	0.000373393
ENSONIT00000020689	-1.92792	1.49477e-05	0.000385858
ENSONIT00000002724	-2.25585	1.49648e-05	0.000385858
ENSONIT00000016559	2.00574	1.50461e-05	0.000386438
ENSONIT00000015883	2.72899	1.5059e-05	0.000386438
ENSONIT00000010238	1.84231	1.50606e-05	0.000386438
ENSONIT00000010190	1.88904	1.5074e-05	0.000386438
ENSONIT00000009781	-1.85133	1.52235e-05	0.000389707
ENSONIT00000004138	2.17673	1.52916e-05	0.000390891
ENSONIT00000018486	1.99415	1.53437e-05	0.000391659
ENSONIT00000017545	2.24745	1.54649e-05	0.00039419
ENSONIT00000001820	3.92735	1.55234e-05	0.000395115
ENSONIT00000024179	2.542	1.55795e-05	0.000395681
ENSONIT00000010628	-2.56573	1.559e-05	0.000395681
ENSONIT00000012494	2.0205	1.5621e-05	0.000395902
ENSONIT00000000341	1.94921	1.5735e-05	0.000398226
ENSONIT00000001536	2.48533	1.58153e-05	0.00039946
ENSONIT00000010872	3.27206	1.58286e-05	0.00039946
ENSONIT00000012833	2.08334	1.58634e-05	0.000399772
ENSONIT00000006582	-2.19779	1.5894e-05	0.000399975
ENSONIT00000010068	-2.31107	1.62116e-05	0.000407393
ENSONIT00000017350	1.90671	1.63812e-05	0.000411077
ENSONIT00000018372	2.12637	1.69755e-05	0.000425389
ENSONIT00000006518	2.87111	1.7279e-05	0.000432388
ENSONIT00000009001	2.0836	1.73356e-05	0.000433195
ENSONIT00000002862	-5.59055	1.75024e-05	0.000436751
ENSONIT00000003845	2.90479	1.76537e-05	0.000439773
ENSONIT00000006844	-1.96207	1.76729e-05	0.000439773
ENSONIT00000006550	-1.87374	1.79772e-05	0.000446722
ENSONIT00000010634	-3.61518	1.80798e-05	0.000448647
ENSONIT00000014885	-1.98392	1.81745e-05	0.000450369
ENSONIT00000015962	1.95252	1.82209e-05	0.000450891
ENSONIT00000004748	1.89199	1.83568e-05	0.000453624
ENSONIT00000015481	-2.27231	1.84926e-05	0.000456346
ENSONIT00000021347	2.11496	1.8552e-05	0.000457179
ENSONIT00000003276	-3.51781	1.86671e-05	0.000459354
ENSONIT00000011004	2.16859	1.86918e-05	0.000459354
ENSONIT00000017858	4.03563	1.87766e-05	0.000460804
ENSONIT00000003408	3.39933	1.89745e-05	0.000465019
ENSONIT00000004540	1.91086	1.90452e-05	0.000465812
ENSONIT00000002237	1.85933	1.90592e-05	0.000465812
ENSONIT00000019546	3.20398	1.91847e-05	0.000468239
ENSONIT00000016722	2.16572	1.9242e-05	0.000468995
ENSONIT00000008168	-11.0495	1.94027e-05	0.000472264
ENSONIT00000016112	-4.5059	1.96054e-05	0.000476548
ENSONIT00000019380	2.1199	1.99801e-05	0.000484993
ENSONIT00000002382	2.20081	2.01696e-05	0.000488625
ENSONIT00000009775	2.02096	2.01846e-05	0.000488625
ENSONIT00000022772	-2.29997	2.02532e-05	0.000489621
ENSONIT00000022101	1.8696	2.05298e-05	0.000494974
ENSONIT00000005934	-2.29978	2.05302e-05	0.000494974
ENSONIT00000024317	-1.96456	2.06661e-05	0.000497578
ENSONIT00000023810	3.45276	2.08245e-05	0.000500717
ENSONIT00000024890	1.8391	2.09661e-05	0.000503441
ENSONIT00000016177	2.33502	2.13196e-05	0.00051124
ENSONIT00000012680	2.11743	2.1843e-05	0.000523086
ENSONIT00000001594	1.9351	2.199e-05	0.000525246
ENSONIT00000012695	-1.90158	2.19921e-05	0.000525246
ENSONIT00000013220	-2.45386	2.209e-05	0.000526878
ENSONIT00000020628	3.54349	2.21662e-05	0.000527401
ENSONIT00000005430	1.81212	2.21737e-05	0.000527401
ENSONIT00000011696	-1.95504	2.22008e-05	0.000527401
ENSONIT00000002979	-2.0042	2.23527e-05	0.000529987
ENSONIT00000014603	3.16454	2.23691e-05	0.000529987
ENSONIT00000004794	2.17022	2.31107e-05	0.000546245
ENSONIT00000001454	-1.99967	2.31166e-05	0.000546245
ENSONIT00000006153	1.81809	2.31803e-05	0.000547025
ENSONIT00000005061	2.82604	2.36334e-05	0.00055698
ENSONIT00000007103	2.14015	2.40506e-05	0.000566062
ENSONIT00000019799	2.18485	2.46772e-05	0.000579777
ENSONIT00000022112	2.43118	2.46984e-05	0.000579777
ENSONIT00000014141	1.94831	2.51029e-05	0.000588498
ENSONIT00000017199	3.57712	2.52331e-05	0.000590772
ENSONIT00000002322	2.41517	2.53336e-05	0.000592347
ENSONIT00000000941	2.44196	2.53683e-05	0.000592381
ENSONIT00000024180	2.35844	2.56065e-05	0.000597162
ENSONIT00000019142	2.43637	2.57941e-05	0.00060075
ENSONIT00000003282	1.89096	2.58981e-05	0.00060232
ENSONIT00000010431	1.99666	2.59291e-05	0.00060232
ENSONIT00000025116	5.25875	2.60096e-05	0.000603402
ENSONIT00000012059	-2.22502	2.61535e-05	0.000605594
ENSONIT00000022656	1.91174	2.61721e-05	0.000605594
ENSONIT00000020358	-2.3331	2.62484e-05	0.000606573
ENSONIT00000000608	-2.14861	2.64769e-05	0.000610213
ENSONIT00000015015	2.59545	2.64933e-05	0.000610213
ENSONIT00000021070	3.07769	2.65451e-05	0.000610213
ENSONIT00000003180	-3.85112	2.65702e-05	0.000610213
ENSONIT00000007282	2.22609	2.65771e-05	0.000610213
ENSONIT00000006049	1.92654	2.68685e-05	0.000616107
ENSONIT00000015885	1.95094	2.72028e-05	0.000622972
ENSONIT00000012159	1.83251	2.72421e-05	0.000623072
ENSONIT00000018203	-2.24926	2.75146e-05	0.000628496
ENSONIT00000017460	-1.84843	2.75695e-05	0.000628945
ENSONIT00000016974	1.98924	2.76597e-05	0.000630195
ENSONIT00000019636	1.82794	2.77967e-05	0.000632509
ENSONIT00000003222	2.88109	2.78326e-05	0.000632518
ENSONIT00000013480	1.82216	2.8269e-05	0.000641616
ENSONIT00000021060	1.79023	2.8532e-05	0.000646763
ENSONIT00000011628	2.30147	2.86978e-05	0.000649694
ENSONIT00000024218	1.91846	2.90595e-05	0.000657047
ENSONIT00000002939	2.51937	2.95514e-05	0.000667322
ENSONIT00000022755	-2.23685	2.96865e-05	0.000669525
ENSONIT00000005759	1.89116	3.00495e-05	0.000676854
ENSONIT00000004693	2.2169	3.1362e-05	0.000705525
ENSONIT00000024957	-1.84327	3.1493e-05	0.00070758
ENSONIT00000000505	5.01099	3.20824e-05	0.000719915
ENSONIT00000013312	2.16471	3.21734e-05	0.000720015
ENSONIT00000020100	2.04078	3.21992e-05	0.000720015
ENSONIT00000007380	2.10725	3.22081e-05	0.000720015
ENSONIT00000022320	-2.17564	3.23092e-05	0.00072137
ENSONIT00000022391	-2.34462	3.26599e-05	0.000728287
ENSONIT00000006312	2.02509	3.28452e-05	0.000731504
ENSONIT00000003993	-1.94069	3.30559e-05	0.000735277
ENSONIT00000021538	1.77715	3.34165e-05	0.000742372
ENSONIT00000012304	1.83465	3.41059e-05	0.000756743
ENSONIT00000003228	2.84576	3.41835e-05	0.000757521
ENSONIT00000002447	1.84336	3.43484e-05	0.000759287
ENSONIT00000012961	-3.00227	3.43849e-05	0.000759287
ENSONIT00000010813	-2.02001	3.4391e-05	0.000759287
ENSONIT00000011524	2.93473	3.45187e-05	0.00076071
ENSONIT00000016236	1.81938	3.45409e-05	0.00076071
ENSONIT00000006681	-1.85444	3.49325e-05	0.000767366
ENSONIT00000011708	7.49766	3.49562e-05	0.000767366
ENSONIT00000018199	4.93606	3.49723e-05	0.000767366
ENSONIT00000023264	3.00268	3.52822e-05	0.000773213
ENSONIT00000006640	2.11334	3.53567e-05	0.000773895
ENSONIT00000000268	-2.63135	3.54734e-05	0.000775302
ENSONIT00000008672	-1.89588	3.55246e-05	0.000775302
ENSONIT00000017202	1.7855	3.55516e-05	0.000775302
ENSONIT00000013449	-1.92429	3.56732e-05	0.000777005
ENSONIT00000017396	2.28969	3.61268e-05	0.000785619
ENSONIT00000025824	-2.51397	3.61569e-05	0.000785619
ENSONIT00000004615	-1.91823	3.62274e-05	0.000786192
ENSONIT00000014510	2.61947	3.64233e-05	0.000789482
ENSONIT00000008295	1.95282	3.67454e-05	0.000795495
ENSONIT00000003004	1.8765	3.68886e-05	0.000797627
ENSONIT00000020477	2.17374	3.73755e-05	0.000807174
ENSONIT00000006990	-4.89695	3.76699e-05	0.000812549
ENSONIT00000011590	-1.91148	3.80608e-05	0.000819987
ENSONIT00000022456	2.7745	3.81398e-05	0.000820697
ENSONIT00000013092	1.76827	3.84806e-05	0.000827031
ENSONIT00000021337	1.85815	3.88091e-05	0.000832086
ENSONIT00000000512	2.55939	3.88092e-05	0.000832086
ENSONIT00000024231	1.885	3.88664e-05	0.00083231
ENSONIT00000020815	1.87947	3.90316e-05	0.00083475
ENSONIT00000014727	-1.84183	3.9074e-05	0.00083475
ENSONIT00000003022	2.1414	3.9182e-05	0.000836055
ENSONIT00000024879	2.69392	3.93426e-05	0.000838477
ENSONIT00000001480	1.83115	3.98476e-05	0.000848226
ENSONIT00000007639	3.695	3.99053e-05	0.000848441
ENSONIT00000013472	1.77318	4.00224e-05	0.000849916
ENSONIT00000018929	-2.02128	4.03499e-05	0.00085585
ENSONIT00000010955	1.91885	4.04017e-05	0.000855931
ENSONIT00000009071	-1.7609	4.06221e-05	0.000859578
ENSONIT00000004871	7.67434	4.18087e-05	0.0008834
ENSONIT00000004566	-5.36236	4.18471e-05	0.0008834
ENSONIT00000018024	1.99329	4.43601e-05	0.000933987
ENSONIT00000007890	2.42396	4.44133e-05	0.000933987
ENSONIT00000002222	3.65195	4.44515e-05	0.000933987
ENSONIT00000001280	2.23493	4.44531e-05	0.000933987
ENSONIT00000005810	4.84704	4.46259e-05	0.000936513
ENSONIT00000011530	2.47186	4.51226e-05	0.000945823
ENSONIT00000005261	-1.89226	4.52825e-05	0.000948059
ENSONIT00000000760	2.94036	4.55126e-05	0.000951758
ENSONIT00000026374	1.97159	4.62309e-05	0.000965203
ENSONIT00000001285	1.74036	4.62639e-05	0.000965203
ENSONIT00000016496	-3.75571	4.64379e-05	0.000967702
ENSONIT00000015942	2.22458	4.65616e-05	0.000969145
ENSONIT00000007429	2.15535	4.69785e-05	0.000976203
ENSONIT00000024917	1.87513	4.70103e-05	0.000976203
ENSONIT00000010070	-1.94093	4.71084e-05	0.000977103
ENSONIT00000005043	-1.73374	4.71763e-05	0.000977372
ENSONIT00000013386	3.05187	4.74858e-05	0.000982641
ENSONIT00000024781	2.35544	4.7568e-05	0.000983202
ENSONIT00000010333	3.12247	4.82749e-05	0.000996233
ENSONIT00000001488	-2.20417	4.83103e-05	0.000996233
ENSONIT00000017742	-1.76013	4.86674e-05	0.00100244
ENSONIT00000018444	2.84606	4.87755e-05	0.0010035
ENSONIT00000008570	2.29537	4.88481e-05	0.00100384
ENSONIT00000025662	-1.99139	4.9781e-05	0.00102183
ENSONIT00000016079	1.99546	4.98748e-05	0.00102258
ENSONIT00000022191	3.07869	5.03569e-05	0.00103072
ENSONIT00000025690	2.25122	5.03877e-05	0.00103072
ENSONIT00000021880	-2.14269	5.06943e-05	0.00103531
ENSONIT00000007674	-2.4048	5.0728e-05	0.00103531
ENSONIT00000026387	-2.79315	5.15562e-05	0.001051
ENSONIT00000024471	-3.03923	5.16257e-05	0.00105122
ENSONIT00000021792	2.24669	5.17717e-05	0.00105299
ENSONIT00000016251	2.20773	5.19389e-05	0.00105518
ENSONIT00000015144	2.94315	5.21235e-05	0.00105773
ENSONIT00000007596	3.17968	5.24661e-05	0.00106347
ENSONIT00000007813	1.98151	5.37998e-05	0.00108926
ENSONIT00000006876	3.20608	5.4388e-05	0.00109992
ENSONIT00000009690	-2.10395	5.45015e-05	0.00110013
ENSONIT00000018087	1.9353	5.45812e-05	0.00110013
ENSONIT00000016147	2.71983	5.45834e-05	0.00110013
ENSONIT00000014984	1.93833	5.47843e-05	0.00110293
ENSONIT00000025677	1.8016	5.50142e-05	0.00110354
ENSONIT00000009283	2.18325	5.50498e-05	0.00110354
ENSONIT00000022467	-2.1373	5.50609e-05	0.00110354
ENSONIT00000011638	-2.59892	5.50624e-05	0.00110354
ENSONIT00000022897	2.02096	5.53554e-05	0.00110817
ENSONIT00000000319	-5.33476	5.54954e-05	0.00110972
ENSONIT00000007894	2.23511	5.61139e-05	0.00112083
ENSONIT00000026778	-2.1801	5.65662e-05	0.0011286
ENSONIT00000026554	-2.03233	5.69971e-05	0.00113525
ENSONIT00000019353	2.55706	5.7095e-05	0.00113525
ENSONIT00000011982	1.76524	5.71294e-05	0.00113525
ENSONIT00000021080	3.15905	5.71544e-05	0.00113525
ENSONIT00000011313	-1.86615	5.79218e-05	0.00114921
ENSONIT00000023707	1.74626	5.84698e-05	0.00115843
ENSONIT00000006934	1.95548	5.85164e-05	0.00115843
ENSONIT00000018680	-1.86163	5.88348e-05	0.00116344
ENSONIT00000001880	2.17523	6.05896e-05	0.00119681
ENSONIT00000010071	-1.8924	6.17332e-05	0.00121757
ENSONIT00000023644	2.08722	6.17773e-05	0.00121757
ENSONIT00000010976	1.84366	6.21769e-05	0.00122409
ENSONIT00000010289	2.45429	6.26302e-05	0.00123154
ENSONIT00000024125	-1.76272	6.26931e-05	0.00123154
ENSONIT00000013755	-1.82182	6.4113e-05	0.00125804
ENSONIT00000013118	-2.53781	6.49917e-05	0.00127388
ENSONIT00000013772	-1.82383	6.54065e-05	0.00127993
ENSONIT00000006578	-2.48826	6.5444e-05	0.00127993
ENSONIT00000011054	2.01825	6.57174e-05	0.00128387
ENSONIT00000012564	1.96975	6.59514e-05	0.00128703
ENSONIT00000020054	1.81113	6.63401e-05	0.0012932
ENSONIT00000000931	-1.69717	6.67461e-05	0.00129855
ENSONIT00000005758	7.57853	6.67607e-05	0.00129855
ENSONIT00000006940	2.1598	6.72172e-05	0.00130601
ENSONIT00000013504	-2.25787	6.74843e-05	0.00130977
ENSONIT00000010726	-3.42842	6.77605e-05	0.0013137
ENSONIT00000018749	-2.12311	6.8317e-05	0.00132305
ENSONIT00000007345	-2.09025	6.95145e-05	0.00134478
ENSONIT00000006232	1.69518	7.02993e-05	0.00135848
ENSONIT00000018184	2.96081	7.05043e-05	0.00136097
ENSONIT00000017563	2.07344	7.17807e-05	0.00138305
ENSONIT00000013952	-4.57992	7.18034e-05	0.00138305
ENSONIT00000015802	1.79912	7.2295e-05	0.00139102
ENSONIT00000025012	3.78321	7.24297e-05	0.0013921
ENSONIT00000009227	3.19443	7.30131e-05	0.0014018
ENSONIT00000015654	1.79559	7.32156e-05	0.00140418
ENSONIT00000006537	2.17796	7.34688e-05	0.00140695
ENSONIT00000014089	2.19178	7.35179e-05	0.00140695
ENSONIT00000022165	2.38014	7.41957e-05	0.00141839
ENSONIT00000004256	-2.15847	7.43556e-05	0.00141993
ENSONIT00000024577	1.94248	7.44912e-05	0.00142099
ENSONIT00000023029	-2.48388	7.45943e-05	0.00142144
ENSONIT00000004866	-2.171	7.51134e-05	0.0014298
ENSONIT00000023870	1.97813	7.61871e-05	0.00144829
ENSONIT00000008930	1.75111	7.62473e-05	0.00144829
ENSONIT00000002946	-3.23802	7.67264e-05	0.00145584
ENSONIT00000022942	-1.85206	7.68227e-05	0.00145612
ENSONIT00000014355	1.78826	7.70237e-05	0.00145838
ENSONIT00000013948	2.03315	7.86889e-05	0.00148832
ENSONIT00000018726	2.29097	7.9549e-05	0.00150009
ENSONIT00000009672	-2.19761	7.95947e-05	0.00150009
ENSONIT00000023352	1.683	7.96755e-05	0.00150009
ENSONIT00000009594	1.95792	7.9712e-05	0.00150009
ENSONIT00000014376	1.82245	7.97318e-05	0.00150009
ENSONIT00000010725	-1.84301	8.04889e-05	0.00151273
ENSONIT00000007280	1.75494	8.09799e-05	0.00152036
ENSONIT00000019416	2.4292	8.19456e-05	0.00153687
ENSONIT00000023249	-2.72142	8.21779e-05	0.0015396
ENSONIT00000013227	-1.8818	8.27513e-05	0.00154872
ENSONIT00000005962	-1.91829	8.31878e-05	0.00155525
ENSONIT00000019883	2.22028	8.38998e-05	0.00156692
ENSONIT00000002457	-1.88508	8.45219e-05	0.00157689
ENSONIT00000019460	3.19678	8.51518e-05	0.00158698
ENSONIT00000001083	1.82523	8.54087e-05	0.0015901
ENSONIT00000015417	-2.05107	8.76912e-05	0.00163089
ENSONIT00000021222	1.78921	8.7843e-05	0.00163201
ENSONIT00000022557	2.07573	8.82262e-05	0.00163742
ENSONIT00000022469	-1.73214	8.83833e-05	0.00163863
ENSONIT00000005117	1.78463	8.85197e-05	0.00163946
ENSONIT00000016681	1.69257	9.04021e-05	0.00167258
ENSONIT00000023579	1.81156	9.07004e-05	0.00167636
ENSONIT00000016239	1.87799	9.1157e-05	0.00168196
ENSONIT00000006668	1.66901	9.12071e-05	0.00168196
ENSONIT00000009060	-1.91926	9.12867e-05	0.00168196
ENSONIT00000007901	2.71417	9.1533e-05	0.00168476
ENSONIT00000019295	1.8118	9.17174e-05	0.00168641
ENSONIT00000021313	1.73406	9.20105e-05	0.00168867
ENSONIT00000004341	1.90035	9.20299e-05	0.00168867
ENSONIT00000016474	-2.39683	9.28145e-05	0.00170131
ENSONIT00000003511	1.70141	9.37956e-05	0.00171753
ENSONIT00000021226	2.38139	9.39605e-05	0.00171878
ENSONIT00000023110	-1.72253	9.47608e-05	0.00173164
ENSONIT00000006761	-9.71562	9.59002e-05	0.00175067
ENSONIT00000006158	1.80621	9.8082e-05	0.00178867
ENSONIT00000009145	2.03472	9.92048e-05	0.00180729
ENSONIT00000025685	1.87942	9.948e-05	0.00181046
ENSONIT00000021621	3.53397	9.98045e-05	0.00181359
ENSONIT00000023625	2.29198	9.98561e-05	0.00181359
ENSONIT00000024584	1.77586	0.000100424	0.00182139
ENSONIT00000025889	1.86787	0.00010049	0.00182139
ENSONIT00000016627	-2.01517	0.000100637	0.00182172
ENSONIT00000014248	-1.74185	0.000100712	0.00182172
ENSONIT00000016258	3.16849	0.00010103	0.00182561
ENSONIT00000017194	1.77117	0.000101694	0.00183575
ENSONIT00000020209	1.75243	0.000102641	0.00185097
ENSONIT00000002003	1.75554	0.00010302	0.00185593
ENSONIT00000017416	1.96364	0.000103354	0.00186006
ENSONIT00000016075	7.33155	0.000103718	0.00186439
ENSONIT00000008648	-2.23274	0.000103804	0.00186439
ENSONIT00000023028	-1.81881	0.000105309	0.00188952
ENSONIT00000000615	3.93653	0.000105652	0.00189376
ENSONIT00000018109	1.99863	0.000106334	0.00190406
ENSONIT00000021385	1.77566	0.000107066	0.00191525
ENSONIT00000012539	1.81096	0.000107557	0.00192212
ENSONIT00000006154	1.65646	0.000108128	0.00192874
ENSONIT00000017015	7.39641	0.000108204	0.00192874
ENSONIT00000002558	1.71415	0.000108253	0.00192874
ENSONIT00000011947	2.69632	0.000108734	0.00193538
ENSONIT00000001053	-2.365	0.000109348	0.00194437
ENSONIT00000001688	2.51966	0.000109929	0.00195275
ENSONIT00000018688	2.02457	0.000110445	0.00195995
ENSONIT00000014111	-2.47745	0.000111551	0.00197761
ENSONIT00000025192	1.91326	0.00011214	0.00198608
ENSONIT00000016615	1.7504	0.000112618	0.00199158
ENSONIT00000021853	-1.88655	0.000112674	0.00199158
ENSONIT00000020211	1.81703	0.00011328	0.00199867
ENSONIT00000015792	1.83481	0.0001133	0.00199867
ENSONIT00000009736	1.77793	0.000113413	0.00199869
ENSONIT00000009746	1.65838	0.000113957	0.00200629
ENSONIT00000023022	1.87709	0.000116606	0.00205092
ENSONIT00000006836	1.9848	0.000117456	0.00206383
ENSONIT00000022617	-2.53832	0.000118111	0.00207328
ENSONIT00000021994	-2.48765	0.000118318	0.00207488
ENSONIT00000012600	1.74661	0.000119552	0.00209445
ENSONIT00000007548	2.45491	0.000119953	0.00209942
ENSONIT00000004455	-2.4368	0.00012077	0.00211164
ENSONIT00000001485	-3.71282	0.000121797	0.0021275
ENSONIT00000003857	-2.11579	0.000123051	0.00214731
ENSONIT00000003586	1.85562	0.000123704	0.00215659
ENSONIT00000006914	-1.85788	0.000123877	0.0021575
ENSONIT00000020632	2.11904	0.000124127	0.00215974
ENSONIT00000022047	2.06542	0.000125709	0.00218512
ENSONIT00000006407	-1.69222	0.000127322	0.00221101
ENSONIT00000013206	1.88417	0.00012817	0.00222356
ENSONIT00000015371	-3.77547	0.000128991	0.00223563
ENSONIT00000000176	1.75154	0.000130351	0.002257
ENSONIT00000005398	5.3977	0.000132671	0.00229494
ENSONIT00000024240	-1.75963	0.00013306	0.00229945
ENSONIT00000024783	1.71019	0.000133385	0.00230283
ENSONIT00000008222	-2.11511	0.00013387	0.00230897
ENSONIT00000010781	2.56373	0.000136637	0.00235441
ENSONIT00000008619	2.91876	0.000137752	0.00237032
ENSONIT00000023555	-5.18283	0.000137826	0.00237032
ENSONIT00000013295	1.62212	0.000139305	0.00239344
ENSONIT00000020108	1.85125	0.000139533	0.00239504
ENSONIT00000011574	-4.16682	0.000139885	0.00239879
ENSONIT00000007769	2.73942	0.00014174	0.00242822
ENSONIT00000014711	-2.03836	0.000141875	0.00242822
ENSONIT00000022393	-2.12719	0.000142175	0.00243102
ENSONIT00000015980	-1.74324	0.000143253	0.00244711
ENSONIT00000006517	1.97366	0.000143567	0.00245013
ENSONIT00000017083	-1.76036	0.000144276	0.00245988
ENSONIT00000009591	1.81988	0.000145717	0.00247795
ENSONIT00000026274	-1.90612	0.000145764	0.00247795
ENSONIT00000003005	1.69972	0.000145793	0.00247795
ENSONIT00000016610	1.63647	0.000145893	0.00247795
ENSONIT00000019354	2.44451	0.000146488	0.0024857
ENSONIT00000016091	-1.71253	0.00014767	0.00250337
ENSONIT00000012795	2.03112	0.000148173	0.00250951
ENSONIT00000013995	2.04782	0.000148676	0.00251563
ENSONIT00000018276	1.61703	0.000149266	0.00252322
ENSONIT00000011623	2.26635	0.000151049	0.00255094
ENSONIT00000005148	1.63436	0.000152667	0.00257582
ENSONIT00000016596	-2.56209	0.000153528	0.0025879
ENSONIT00000008666	1.84578	0.000154389	0.00259995
ENSONIT00000017896	4.68872	0.000154728	0.0026032
ENSONIT00000002649	-2.05277	0.000155141	0.00260769
ENSONIT00000017748	-2.81581	0.000155782	0.00261599
ENSONIT00000016242	1.85971	0.000155943	0.00261623
ENSONIT00000001470	1.59806	0.000161683	0.00270997
ENSONIT00000023992	1.85586	0.000162542	0.00272182
ENSONIT00000012234	1.72298	0.000163195	0.00273014
ENSONIT00000024167	1.71749	0.000163346	0.00273014
ENSONIT00000022474	1.97425	0.000165246	0.00275932
ENSONIT00000009571	1.79279	0.000165465	0.00276038
ENSONIT00000007198	-3.88386	0.000165749	0.00276254
ENSONIT00000021862	6.92913	0.000166471	0.00277198
ENSONIT00000025377	2.31557	0.000167065	0.00277926
ENSONIT00000018093	-1.99245	0.00016756	0.0027849
ENSONIT00000023349	-1.98969	0.000167746	0.00278539
ENSONIT00000025538	2.69147	0.000168177	0.00278995
ENSONIT00000010683	6.96641	0.000168473	0.00279226
ENSONIT00000002666	1.88266	0.000169223	0.00280209
ENSONIT00000010912	-1.68504	0.000170624	0.00282266
ENSONIT00000019766	7.30461	0.000171264	0.00282945
ENSONIT00000003699	-1.62877	0.000171352	0.00282945
ENSONIT00000018589	1.8335	0.000171737	0.00283147
ENSONIT00000013881	-2.12966	0.000171792	0.00283147
ENSONIT00000017579	2.59653	0.000172842	0.00284614
ENSONIT00000002416	1.64119	0.000173853	0.00285803
ENSONIT00000005372	2.15209	0.000173885	0.00285803
ENSONIT00000010738	-4.25588	0.000174116	0.00285919
ENSONIT00000010737	-3.23486	0.000174615	0.00286453
ENSONIT00000003826	7.59106	0.000174762	0.00286453
ENSONIT00000007570	-1.67815	0.000175826	0.00287519
ENSONIT00000022306	1.96986	0.000175887	0.00287519
ENSONIT00000016289	1.75316	0.000175897	0.00287519
ENSONIT00000021225	1.71392	0.00017698	0.00289024
ENSONIT00000008387	1.90637	0.000177691	0.0028992
ENSONIT00000021682	2.18682	0.000178208	0.00290321
ENSONIT00000010267	1.68277	0.000178263	0.00290321
ENSONIT00000013993	-1.71346	0.000179675	0.00292354
ENSONIT00000003301	1.72525	0.000180464	0.0029337
ENSONIT00000014483	-1.80702	0.000182001	0.00295598
ENSONIT00000010203	-2.31892	0.000182771	0.00296578
ENSONIT00000010065	1.66969	0.000182995	0.00296672
ENSONIT00000021163	4.66017	0.000184945	0.0029956
ENSONIT00000007646	4.62746	0.000185203	0.00299706
ENSONIT00000023161	1.85978	0.000185688	0.00300218
ENSONIT00000002552	4.62799	0.000186022	0.00300486
ENSONIT00000011256	-1.88783	0.000188624	0.00304412
ENSONIT00000023153	-1.89975	0.000189096	0.00304898
ENSONIT00000014574	-1.71721	0.000190228	0.00306446
ENSONIT00000011988	-3.02486	0.000190419	0.00306476
ENSONIT00000000197	-1.66289	0.000191024	0.00307173
ENSONIT00000011311	2.15916	0.000192065	0.00308568
ENSONIT00000004607	1.70072	0.000192788	0.0030945
ENSONIT00000008061	-1.69588	0.000194929	0.00312606
ENSONIT00000016937	2.28096	0.000195231	0.00312808
ENSONIT00000005365	1.66439	0.000196087	0.00313898
ENSONIT00000001993	1.59821	0.000198044	0.00316746
ENSONIT00000012553	4.0661	0.000199415	0.00318653
ENSONIT00000010017	-1.9114	0.000200818	0.00320607
ENSONIT00000024335	1.59843	0.000203463	0.00324539
ENSONIT00000013125	-2.62474	0.000204433	0.00325795
ENSONIT00000009812	2.57127	0.00020596	0.00327935
ENSONIT00000021533	1.59751	0.000206796	0.00328971
ENSONIT00000014384	-2.27965	0.000207324	0.00329411
ENSONIT00000008323	3.11063	0.000207442	0.00329411
ENSONIT00000011077	1.63719	0.000207942	0.00329696
ENSONIT00000018090	1.7563	0.000207992	0.00329696
ENSONIT00000015446	2.67649	0.000208421	0.00330083
ENSONIT00000009312	-1.76006	0.000210199	0.00332604
ENSONIT00000021357	-1.72343	0.000212274	0.00335589
ENSONIT00000012951	4.72024	0.000212709	0.00335781
ENSONIT00000016062	2.34936	0.000212773	0.00335781
ENSONIT00000002494	2.35592	0.000215297	0.00339465
ENSONIT00000009572	1.63758	0.000217135	0.0034206
ENSONIT00000020344	1.73372	0.000217901	0.00342963
ENSONIT00000003806	6.96461	0.000218381	0.00343415
ENSONIT00000002881	3.58405	0.000219786	0.00344734
ENSONIT00000002123	2.23023	0.000219904	0.00344734
ENSONIT00000009201	2.68295	0.000219987	0.00344734
ENSONIT00000013795	2.28455	0.000219993	0.00344734
ENSONIT00000024858	3.38212	0.000220207	0.00344766
ENSONIT00000020395	1.64711	0.000220946	0.00345618
ENSONIT00000019622	-1.69792	0.000221978	0.00346789
ENSONIT00000003146	1.58458	0.000222084	0.00346789
ENSONIT00000014387	-2.21573	0.000223769	0.00348825
ENSONIT00000006424	-2.01845	0.000223779	0.00348825
ENSONIT00000018114	1.73298	0.000224223	0.00349211
ENSONIT00000013494	3.23785	0.000226191	0.00351675
ENSONIT00000018478	1.80088	0.0002262	0.00351675
ENSONIT00000012378	8.7208	0.000227189	0.00352906
ENSONIT00000001894	1.66652	0.000227947	0.00353774
ENSONIT00000013301	-1.62724	0.000229218	0.00355437
ENSONIT00000003912	-4.96815	0.00023825	0.00369122
ENSONIT00000003395	1.95225	0.000238593	0.00369243
ENSONIT00000023108	2.05068	0.000238743	0.00369243
ENSONIT00000013956	1.66347	0.000239381	0.00369909
ENSONIT00000025167	1.87043	0.000240527	0.00371209
ENSONIT00000020574	2.71284	0.000240639	0.00371209
ENSONIT00000018293	-1.87534	0.000240983	0.00371418
ENSONIT00000015882	2.14535	0.000241482	0.00371866
ENSONIT00000012958	1.65713	0.000242443	0.00372787
ENSONIT00000004425	-2.72982	0.000242499	0.00372787
ENSONIT00000009682	1.69578	0.000244079	0.00374747
ENSONIT00000010236	1.84745	0.000244402	0.00374747
ENSONIT00000021405	1.61393	0.000244605	0.00374747
ENSONIT00000002352	7.21149	0.000244692	0.00374747
ENSONIT00000011598	1.77585	0.000244825	0.00374747
ENSONIT00000012995	1.89338	0.000245262	0.00375093
ENSONIT00000012696	-2.67728	0.000245993	0.00375888
ENSONIT00000009689	1.6201	0.000246372	0.00375934
ENSONIT00000001841	-2.44197	0.000246445	0.00375934
ENSONIT00000000669	1.71921	0.000248574	0.00378857
ENSONIT00000009313	1.65283	0.000249195	0.0037948
ENSONIT00000006204	-1.56946	0.000250652	0.00381372
ENSONIT00000020675	-1.56689	0.000251274	0.00381992
ENSONIT00000021506	1.74386	0.000252047	0.00382841
ENSONIT00000017584	1.66144	0.000253178	0.00384231
ENSONIT00000018880	1.65519	0.000256245	0.00388335
ENSONIT00000003115	1.69912	0.000256318	0.00388335
ENSONIT00000017943	1.76207	0.000256926	0.00388925
ENSONIT00000021872	-7.06314	0.00026186	0.00396057
ENSONIT00000009348	-7.06314	0.000262789	0.00397125
ENSONIT00000002570	3.04112	0.000264009	0.00398631
ENSONIT00000017692	-7.0843	0.000264957	0.00399724
ENSONIT00000017100	1.66791	0.000266601	0.00401863
ENSONIT00000016432	-1.61734	0.000267058	0.00402212
ENSONIT00000006408	2.28345	0.000268712	0.00404361
ENSONIT00000015138	1.65954	0.00026903	0.00404498
ENSONIT00000006796	1.65701	0.000269688	0.00405146
ENSONIT00000002198	1.55226	0.000270352	0.00405802
ENSONIT00000011560	-2.81391	0.00027154	0.00407125
ENSONIT00000012480	2.18421	0.000271691	0.00407125
ENSONIT00000006826	-2.74258	0.000272306	0.00407704
ENSONIT00000000654	1.68303	0.000272887	0.00408098
ENSONIT00000002134	-1.56011	0.000273028	0.00408098
ENSONIT00000019560	1.5346	0.000274462	0.00409899
ENSONIT00000026077	1.552	0.00027539	0.0041094
ENSONIT00000019215	1.57265	0.000277513	0.00413657
ENSONIT00000021728	-3.03393	0.000277675	0.00413657
ENSONIT00000020212	6.84962	0.000280222	0.00416856
ENSONIT00000015206	3.98676	0.00028029	0.00416856
ENSONIT00000017846	1.71339	0.000280572	0.00416927
ENSONIT00000011711	2.24839	0.000280948	0.00417138
ENSONIT00000017508	-1.96558	0.00028292	0.00419715
ENSONIT00000019724	-7.62719	0.000283504	0.00420232
ENSONIT00000002455	7.17855	0.000284373	0.00420882
ENSONIT00000014742	-1.68919	0.000284415	0.00420882
ENSONIT00000025719	-2.33446	0.000285749	0.00422505
ENSONIT00000009451	1.79712	0.00028604	0.00422584
ENSONIT00000022723	2.60803	0.000286767	0.00423245
ENSONIT00000012836	1.73131	0.000286962	0.00423245
ENSONIT00000014115	-1.53076	0.000287213	0.00423265
ENSONIT00000003838	1.81159	0.000288297	0.00424511
ENSONIT00000020747	1.95522	0.000292321	0.00430081
ENSONIT00000024637	1.74047	0.000292603	0.00430141
ENSONIT00000006466	1.5888	0.000293911	0.00431708
ENSONIT00000024721	4.63514	0.000296575	0.00435262
ENSONIT00000022506	-1.76893	0.000297668	0.00436413
ENSONIT00000000129	2.2764	0.000297849	0.00436413
ENSONIT00000015582	1.53801	0.000298349	0.00436786
ENSONIT00000004036	-1.70519	0.00029988	0.00438667
ENSONIT00000025323	2.45	0.000300748	0.00439575
ENSONIT00000011747	1.61203	0.000301842	0.00440814
ENSONIT00000014886	-1.76281	0.000302466	0.00441362
ENSONIT00000025934	-2.37015	0.000303935	0.00443143
ENSONIT00000023557	1.70519	0.000305672	0.00445312
ENSONIT00000001538	-7.1045	0.000306062	0.00445515
ENSONIT00000025565	2.60864	0.000306839	0.00446281
ENSONIT00000018736	2.47696	0.000307856	0.00447396
ENSONIT00000003577	1.66446	0.000308427	0.0044786
ENSONIT00000023056	6.89337	0.000310712	0.00450811
ENSONIT00000014781	-1.68005	0.000311288	0.00451279
ENSONIT00000016232	-2.53837	0.000312381	0.00452495
ENSONIT00000015558	-1.52174	0.000313992	0.00454459
ENSONIT00000020445	2.36447	0.000316106	0.00457147
ENSONIT00000011307	1.66135	0.000318099	0.00459656
ENSONIT00000026040	4.24222	0.000318767	0.00460249
ENSONIT00000014088	2.02427	0.000319028	0.00460252
ENSONIT00000012292	-1.66007	0.000319448	0.00460485
ENSONIT00000009233	1.55231	0.000320854	0.00462139
ENSONIT00000025200	2.10984	0.000324645	0.00466854
ENSONIT00000017168	2.69101	0.000324652	0.00466854
ENSONIT00000015875	1.59282	0.000325562	0.00467735
ENSONIT00000011401	1.65239	0.000325789	0.00467735
ENSONIT00000005431	1.59402	0.000328337	0.00470847
ENSONIT00000005284	3.75693	0.000328485	0.00470847
ENSONIT00000003740	-1.6285	0.000329266	0.00471586
ENSONIT00000018121	-1.56515	0.000329717	0.00471853
ENSONIT00000011679	1.95484	0.000331941	0.00474655
ENSONIT00000020171	-1.66667	0.000333162	0.00476018
ENSONIT00000026635	-2.15838	0.000337139	0.00481314
ENSONIT00000006593	2.74041	0.00034062	0.00485887
ENSONIT00000024016	-4.89774	0.000340887	0.00485887
ENSONIT00000019384	1.64785	0.000341719	0.00486683
ENSONIT00000022974	-1.85985	0.000342702	0.00487693
ENSONIT00000011428	1.55827	0.000343009	0.0048774
ENSONIT00000003764	1.89876	0.000344967	0.00490133
ENSONIT00000017304	3.13557	0.000345946	0.00491133
ENSONIT00000020731	1.60295	0.000347989	0.0049364
ENSONIT00000011746	-1.61532	0.000348384	0.00493807
ENSONIT00000004672	-4.45925	0.000350779	0.00496807
ENSONIT00000000182	3.69976	0.000353419	0.00500112
ENSONIT00000008933	2.14085	0.000353674	0.00500112
ENSONIT00000022691	2.11341	0.00035615	0.00503214
ENSONIT00000009785	1.59184	0.000363723	0.00513246
ENSONIT00000024885	1.59518	0.000363826	0.00513246
ENSONIT00000006813	2.28484	0.000365436	0.0051465
ENSONIT00000008919	-1.74551	0.000365524	0.0051465
ENSONIT00000025764	1.56584	0.000365689	0.0051465
ENSONIT00000012914	-1.70434	0.000366293	0.00515094
ENSONIT00000000169	1.64614	0.000368464	0.00517739
ENSONIT00000002053	6.97307	0.000369143	0.0051811
ENSONIT00000018717	-1.83676	0.00036931	0.0051811
ENSONIT00000001945	3.88839	0.000371341	0.00520549
ENSONIT00000024527	-1.51883	0.000372599	0.00521903
ENSONIT00000010022	1.767	0.000374079	0.00523156
ENSONIT00000024609	2.42897	0.000374276	0.00523156
ENSONIT00000007973	6.85283	0.000374375	0.00523156
ENSONIT00000004874	1.63048	0.000375048	0.00523686
ENSONIT00000011058	-2.91069	0.000376529	0.00525342
ENSONIT00000018122	1.67297	0.000379508	0.00529084
ENSONIT00000000322	1.63885	0.000382736	0.00533168
ENSONIT00000020408	-1.77335	0.000385129	0.00536082
ENSONIT00000007289	7.29685	0.000385625	0.00536353
ENSONIT00000004900	-2.024	0.000386224	0.00536767
ENSONIT00000016483	7.17441	0.000386675	0.00536975
ENSONIT00000012505	2.87001	0.000387363	0.00537512
ENSONIT00000023151	3.32315	0.000390119	0.00540914
ENSONIT00000019376	-1.82915	0.000391449	0.00542336
ENSONIT00000025458	-2.93241	0.000391797	0.00542397
ENSONIT00000011088	2.63588	0.000392961	0.00543586
ENSONIT00000003094	4.53	0.000394178	0.00544847
ENSONIT00000025175	2.74383	0.000395655	0.00546464
ENSONIT00000003864	2.29802	0.000396982	0.00547872
ENSONIT00000011320	-1.48492	0.000399829	0.00551374
ENSONIT00000003300	2.01026	0.000400995	0.00552555
ENSONIT00000021814	6.80717	0.000401505	0.0055283
ENSONIT00000012627	-1.69132	0.000402008	0.00553063
ENSONIT00000001623	1.66562	0.000402295	0.00553063
ENSONIT00000010649	1.52595	0.000403251	0.00553949
ENSONIT00000012187	1.61919	0.000403694	0.00554131
ENSONIT00000023623	1.67358	0.000405075	0.00555173
ENSONIT00000014392	2.02963	0.000405077	0.00555173
ENSONIT00000018854	-1.86244	0.000406372	0.00556146
ENSONIT00000004209	-1.71624	0.000406597	0.00556146
ENSONIT00000007462	2.58617	0.000406723	0.00556146
ENSONIT00000002748	-2.07324	0.000411366	0.00562064
ENSONIT00000009005	-1.58702	0.000411743	0.00562148
ENSONIT00000022764	-1.88362	0.000412666	0.00562977
ENSONIT00000013961	-1.67823	0.000414381	0.00564883
ENSONIT00000016990	1.64496	0.000416313	0.00567083
ENSONIT00000002004	-1.70699	0.00041717	0.00567817
ENSONIT00000001362	-1.72339	0.000418063	0.00567986
ENSONIT00000015816	1.55974	0.000418145	0.00567986
ENSONIT00000013398	3.11853	0.000418494	0.00567986
ENSONIT00000014404	4.754	0.00041857	0.00567986
ENSONIT00000011381	2.29954	0.00041986	0.00569304
ENSONIT00000004562	-1.89923	0.000421272	0.00570783
ENSONIT00000009967	1.63793	0.000423102	0.00572815
ENSONIT00000021271	-2.95741	0.000423415	0.00572815
ENSONIT00000016458	1.64269	0.000424577	0.00573953
ENSONIT00000015845	2.1395	0.000426684	0.00576363
ENSONIT00000001245	2.32325	0.000428007	0.00577712
ENSONIT00000016537	-3.3447	0.000430621	0.00580801
ENSONIT00000018938	1.84171	0.000432291	0.00582074
ENSONIT00000011295	2.37866	0.000432394	0.00582074
ENSONIT00000004396	-7.25577	0.00043287	0.00582074
ENSONIT00000003179	1.60262	0.000432872	0.00582074
ENSONIT00000010374	3.30011	0.000433568	0.0058257
ENSONIT00000006641	5.29028	0.000434194	0.00582972
ENSONIT00000013691	2.50116	0.000435047	0.00583678
ENSONIT00000016799	-1.64085	0.000436276	0.00584885
ENSONIT00000013507	1.51445	0.000441882	0.00591956
ENSONIT00000024501	-2.6178	0.000444273	0.00594711
ENSONIT00000022026	-1.61566	0.000445344	0.00595698
ENSONIT00000019284	1.77916	0.000449265	0.00600492
ENSONIT00000005254	7.27726	0.000453303	0.00605434
ENSONIT00000011110	1.55108	0.000457179	0.00610155
ENSONIT00000025907	-1.94254	0.000458729	0.00611765
ENSONIT00000005573	-3.12022	0.000461943	0.0061559
ENSONIT00000013237	2.28687	0.000462754	0.00616002
ENSONIT00000011854	7.3674	0.000462944	0.00616002
ENSONIT00000003919	2.01869	0.000463648	0.00616479
ENSONIT00000014882	1.9762	0.00046526	0.00618161
ENSONIT00000021530	2.58562	0.000468802	0.00622403
ENSONIT00000018324	2.10665	0.000469279	0.00622572
ENSONIT00000007838	3.29573	0.00047291	0.00626922
ENSONIT00000025334	3.45807	0.000474272	0.00628261
ENSONIT00000016158	-1.69435	0.000475315	0.00629174
ENSONIT00000023573	1.98756	0.000476089	0.00629576
ENSONIT00000024841	1.87939	0.000476325	0.00629576
ENSONIT00000011323	-3.5869	0.000476856	0.0062981
ENSONIT00000006079	-1.54853	0.000477412	0.00630078
ENSONIT00000007685	6.76817	0.000479591	0.00632485
ENSONIT00000004958	-2.56913	0.000480043	0.00632613
ENSONIT00000004490	-1.52149	0.000480858	0.00633144
ENSONIT00000023326	1.73476	0.000481157	0.00633144
ENSONIT00000014670	1.80702	0.000481632	0.00633302
ENSONIT00000016126	-8.95912	0.000484247	0.00636271
ENSONIT00000003114	2.58855	0.000485962	0.00638054
ENSONIT00000002241	1.98098	0.000486778	0.00638654
ENSONIT00000019369	1.75731	0.000491573	0.00644471
ENSONIT00000008817	1.71136	0.000500244	0.00655356
ENSONIT00000021804	-1.63189	0.000501884	0.00657022
ENSONIT00000000663	-1.57309	0.000503626	0.00658818
ENSONIT00000023777	-1.6004	0.000506104	0.00661574
ENSONIT00000023429	-1.67466	0.000508056	0.00663639
ENSONIT00000017895	-1.53837	0.000509107	0.00664525
ENSONIT00000020988	6.72182	0.000512074	0.00667908
ENSONIT00000007893	8.31052	0.000513129	0.00668409
ENSONIT00000003608	1.92098	0.000513208	0.00668409
ENSONIT00000001671	3.27675	0.000513719	0.00668585
ENSONIT00000007490	-1.67802	0.000514927	0.00669668
ENSONIT00000004230	-1.50278	0.000516496	0.00671218
ENSONIT00000008786	1.49075	0.000519061	0.00674061
ENSONIT00000019512	-1.819	0.000520107	0.00674859
ENSONIT00000020695	-1.77265	0.000520529	0.00674859
ENSONIT00000025414	7.07444	0.000520812	0.00674859
ENSONIT00000023978	6.72251	0.000521909	0.00675789
ENSONIT00000006532	1.84157	0.000522675	0.00676289
ENSONIT00000011374	6.81249	0.000525016	0.00678825
ENSONIT00000022032	1.59603	0.000525817	0.00679368
ENSONIT00000019719	2.30637	0.0005268	0.00680144
ENSONIT00000013699	2.91757	0.000527597	0.0068068
ENSONIT00000012825	-1.49277	0.000531258	0.00684907
ENSONIT00000002960	1.51783	0.000531862	0.00685191
ENSONIT00000000641	1.81771	0.000532978	0.00686132
ENSONIT00000021361	1.64986	0.000534956	0.00688181
ENSONIT00000006092	1.64497	0.000536941	0.00690237
ENSONIT00000013595	2.09172	0.000538741	0.00692051
ENSONIT00000002047	-2.45207	0.000539598	0.00692653
ENSONIT00000017948	-1.56877	0.000541936	0.00695153
ENSONIT00000023443	-1.48818	0.00054245	0.00695311
ENSONIT00000026288	2.03087	0.00054372	0.00696176
ENSONIT00000014016	-1.48824	0.000543906	0.00696176
ENSONIT00000022811	1.84509	0.000546084	0.00698462
ENSONIT00000002484	1.45914	0.000549824	0.00702199
ENSONIT00000015369	1.55969	0.000549875	0.00702199
ENSONIT00000005571	-1.48765	0.000550447	0.00702199
ENSONIT00000019687	-1.84588	0.000550582	0.00702199
ENSONIT00000018351	2.20636	0.000551882	0.00703354
ENSONIT00000024287	-1.64661	0.000553205	0.00704536
ENSONIT00000004306	2.74457	0.000556776	0.00708577
ENSONIT00000007230	1.88313	0.000557928	0.00709536
ENSONIT00000008448	-1.55751	0.000559385	0.00710718
ENSONIT00000025332	4.58534	0.000559655	0.00710718
ENSONIT00000008330	-1.66257	0.000560093	0.00710768
ENSONIT00000022307	-1.56375	0.00056295	0.00713885
ENSONIT00000002890	1.9266	0.000566333	0.00717663
ENSONIT00000014280	4.46149	0.000568973	0.00720497
ENSONIT00000024569	1.97031	0.000571371	0.00723019
ENSONIT00000003470	2.57984	0.000573718	0.00725474
ENSONIT00000010105	1.85591	0.000575575	0.00727301
ENSONIT00000019780	2.76308	0.000576356	0.00727301
ENSONIT00000020489	1.56984	0.000576387	0.00727301
ENSONIT00000000382	-1.46133	0.000578503	0.00729454
ENSONIT00000002015	1.59144	0.000583212	0.00734872
ENSONIT00000011071	-1.85343	0.000584436	0.00735894
ENSONIT00000012643	2.51178	0.000589834	0.00742166
ENSONIT00000018134	2.31682	0.000590345	0.00742284
ENSONIT00000008244	-1.57757	0.000591986	0.00743824
ENSONIT00000026646	1.85596	0.000592752	0.0074426
ENSONIT00000003846	6.76204	0.000593595	0.00744794
ENSONIT00000015561	-1.7569	0.000595438	0.00746582
ENSONIT00000023543	7.04214	0.000596164	0.00746965
ENSONIT00000024388	3.46631	0.000597094	0.00747605
ENSONIT00000016092	1.92903	0.000599131	0.0074963
ENSONIT00000007109	2.27159	0.000600085	0.00750295
ENSONIT00000017986	-1.79959	0.000601279	0.00751262
ENSONIT00000012721	2.49916	0.000602627	0.00751971
ENSONIT00000021783	-1.49131	0.000602691	0.00751971
ENSONIT00000013339	-2.65576	0.000606749	0.00756504
ENSONIT00000007552	1.64905	0.000607882	0.00757387
ENSONIT00000005768	2.22642	0.000608559	0.007577
ENSONIT00000015963	1.77126	0.000609103	0.00757848
ENSONIT00000025361	1.65134	0.000609888	0.00757866
ENSONIT00000004940	-2.28576	0.000609968	0.00757866
ENSONIT00000008530	-2.9074	0.000611756	0.00759558
ENSONIT00000017370	1.81631	0.00061334	0.00760995
ENSONIT00000023657	1.5824	0.000615862	0.00763592
ENSONIT00000021496	-2.05395	0.000616942	0.00764399
ENSONIT00000001555	3.0681	0.000618403	0.00765677
ENSONIT00000001713	1.53373	0.000621875	0.00769441
ENSONIT00000009339	-1.67529	0.00062265	0.00769865
ENSONIT00000014446	2.25792	0.000625774	0.00773191
ENSONIT00000003328	-1.64505	0.000626404	0.00773433
ENSONIT00000019710	2.62485	0.000630484	0.00777932
ENSONIT00000006209	1.61984	0.000635052	0.00783026
ENSONIT00000013419	2.89657	0.000639508	0.00787975
ENSONIT00000022558	-3.43387	0.000640067	0.00788008
ENSONIT00000013641	-2.09824	0.00064042	0.00788008
ENSONIT00000015748	-1.65435	0.000643901	0.00791745
ENSONIT00000003326	-1.86607	0.000650943	0.00799851
ENSONIT00000008913	2.24703	0.000652477	0.00801185
ENSONIT00000008944	2.5026	0.000655763	0.00804664
ENSONIT00000006964	3.81476	0.00065659	0.00805125
ENSONIT00000015983	-1.73702	0.000657376	0.00805534
ENSONIT00000001566	1.71882	0.000658384	0.00806216
ENSONIT00000014277	3.47406	0.000660252	0.00807947
ENSONIT00000010468	1.68234	0.000661197	0.00808548
ENSONIT00000009941	7.03876	0.00066542	0.00813154
ENSONIT00000021859	1.45913	0.000666491	0.00813905
ENSONIT00000011421	1.59118	0.000669761	0.00817338
ENSONIT00000023242	1.89564	0.000670889	0.00818154
ENSONIT00000002126	2.69557	0.00067149	0.00818314
ENSONIT00000021195	2.20636	0.000672428	0.00818314
ENSONIT00000024938	6.6761	0.000672697	0.00818314
ENSONIT00000005081	1.54371	0.000672858	0.00818314
ENSONIT00000020843	-3.0465	0.00067382	0.00818926
ENSONIT00000004417	-2.92393	0.000674967	0.00819761
ENSONIT00000018385	1.60475	0.000676626	0.00821215
ENSONIT00000010887	2.10432	0.000677206	0.0082136
ENSONIT00000003754	-1.67033	0.000679852	0.00824008
ENSONIT00000018243	6.99718	0.000684183	0.00828364
ENSONIT00000002610	1.48575	0.000684376	0.00828364
ENSONIT00000009764	2.23258	0.000687815	0.00831301
ENSONIT00000004466	1.88377	0.000687829	0.00831301
ENSONIT00000015817	3.46949	0.000688202	0.00831301
ENSONIT00000006677	1.55739	0.000689823	0.00832695
ENSONIT00000020993	-1.70322	0.000691518	0.00834176
ENSONIT00000019848	-1.42049	0.000695496	0.00838407
ENSONIT00000003139	-2.88795	0.000696997	0.00839647
ENSONIT00000025400	1.53322	0.000697813	0.00839647
ENSONIT00000014953	-2.65402	0.000697939	0.00839647
ENSONIT00000009754	-1.52075	0.000706328	0.00848925
ENSONIT00000017722	1.83517	0.000706604	0.00848925
ENSONIT00000007412	2.17138	0.000709042	0.00851281
ENSONIT00000008015	1.48988	0.000712827	0.00855028
ENSONIT00000012637	1.7883	0.000713123	0.00855028
ENSONIT00000008909	-1.69081	0.000714066	0.00855583
ENSONIT00000026059	1.72166	0.000715149	0.00856304
ENSONIT00000016963	1.74217	0.000715681	0.00856365
ENSONIT00000015318	-1.6002	0.000716273	0.00856499
ENSONIT00000009601	1.58808	0.000719759	0.0086009
ENSONIT00000008167	-1.49086	0.000720872	0.00860843
ENSONIT00000003606	1.82152	0.000724139	0.00864165
ENSONIT00000003592	2.34692	0.000725856	0.00865634
ENSONIT00000010274	1.47221	0.000731605	0.00871102
ENSONIT00000006919	1.76479	0.000731996	0.00871102
ENSONIT00000017721	2.38634	0.000732422	0.00871102
ENSONIT00000011269	-1.79813	0.000732881	0.00871102
ENSONIT00000021089	4.63364	0.000732885	0.00871102
ENSONIT00000000701	1.61842	0.000733853	0.00871671
ENSONIT00000018364	2.46784	0.000737948	0.00875951
ENSONIT00000014961	-1.82559	0.000739448	0.00877147
ENSONIT00000020500	1.62796	0.000743459	0.00881317
ENSONIT00000023441	1.89119	0.000746819	0.00884713
ENSONIT00000001475	1.65642	0.000748405	0.00886002
ENSONIT00000023518	-1.66686	0.000751266	0.0088826
ENSONIT00000001524	2.12815	0.000751309	0.0088826
ENSONIT00000000745	2.44514	0.000752102	0.00888308
ENSONIT00000008846	2.70813	0.000752347	0.00888308
ENSONIT00000019398	1.49122	0.000754313	0.00890039
ENSONIT00000024155	-1.67812	0.000760461	0.00896313
ENSONIT00000024439	4.18768	0.000760636	0.00896313
ENSONIT00000008604	1.62141	0.000761963	0.00897283
ENSONIT00000005278	1.597	0.00076493	0.00900183
ENSONIT00000005158	4.1072	0.000765794	0.00900604
ENSONIT00000020733	1.7977	0.000771385	0.00906581
ENSONIT00000007731	1.47349	0.000775766	0.00911129
ENSONIT00000024732	1.6155	0.000777254	0.00912275
ENSONIT00000002836	8.09276	0.000778582	0.00913232
ENSONIT00000012372	1.70215	0.000783819	0.0091877
ENSONIT00000008444	-8.76007	0.000793144	0.00929089
ENSONIT00000019663	-1.58433	0.000797599	0.00933694
ENSONIT00000016558	2.0184	0.000802894	0.0093896
ENSONIT00000020374	1.68873	0.000803152	0.0093896
ENSONIT00000009508	-2.17791	0.000803736	0.00939027
ENSONIT00000010765	1.62558	0.000806387	0.00941277
ENSONIT00000000679	1.50638	0.000806718	0.00941277
ENSONIT00000023467	-4.1907	0.000816595	0.00952178
ENSONIT00000005235	-1.79141	0.00081859	0.0095299
ENSONIT00000024734	-3.9099	0.000818842	0.0095299
ENSONIT00000016665	-2.32762	0.000818897	0.0095299
ENSONIT00000000500	3.10766	0.000820629	0.00954383
ENSONIT00000017406	-3.08661	0.000825582	0.00959517
ENSONIT00000017196	1.5783	0.000828713	0.00962528
ENSONIT00000005958	1.51318	0.000833925	0.0096795
ENSONIT00000019223	-3.67217	0.000836445	0.00970243
ENSONIT00000020110	-1.71145	0.0008459	0.00980573
ENSONIT00000001410	2.09439	0.000849302	0.00983876
ENSONIT00000021505	2.81092	0.000850153	0.00984222
ENSONIT00000004354	1.87335	0.000858467	0.00993202
ENSONIT00000026398	-2.40717	0.000859256	0.00993256
ENSONIT00000001489	-1.92289	0.000859912	0.00993256
ENSONIT00000007877	2.59333	0.000860186	0.00993256
ENSONIT00000024299	-3.32657	0.000862328	0.00994884
ENSONIT00000018128	1.53111	0.000863151	0.00994884
ENSONIT00000007922	-1.59704	0.000863271	0.00994884
ENSONIT00000022009	-1.67593	0.000865756	0.00997102
ENSONIT00000025634	-2.14614	0.000872859	0.0100463
ENSONIT00000022606	1.70416	0.000873697	0.0100495
ENSONIT00000015411	2.53542	0.000878428	0.0100974
ENSONIT00000010327	1.48732	0.000881881	0.0101305
ENSONIT00000002575	-1.43846	0.000883408	0.0101415
ENSONIT00000019004	-1.57222	0.000884574	0.0101457
ENSONIT00000024020	-5.00007	0.000884909	0.0101457
ENSONIT00000019624	2.38364	0.000887057	0.0101638
ENSONIT00000002082	2.38726	0.000896752	0.0102683
ENSONIT00000019289	1.56084	0.000900847	0.0103085
ENSONIT00000002774	1.61034	0.00090285	0.0103135
ENSONIT00000021899	2.71189	0.000902974	0.0103135
ENSONIT00000015611	-2.73388	0.000903157	0.0103135
ENSONIT00000025367	6.62815	0.000903594	0.0103135
ENSONIT00000004896	6.6326	0.000909093	0.0103696
ENSONIT00000005310	-2.6259	0.000912636	0.0104033
ENSONIT00000004785	2.66734	0.000913373	0.0104051
ENSONIT00000015146	-1.55354	0.000921991	0.0104966
ENSONIT00000020393	1.45912	0.000925652	0.0105315
ENSONIT00000016549	2.12497	0.0009265	0.0105344
ENSONIT00000016233	-3.20544	0.000927188	0.0105355
ENSONIT00000018331	1.42342	0.000928292	0.0105414
ENSONIT00000004671	1.72804	0.000929767	0.0105498
ENSONIT00000020109	1.52374	0.000930224	0.0105498
ENSONIT00000007768	1.51049	0.000934273	0.010589
ENSONIT00000026196	2.40965	0.000940288	0.0106504
ENSONIT00000017208	-1.40577	0.000944777	0.0106897
ENSONIT00000007010	1.69211	0.000944977	0.0106897
ENSONIT00000012988	1.48395	0.000945553	0.0106897
ENSONIT00000002493	1.89617	0.000949678	0.0107236
ENSONIT00000005892	2.85098	0.000949754	0.0107236
ENSONIT00000003423	1.47131	0.000953007	0.0107535
ENSONIT00000012717	-2.20903	0.000956532	0.0107785
ENSONIT00000019383	-1.63319	0.000956948	0.0107785
ENSONIT00000011644	-1.43706	0.000957045	0.0107785
ENSONIT00000005626	-1.9727	0.000960002	0.010805
ENSONIT00000012787	2.69036	0.000964838	0.0108463
ENSONIT00000021674	-3.2281	0.00096489	0.0108463
ENSONIT00000019535	1.5296	0.000965966	0.0108516
ENSONIT00000006639	1.41241	0.000974441	0.0109356
ENSONIT00000016036	1.51906	0.000974727	0.0109356
ENSONIT00000010317	1.4968	0.000975283	0.0109356
ENSONIT00000024497	2.68265	0.000979414	0.010975
ENSONIT00000014583	1.64709	0.000982625	0.011004
ENSONIT00000021124	2.3737	0.000986785	0.0110437
ENSONIT00000012148	1.89875	0.00099823	0.0111648
ENSONIT00000023976	-1.49466	0.00100209	0.0112009
ENSONIT00000003437	-2.2591	0.00100938	0.0112753
ENSONIT00000001421	2.03091	0.00101057	0.011281
ENSONIT00000016569	-7.15216	0.00101115	0.011281
ENSONIT00000020643	2.08886	0.00101578	0.0113204
ENSONIT00000018434	1.85851	0.00101596	0.0113204
ENSONIT00000024202	1.47925	0.00102095	0.0113641
ENSONIT00000004169	-1.46301	0.00102215	0.0113641
ENSONIT00000010849	3.87023	0.00102237	0.0113641
ENSONIT00000017469	1.88779	0.00102243	0.0113641
ENSONIT00000009302	1.91206	0.00103122	0.0114533
ENSONIT00000002057	1.6601	0.00103175	0.0114533
ENSONIT00000008084	3.72002	0.00103388	0.0114698
ENSONIT00000023560	-1.4994	0.00103711	0.0114949
ENSONIT00000018840	-1.58606	0.00103742	0.0114949
ENSONIT00000022523	-2.07379	0.00103854	0.0115001
ENSONIT00000004066	-1.73713	0.00104142	0.0115248
ENSONIT00000019269	6.77174	0.00104718	0.0115746
ENSONIT00000011968	-2.54641	0.00104721	0.0115746
ENSONIT00000024190	2.6496	0.00105781	0.0116809
ENSONIT00000019114	1.43794	0.00105815	0.0116809
ENSONIT00000012224	-1.482	0.00106562	0.0117562
ENSONIT00000026086	-1.56678	0.00106747	0.0117665
ENSONIT00000009128	-2.03089	0.00106788	0.0117665
ENSONIT00000013385	2.7272	0.00107174	0.0118017
ENSONIT00000023405	-1.64127	0.00107338	0.0118066
ENSONIT00000021415	-1.74359	0.00107351	0.0118066
ENSONIT00000008002	2.49308	0.00107425	0.0118075
ENSONIT00000005950	-1.93464	0.00107779	0.011839
ENSONIT00000001741	2.66196	0.00108086	0.0118655
ENSONIT00000002158	-1.85888	0.00108678	0.0119231
ENSONIT00000014749	1.40839	0.00108965	0.0119365
ENSONIT00000006656	6.58389	0.00109005	0.0119365
ENSONIT00000020664	1.6008	0.00109046	0.0119365
ENSONIT00000022020	-1.95121	0.00109088	0.0119365
ENSONIT00000002295	-1.73461	0.00109135	0.0119365
ENSONIT00000009103	1.55929	0.00110069	0.0120313
ENSONIT00000005257	-7.38187	0.00110296	0.0120487
ENSONIT00000022472	-1.41943	0.00110398	0.0120525
ENSONIT00000002202	1.41053	0.0011072	0.0120766
ENSONIT00000024855	-1.66833	0.00110755	0.0120766
ENSONIT00000016201	-1.98373	0.00111449	0.0121448
ENSONIT00000011676	1.65973	0.00111579	0.0121448
ENSONIT00000024088	-1.40069	0.00111584	0.0121448
ENSONIT00000010202	2.09033	0.00112088	0.0121921
ENSONIT00000004346	-1.61896	0.00112229	0.0122
ENSONIT00000003287	1.7172	0.00112432	0.0122147
ENSONIT00000012091	1.48239	0.00112873	0.0122551
ENSONIT00000019537	1.45786	0.00113122	0.0122746
ENSONIT00000015000	-2.42573	0.0011351	0.0123092
[truncated: 2,801 more rows]
