# Supplementary material for: Differential transcriptome regulation by 3,5-T2 and 3′,3,5-T3 in brain and liver uncovers novel roles for thyroid hormones in tilapia
Source: Sci Rep. 2017 Nov 8;7:15043. doi: 10.1038/s41598-017-14913-9 (PMC5678081; doi:10.1038/s41598-017-14913-9)
Supplement: Supplementary file 3 — Supplemental Data S5 [file 41598_2017_14913_MOESM3_ESM.xlsx]

## Sheet: Hoja1
Differential transcriptome regulation by 3,5-T2 and 3’,3,5-T3 in brain and liver uncovers novel roles for thyroid hormones in tilapia
Olvera A., Martyniuk C. J. , Buisine N. , Jiménez-Jacinto V. , Sanchez-Flores A. , Sachs L.M. , Orozco A.
Supplemental Data S5. Gene list of clusters.
Cerebellum
T2/T3 down-regulated cluster of genes
gene	transcript	locus_tag	gene_product	CNTRL	T2	T3	Genecards	NCBI_gene
ENSONIG00000007395	ENSONIT00000009330	N/A	N/A	1.71523	-0.207202	-0.560593	ENSONIG00000007395	ENSONIG00000007395
ENSONIG00000002184	ENSONIT00000002722	ALAS2	5'-aminolevulinate synthase 2 [Source:HGNC Symbol;Acc:HGNC:397]	2.14386	-0.0340072	0.0840237	ENSONIG00000002184	ENSONIG00000002184
ENSONIG00000004048	ENSONIT00000005105	N/A	N/A	2.24881	0.36978	-0.0515674	ENSONIG00000004048	ENSONIG00000004048
ENSONIG00000000404	ENSONIT00000000512	MCM2	minichromosome maintenance complex component 2 [Source:HGNC Symbol;Acc:HGNC:6944]	2.35393	0.157485	0.316701	ENSONIG00000000404	ENSONIG00000000404
ENSONIG00000011034	ENSONIT00000013892	CABIN1	calcineurin binding protein 1 [Source:HGNC Symbol;Acc:HGNC:24187]	1.795	-0.485783	-0.119037	ENSONIG00000011034	ENSONIG00000011034
ENSONIG00000019923	ENSONIT00000025115	TOP2A	topoisomerase (DNA) II alpha [Source:HGNC Symbol;Acc:HGNC:11989]	1.96007	-0.373972	0.149479	ENSONIG00000019923	ENSONIG00000019923
ENSONIG00000008347	ENSONIT00000010503	N/A	N/A	1.7987	-0.557653	0.0411435	ENSONIG00000008347	ENSONIG00000008347
ENSONIG00000001504	ENSONIT00000001882	HBM	hemoglobin subunit mu [Source:HGNC Symbol;Acc:HGNC:4826]	2.27669	0.215234	0.10018	ENSONIG00000001504	ENSONIG00000001504
ENSONIG00000021209	ENSONIT00000026535	H1F0	H1 histone family member 0 [Source:HGNC Symbol;Acc:HGNC:4714]	2.07365	0.917906	-0.374572	ENSONIG00000021209	ENSONIG00000021209
ENSONIG00000003110	ENSONIT00000003899	HELZ2	helicase with zinc finger 2 [Source:HGNC Symbol;Acc:HGNC:30021]	1.79534	-0.252655	-0.392395	ENSONIG00000003110	ENSONIG00000003110
ENSONIG00000011417	ENSONIT00000014380	LBR	lamin B receptor [Source:HGNC Symbol;Acc:HGNC:6518]	2.34575	0.838548	-0.0800522	ENSONIG00000011417	ENSONIG00000011417
ENSONIG00000013990	ENSONIT00000017601	N/A	N/A	1.61994	-0.203671	-0.708136	ENSONIG00000013990	ENSONIG00000013990
ENSONIG00000021072	ENSONIT00000026398	JUNB	JunB proto-oncogene, AP-1 transcription factor subunit [Source:HGNC Symbol;Acc:HGNC:6205]	1.7804	0.0857006	-0.598612	ENSONIG00000021072	ENSONIG00000021072
ENSONIG00000009424	ENSONIT00000011854	MFSD11	major facilitator superfamily domain containing 11 [Source:HGNC Symbol;Acc:HGNC:25458]	1.62024	-0.694692	-0.230637	ENSONIG00000009424	ENSONIG00000009424
ENSONIG00000017881	ENSONIT00000022558	N/A	N/A	1.74752	0.139579	-0.656728	ENSONIG00000017881	ENSONIG00000017881
ENSONIG00000001645	ENSONIT00000002063	NOTCH3	notch 3 [Source:HGNC Symbol;Acc:HGNC:7883]	2.87055	0.883157	0.636813	ENSONIG00000001645	ENSONIG00000001645
ENSONIG00000011034	ENSONIT00000013891	CABIN1	calcineurin binding protein 1 [Source:HGNC Symbol;Acc:HGNC:24187]	1.95476	-0.0995486	-0.227754	ENSONIG00000011034	ENSONIG00000011034
ENSONIG00000017106	ENSONIT00000021590	XKR5	XK related 5 [Source:HGNC Symbol;Acc:HGNC:20782]	2.4208	0.661334	0.0651888	ENSONIG00000017106	ENSONIG00000017106
ENSONIG00000007034	ENSONIT00000008882	CACNG7	calcium voltage-gated channel auxiliary subunit gamma 7 [Source:HGNC Symbol;Acc:HGNC:13626]	2.87041	1.62419	0.421045	ENSONIG00000007034	ENSONIG00000007034
ENSONIG00000009112	ENSONIT00000011468	N/A	N/A	1.90668	0.0351032	-0.397644	ENSONIG00000009112	ENSONIG00000009112
ENSONIG00000017088	ENSONIT00000021566	CENPF	centromere protein F [Source:HGNC Symbol;Acc:HGNC:1857]	2.01954	0.115517	-0.26702	ENSONIG00000017088	ENSONIG00000017088
ENSONIG00000017072	ENSONIT00000021545	ACTC1	actin, alpha, cardiac muscle 1 [Source:HGNC Symbol;Acc:HGNC:143]	1.73152	0.0512812	-0.652169	ENSONIG00000017072	ENSONIG00000017072
ENSONIG00000007601	ENSONIT00000009587	OPRD1	opioid receptor delta 1 [Source:HGNC Symbol;Acc:HGNC:8153]	2.32753	0.163238	0.251956	ENSONIG00000007601	ENSONIG00000007601
ENSONIG00000020150	ENSONIT00000025410	ASPG	asparaginase [Source:HGNC Symbol;Acc:HGNC:20123]	1.64839	-0.348452	-0.578643	ENSONIG00000020150	ENSONIG00000020150
ENSONIG00000008929	ENSONIT00000011230	N/A	N/A	2.4869	0.880838	0.0821706	ENSONIG00000008929	ENSONIG00000008929
ENSONIG00000015264	ENSONIT00000019223	FOS	Fos proto-oncogene, AP-1 transcription factor subunit [Source:HGNC Symbol;Acc:HGNC:3796]	1.71093	-0.0520139	-0.643296	ENSONIG00000015264	ENSONIG00000015264
ENSONIG00000001791	ENSONIT00000002241	KIF4A	kinesin family member 4A [Source:HGNC Symbol;Acc:HGNC:13339]	2.17826	0.133248	-0.011915	ENSONIG00000001791	ENSONIG00000001791
ENSONIG00000001595	ENSONIT00000001998	NIPSNAP3A	nipsnap homolog 3A [Source:HGNC Symbol;Acc:HGNC:23619]	1.60783	0.200174	-0.832051	ENSONIG00000001595	ENSONIG00000001595
ENSONIG00000015637	ENSONIT00000019697	ACAN	aggrecan [Source:HGNC Symbol;Acc:HGNC:319]	2.24707	0.542296	-0.128577	ENSONIG00000015637	ENSONIG00000015637
ENSONIG00000001489	ENSONIT00000001866	HBB	hemoglobin subunit beta [Source:HGNC Symbol;Acc:HGNC:4827]	2.09285	-0.0951289	0.0451487	ENSONIG00000001489	ENSONIG00000001489
ENSONIG00000001457	ENSONIT00000001830	HBG2	hemoglobin subunit gamma 2 [Source:HGNC Symbol;Acc:HGNC:4832]	2.23527	0.45148	-0.110432	ENSONIG00000001457	ENSONIG00000001457
ENSONIG00000019914	ENSONIT00000025101	MKI67	marker of proliferation Ki-67 [Source:HGNC Symbol;Acc:HGNC:7107]	2.11041	0.0239946	-0.0441762	ENSONIG00000019914	ENSONIG00000019914
ENSONIG00000001326	ENSONIT00000001675	FABP7	fatty acid binding protein 7 [Source:HGNC Symbol;Acc:HGNC:3562]	2.17488	-0.206169	0.486396	ENSONIG00000001326	ENSONIG00000001326
ENSONIG00000012749	ENSONIT00000016061	IFI44	interferon induced protein 44 [Source:HGNC Symbol;Acc:HGNC:16938]	1.81824	-0.454441	-0.109423	ENSONIG00000012749	ENSONIG00000012749
ENSONIG00000007665	ENSONIT00000009669	NOVA2	NOVA alternative splicing regulator 2 [Source:HGNC Symbol;Acc:HGNC:7887]	2.10386	0.113368	-0.127698	ENSONIG00000007665	ENSONIG00000007665
ENSONIG00000018053	ENSONIT00000022768	N/A	N/A	1.78729	-0.268531	-0.393966	ENSONIG00000018053	ENSONIG00000018053
ENSONIG00000003617	ENSONIT00000004552	SMC4	structural maintenance of chromosomes 4 [Source:HGNC Symbol;Acc:HGNC:14013]	2.05462	-0.0197797	-0.110699	ENSONIG00000003617	ENSONIG00000003617
ENSONIG00000019443	ENSONIT00000024498	CIT	citron rho-interacting serine/threonine kinase [Source:HGNC Symbol;Acc:HGNC:1985]	1.91712	0.0194866	-0.373058	ENSONIG00000019443	ENSONIG00000019443
ENSONIG00000008811	ENSONIT00000011088	SMC2	structural maintenance of chromosomes 2 [Source:HGNC Symbol;Acc:HGNC:14011]	2.10583	-0.0286575	-0.00208052	ENSONIG00000008811	ENSONIG00000008811
ENSONIG00000011344	ENSONIT00000014289	COL10A1	collagen type X alpha 1 chain [Source:HGNC Symbol;Acc:HGNC:2185]	1.60178	-0.548382	-0.489467	ENSONIG00000011344	ENSONIG00000011344
ENSONIG00000020852	ENSONIT00000026178	IER2	immediate early response 2 [Source:HGNC Symbol;Acc:HGNC:28871]	1.77406	0.101374	-0.611991	ENSONIG00000020852	ENSONIG00000020852
ENSONIG00000005218	ENSONIT00000006558	N/A	N/A	1.6423	-0.806619	0.37222	ENSONIG00000005218	ENSONIG00000005218
ENSONIG00000008561	ENSONIT00000010771	N/A	N/A	2.4531	0.757609	0.0743467	ENSONIG00000008561	ENSONIG00000008561
ENSONIG00000021258	ENSONIT00000026584	INSM1	INSM transcriptional repressor 1 [Source:HGNC Symbol;Acc:HGNC:6090]	2.72716	1.2744	0.292818	ENSONIG00000021258	ENSONIG00000021258
ENSONIG00000015063	ENSONIT00000018977	HIST1H1T	histone cluster 1, H1t [Source:HGNC Symbol;Acc:HGNC:4720]	1.93932	-0.155866	-0.207196	ENSONIG00000015063	ENSONIG00000015063
ENSONIG00000012916	ENSONIT00000016266	GAPDH	glyceraldehyde-3-phosphate dehydrogenase [Source:HGNC Symbol;Acc:HGNC:4141]	1.77465	-0.0220083	-0.565562	ENSONIG00000012916	ENSONIG00000012916
ENSONIG00000006659	ENSONIT00000008415	BSN	bassoon presynaptic cytomatrix protein [Source:HGNC Symbol;Acc:HGNC:1117]	2.58741	1.43741	0.139414	ENSONIG00000006659	ENSONIG00000006659
ENSONIG00000012670	ENSONIT00000015961	SPIN2B	spindlin family member 2B [Source:HGNC Symbol;Acc:HGNC:33147]	2.0258	0.0153217	-0.191241	ENSONIG00000012670	ENSONIG00000012670
ENSONIG00000006030	ENSONIT00000007599	MAF1	MAF1 homolog, negative regulator of RNA polymerase III [Source:HGNC Symbol;Acc:HGNC:24966]	1.78932	-0.645526	0.340274	ENSONIG00000006030	ENSONIG00000006030
ENSONIG00000013417	ENSONIT00000016883	MAP2	microtubule associated protein 2 [Source:HGNC Symbol;Acc:HGNC:6839]	1.62031	-0.68738	-0.244819	ENSONIG00000013417	ENSONIG00000013417
ENSONIG00000012963	ENSONIT00000016321	EGR1	early growth response 1 [Source:HGNC Symbol;Acc:HGNC:3238]	1.73153	0.195021	-0.688801	ENSONIG00000012963	ENSONIG00000012963
ENSONIG00000002668	ENSONIT00000003342	LAPTM4B	lysosomal protein transmembrane 4 beta [Source:HGNC Symbol;Acc:HGNC:13646]	2.46176	0.795714	0.0736766	ENSONIG00000002668	ENSONIG00000002668
ENSONIG00000006147	ENSONIT00000007746	CALCB	calcitonin related polypeptide beta [Source:HGNC Symbol;Acc:HGNC:1438]	1.67316	0.352016	-0.77373	ENSONIG00000006147	ENSONIG00000006147
ENSONIG00000005476	ENSONIT00000006886	NPAS4	neuronal PAS domain protein 4 [Source:HGNC Symbol;Acc:HGNC:18983]	1.9185	-0.0221331	-0.34621	ENSONIG00000005476	ENSONIG00000005476
ENSONIG00000010984	ENSONIT00000013832	FETUB	fetuin B [Source:HGNC Symbol;Acc:HGNC:3658]	1.67997	0.649033	-0.759789	ENSONIG00000010984	ENSONIG00000010984
ENSONIG00000010490	ENSONIT00000013197	USH1C	USH1 protein network component harmonin [Source:HGNC Symbol;Acc:HGNC:12597]	2.27526	0.69552	-0.135817	ENSONIG00000010490	ENSONIG00000010490
ENSONIG00000001155	ENSONIT00000001462	ISYNA1	inositol-3-phosphate synthase 1 [Source:HGNC Symbol;Acc:HGNC:29821]	2.46142	0.0799193	0.774349	ENSONIG00000001155	ENSONIG00000001155
ENSONIG00000011323	ENSONIT00000014262	CKAP2	cytoskeleton associated protein 2 [Source:HGNC Symbol;Acc:HGNC:1990]	1.83668	-0.263117	-0.305531	ENSONIG00000011323	ENSONIG00000011323
ENSONIG00000006808	ENSONIT00000008597	ZNFX1	zinc finger NFX1-type containing 1 [Source:HGNC Symbol;Acc:HGNC:29271]	1.78059	-0.215858	-0.446712	ENSONIG00000006808	ENSONIG00000006808
ENSONIG00000002318	ENSONIT00000002896	SAFB	scaffold attachment factor B [Source:HGNC Symbol;Acc:HGNC:10520]	2.51399	1.02323	0.0853931	ENSONIG00000002318	ENSONIG00000002318
T2/T3 up-regulated cluster of genes
gene	transcript	locus_tag	gene_product	CNTRL	T2	T3	Genecards	NCBI_gene
ENSONIG00000012706	ENSONIT00000016007	HMGB1	high mobility group box 1 [Source:HGNC Symbol;Acc:HGNC:4983]	-0.0935343	1.98673	2.06658	ENSONIG00000012706	ENSONIG00000012706
ENSONIG00000019164	ENSONIT00000024145	N/A	N/A	-0.450645	1.25837	1.92355	ENSONIG00000019164	ENSONIG00000019164
ENSONIG00000009389	ENSONIT00000011807	NPC1	NPC intracellular cholesterol transporter 1 [Source:HGNC Symbol;Acc:HGNC:7897]	-0.990808	1.18355	1.07317	ENSONIG00000009389	ENSONIG00000009389
ENSONIG00000008117	ENSONIT00000010233	N/A	N/A	-1.00344	1.40027	0.606608	ENSONIG00000008117	ENSONIG00000008117
ENSONIG00000009653	ENSONIT00000012137	SIRT5	sirtuin 5 [Source:HGNC Symbol;Acc:HGNC:14933]	-0.968151	1.43176	0.656444	ENSONIG00000009653	ENSONIG00000009653
ENSONIG00000000264	ENSONIT00000000335	CNNM1	cyclin and CBS domain divalent metal cation transport mediator 1 [Source:HGNC Symbol;Acc:HGNC:102]	-0.272994	1.36215	2.12405	ENSONIG00000000264	ENSONIG00000000264
ENSONIG00000015136	ENSONIT00000019068	CHD2	chromodomain helicase DNA binding protein 2 [Source:HGNC Symbol;Acc:HGNC:1917]	-0.499953	0.557918	1.94227	ENSONIG00000015136	ENSONIG00000015136
ENSONIG00000015441	ENSONIT00000019447	N/A	N/A	-0.796771	1.17681	1.4465	ENSONIG00000015441	ENSONIG00000015441
ENSONIG00000021295	ENSONIT00000026621	MRPL41	mitochondrial ribosomal protein L41 [Source:HGNC Symbol;Acc:HGNC:14492]	-0.442872	0.707098	2.00513	ENSONIG00000021295	ENSONIG00000021295
ENSONIG00000008299	ENSONIT00000010451	MYH10	myosin heavy chain 10 [Source:HGNC Symbol;Acc:HGNC:7568]	-0.153065	2.16571	1.69004	ENSONIG00000008299	ENSONIG00000008299
ENSONIG00000002904	ENSONIT00000003637	N/A	N/A	-0.226494	0.973058	2.22282	ENSONIG00000002904	ENSONIG00000002904
ENSONIG00000014454	ENSONIT00000018190	PTGDS	prostaglandin D2 synthase [Source:HGNC Symbol;Acc:HGNC:9592]	-0.169323	1.00585	2.27951	ENSONIG00000014454	ENSONIG00000014454
ENSONIG00000016825	ENSONIT00000021219	PNPLA8	patatin like phospholipase domain containing 8 [Source:HGNC Symbol;Acc:HGNC:28900]	-0.904426	0.377371	1.54416	ENSONIG00000016825	ENSONIG00000016825
ENSONIG00000009682	ENSONIT00000012169	N/A	N/A	-0.25125	1.44771	2.12635	ENSONIG00000009682	ENSONIG00000009682
ENSONIG00000014398	ENSONIT00000018117	NDUFB4	NADH:ubiquinone oxidoreductase subunit B4 [Source:HGNC Symbol;Acc:HGNC:7699]	-0.108721	0.961396	2.33451	ENSONIG00000014398	ENSONIG00000014398
ENSONIG00000017696	ENSONIT00000022334	DIP2C	disco interacting protein 2 homolog C [Source:HGNC Symbol;Acc:HGNC:29150]	-0.967562	1.21208	1.09018	ENSONIG00000017696	ENSONIG00000017696
ENSONIG00000019092	ENSONIT00000024055	C1GALT1	core 1 synthase, glycoprotein-N-acetylgalactosamine 3-beta-galactosyltransferase 1 [Source:HGNC Symbol;Acc:HGNC:24337]	-0.330201	1.3968	2.03766	ENSONIG00000019092	ENSONIG00000019092
ENSONIG00000009709	ENSONIT00000012205	CDH2	cadherin 2 [Source:HGNC Symbol;Acc:HGNC:1759]	-0.705734	1.43428	1.39638	ENSONIG00000009709	ENSONIG00000009709
ENSONIG00000007143	ENSONIT00000009014	DNAH5	dynein axonemal heavy chain 5 [Source:HGNC Symbol;Acc:HGNC:2950]	-0.744595	0.610506	1.70009	ENSONIG00000007143	ENSONIG00000007143
ENSONIG00000018629	ENSONIT00000023469	N/A	N/A	-0.249981	1.83372	1.90706	ENSONIG00000018629	ENSONIG00000018629
ENSONIG00000012778	ENSONIT00000016101	N/A	N/A	-0.294969	1.51674	2.03857	ENSONIG00000012778	ENSONIG00000012778
ENSONIG00000002613	ENSONIT00000003274	CYP2J2	cytochrome P450 family 2 subfamily J member 2 [Source:HGNC Symbol;Acc:HGNC:2634]	-0.79925	0.46802	1.64974	ENSONIG00000002613	ENSONIG00000002613
ENSONIG00000011887	ENSONIT00000014975	ARNTL2	aryl hydrocarbon receptor nuclear translocator like 2 [Source:HGNC Symbol;Acc:HGNC:18984]	-0.437454	1.33218	1.91409	ENSONIG00000011887	ENSONIG00000011887
ENSONIG00000015248	ENSONIT00000019204	RNF165	ring finger protein 165 [Source:HGNC Symbol;Acc:HGNC:31696]	-0.715807	0.514323	1.73367	ENSONIG00000015248	ENSONIG00000015248
ENSONIG00000009699	ENSONIT00000012192	PAXIP1	PAX interacting protein 1 [Source:HGNC Symbol;Acc:HGNC:8624]	-1.04053	0.803035	1.27802	ENSONIG00000009699	ENSONIG00000009699
ENSONIG00000002092	ENSONIT00000002609	N/A	N/A	-0.28975	1.66908	1.96333	ENSONIG00000002092	ENSONIG00000002092
ENSONIG00000007253	ENSONIT00000009151	N/A	N/A	-0.611428	1.00117	1.79163	ENSONIG00000007253	ENSONIG00000007253
ENSONIG00000009779	ENSONIT00000012296	N/A	N/A	-0.756705	1.691	0.548175	ENSONIG00000009779	ENSONIG00000009779
ENSONIG00000016812	ENSONIT00000021203	GLS	glutaminase [Source:HGNC Symbol;Acc:HGNC:4331]	-0.0363409	1.01111	2.40497	ENSONIG00000016812	ENSONIG00000016812
ENSONIG00000014789	ENSONIT00000018638	UBASH3B	ubiquitin associated and SH3 domain containing B [Source:HGNC Symbol;Acc:HGNC:29884]	-0.877406	0.465541	1.56815	ENSONIG00000014789	ENSONIG00000014789
ENSONIG00000017390	ENSONIT00000021950	N/A	N/A	-1.03509	0.76777	1.30241	ENSONIG00000017390	ENSONIG00000017390
ENSONIG00000007847	ENSONIT00000009898	MAST2	microtubule associated serine/threonine kinase 2 [Source:HGNC Symbol;Acc:HGNC:19035]	-0.958572	0.436243	1.48264	ENSONIG00000007847	ENSONIG00000007847
T2 down-regulated cluster of genes
gene	transcript	locus_tag	gene_product	CNTRL	T2	T3	Genecards	NCBI_gene
ENSONIG00000000602	ENSONIT00000000764	N/A	N/A	0.859443	-1.04801	1.23658	ENSONIG00000000602	ENSONIG00000000602
ENSONIG00000011131	ENSONIT00000014026	TNKS	tankyrase [Source:HGNC Symbol;Acc:HGNC:11941]	1.62355	-0.676919	1.20194	ENSONIG00000011131	ENSONIG00000011131
ENSONIG00000017824	ENSONIT00000022490	KIAA1324L	KIAA1324 like [Source:HGNC Symbol;Acc:HGNC:21945]	1.74293	-0.642945	1.03029	ENSONIG00000017824	ENSONIG00000017824
ENSONIG00000001216	ENSONIT00000001537	TIMM50	translocase of inner mitochondrial membrane 50 [Source:HGNC Symbol;Acc:HGNC:23656]	1.23423	-1.03442	0.899855	ENSONIG00000001216	ENSONIG00000001216
ENSONIG00000004938	ENSONIT00000006214	RP11-108O10.8	N/A	1.43669	-0.986106	0.537593	ENSONIG00000004938	ENSONIG00000004938
ENSONIG00000005665	ENSONIT00000007139	MTUS2	microtubule associated tumor suppressor candidate 2 [Source:HGNC Symbol;Acc:HGNC:20595]	0.855801	-1.04528	1.24296	ENSONIG00000005665	ENSONIG00000005665
ENSONIG00000007474	ENSONIT00000009429	RTCB	RNA 2',3'-cyclic phosphate and 5'-OH ligase [Source:HGNC Symbol;Acc:HGNC:26935]	0.896544	-1.03125	1.24135	ENSONIG00000007474	ENSONIG00000007474
T3 down-regulated cluster of genes
gene	transcript	locus_tag	gene_product	CNTRL	T2	T3	Genecards	NCBI_gene
ENSONIG00000002954	ENSONIT00000003702	SNAP25	synaptosome associated protein 25 [Source:HGNC Symbol;Acc:HGNC:11132]	1.70424	1.80066	-0.367224	ENSONIG00000002954	ENSONIG00000002954
ENSONIG00000019730	ENSONIT00000024855	N/A	N/A	2.09779	1.25324	-0.315727	ENSONIG00000019730	ENSONIG00000019730
ENSONIG00000000302	ENSONIT00000000377	SIGLEC1	sialic acid binding Ig like lectin 1 [Source:HGNC Symbol;Acc:HGNC:11127]	1.33669	0.715222	-1.02595	ENSONIG00000000302	ENSONIG00000000302
ENSONIG00000018546	ENSONIT00000023368	RIN2	Ras and Rab interactor 2 [Source:HGNC Symbol;Acc:HGNC:18750]	0.876969	1.22338	-1.04982	ENSONIG00000018546	ENSONIG00000018546
ENSONIG00000005746	ENSONIT00000007246	CCPG1	cell cycle progression 1 [Source:HGNC Symbol;Acc:HGNC:24227]	2.1362	1.28042	-0.279335	ENSONIG00000005746	ENSONIG00000005746
ENSONIG00000017193	ENSONIT00000021703	BICD2	BICD cargo adaptor 2 [Source:HGNC Symbol;Acc:HGNC:17208]	1.2688	0.937681	-0.998606	ENSONIG00000017193	ENSONIG00000017193
ENSONIG00000010833	ENSONIT00000013634	HEPACAM2	HEPACAM family member 2 [Source:HGNC Symbol;Acc:HGNC:27364]	1.2647	1.11434	-0.927802	ENSONIG00000010833	ENSONIG00000010833
ENSONIG00000000499	ENSONIT00000000634	MYT1	myelin transcription factor 1 [Source:HGNC Symbol;Acc:HGNC:7622]	1.71756	1.62258	-0.449655	ENSONIG00000000499	ENSONIG00000000499
ENSONIG00000018913	ENSONIT00000023837	PRDX2	peroxiredoxin 2 [Source:HGNC Symbol;Acc:HGNC:9353]	1.39188	1.52617	-0.659109	ENSONIG00000018913	ENSONIG00000018913
ENSONIG00000012720	ENSONIT00000016024	TCF4	transcription factor 4 [Source:HGNC Symbol;Acc:HGNC:11634]	1.22651	0.964011	-1.01384	ENSONIG00000012720	ENSONIG00000012720
ENSONIG00000006291	ENSONIT00000007934	N/A	N/A	1.85742	1.17856	-0.520237	ENSONIG00000006291	ENSONIG00000006291
T2 up-regulated cluster of genes
gene	transcript	locus_tag	gene_product	CNTRL	T2	T3	Genecards	NCBI_gene
ENSONIG00000000674	ENSONIT00000000852	NKAIN2	Na+/K+ transporting ATPase interacting 2 [Source:HGNC Symbol;Acc:HGNC:16443]	0.0289227	1.60249	-0.809993	ENSONIG00000000674	ENSONIG00000000674
ENSONIG00000015493	ENSONIT00000019512	CPA2	carboxypeptidase A2 [Source:HGNC Symbol;Acc:HGNC:2297]	-0.0191768	2.26033	0.344115	ENSONIG00000015493	ENSONIG00000015493
ENSONIG00000019938	ENSONIT00000025134	LUC7L2	LUC7 like 2, pre-mRNA splicing factor [Source:HGNC Symbol;Acc:HGNC:21608]	-0.477368	1.60284	-0.557331	ENSONIG00000019938	ENSONIG00000019938
ENSONIG00000011103	ENSONIT00000013987	ZBTB16	zinc finger and BTB domain containing 16 [Source:HGNC Symbol;Acc:HGNC:12930]	-0.351105	2.0754	0.572213	ENSONIG00000011103	ENSONIG00000011103
T3 up-regulated cluster of genes
gene	transcript	locus_tag	gene_product	CNTRL	T2	T3	Genecards	NCBI_gene
ENSONIG00000017300	ENSONIT00000021838	TXNDC15	thioredoxin domain containing 15 [Source:HGNC Symbol;Acc:HGNC:20652]	-0.294183	-0.646019	1.62922	ENSONIG00000017300	ENSONIG00000017300
ENSONIG00000002524	ENSONIT00000003162	NUP153	nucleoporin 153 [Source:HGNC Symbol;Acc:HGNC:8062]	-0.791968	0.00439317	1.61229	ENSONIG00000002524	ENSONIG00000002524
ENSONIG00000016831	ENSONIT00000021227	USP29	ubiquitin specific peptidase 29 [Source:HGNC Symbol;Acc:HGNC:18563]	-0.785537	0.150165	1.64276	ENSONIG00000016831	ENSONIG00000016831
ENSONIG00000016087	ENSONIT00000020281	DDIT4	DNA damage inducible transcript 4 [Source:HGNC Symbol;Acc:HGNC:24944]	0.0544648	0.617094	2.40038	ENSONIG00000016087	ENSONIG00000016087
ENSONIG00000008428	ENSONIT00000010604	COX5A	cytochrome c oxidase subunit 5A [Source:HGNC Symbol;Acc:HGNC:2267]	0.293519	0.396156	2.46429	ENSONIG00000008428	ENSONIG00000008428
ENSONIG00000004962	ENSONIT00000006245	PCNX3	pecanex homolog 3 (Drosophila) [Source:HGNC Symbol;Acc:HGNC:18760]	-0.836594	0.0920458	1.59069	ENSONIG00000004962	ENSONIG00000004962
ENSONIG00000014008	ENSONIT00000017623	N/A	N/A	-0.70461	-0.030076	1.67196	ENSONIG00000014008	ENSONIG00000014008
ENSONIG00000005637	ENSONIT00000007101	TRIP12	thyroid hormone receptor interactor 12 [Source:HGNC Symbol;Acc:HGNC:12306]	0.27276	0.379942	2.44564	ENSONIG00000005637	ENSONIG00000005637
ENSONIG00000016295	ENSONIT00000020533	EFHC2	EF-hand domain containing 2 [Source:HGNC Symbol;Acc:HGNC:26233]	-0.550386	0.160085	1.83498	ENSONIG00000016295	ENSONIG00000016295
ENSONIG00000001130	ENSONIT00000001430	CARTPT	CART prepropeptide [Source:HGNC Symbol;Acc:HGNC:24323]	-0.53033	-0.53033	1.59099	ENSONIG00000001130	ENSONIG00000001130
ENSONIG00000000738	ENSONIT00000000929	STRADA	STE20-related kinase adaptor alpha [Source:HGNC Symbol;Acc:HGNC:30172]	-0.430808	-0.58762	1.60775	ENSONIG00000000738	ENSONIG00000000738
ENSONIG00000000185	ENSONIT00000000239	USP8	ubiquitin specific peptidase 8 [Source:HGNC Symbol;Acc:HGNC:12631]	-0.718153	-0.127728	1.63583	ENSONIG00000000185	ENSONIG00000000185
ENSONIG00000004729	ENSONIT00000005959	N/A	N/A	0.12819	-0.370861	1.95549	ENSONIG00000004729	ENSONIG00000004729
ENSONIG00000002362	ENSONIT00000002955	UBE4B	ubiquitination factor E4B [Source:HGNC Symbol;Acc:HGNC:12500]	-0.769555	0.036113	1.63657	ENSONIG00000002362	ENSONIG00000002362
ENSONIG00000010586	ENSONIT00000013320	KSR2	kinase suppressor of ras 2 [Source:HGNC Symbol;Acc:HGNC:18610]	-0.343215	-0.466834	1.71359	ENSONIG00000010586	ENSONIG00000010586
ENSONIG00000004245	ENSONIT00000005349	AKAP17A	A-kinase anchoring protein 17A [Source:HGNC Symbol;Acc:HGNC:18783]	-0.665348	-0.28846	1.61916	ENSONIG00000004245	ENSONIG00000004245
ENSONIG00000002881	ENSONIT00000003610	KIAA0355	KIAA0355 [Source:HGNC Symbol;Acc:HGNC:29016]	-0.658656	-0.0794797	1.6921	ENSONIG00000002881	ENSONIG00000002881
ENSONIG00000017012	ENSONIT00000021478	MAP3K12	mitogen-activated protein kinase kinase kinase 12 [Source:HGNC Symbol;Acc:HGNC:6851]	-0.69509	-0.0936265	1.66202	ENSONIG00000017012	ENSONIG00000017012
ENSONIG00000020521	ENSONIT00000025847	UCN3	urocortin 3 [Source:HGNC Symbol;Acc:HGNC:17781]	0.208289	0.288051	2.36837	ENSONIG00000020521	ENSONIG00000020521
ENSONIG00000014090	ENSONIT00000017726	USF3	upstream transcription factor family member 3 [Source:HGNC Symbol;Acc:HGNC:30494]	-0.666751	-0.28575	1.61925	ENSONIG00000014090	ENSONIG00000014090
ENSONIG00000002483	ENSONIT00000003110	ADNP2	ADNP homeobox 2 [Source:HGNC Symbol;Acc:HGNC:23803]	-0.707945	-0.133992	1.6413	ENSONIG00000002483	ENSONIG00000002483
ENSONIG00000014176	ENSONIT00000017834	B2M	beta-2-microglobulin [Source:HGNC Symbol;Acc:HGNC:914]	0.167912	-0.637598	1.7685	ENSONIG00000014176	ENSONIG00000014176
ENSONIG00000010305	ENSONIT00000012967	RP11-234B24.6	N/A	0.384984	0.837823	2.69616	ENSONIG00000010305	ENSONIG00000010305
ENSONIG00000000180	ENSONIT00000000233	MAPK6	mitogen-activated protein kinase 6 [Source:HGNC Symbol;Acc:HGNC:6879]	-0.678038	-0.203545	1.64035	ENSONIG00000000180	ENSONIG00000000180
ENSONIG00000017467	ENSONIT00000022047	IMMT	inner membrane mitochondrial protein [Source:HGNC Symbol;Acc:HGNC:6047]	0.154483	-0.0557529	2.16286	ENSONIG00000017467	ENSONIG00000017467
ENSONIG00000016836	ENSONIT00000021234	MCM3AP	minichromosome maintenance complex component 3 associated protein [Source:HGNC Symbol;Acc:HGNC:6946]	-0.666554	-0.00227352	1.70741	ENSONIG00000016836	ENSONIG00000016836
ENSONIG00000015886	ENSONIT00000020025	PTCD3	pentatricopeptide repeat domain 3 [Source:HGNC Symbol;Acc:HGNC:24717]	0.0629254	0.725576	2.43647	ENSONIG00000015886	ENSONIG00000015886
ENSONIG00000000111	ENSONIT00000000136	ARAP3	ArfGAP with RhoGAP domain, ankyrin repeat and PH domain 3 [Source:HGNC Symbol;Acc:HGNC:24097]	-0.601905	-0.396719	1.61455	ENSONIG00000000111	ENSONIG00000000111
ENSONIG00000007759	ENSONIT00000009782	HIF3A	hypoxia inducible factor 3 alpha subunit [Source:HGNC Symbol;Acc:HGNC:15825]	-0.62863	-0.262087	1.65208	ENSONIG00000007759	ENSONIG00000007759
ENSONIG00000015439	ENSONIT00000019445	N/A	N/A	-0.560835	-0.475566	1.60183	ENSONIG00000015439	ENSONIG00000015439
ENSONIG00000009527	ENSONIT00000011978	RB1CC1	RB1 inducible coiled-coil 1 [Source:HGNC Symbol;Acc:HGNC:15574]	-0.630022	-0.350738	1.61711	ENSONIG00000009527	ENSONIG00000009527
ENSONIG00000015240	ENSONIT00000019195	MRPS27	mitochondrial ribosomal protein S27 [Source:HGNC Symbol;Acc:HGNC:14512]	-0.348973	0.440252	2.05383	ENSONIG00000015240	ENSONIG00000015240
ENSONIG00000007962	ENSONIT00000010037	CNDP1	carnosine dipeptidase 1 [Source:HGNC Symbol;Acc:HGNC:20675]	-0.561713	-0.127522	1.74311	ENSONIG00000007962	ENSONIG00000007962
ENSONIG00000016076	ENSONIT00000020269	SEC31B	SEC31 homolog B, COPII coat complex component [Source:HGNC Symbol;Acc:HGNC:23197]	-0.599683	-0.382919	1.6217	ENSONIG00000016076	ENSONIG00000016076
ENSONIG00000016902	ENSONIT00000021332	CAMTA1	calmodulin binding transcription activator 1 [Source:HGNC Symbol;Acc:HGNC:18806]	-0.114258	0.15112	2.12726	ENSONIG00000016902	ENSONIG00000016902
ENSONIG00000000103	ENSONIT00000000125	SQSTM1	sequestosome 1 [Source:HGNC Symbol;Acc:HGNC:11280]	-0.405588	-0.371217	1.73271	ENSONIG00000000103	ENSONIG00000000103
ENSONIG00000003100	ENSONIT00000003886	SLC5A7	solute carrier family 5 member 7 [Source:HGNC Symbol;Acc:HGNC:14025]	-0.599213	-0.411361	1.60979	ENSONIG00000003100	ENSONIG00000003100
ENSONIG00000013800	ENSONIT00000017369	FBXL6	F-box and leucine rich repeat protein 6 [Source:HGNC Symbol;Acc:HGNC:13603]	-0.651512	-0.314947	1.61797	ENSONIG00000013800	ENSONIG00000013800
ENSONIG00000001318	ENSONIT00000001666	USP40	ubiquitin specific peptidase 40 [Source:HGNC Symbol;Acc:HGNC:20069]	-0.551088	-0.486907	1.60159	ENSONIG00000001318	ENSONIG00000001318
ENSONIG00000006306	ENSONIT00000007957	PYY	peptide YY [Source:HGNC Symbol;Acc:HGNC:9748]	-0.53033	-0.53033	1.59099	ENSONIG00000006306	ENSONIG00000006306
ENSONIG00000005620	ENSONIT00000007078	COX4I1	cytochrome c oxidase subunit 4I1 [Source:HGNC Symbol;Acc:HGNC:2265]	-0.0257432	0.835179	2.3907	ENSONIG00000005620	ENSONIG00000005620
ENSONIG00000009038	ENSONIT00000011376	MARCH4	membrane associated ring-CH-type finger 4 [Source:HGNC Symbol;Acc:HGNC:29269]	-0.156545	0.229882	2.13143	ENSONIG00000009038	ENSONIG00000009038
ENSONIG00000007976	ENSONIT00000010054	SLC6A4	solute carrier family 6 member 4 [Source:HGNC Symbol;Acc:HGNC:11050]	-0.531429	-0.522368	1.59441	ENSONIG00000007976	ENSONIG00000007976
ENSONIG00000009137	ENSONIT00000011496	KRT6B	keratin 6B [Source:HGNC Symbol;Acc:HGNC:6444]	-0.121854	-0.717884	1.63769	ENSONIG00000009137	ENSONIG00000009137
ENSONIG00000020140	ENSONIT00000025396	UNC79	unc-79 homolog (C. elegans) [Source:HGNC Symbol;Acc:HGNC:19966]	-0.107456	-0.370559	1.87004	ENSONIG00000020140	ENSONIG00000020140
T2 up-regulated/ T3 down-regulated cluster of genes
gene	transcript	locus_tag	gene_product	CNTRL	T2	T3	Genecards	NCBI_gene
ENSONIG00000003268	ENSONIT00000004104	N/A	N/A	0.466825	1.48174	-0.956381	ENSONIG00000003268	ENSONIG00000003268
T2 down-regulated/ T3 up-regulated cluster of genes
gene	transcript	locus_tag	gene_product	CNTRL	T2	T3	Genecards	NCBI_gene
ENSONIG00000014176	ENSONIT00000017834	B2M	beta-2-microglobulin [Source:HGNC Symbol;Acc:HGNC:914]	0.167912	-0.637598	1.7685	ENSONIG00000014176	ENSONIG00000014176
Thalamus/Pituitary
T2/T3 down regulated cluster of genes
d_d
gene	transcript	locus_tag	gene_product	CNTRL	T2	T3	Genecards	NCBI_gene
ENSONIG00000002318	ENSONIT00000002896	SAFB	scaffold attachment factor B [Source:HGNC Symbol;Acc:HGNC:10520]	2.14048	0.140815	-0.0845009	ENSONIG00000002318	ENSONIG00000002318
ENSONIG00000010867	ENSONIT00000013681	N/A	N/A	1.80564	0.598962	-0.643759	ENSONIG00000010867	ENSONIG00000010867
ENSONIG00000008246	ENSONIT00000010386	MARCKSL1	MARCKS like 1 [Source:HGNC Symbol;Acc:HGNC:7142]	2.17131	1.06214	-0.274652	ENSONIG00000008246	ENSONIG00000008246
ENSONIG00000015095	ENSONIT00000019014	PDE4D	phosphodiesterase 4D [Source:HGNC Symbol;Acc:HGNC:8783]	2.17406	0.00414873	0.104919	ENSONIG00000015095	ENSONIG00000015095
ENSONIG00000019007	ENSONIT00000023952	RBM5	RNA binding motif protein 5 [Source:HGNC Symbol;Acc:HGNC:9902]	2.43112	0.626679	0.0943345	ENSONIG00000019007	ENSONIG00000019007
ENSONIG00000011116	ENSONIT00000014003	N/A	N/A	1.61642	-0.637337	-0.341382	ENSONIG00000011116	ENSONIG00000011116
ENSONIG00000003090	ENSONIT00000003870	PMP2	peripheral myelin protein 2 [Source:HGNC Symbol;Acc:HGNC:9117]	2.02249	-0.422643	0.926452	ENSONIG00000003090	ENSONIG00000003090
ENSONIG00000006366	ENSONIT00000008028	COL1A1	collagen type I alpha 1 chain [Source:HGNC Symbol;Acc:HGNC:2197]	1.71321	-0.63824	-0.0566517	ENSONIG00000006366	ENSONIG00000006366
ENSONIG00000006968	ENSONIT00000008792	DGKK	diacylglycerol kinase kappa [Source:HGNC Symbol;Acc:HGNC:32395]	2.69255	1.20536	0.263367	ENSONIG00000006968	ENSONIG00000006968
ENSONIG00000008561	ENSONIT00000010771	N/A	N/A	2.55259	1.41322	0.105042	ENSONIG00000008561	ENSONIG00000008561
ENSONIG00000011344	ENSONIT00000014289	COL10A1	collagen type X alpha 1 chain [Source:HGNC Symbol;Acc:HGNC:2185]	1.60834	-0.786068	-0.036204	ENSONIG00000011344	ENSONIG00000011344
ENSONIG00000010984	ENSONIT00000013832	FETUB	fetuin B [Source:HGNC Symbol;Acc:HGNC:3658]	1.84876	-0.243852	-0.300155	ENSONIG00000010984	ENSONIG00000010984
ENSONIG00000011034	ENSONIT00000013892	CABIN1	calcineurin binding protein 1 [Source:HGNC Symbol;Acc:HGNC:24187]	1.80385	-0.45031	-0.153325	ENSONIG00000011034	ENSONIG00000011034
ENSONIG00000001489	ENSONIT00000001866	HBB	hemoglobin subunit beta [Source:HGNC Symbol;Acc:HGNC:4827]	2.08815	0.040205	-0.0996257	ENSONIG00000001489	ENSONIG00000001489
ENSONIG00000014649	ENSONIT00000018461	N/A	N/A	1.97587	-0.302224	0.0572738	ENSONIG00000014649	ENSONIG00000014649
ENSONIG00000015135	ENSONIT00000019066	RGMA	repulsive guidance molecule family member a [Source:HGNC Symbol;Acc:HGNC:30308]	1.62399	0.416763	-0.825415	ENSONIG00000015135	ENSONIG00000015135
ENSONIG00000005478	ENSONIT00000006889	N/A	N/A	1.77042	0.274239	-0.657277	ENSONIG00000005478	ENSONIG00000005478
ENSONIG00000018136	ENSONIT00000022869	MAPT	microtubule associated protein tau [Source:HGNC Symbol;Acc:HGNC:6893]	2.6253	1.26301	0.181173	ENSONIG00000018136	ENSONIG00000018136
ENSONIG00000012327	ENSONIT00000015542	C20ORF194	chromosome 20 open reading frame 194 [Source:HGNC Symbol;Acc:HGNC:17721]	1.62949	-0.260974	-0.664674	ENSONIG00000012327	ENSONIG00000012327
ENSONIG00000002539	ENSONIT00000003180	LAMTOR5	late endosomal/lysosomal adaptor, MAPK and MTOR activator 5 [Source:HGNC Symbol;Acc:HGNC:17955]	1.55581	0.460592	-0.889264	ENSONIG00000002539	ENSONIG00000002539
ENSONIG00000013028	ENSONIT00000016400	RIN1	Ras and Rab interactor 1 [Source:HGNC Symbol;Acc:HGNC:18749]	2.48947	0.702964	0.144908	ENSONIG00000013028	ENSONIG00000013028
ENSONIG00000007726	ENSONIT00000009744	MARCKSL1	MARCKS like 1 [Source:HGNC Symbol;Acc:HGNC:7142]	2.58867	0.874687	0.216188	ENSONIG00000007726	ENSONIG00000007726
ENSONIG00000016403	ENSONIT00000020675	DBN1	drebrin 1 [Source:HGNC Symbol;Acc:HGNC:2695]	2.64994	1.45632	0.200716	ENSONIG00000016403	ENSONIG00000016403
ENSONIG00000011034	ENSONIT00000013891	CABIN1	calcineurin binding protein 1 [Source:HGNC Symbol;Acc:HGNC:24187]	2.253	0.299178	-0.0033416	ENSONIG00000011034	ENSONIG00000011034
ENSONIG00000004048	ENSONIT00000005105	N/A	N/A	2.31611	0.101145	0.302832	ENSONIG00000004048	ENSONIG00000004048
ENSONIG00000011080	ENSONIT00000013957	SREK1	splicing regulatory glutamic acid and lysine rich protein 1 [Source:HGNC Symbol;Acc:HGNC:17882]	1.80177	0.143831	-0.588748	ENSONIG00000011080	ENSONIG00000011080
ENSONIG00000009222	ENSONIT00000011609	BAG1	BCL2 associated athanogene 1 [Source:HGNC Symbol;Acc:HGNC:937]	1.55123	0.401081	-0.896775	ENSONIG00000009222	ENSONIG00000009222
ENSONIG00000015063	ENSONIT00000018977	HIST1H1T	histone cluster 1, H1t [Source:HGNC Symbol;Acc:HGNC:4720]	1.8867	0.15064	-0.477855	ENSONIG00000015063	ENSONIG00000015063
ENSONIG00000009527	ENSONIT00000011978	RB1CC1	RB1 inducible coiled-coil 1 [Source:HGNC Symbol;Acc:HGNC:15574]	1.49706	-0.948033	0.4016	ENSONIG00000009527	ENSONIG00000009527
ENSONIG00000001457	ENSONIT00000001830	HBG2	hemoglobin subunit gamma 2 [Source:HGNC Symbol;Acc:HGNC:4832]	2.1616	0.392261	-0.190063	ENSONIG00000001457	ENSONIG00000001457
ENSONIG00000019584	ENSONIT00000024676	PACS2	phosphofurin acidic cluster sorting protein 2 [Source:HGNC Symbol;Acc:HGNC:23794]	1.85072	-0.0838614	-0.417736	ENSONIG00000019584	ENSONIG00000019584
ENSONIG00000013884	ENSONIT00000017471	CXADR	coxsackie virus and adenovirus receptor [Source:HGNC Symbol;Acc:HGNC:2559]	1.64091	-0.592817	-0.346506	ENSONIG00000013884	ENSONIG00000013884
ENSONIG00000012645	ENSONIT00000015928	COMP	cartilage oligomeric matrix protein [Source:HGNC Symbol;Acc:HGNC:2227]	2.30209	0.58673	-0.0699088	ENSONIG00000012645	ENSONIG00000012645
ENSONIG00000001504	ENSONIT00000001882	HBM	hemoglobin subunit mu [Source:HGNC Symbol;Acc:HGNC:4826]	2.17412	0.167669	-0.045918	ENSONIG00000001504	ENSONIG00000001504
ENSONIG00000019380	ENSONIT00000024417	EIF4B	eukaryotic translation initiation factor 4B [Source:HGNC Symbol;Acc:HGNC:3285]	2.29606	0.595954	-0.0811576	ENSONIG00000019380	ENSONIG00000019380
ENSONIG00000001648	ENSONIT00000002067	STXBP6	syntaxin binding protein 6 [Source:HGNC Symbol;Acc:HGNC:19666]	2.01958	-0.429166	0.847581	ENSONIG00000001648	ENSONIG00000001648
ENSONIG00000010792	ENSONIT00000013579	COL1A2	collagen type I alpha 2 chain [Source:HGNC Symbol;Acc:HGNC:2198]	1.69119	-0.600072	-0.204503	ENSONIG00000010792	ENSONIG00000010792
ENSONIG00000000955	ENSONIT00000001209	CRIP2	cysteine rich protein 2 [Source:HGNC Symbol;Acc:HGNC:2361]	2.48374	0.115649	0.757375	ENSONIG00000000955	ENSONIG00000000955
ENSONIG00000012021	ENSONIT00000015144	HUWE1	HECT, UBA and WWE domain containing 1, E3 ubiquitin protein ligase [Source:HGNC Symbol;Acc:HGNC:30892]	1.9615	0.716576	-0.487879	ENSONIG00000012021	ENSONIG00000012021
ENSONIG00000015264	ENSONIT00000019223	FOS	Fos proto-oncogene, AP-1 transcription factor subunit [Source:HGNC Symbol;Acc:HGNC:3796]	2.04203	0.13045	-0.240185	ENSONIG00000015264	ENSONIG00000015264
ENSONIG00000017740	ENSONIT00000022387	LYPLA2	lysophospholipase II [Source:HGNC Symbol;Acc:HGNC:6738]	2.0137	0.985156	-0.425817	ENSONIG00000017740	ENSONIG00000017740
ENSONIG00000010120	ENSONIT00000012736	MSMO1	methylsterol monooxygenase 1 [Source:HGNC Symbol;Acc:HGNC:10545]	2.29141	0.437071	-0.0217868	ENSONIG00000010120	ENSONIG00000010120
ENSONIG00000009407	ENSONIT00000011830	TAOK2	TAO kinase 2 [Source:HGNC Symbol;Acc:HGNC:16835]	2.46832	0.739092	0.101272	ENSONIG00000009407	ENSONIG00000009407
ENSONIG00000001899	ENSONIT00000002378	HECTD1	HECT domain E3 ubiquitin protein ligase 1 [Source:HGNC Symbol;Acc:HGNC:20157]	2.10114	0.0581778	-0.0907029	ENSONIG00000001899	ENSONIG00000001899
ENSONIG00000016690	ENSONIT00000021045	GAP43	growth associated protein 43 [Source:HGNC Symbol;Acc:HGNC:4140]	2.08299	0.928557	-0.365176	ENSONIG00000016690	ENSONIG00000016690
ENSONIG00000012293	ENSONIT00000015495	KIF5C	kinesin family member 5C [Source:HGNC Symbol;Acc:HGNC:6325]	1.66103	-0.724459	-0.0134709	ENSONIG00000012293	ENSONIG00000012293
ENSONIG00000002654	ENSONIT00000003326	CYP2J2	cytochrome P450 family 2 subfamily J member 2 [Source:HGNC Symbol;Acc:HGNC:2634]	2.31249	0.480257	-0.0115299	ENSONIG00000002654	ENSONIG00000002654
ENSONIG00000006065	ENSONIT00000007644	SWAP70	SWAP switching B-cell complex 70kDa subunit [Source:HGNC Symbol;Acc:HGNC:17070]	2.10628	0.445403	-0.283362	ENSONIG00000006065	ENSONIG00000006065
ENSONIG00000001784	ENSONIT00000002233	OSBP	oxysterol binding protein [Source:HGNC Symbol;Acc:HGNC:8503]	1.75643	0.33647	-0.682069	ENSONIG00000001784	ENSONIG00000001784
ENSONIG00000007548	ENSONIT00000009525	FABP2	fatty acid binding protein 2 [Source:HGNC Symbol;Acc:HGNC:3556]	1.89244	0.37143	-0.530865	ENSONIG00000007548	ENSONIG00000007548
ENSONIG00000018220	ENSONIT00000022967	DGKZ	diacylglycerol kinase zeta [Source:HGNC Symbol;Acc:HGNC:2857]	2.40306	1.1747	-0.0464299	ENSONIG00000018220	ENSONIG00000018220
ENSONIG00000001276	ENSONIT00000001609	SNAP25	synaptosome associated protein 25 [Source:HGNC Symbol;Acc:HGNC:11132]	2.72783	1.34991	0.285014	ENSONIG00000001276	ENSONIG00000001276
ENSONIG00000021072	ENSONIT00000026398	JUNB	JunB proto-oncogene, AP-1 transcription factor subunit [Source:HGNC Symbol;Acc:HGNC:6205]	2.37375	0.829787	-0.0450921	ENSONIG00000021072	ENSONIG00000021072
ENSONIG00000003360	ENSONIT00000004231	ELF2	E74 like ETS transcription factor 2 [Source:HGNC Symbol;Acc:HGNC:3317]	1.856	-0.130754	-0.378183	ENSONIG00000003360	ENSONIG00000003360
ENSONIG00000013747	ENSONIT00000017308	HOMER1	homer scaffolding protein 1 [Source:HGNC Symbol;Acc:HGNC:17512]	2.39685	1.35176	-0.0442446	ENSONIG00000013747	ENSONIG00000013747
ENSONIG00000014659	ENSONIT00000018474	N/A	N/A	1.61969	-0.191861	-0.713916	ENSONIG00000014659	ENSONIG00000014659
ENSONIG00000017538	ENSONIT00000022133	AR	androgen receptor [Source:HGNC Symbol;Acc:HGNC:644]	1.53233	0.329277	-0.917036	ENSONIG00000017538	ENSONIG00000017538
ENSONIG00000017209	ENSONIT00000021728	MSRB1	methionine sulfoxide reductase B1 [Source:HGNC Symbol;Acc:HGNC:14133]	1.60323	0.274697	-0.843241	ENSONIG00000017209	ENSONIG00000017209
ENSONIG00000013194	ENSONIT00000016607	YWHAG	tyrosine 3-monooxygenase/tryptophan 5-monooxygenase activation protein gamma [Source:HGNC Symbol;Acc:HGNC:12852]	2.5698	1.24202	0.123287	ENSONIG00000013194	ENSONIG00000013194
ENSONIG00000014351	ENSONIT00000018059	SLC6A11	solute carrier family 6 member 11 [Source:HGNC Symbol;Acc:HGNC:11044]	2.2676	0.447905	-0.0622883	ENSONIG00000014351	ENSONIG00000014351
ENSONIG00000001994	ENSONIT00000002497	TGM2	transglutaminase 2 [Source:HGNC Symbol;Acc:HGNC:11778]	1.87667	-0.284276	-0.202667	ENSONIG00000001994	ENSONIG00000001994
ENSONIG00000007944	ENSONIT00000010016	COL1A1	collagen type I alpha 1 chain [Source:HGNC Symbol;Acc:HGNC:2197]	1.75217	-0.55626	-0.111532	ENSONIG00000007944	ENSONIG00000007944
ENSONIG00000005085	ENSONIT00000006400	CNTN2	contactin 2 [Source:HGNC Symbol;Acc:HGNC:2172]	2.09813	-0.232888	0.280873	ENSONIG00000005085	ENSONIG00000005085
ENSONIG00000009439	ENSONIT00000011871	FUS	FUS RNA binding protein [Source:HGNC Symbol;Acc:HGNC:4010]	2.23659	0.213011	0.0294517	ENSONIG00000009439	ENSONIG00000009439
ENSONIG00000015461	ENSONIT00000019469	N/A	N/A	1.62167	-0.598829	-0.384149	ENSONIG00000015461	ENSONIG00000015461
ENSONIG00000003746	ENSONIT00000004715	UBE3A	ubiquitin protein ligase E3A [Source:HGNC Symbol;Acc:HGNC:12496]	2.00409	0.167899	-0.31804	ENSONIG00000003746	ENSONIG00000003746
ENSONIG00000012701	ENSONIT00000016001	DYX1C1	dyslexia susceptibility 1 candidate 1 [Source:HGNC Symbol;Acc:HGNC:21493]	1.59954	-0.813197	0.0270906	ENSONIG00000012701	ENSONIG00000012701
ENSONIG00000014544	ENSONIT00000018321	SPARCL1	SPARC like 1 [Source:HGNC Symbol;Acc:HGNC:11220]	1.90632	-0.235391	-0.194004	ENSONIG00000014544	ENSONIG00000014544
T2/T3 up-regulated cluster of genes
gene	transcript	locus_tag	gene_product	CNTRL	T2	T3	Genecards	NCBI_gene
ENSONIG00000005377	ENSONIT00000006766	GRAMD1B	GRAM domain containing 1B [Source:HGNC Symbol;Acc:HGNC:29214]	-0.555767	1.72798	1.35317	ENSONIG00000005377	ENSONIG00000005377
ENSONIG00000004774	ENSONIT00000006010	DOT1L	DOT1 like histone lysine methyltransferase [Source:HGNC Symbol;Acc:HGNC:24948]	-0.380003	1.71274	1.76878	ENSONIG00000004774	ENSONIG00000004774
ENSONIG00000011420	ENSONIT00000014383	EPHX1	epoxide hydrolase 1 [Source:HGNC Symbol;Acc:HGNC:3401]	-0.49894	1.78556	1.40868	ENSONIG00000011420	ENSONIG00000011420
ENSONIG00000000444	ENSONIT00000000563	N/A	N/A	-0.280635	1.02682	2.16695	ENSONIG00000000444	ENSONIG00000000444
ENSONIG00000020365	ENSONIT00000025684	ZBTB49	zinc finger and BTB domain containing 49 [Source:HGNC Symbol;Acc:HGNC:19883]	-0.976261	1.43123	0.618607	ENSONIG00000020365	ENSONIG00000020365
ENSONIG00000014215	ENSONIT00000017882	ARFGEF1	ADP ribosylation factor guanine nucleotide exchange factor 1 [Source:HGNC Symbol;Acc:HGNC:15772]	-0.728332	1.43977	1.34289	ENSONIG00000014215	ENSONIG00000014215
ENSONIG00000008627	ENSONIT00000010855	RNF145	ring finger protein 145 [Source:HGNC Symbol;Acc:HGNC:20853]	-0.677066	1.02423	1.69975	ENSONIG00000008627	ENSONIG00000008627
ENSONIG00000000933	ENSONIT00000001178	PLCB1	phospholipase C beta 1 [Source:HGNC Symbol;Acc:HGNC:15917]	-1.03711	1.23566	0.890416	ENSONIG00000000933	ENSONIG00000000933
ENSONIG00000016087	ENSONIT00000020281	DDIT4	DNA damage inducible transcript 4 [Source:HGNC Symbol;Acc:HGNC:24944]	-0.39085	0.800042	2.05833	ENSONIG00000016087	ENSONIG00000016087
ENSONIG00000011057	ENSONIT00000013929	SETD3	SET domain containing 3 [Source:HGNC Symbol;Acc:HGNC:20493]	-0.972741	1.41436	0.696518	ENSONIG00000011057	ENSONIG00000011057
ENSONIG00000014651	ENSONIT00000018464	N/A	N/A	-0.774814	0.961749	1.58955	ENSONIG00000014651	ENSONIG00000014651
ENSONIG00000013800	ENSONIT00000017369	FBXL6	F-box and leucine rich repeat protein 6 [Source:HGNC Symbol;Acc:HGNC:13603]	-1.03096	0.759117	1.31208	ENSONIG00000013800	ENSONIG00000013800
ENSONIG00000020345	ENSONIT00000025661	UBA3	ubiquitin like modifier activating enzyme 3 [Source:HGNC Symbol;Acc:HGNC:12470]	-0.65875	1.78133	0.747088	ENSONIG00000020345	ENSONIG00000020345
ENSONIG00000003746	ENSONIT00000004714	UBE3A	ubiquitin protein ligase E3A [Source:HGNC Symbol;Acc:HGNC:12496]	-0.850815	1.22057	1.31714	ENSONIG00000003746	ENSONIG00000003746
ENSONIG00000004254	ENSONIT00000005359	FAT2	FAT atypical cadherin 2 [Source:HGNC Symbol;Acc:HGNC:3596]	-1.01774	1.01097	1.18543	ENSONIG00000004254	ENSONIG00000004254
ENSONIG00000016398	ENSONIT00000020668	ANK2	ankyrin 2, neuronal [Source:HGNC Symbol;Acc:HGNC:493]	-0.896929	0.538501	1.5397	ENSONIG00000016398	ENSONIG00000016398
ENSONIG00000011243	ENSONIT00000014158	TTLL11	tubulin tyrosine ligase like 11 [Source:HGNC Symbol;Acc:HGNC:18113]	-0.94824	1.49675	0.40284	ENSONIG00000011243	ENSONIG00000011243
ENSONIG00000004460	ENSONIT00000005620	SMPD4	sphingomyelin phosphodiesterase 4 [Source:HGNC Symbol;Acc:HGNC:32949]	-0.446342	0.798877	2.00303	ENSONIG00000004460	ENSONIG00000004460
ENSONIG00000007725	ENSONIT00000009743	BRIX1	BRX1, biogenesis of ribosomes [Source:HGNC Symbol;Acc:HGNC:24170]	-0.969161	0.483977	1.46512	ENSONIG00000007725	ENSONIG00000007725
T2 down-regulated cluster of genes
gene	transcript	locus_tag	gene_product	CNTRL	T2	T3	Genecards	NCBI_gene
ENSONIG00000003268	ENSONIT00000004104	N/A	N/A	1.23627	-0.981365	1.02833	ENSONIG00000003268	ENSONIG00000003268
ENSONIG00000011583	ENSONIT00000014598	ATP2B1	ATPase plasma membrane Ca2+ transporting 1 [Source:HGNC Symbol;Acc:HGNC:814]	1.61983	-0.650788	1.28027	ENSONIG00000011583	ENSONIG00000011583
ENSONIG00000009137	ENSONIT00000011496	KRT6B	keratin 6B [Source:HGNC Symbol;Acc:HGNC:6444]	1.44113	-0.971974	0.598858	ENSONIG00000009137	ENSONIG00000009137
ENSONIG00000010646	ENSONIT00000013393	DBNL	drebrin like [Source:HGNC Symbol;Acc:HGNC:2696]	1.90692	-0.515537	1.01	ENSONIG00000010646	ENSONIG00000010646
ENSONIG00000009055	ENSONIT00000011399	SYNE3	spectrin repeat containing nuclear envelope family member 3 [Source:HGNC Symbol;Acc:HGNC:19861]	1.49371	-0.941235	0.507041	ENSONIG00000009055	ENSONIG00000009055
ENSONIG00000009296	ENSONIT00000011699	KRT20	keratin 20 [Source:HGNC Symbol;Acc:HGNC:20412]	1.35178	-1.01282	0.723125	ENSONIG00000009296	ENSONIG00000009296
T3 down-regulated cluster of genes
gene	transcript	locus_tag	gene_product	CNTRL	T2	T3	Genecards	NCBI_gene
ENSONIG00000005342	ENSONIT00000006722	N/A	N/A	1.46785	0.470211	-0.968374	ENSONIG00000005342	ENSONIG00000005342
ENSONIG00000001846	ENSONIT00000002306	SELK	selenoprotein K [Source:EntrezGene;Acc:58515]	0.797888	1.39697	-0.959471	ENSONIG00000001846	ENSONIG00000001846
ENSONIG00000013089	ENSONIT00000016479	KCNJ10	potassium voltage-gated channel subfamily J member 10 [Source:HGNC Symbol;Acc:HGNC:6256]	0.721128	1.33496	-1.02559	ENSONIG00000013089	ENSONIG00000013089
ENSONIG00000010536	ENSONIT00000013257	UQCRH	ubiquinol-cytochrome c reductase hinge protein [Source:HGNC Symbol;Acc:HGNC:12590]	0.882961	1.29724	-1.00066	ENSONIG00000010536	ENSONIG00000010536
ENSONIG00000013417	ENSONIT00000016882	MAP2	microtubule associated protein 2 [Source:HGNC Symbol;Acc:HGNC:6839]	0.922764	1.82456	-0.598665	ENSONIG00000013417	ENSONIG00000013417
ENSONIG00000002478	ENSONIT00000003101	TIMM8A	translocase of inner mitochondrial membrane 8 homolog A (yeast) [Source:HGNC Symbol;Acc:HGNC:11817]	0.615179	1.44323	-0.967231	ENSONIG00000002478	ENSONIG00000002478
ENSONIG00000017937	ENSONIT00000022627	N/A	N/A	1.04425	1.34901	-0.908207	ENSONIG00000017937	ENSONIG00000017937
ENSONIG00000010863	ENSONIT00000013675	N/A	N/A	0.756702	1.31022	-1.03299	ENSONIG00000010863	ENSONIG00000010863
ENSONIG00000001862	ENSONIT00000002324	SCFD1	sec1 family domain containing 1 [Source:HGNC Symbol;Acc:HGNC:20726]	0.883885	1.32686	-0.980974	ENSONIG00000001862	ENSONIG00000001862
ENSONIG00000017489	ENSONIT00000022075	ATP2A3	ATPase sarcoplasmic/endoplasmic reticulum Ca2+ transporting 3 [Source:HGNC Symbol;Acc:HGNC:813]	2.58278	1.69731	0.162179	ENSONIG00000017489	ENSONIG00000017489
ENSONIG00000001391	ENSONIT00000001755	PLCB1	phospholipase C beta 1 [Source:HGNC Symbol;Acc:HGNC:15917]	1.99132	1.39239	-0.365074	ENSONIG00000001391	ENSONIG00000001391
ENSONIG00000015876	ENSONIT00000020012	N/A	N/A	2.02586	1.11793	-0.39832	ENSONIG00000015876	ENSONIG00000015876
ENSONIG00000006492	ENSONIT00000008192	MYH14	myosin heavy chain 14 [Source:HGNC Symbol;Acc:HGNC:23212]	2.36419	1.40393	-0.0674599	ENSONIG00000006492	ENSONIG00000006492
ENSONIG00000000302	ENSONIT00000000377	SIGLEC1	sialic acid binding Ig like lectin 1 [Source:HGNC Symbol;Acc:HGNC:11127]	1.19423	0.920541	-1.05065	ENSONIG00000000302	ENSONIG00000000302
ENSONIG00000012596	ENSONIT00000015870	COX5B	cytochrome c oxidase subunit 5B [Source:HGNC Symbol;Acc:HGNC:2269]	1.45207	0.664957	-0.9503	ENSONIG00000012596	ENSONIG00000012596
ENSONIG00000009989	ENSONIT00000012574	USP38	ubiquitin specific peptidase 38 [Source:HGNC Symbol;Acc:HGNC:20067]	0.652928	1.37784	-1.01091	ENSONIG00000009989	ENSONIG00000009989
ENSONIG00000001767	ENSONIT00000002213	BANF1	barrier to autointegration factor 1 [Source:HGNC Symbol;Acc:HGNC:17397]	0.747038	1.41194	-0.962182	ENSONIG00000001767	ENSONIG00000001767
ENSONIG00000013412	ENSONIT00000016877	STXBP5	syntaxin binding protein 5 [Source:HGNC Symbol;Acc:HGNC:19665]	2.16563	1.30703	-0.2504	ENSONIG00000013412	ENSONIG00000013412
ENSONIG00000021019	ENSONIT00000026345	N/A	N/A	0.949891	1.21537	-1.02619	ENSONIG00000021019	ENSONIG00000021019
T2 up-regulated cluster of genes
gene	transcript	locus_tag	gene_product	CNTRL	T2	T3	Genecards	NCBI_gene
ENSONIG00000015098	ENSONIT00000019019	LIG1	DNA ligase 1 [Source:HGNC Symbol;Acc:HGNC:6598]	-0.758173	1.6149	-0.0973623	ENSONIG00000015098	ENSONIG00000015098
ENSONIG00000005472	ENSONIT00000006882	DSCAM	DS cell adhesion molecule [Source:HGNC Symbol;Acc:HGNC:3039]	-0.387957	1.99356	0.306535	ENSONIG00000005472	ENSONIG00000005472
ENSONIG00000009424	ENSONIT00000011854	MFSD11	major facilitator superfamily domain containing 11 [Source:HGNC Symbol;Acc:HGNC:25458]	-0.557009	1.60292	-0.477555	ENSONIG00000009424	ENSONIG00000009424
ENSONIG00000013714	ENSONIT00000017270	N/A	N/A	-0.657554	1.63188	-0.267071	ENSONIG00000013714	ENSONIG00000013714
ENSONIG00000017872	ENSONIT00000022546	N/A	N/A	-0.531195	1.89874	0.416279	ENSONIG00000017872	ENSONIG00000017872
ENSONIG00000009685	ENSONIT00000012173	GSTA1	glutathione S-transferase alpha 1 [Source:HGNC Symbol;Acc:HGNC:4626]	-0.100914	2.3237	0.80984	ENSONIG00000009685	ENSONIG00000009685
ENSONIG00000007515	ENSONIT00000009482	N/A	N/A	-0.500044	1.59672	-0.548337	ENSONIG00000007515	ENSONIG00000007515
ENSONIG00000016626	ENSONIT00000020962	RP5-994D16.11	N/A	-0.524751	1.63305	-0.449794	ENSONIG00000016626	ENSONIG00000016626
ENSONIG00000008753	ENSONIT00000011013	TLK1	tousled like kinase 1 [Source:HGNC Symbol;Acc:HGNC:11841]	-0.635033	1.63017	-0.309681	ENSONIG00000008753	ENSONIG00000008753
ENSONIG00000003330	ENSONIT00000004192	ANAPC11	anaphase promoting complex subunit 11 [Source:HGNC Symbol;Acc:HGNC:14452]	-0.448124	1.61743	-0.55558	ENSONIG00000003330	ENSONIG00000003330
T3 up-regulated cluster of genes
gene	transcript	locus_tag	gene_product	CNTRL	T2	T3	Genecards	NCBI_gene
ENSONIG00000002716	ENSONIT00000003406	ZIC3	Zic family member 3 [Source:HGNC Symbol;Acc:HGNC:12874]	-0.0324705	0.365185	2.25954	ENSONIG00000002716	ENSONIG00000002716
ENSONIG00000015248	ENSONIT00000019204	RNF165	ring finger protein 165 [Source:HGNC Symbol;Acc:HGNC:31696]	-0.67254	0.0464322	1.71483	ENSONIG00000015248	ENSONIG00000015248
ENSONIG00000013126	ENSONIT00000016527	PSG6	pregnancy specific beta-1-glycoprotein 6 [Source:HGNC Symbol;Acc:HGNC:9523]	-0.53033	-0.53033	1.59099	ENSONIG00000013126	ENSONIG00000013126
ENSONIG00000012756	ENSONIT00000016072	LENG8	leukocyte receptor cluster member 8 [Source:HGNC Symbol;Acc:HGNC:15500]	-0.706181	-0.0748012	1.65915	ENSONIG00000012756	ENSONIG00000012756
ENSONIG00000010542	ENSONIT00000013265	DMBX1	diencephalon/mesencephalon homeobox 1 [Source:HGNC Symbol;Acc:HGNC:19026]	-0.654594	-0.309084	1.61827	ENSONIG00000010542	ENSONIG00000010542
ENSONIG00000017194	ENSONIT00000021704	GRID2IP	Grid2 interacting protein [Source:HGNC Symbol;Acc:HGNC:18464]	-0.60478	-0.0136124	1.74942	ENSONIG00000017194	ENSONIG00000017194
ENSONIG00000000332	ENSONIT00000000416	N/A	N/A	-0.535017	0.451605	1.89993	ENSONIG00000000332	ENSONIG00000000332
ENSONIG00000004599	ENSONIT00000005795	RP2	retinitis pigmentosa 2 (X-linked recessive) [Source:HGNC Symbol;Acc:HGNC:10274]	-0.748661	-0.11864	1.6163	ENSONIG00000004599	ENSONIG00000004599
ENSONIG00000007962	ENSONIT00000010037	CNDP1	carnosine dipeptidase 1 [Source:HGNC Symbol;Acc:HGNC:20675]	-0.507152	-0.527856	1.60374	ENSONIG00000007962	ENSONIG00000007962
ENSONIG00000017740	ENSONIT00000022386	LYPLA2	lysophospholipase II [Source:HGNC Symbol;Acc:HGNC:6738]	-0.596901	-0.068259	1.73875	ENSONIG00000017740	ENSONIG00000017740
ENSONIG00000017300	ENSONIT00000021838	TXNDC15	thioredoxin domain containing 15 [Source:HGNC Symbol;Acc:HGNC:20652]	-0.530549	-0.513437	1.59928	ENSONIG00000017300	ENSONIG00000017300
ENSONIG00000014673	ENSONIT00000018489	ITPR3	inositol 1,4,5-trisphosphate receptor type 3 [Source:HGNC Symbol;Acc:HGNC:6182]	-0.286711	-0.264682	1.84554	ENSONIG00000014673	ENSONIG00000014673
ENSONIG00000016726	ENSONIT00000021088	PRDM4	PR/SET domain 4 [Source:HGNC Symbol;Acc:HGNC:9348]	-0.565834	-0.322734	1.66656	ENSONIG00000016726	ENSONIG00000016726
ENSONIG00000020140	ENSONIT00000025396	UNC79	unc-79 homolog (C. elegans) [Source:HGNC Symbol;Acc:HGNC:19966]	0.0915402	-0.0112911	2.15957	ENSONIG00000020140	ENSONIG00000020140
ENSONIG00000012117	ENSONIT00000015268	N/A	N/A	-0.622875	-0.167731	1.68908	ENSONIG00000012117	ENSONIG00000012117
ENSONIG00000019322	ENSONIT00000024343	BCL6	B-cell CLL/lymphoma 6 [Source:HGNC Symbol;Acc:HGNC:1001]	-0.271322	-0.225476	1.87255	ENSONIG00000019322	ENSONIG00000019322
ENSONIG00000010007	ENSONIT00000012595	POU4F2	POU class 4 homeobox 2 [Source:HGNC Symbol;Acc:HGNC:9219]	-0.644748	-0.262306	1.64178	ENSONIG00000010007	ENSONIG00000010007
ENSONIG00000002361	ENSONIT00000002953	SUSD5	sushi domain containing 5 [Source:HGNC Symbol;Acc:HGNC:29061]	-0.414591	-0.487766	1.6692	ENSONIG00000002361	ENSONIG00000002361
ENSONIG00000003869	ENSONIT00000004878	N/A	N/A	-0.603973	-0.395345	1.61395	ENSONIG00000003869	ENSONIG00000003869
ENSONIG00000006825	ENSONIT00000008617	SLC8A1	solute carrier family 8 member A1 [Source:HGNC Symbol;Acc:HGNC:11068]	-0.622083	-0.293644	1.6443	ENSONIG00000006825	ENSONIG00000006825
ENSONIG00000009440	ENSONIT00000011872	THOC1	THO complex 1 [Source:HGNC Symbol;Acc:HGNC:19070]	0.130015	-0.676682	1.72965	ENSONIG00000009440	ENSONIG00000009440
ENSONIG00000015596	ENSONIT00000019640	HPS5	HPS5, biogenesis of lysosomal organelles complex 2 subunit 2 [Source:HGNC Symbol;Acc:HGNC:17022]	0.193863	0.45678	2.43439	ENSONIG00000015596	ENSONIG00000015596
T2 up-regulated/ T3 down-regulated cluster of genes
gene	transcript	locus_tag	gene_product	CNTRL	T2	T3	Genecards	NCBI_gene
ENSONIG00000014382	ENSONIT00000018100	DYNLL1	dynein light chain LC8-type 1 [Source:HGNC Symbol;Acc:HGNC:15476]	0.485574	1.54158	-0.900484	ENSONIG00000014382	ENSONIG00000014382
ENSONIG00000012831	ENSONIT00000016163	N/A	N/A	0.208772	1.62026	-0.819197	ENSONIG00000012831	ENSONIG00000012831
ENSONIG00000000435	ENSONIT00000000550	RPS12	ribosomal protein S12 [Source:HGNC Symbol;Acc:HGNC:10385]	0.506042	1.55152	-0.889614	ENSONIG00000000435	ENSONIG00000000435
T2 down-regulated/ T3 up-regulated cluster of genes
gene	transcript	locus_tag	gene_product	CNTRL	T2	T3	Genecards	NCBI_gene
ENSONIG00000016034	ENSONIT00000020215	GLRA2	glycine receptor alpha 2 [Source:HGNC Symbol;Acc:HGNC:4327]	0.19461	-0.874428	1.56872	ENSONIG00000016034	ENSONIG00000016034
Liver
T2/T3 down-regulated cluster of genes
d_d
gene	transcript	locus_tag	gene_product	CNTRL	T2	T3	Genecards	NCBI_gene
ENSONIG00000000515	ENSONIT00000000656	ZRANB1	zinc finger RANBP2-type containing 1 [Source:HGNC Symbol;Acc:HGNC:18224]	1.82207	-0.427813	-0.14162	ENSONIG00000000515	ENSONIG00000000515
ENSONIG00000011188	ENSONIT00000014093	NSA2	NSA2, ribosome biogenesis homolog [Source:HGNC Symbol;Acc:HGNC:30728]	1.82365	-0.387631	-0.194505	ENSONIG00000011188	ENSONIG00000011188
ENSONIG00000021169	ENSONIT00000026495	JUNB	JunB proto-oncogene, AP-1 transcription factor subunit [Source:HGNC Symbol;Acc:HGNC:6205]	1.68923	-0.359308	-0.498056	ENSONIG00000021169	ENSONIG00000021169
ENSONIG00000018652	ENSONIT00000023500	C8B	complement component 8, beta polypeptide [Source:HGNC Symbol;Acc:HGNC:1353]	1.92245	-0.428909	0.152341	ENSONIG00000018652	ENSONIG00000018652
ENSONIG00000016628	ENSONIT00000020965	STYK1	serine/threonine/tyrosine kinase 1 [Source:HGNC Symbol;Acc:HGNC:18889]	1.83713	-0.522239	0.0873143	ENSONIG00000016628	ENSONIG00000016628
ENSONIG00000001921	ENSONIT00000002408	QSOX1	quiescin sulfhydryl oxidase 1 [Source:HGNC Symbol;Acc:HGNC:9756]	1.94762	-0.415556	0.207872	ENSONIG00000001921	ENSONIG00000001921
ENSONIG00000003950	ENSONIT00000004983	PI4KB	phosphatidylinositol 4-kinase beta [Source:HGNC Symbol;Acc:HGNC:8984]	1.5939	-0.539264	-0.515373	ENSONIG00000003950	ENSONIG00000003950
ENSONIG00000008651	ENSONIT00000010885	PBX2	PBX homeobox 2 [Source:HGNC Symbol;Acc:HGNC:8633]	1.85742	-0.352693	-0.162274	ENSONIG00000008651	ENSONIG00000008651
ENSONIG00000015580	ENSONIT00000019622	PNPLA3	patatin like phospholipase domain containing 3 [Source:HGNC Symbol;Acc:HGNC:18590]	1.83693	-0.462517	-0.0438254	ENSONIG00000015580	ENSONIG00000015580
ENSONIG00000014106	ENSONIT00000017748	ATP8A2	ATPase phospholipid transporting 8A2 [Source:HGNC Symbol;Acc:HGNC:13533]	1.61224	-0.837003	0.417644	ENSONIG00000014106	ENSONIG00000014106
ENSONIG00000008451	ENSONIT00000010635	EP300	E1A binding protein p300 [Source:HGNC Symbol;Acc:HGNC:3373]	1.8492	-0.346608	-0.188831	ENSONIG00000008451	ENSONIG00000008451
ENSONIG00000020369	ENSONIT00000025689	SLC2A9	solute carrier family 2 member 9 [Source:HGNC Symbol;Acc:HGNC:13446]	1.73549	-0.569487	-0.134861	ENSONIG00000020369	ENSONIG00000020369
ENSONIG00000013426	ENSONIT00000016897	SLC22A16	solute carrier family 22 member 16 [Source:HGNC Symbol;Acc:HGNC:20302]	1.62628	-0.571913	-0.408736	ENSONIG00000013426	ENSONIG00000013426
ENSONIG00000007560	ENSONIT00000009537	STAB2	stabilin 2 [Source:HGNC Symbol;Acc:HGNC:18629]	1.68733	-0.617859	-0.182607	ENSONIG00000007560	ENSONIG00000007560
ENSONIG00000002810	ENSONIT00000003523	EPB41	erythrocyte membrane protein band 4.1 [Source:HGNC Symbol;Acc:HGNC:3377]	1.888	-0.384011	-0.0407756	ENSONIG00000002810	ENSONIG00000002810
ENSONIG00000003500	ENSONIT00000004410	N/A	N/A	1.63937	-0.595315	-0.346664	ENSONIG00000003500	ENSONIG00000003500
ENSONIG00000010482	ENSONIT00000013187	ULK2	unc-51 like autophagy activating kinase 2 [Source:HGNC Symbol;Acc:HGNC:13480]	1.79508	-0.360169	-0.290608	ENSONIG00000010482	ENSONIG00000010482
ENSONIG00000006366	ENSONIT00000008028	COL1A1	collagen type I alpha 1 chain [Source:HGNC Symbol;Acc:HGNC:2197]	1.81605	-0.00512647	-0.513159	ENSONIG00000006366	ENSONIG00000006366
ENSONIG00000005946	ENSONIT00000007491	TMEM151B	transmembrane protein 151B [Source:HGNC Symbol;Acc:HGNC:21315]	1.60528	-0.579481	-0.446321	ENSONIG00000005946	ENSONIG00000005946
ENSONIG00000004722	ENSONIT00000005950	RP1-27O5.3	N/A	1.77648	-0.468686	-0.194294	ENSONIG00000004722	ENSONIG00000004722
ENSONIG00000006729	ENSONIT00000008506	MTUS1	microtubule associated tumor suppressor 1 [Source:HGNC Symbol;Acc:HGNC:29789]	1.70777	-0.45362	-0.37106	ENSONIG00000006729	ENSONIG00000006729
ENSONIG00000020314	ENSONIT00000025615	ZMYND8	zinc finger MYND-type containing 8 [Source:HGNC Symbol;Acc:HGNC:9397]	1.82482	-0.424936	-0.139082	ENSONIG00000020314	ENSONIG00000020314
ENSONIG00000009633	ENSONIT00000012112	N/A	N/A	1.66057	-0.593919	-0.29612	ENSONIG00000009633	ENSONIG00000009633
ENSONIG00000018010	ENSONIT00000022713	ATF7IP	activating transcription factor 7 interacting protein [Source:HGNC Symbol;Acc:HGNC:20092]	1.88121	-0.219645	-0.260008	ENSONIG00000018010	ENSONIG00000018010
ENSONIG00000017171	ENSONIT00000021674	LPIN1	lipin 1 [Source:HGNC Symbol;Acc:HGNC:13345]	1.64842	-0.486037	-0.45951	ENSONIG00000017171	ENSONIG00000017171
ENSONIG00000009679	ENSONIT00000012166	NATD1	N-acetyltransferase domain containing 1 [Source:HGNC Symbol;Acc:HGNC:30770]	1.89724	-0.495496	0.246866	ENSONIG00000009679	ENSONIG00000009679
ENSONIG00000014579	ENSONIT00000018363	SLC1A2	solute carrier family 1 member 2 [Source:HGNC Symbol;Acc:HGNC:10940]	1.63676	-0.267369	-0.649738	ENSONIG00000014579	ENSONIG00000014579
ENSONIG00000000900	ENSONIT00000001137	RPL19	ribosomal protein L19 [Source:HGNC Symbol;Acc:HGNC:10312]	1.90264	-0.327671	-0.0896006	ENSONIG00000000900	ENSONIG00000000900
ENSONIG00000016923	ENSONIT00000021357	N/A	N/A	1.76381	-0.316076	-0.396643	ENSONIG00000016923	ENSONIG00000016923
ENSONIG00000017571	ENSONIT00000022172	EIF4EBP3	eukaryotic translation initiation factor 4E binding protein 3 [Source:HGNC Symbol;Acc:HGNC:3290]	1.73218	-0.554677	-0.171319	ENSONIG00000017571	ENSONIG00000017571
ENSONIG00000013914	ENSONIT00000017508	N/A	N/A	1.77224	-0.63944	0.195108	ENSONIG00000013914	ENSONIG00000013914
ENSONIG00000010432	ENSONIT00000013124	SLC25A36	solute carrier family 25 member 36 [Source:HGNC Symbol;Acc:HGNC:25554]	1.87702	-0.449689	0.0504625	ENSONIG00000010432	ENSONIG00000010432
ENSONIG00000010839	ENSONIT00000013641	LDHD	lactate dehydrogenase D [Source:HGNC Symbol;Acc:HGNC:19708]	1.76713	-0.5358	-0.107096	ENSONIG00000010839	ENSONIG00000010839
ENSONIG00000009100	ENSONIT00000011453	CLEC19A	C-type lectin domain family 19 member A [Source:HGNC Symbol;Acc:HGNC:34522]	1.61666	-0.468583	-0.53899	ENSONIG00000009100	ENSONIG00000009100
ENSONIG00000000379	ENSONIT00000000477	MINPP1	multiple inositol-polyphosphate phosphatase 1 [Source:HGNC Symbol;Acc:HGNC:7102]	1.90636	-0.116655	-0.301202	ENSONIG00000000379	ENSONIG00000000379
ENSONIG00000014130	ENSONIT00000017781	RPL21	ribosomal protein L21 [Source:HGNC Symbol;Acc:HGNC:10313]	1.94637	-0.288991	-0.0387112	ENSONIG00000014130	ENSONIG00000014130
ENSONIG00000007976	ENSONIT00000010055	SLC6A4	solute carrier family 6 member 4 [Source:HGNC Symbol;Acc:HGNC:11050]	1.53501	0.400312	-0.912325	ENSONIG00000007976	ENSONIG00000007976
ENSONIG00000009519	ENSONIT00000011968	SUFU	SUFU negative regulator of hedgehog signaling [Source:HGNC Symbol;Acc:HGNC:16466]	1.70868	-0.560655	-0.224487	ENSONIG00000009519	ENSONIG00000009519
ENSONIG00000018119	ENSONIT00000022846	N/A	N/A	1.88928	-0.404978	-0.00102045	ENSONIG00000018119	ENSONIG00000018119
ENSONIG00000012685	ENSONIT00000015983	GAMT	guanidinoacetate N-methyltransferase [Source:HGNC Symbol;Acc:HGNC:4136]	1.76008	-0.324908	-0.39579	ENSONIG00000012685	ENSONIG00000012685
ENSONIG00000011687	ENSONIT00000014727	N/A	N/A	1.80437	-0.47037	-0.119865	ENSONIG00000011687	ENSONIG00000011687
ENSONIG00000003704	ENSONIT00000004661	KLF11	Kruppel like factor 11 [Source:HGNC Symbol;Acc:HGNC:11811]	1.77334	-0.546076	-0.0684517	ENSONIG00000003704	ENSONIG00000003704
ENSONIG00000003625	ENSONIT00000004562	NT5DC4	5'-nucleotidase domain containing 4 [Source:HGNC Symbol;Acc:HGNC:27678]	1.78912	-0.624529	0.220725	ENSONIG00000003625	ENSONIG00000003625
ENSONIG00000010733	ENSONIT00000013505	CFHR2	complement factor H related 2 [Source:HGNC Symbol;Acc:HGNC:4890]	1.68308	-0.649808	-0.130081	ENSONIG00000010733	ENSONIG00000010733
ENSONIG00000007758	ENSONIT00000009780	N/A	N/A	1.66441	-0.394055	-0.514617	ENSONIG00000007758	ENSONIG00000007758
ENSONIG00000005688	ENSONIT00000007171	RCBTB2	RCC1 and BTB domain containing protein 2 [Source:HGNC Symbol;Acc:HGNC:1914]	1.95743	-0.0448373	-0.265669	ENSONIG00000005688	ENSONIG00000005688
ENSONIG00000015265	ENSONIT00000019224	N/A	N/A	1.96508	-0.263538	-0.0295489	ENSONIG00000015265	ENSONIG00000015265
ENSONIG00000010087	ENSONIT00000012695	PROM1	prominin 1 [Source:HGNC Symbol;Acc:HGNC:9454]	1.78554	-0.441862	-0.210774	ENSONIG00000010087	ENSONIG00000010087
ENSONIG00000017362	ENSONIT00000021912	DCAF1	DDB1 and CUL4 associated factor 1 [Source:HGNC Symbol;Acc:HGNC:30911]	1.90583	-0.331917	-0.0757981	ENSONIG00000017362	ENSONIG00000017362
ENSONIG00000017028	ENSONIT00000021496	GLS2	glutaminase 2 [Source:HGNC Symbol;Acc:HGNC:29570]	1.78568	-0.578347	0.0482189	ENSONIG00000017028	ENSONIG00000017028
ENSONIG00000020324	ENSONIT00000025634	RBM38	RNA binding motif protein 38 [Source:HGNC Symbol;Acc:HGNC:15818]	1.71647	-0.4279	-0.381018	ENSONIG00000020324	ENSONIG00000020324
ENSONIG00000000825	ENSONIT00000001049	FNDC3B	fibronectin type III domain containing 3B [Source:HGNC Symbol;Acc:HGNC:24670]	1.89628	-0.405503	0.0198831	ENSONIG00000000825	ENSONIG00000000825
ENSONIG00000007990	ENSONIT00000010070	TTYH2	tweety family member 2 [Source:HGNC Symbol;Acc:HGNC:13877]	1.76462	-0.394286	-0.316992	ENSONIG00000007990	ENSONIG00000007990
ENSONIG00000009709	ENSONIT00000012205	CDH2	cadherin 2 [Source:HGNC Symbol;Acc:HGNC:1759]	1.83976	-0.0333126	-0.463777	ENSONIG00000009709	ENSONIG00000009709
ENSONIG00000002997	ENSONIT00000003754	ZFP36L2	ZFP36 ring finger protein like 2 [Source:HGNC Symbol;Acc:HGNC:1108]	1.73266	-0.711756	0.646882	ENSONIG00000002997	ENSONIG00000002997
ENSONIG00000016443	ENSONIT00000020729	RIDA	reactive intermediate imine deaminase A homolog [Source:HGNC Symbol;Acc:HGNC:16897]	1.92796	-0.134611	-0.247597	ENSONIG00000016443	ENSONIG00000016443
ENSONIG00000005980	ENSONIT00000007535	HLX	H2.0 like homeobox [Source:HGNC Symbol;Acc:HGNC:4978]	1.76758	-0.43088	-0.267116	ENSONIG00000005980	ENSONIG00000005980
ENSONIG00000007549	ENSONIT00000009526	ING3	inhibitor of growth family member 3 [Source:HGNC Symbol;Acc:HGNC:14587]	1.93472	-0.0784705	-0.280309	ENSONIG00000007549	ENSONIG00000007549
ENSONIG00000017313	ENSONIT00000021853	N/A	N/A	1.78259	-0.468409	-0.179419	ENSONIG00000017313	ENSONIG00000017313
ENSONIG00000001985	ENSONIT00000002486	GCGR	glucagon receptor [Source:HGNC Symbol;Acc:HGNC:4192]	1.88219	-0.280101	-0.195635	ENSONIG00000001985	ENSONIG00000001985
ENSONIG00000005558	ENSONIT00000006990	TLR5	toll like receptor 5 [Source:HGNC Symbol;Acc:HGNC:11851]	1.63159	-0.728793	-0.115545	ENSONIG00000005558	ENSONIG00000005558
ENSONIG00000008927	ENSONIT00000011228	N/A	N/A	1.9547	-0.105847	-0.222575	ENSONIG00000008927	ENSONIG00000008927
ENSONIG00000002672	ENSONIT00000003347	RPL30	ribosomal protein L30 [Source:HGNC Symbol;Acc:HGNC:10333]	1.8851	-0.267356	-0.203648	ENSONIG00000002672	ENSONIG00000002672
ENSONIG00000004456	ENSONIT00000005614	CCNT2	cyclin T2 [Source:HGNC Symbol;Acc:HGNC:1600]	1.92616	-0.398438	0.0951344	ENSONIG00000004456	ENSONIG00000004456
ENSONIG00000000754	ENSONIT00000000951	ZFYVE1	zinc finger FYVE-type containing 1 [Source:HGNC Symbol;Acc:HGNC:13180]	1.87723	-0.533667	0.296697	ENSONIG00000000754	ENSONIG00000000754
ENSONIG00000010515	ENSONIT00000013227	N/A	N/A	1.79504	-0.494215	-0.104238	ENSONIG00000010515	ENSONIG00000010515
ENSONIG00000020191	ENSONIT00000025458	GPATCH2L	G-patch domain containing 2 like [Source:HGNC Symbol;Acc:HGNC:20210]	1.68774	-0.551257	-0.292089	ENSONIG00000020191	ENSONIG00000020191
ENSONIG00000012374	ENSONIT00000015602	N/A	N/A	1.71714	-0.387225	-0.420737	ENSONIG00000012374	ENSONIG00000012374
ENSONIG00000016793	ENSONIT00000021180	C2ORF69	chromosome 2 open reading frame 69 [Source:HGNC Symbol;Acc:HGNC:26799]	1.926	-0.0670396	-0.303752	ENSONIG00000016793	ENSONIG00000016793
ENSONIG00000002873	ENSONIT00000003599	RXRB	retinoid X receptor beta [Source:HGNC Symbol;Acc:HGNC:10478]	1.92951	-0.218532	-0.164042	ENSONIG00000002873	ENSONIG00000002873
ENSONIG00000007355	ENSONIT00000009285	N/A	N/A	1.61347	-0.452273	-0.559366	ENSONIG00000007355	ENSONIG00000007355
ENSONIG00000008990	ENSONIT00000011313	F10	coagulation factor X [Source:HGNC Symbol;Acc:HGNC:3528]	1.79326	-0.479222	-0.134719	ENSONIG00000008990	ENSONIG00000008990
ENSONIG00000007306	ENSONIT00000009221	GADD45B	growth arrest and DNA damage inducible beta [Source:HGNC Symbol;Acc:HGNC:4096]	1.66006	-0.707583	-0.067528	ENSONIG00000007306	ENSONIG00000007306
ENSONIG00000009716	ENSONIT00000012213	N/A	N/A	1.57548	-0.862254	0.149027	ENSONIG00000009716	ENSONIG00000009716
ENSONIG00000020387	ENSONIT00000025712	UBAP2	ubiquitin associated protein 2 [Source:HGNC Symbol;Acc:HGNC:14185]	1.89313	-0.404477	0.00896323	ENSONIG00000020387	ENSONIG00000020387
ENSONIG00000011025	ENSONIT00000013881	KLHL22	kelch like family member 22 [Source:HGNC Symbol;Acc:HGNC:25888]	1.74612	-0.488479	-0.240032	ENSONIG00000011025	ENSONIG00000011025
ENSONIG00000018262	ENSONIT00000023017	ACOX1	acyl-CoA oxidase 1 [Source:HGNC Symbol;Acc:HGNC:119]	1.68439	-0.430256	-0.443541	ENSONIG00000018262	ENSONIG00000018262
ENSONIG00000013878	ENSONIT00000017464	TECPR2	tectonin beta-propeller repeat containing 2 [Source:HGNC Symbol;Acc:HGNC:19957]	1.61236	-0.476014	-0.540436	ENSONIG00000013878	ENSONIG00000013878
ENSONIG00000004107	ENSONIT00000005180	RBM5	RNA binding motif protein 5 [Source:HGNC Symbol;Acc:HGNC:9902]	1.75732	-0.530803	-0.143961	ENSONIG00000004107	ENSONIG00000004107
ENSONIG00000009725	ENSONIT00000012224	N/A	N/A	1.88526	-0.432315	0.0397284	ENSONIG00000009725	ENSONIG00000009725
ENSONIG00000003229	ENSONIT00000004055	FOXK1	forkhead box K1 [Source:HGNC Symbol;Acc:HGNC:23480]	1.78694	-0.0675978	-0.526162	ENSONIG00000003229	ENSONIG00000003229
ENSONIG00000015136	ENSONIT00000019067	CHD2	chromodomain helicase DNA binding protein 2 [Source:HGNC Symbol;Acc:HGNC:1917]	1.79372	-0.582405	0.0903651	ENSONIG00000015136	ENSONIG00000015136
ENSONIG00000000588	ENSONIT00000000744	WDR26	WD repeat domain 26 [Source:HGNC Symbol;Acc:HGNC:21208]	1.78259	-0.591201	0.0723884	ENSONIG00000000588	ENSONIG00000000588
ENSONIG00000004048	ENSONIT00000005105	N/A	N/A	1.68299	-0.302042	-0.552408	ENSONIG00000004048	ENSONIG00000004048
ENSONIG00000011438	ENSONIT00000014406	PRODH2	proline dehydrogenase 2 [Source:HGNC Symbol;Acc:HGNC:17325]	1.87328	-0.287462	-0.206286	ENSONIG00000011438	ENSONIG00000011438
ENSONIG00000010190	ENSONIT00000012823	N/A	N/A	1.81984	-0.235271	-0.362009	ENSONIG00000010190	ENSONIG00000010190
ENSONIG00000017745	ENSONIT00000022393	SLC26A11	solute carrier family 26 member 11 [Source:HGNC Symbol;Acc:HGNC:14471]	1.70647	-0.382128	-0.446116	ENSONIG00000017745	ENSONIG00000017745
ENSONIG00000003667	ENSONIT00000004615	KIDINS220	kinase D-interacting substrate 220kDa [Source:HGNC Symbol;Acc:HGNC:29508]	1.76601	-0.422353	-0.28123	ENSONIG00000003667	ENSONIG00000003667
ENSONIG00000013592	ENSONIT00000017109	N/A	N/A	1.694	-0.699287	0.0455674	ENSONIG00000013592	ENSONIG00000013592
ENSONIG00000011424	ENSONIT00000014387	N/A	N/A	1.72711	-0.460799	-0.320679	ENSONIG00000011424	ENSONIG00000011424
ENSONIG00000013103	ENSONIT00000016496	DEDD2	death effector domain containing 2 [Source:HGNC Symbol;Acc:HGNC:24450]	1.62442	-0.804795	0.137461	ENSONIG00000013103	ENSONIG00000013103
ENSONIG00000007433	ENSONIT00000009372	N/A	N/A	1.88525	-0.305614	-0.158921	ENSONIG00000007433	ENSONIG00000007433
ENSONIG00000018451	ENSONIT00000023248	LZTS2	leucine zipper tumor suppressor 2 [Source:HGNC Symbol;Acc:HGNC:29381]	1.69734	-0.530804	-0.297949	ENSONIG00000018451	ENSONIG00000018451
ENSONIG00000000477	ENSONIT00000000608	L2HGDH	L-2-hydroxyglutarate dehydrogenase [Source:HGNC Symbol;Acc:HGNC:20499]	1.7383	-0.692292	0.259997	ENSONIG00000000477	ENSONIG00000000477
ENSONIG00000019064	ENSONIT00000024024	RPS26	ribosomal protein S26 [Source:HGNC Symbol;Acc:HGNC:10414]	1.88524	-0.353388	-0.0951316	ENSONIG00000019064	ENSONIG00000019064
ENSONIG00000020852	ENSONIT00000026178	IER2	immediate early response 2 [Source:HGNC Symbol;Acc:HGNC:28871]	1.733	-0.126579	-0.577546	ENSONIG00000020852	ENSONIG00000020852
ENSONIG00000010768	ENSONIT00000013548	N/A	N/A	1.9708	-0.126033	-0.174184	ENSONIG00000010768	ENSONIG00000010768
ENSONIG00000012342	ENSONIT00000015561	CFD	complement factor D [Source:HGNC Symbol;Acc:HGNC:2771]	1.80256	-0.445607	-0.163739	ENSONIG00000012342	ENSONIG00000012342
ENSONIG00000006131	ENSONIT00000007728	CROT	carnitine O-octanoyltransferase [Source:HGNC Symbol;Acc:HGNC:2366]	1.67701	-0.542797	-0.329738	ENSONIG00000006131	ENSONIG00000006131
ENSONIG00000000274	ENSONIT00000000347	RBM39	RNA binding motif protein 39 [Source:HGNC Symbol;Acc:HGNC:15923]	1.7196	-0.59191	-0.13808	ENSONIG00000000274	ENSONIG00000000274
ENSONIG00000019499	ENSONIT00000024567	NFKBIA	NFKB inhibitor alpha [Source:HGNC Symbol;Acc:HGNC:7797]	1.7907	-0.270095	-0.386364	ENSONIG00000019499	ENSONIG00000019499
ENSONIG00000021209	ENSONIT00000026535	H1F0	H1 histone family member 0 [Source:HGNC Symbol;Acc:HGNC:4714]	1.61743	-0.542249	-0.463321	ENSONIG00000021209	ENSONIG00000021209
ENSONIG00000013422	ENSONIT00000016891	RIOK3	RIO kinase 3 [Source:HGNC Symbol;Acc:HGNC:11451]	1.96712	0.438564	-0.454754	ENSONIG00000013422	ENSONIG00000013422
ENSONIG00000018526	ENSONIT00000023344	AMY2B	amylase, alpha 2B (pancreatic) [Source:HGNC Symbol;Acc:HGNC:478]	1.76006	-0.240266	-0.46445	ENSONIG00000018526	ENSONIG00000018526
ENSONIG00000018342	ENSONIT00000023117	GOT1	glutamic-oxaloacetic transaminase 1 [Source:HGNC Symbol;Acc:HGNC:4432]	1.76999	-0.546322	-0.0781187	ENSONIG00000018342	ENSONIG00000018342
ENSONIG00000014257	ENSONIT00000017938	KCMF1	potassium channel modulatory factor 1 [Source:HGNC Symbol;Acc:HGNC:20589]	1.92416	-0.174262	-0.219333	ENSONIG00000014257	ENSONIG00000014257
ENSONIG00000018005	ENSONIT00000022706	MDM2	MDM2 proto-oncogene [Source:HGNC Symbol;Acc:HGNC:6973]	1.75238	-0.198285	-0.505995	ENSONIG00000018005	ENSONIG00000018005
ENSONIG00000012281	ENSONIT00000015481	SFXN5	sideroflexin 5 [Source:HGNC Symbol;Acc:HGNC:16073]	1.75242	-0.528821	-0.160836	ENSONIG00000012281	ENSONIG00000012281
ENSONIG00000017343	ENSONIT00000021888	NUB1	negative regulator of ubiquitin like proteins 1 [Source:HGNC Symbol;Acc:HGNC:17623]	1.8392	-0.396381	-0.145565	ENSONIG00000017343	ENSONIG00000017343
ENSONIG00000019808	ENSONIT00000024957	N/A	N/A	1.79233	-0.450791	-0.181463	ENSONIG00000019808	ENSONIG00000019808
ENSONIG00000011492	ENSONIT00000014476	TUBB1	tubulin beta 1 class VI [Source:HGNC Symbol;Acc:HGNC:16257]	1.86805	-0.195981	-0.306262	ENSONIG00000011492	ENSONIG00000011492
ENSONIG00000005193	ENSONIT00000006530	ZBTB20	zinc finger and BTB domain containing 20 [Source:HGNC Symbol;Acc:HGNC:13503]	1.69595	-0.532141	-0.299409	ENSONIG00000005193	ENSONIG00000005193
ENSONIG00000004932	ENSONIT00000006204	N/A	N/A	1.86086	-0.518107	0.166021	ENSONIG00000004932	ENSONIG00000004932
ENSONIG00000007729	ENSONIT00000009748	LDLRAP1	low density lipoprotein receptor adaptor protein 1 [Source:HGNC Symbol;Acc:HGNC:18640]	1.89191	-0.198499	-0.25903	ENSONIG00000007729	ENSONIG00000007729
ENSONIG00000008176	ENSONIT00000010302	PABPC4	poly(A) binding protein cytoplasmic 4 [Source:HGNC Symbol;Acc:HGNC:8557]	1.92493	-0.447821	0.211724	ENSONIG00000008176	ENSONIG00000008176
ENSONIG00000004173	ENSONIT00000005257	N/A	N/A	1.6037	-0.573202	-0.457293	ENSONIG00000004173	ENSONIG00000004173
ENSONIG00000009630	ENSONIT00000012108	N/A	N/A	1.82678	-0.194829	-0.381867	ENSONIG00000009630	ENSONIG00000009630
ENSONIG00000015658	ENSONIT00000019724	ZNF598	zinc finger protein 598 [Source:HGNC Symbol;Acc:HGNC:28079]	1.62285	-0.702541	-0.206506	ENSONIG00000015658	ENSONIG00000015658
ENSONIG00000006711	ENSONIT00000008484	PTPRU	protein tyrosine phosphatase, receptor type U [Source:HGNC Symbol;Acc:HGNC:9683]	1.81733	-0.448085	-0.122171	ENSONIG00000006711	ENSONIG00000006711
ENSONIG00000007800	ENSONIT00000009830	N/A	N/A	1.64509	-0.601284	-0.323876	ENSONIG00000007800	ENSONIG00000007800
ENSONIG00000003120	ENSONIT00000003912	SERINC3	serine incorporator 3 [Source:HGNC Symbol;Acc:HGNC:11699]	1.53037	-0.917818	0.375406	ENSONIG00000003120	ENSONIG00000003120
ENSONIG00000009187	ENSONIT00000011560	MOSPD3	motile sperm domain containing 3 [Source:HGNC Symbol;Acc:HGNC:25078]	1.68548	-0.487338	-0.38028	ENSONIG00000009187	ENSONIG00000009187
ENSONIG00000015394	ENSONIT00000019383	STOML1	stomatin like 1 [Source:HGNC Symbol;Acc:HGNC:14560]	1.82502	-0.412124	-0.157498	ENSONIG00000015394	ENSONIG00000015394
ENSONIG00000005239	ENSONIT00000006586	SLC16A2	solute carrier family 16 member 2 [Source:HGNC Symbol;Acc:HGNC:10923]	1.84626	-0.594453	0.80529	ENSONIG00000005239	ENSONIG00000005239
ENSONIG00000018056	ENSONIT00000022772	LDLR	low density lipoprotein receptor [Source:HGNC Symbol;Acc:HGNC:6547]	1.71499	-0.455871	-0.353047	ENSONIG00000018056	ENSONIG00000018056
ENSONIG00000003745	ENSONIT00000004712	MAP3K8	mitogen-activated protein kinase kinase kinase 8 [Source:HGNC Symbol;Acc:HGNC:6860]	1.64944	-0.787334	0.215169	ENSONIG00000003745	ENSONIG00000003745
ENSONIG00000007023	ENSONIT00000008868	NFKB2	nuclear factor kappa B subunit 2 [Source:HGNC Symbol;Acc:HGNC:7795]	1.68042	-0.495798	-0.381375	ENSONIG00000007023	ENSONIG00000007023
ENSONIG00000009869	ENSONIT00000012412	N/A	N/A	1.77677	-0.403027	-0.280788	ENSONIG00000009869	ENSONIG00000009869
ENSONIG00000008531	ENSONIT00000010737	IL2RG	interleukin 2 receptor subunit gamma [Source:HGNC Symbol;Acc:HGNC:6010]	1.62103	-0.439153	-0.556557	ENSONIG00000008531	ENSONIG00000008531
ENSONIG00000015566	ENSONIT00000019605	N/A	N/A	1.82783	-0.519947	0.0490011	ENSONIG00000015566	ENSONIG00000015566
ENSONIG00000019385	ENSONIT00000024423	ASPDH	aspartate dehydrogenase domain containing [Source:HGNC Symbol;Acc:HGNC:33856]	1.85072	-0.117778	-0.395971	ENSONIG00000019385	ENSONIG00000019385
ENSONIG00000017017	ENSONIT00000021484	PDCL3	phosducin like 3 [Source:HGNC Symbol;Acc:HGNC:28860]	1.85233	-0.146635	-0.373172	ENSONIG00000017017	ENSONIG00000017017
ENSONIG00000008441	ENSONIT00000010621	CSDC2	cold shock domain containing C2 [Source:HGNC Symbol;Acc:HGNC:30359]	1.81314	-0.50739	-0.026367	ENSONIG00000008441	ENSONIG00000008441
ENSONIG00000018682	ENSONIT00000023538	CYP2W1	cytochrome P450 family 2 subfamily W member 1 [Source:HGNC Symbol;Acc:HGNC:20243]	1.59928	-0.557008	-0.485261	ENSONIG00000018682	ENSONIG00000018682
ENSONIG00000007379	ENSONIT00000009312	BHMT	betaine--homocysteine S-methyltransferase [Source:HGNC Symbol;Acc:HGNC:1047]	1.77157	-0.342415	-0.35702	ENSONIG00000007379	ENSONIG00000007379
ENSONIG00000005225	ENSONIT00000006568	MORC4	MORC family CW-type zinc finger 4 [Source:HGNC Symbol;Acc:HGNC:23485]	1.8836	-0.493419	0.182912	ENSONIG00000005225	ENSONIG00000005225
ENSONIG00000019148	ENSONIT00000024125	BHLHE40	basic helix-loop-helix family member e40 [Source:HGNC Symbol;Acc:HGNC:1046]	1.80151	-0.402892	-0.225608	ENSONIG00000019148	ENSONIG00000019148
ENSONIG00000013348	ENSONIT00000016797	FBN1	fibrillin 1 [Source:HGNC Symbol;Acc:HGNC:3603]	1.95808	-0.441479	0.332158	ENSONIG00000013348	ENSONIG00000013348
ENSONIG00000008175	ENSONIT00000010300	HOOK2	hook microtubule tethering protein 2 [Source:HGNC Symbol;Acc:HGNC:19885]	1.70387	-0.479846	-0.348994	ENSONIG00000008175	ENSONIG00000008175
ENSONIG00000011101	ENSONIT00000013984	MAP1LC3B	microtubule associated protein 1 light chain 3 beta [Source:HGNC Symbol;Acc:HGNC:13352]	1.66963	-0.555965	-0.329185	ENSONIG00000011101	ENSONIG00000011101
ENSONIG00000011498	ENSONIT00000014483	ZMIZ2	zinc finger MIZ-type containing 2 [Source:HGNC Symbol;Acc:HGNC:22229]	1.78677	-0.407252	-0.253486	ENSONIG00000011498	ENSONIG00000011498
ENSONIG00000000145	ENSONIT00000000181	DMXL2	Dmx like 2 [Source:HGNC Symbol;Acc:HGNC:2938]	1.83286	-0.607206	0.426925	ENSONIG00000000145	ENSONIG00000000145
ENSONIG00000016153	ENSONIT00000020362	N/A	N/A	1.59177	-0.526392	-0.53269	ENSONIG00000016153	ENSONIG00000016153
ENSONIG00000009744	ENSONIT00000012247	BCAT2	branched chain amino acid transaminase 2 [Source:HGNC Symbol;Acc:HGNC:977]	1.75853	-0.642167	0.136878	ENSONIG00000009744	ENSONIG00000009744
ENSONIG00000004846	ENSONIT00000006102	CREB3L3	cAMP responsive element binding protein 3 like 3 [Source:HGNC Symbol;Acc:HGNC:18855]	1.73605	-0.42889	-0.338783	ENSONIG00000004846	ENSONIG00000004846
ENSONIG00000003921	ENSONIT00000004942	ASTL	astacin-like metallo-endopeptidase (M12 family) [Source:HGNC Symbol;Acc:HGNC:31704]	1.80226	-0.176908	-0.437194	ENSONIG00000003921	ENSONIG00000003921
ENSONIG00000002324	ENSONIT00000002906	MASP1	mannan binding lectin serine peptidase 1 [Source:HGNC Symbol;Acc:HGNC:6901]	1.66192	-0.0295624	-0.718156	ENSONIG00000002324	ENSONIG00000002324
ENSONIG00000000645	ENSONIT00000000817	C5	complement component 5 [Source:HGNC Symbol;Acc:HGNC:1331]	1.80287	-0.499188	-0.0729958	ENSONIG00000000645	ENSONIG00000000645
ENSONIG00000013406	ENSONIT00000016864	RREB1	ras responsive element binding protein 1 [Source:HGNC Symbol;Acc:HGNC:10449]	1.94888	-0.409035	0.195313	ENSONIG00000013406	ENSONIG00000013406
ENSONIG00000019848	ENSONIT00000025004	CRYM	crystallin mu [Source:HGNC Symbol;Acc:HGNC:2418]	1.66037	0.261288	-0.780415	ENSONIG00000019848	ENSONIG00000019848
ENSONIG00000001149	ENSONIT00000001454	TDO2	tryptophan 2,3-dioxygenase [Source:HGNC Symbol;Acc:HGNC:11708]	1.77187	-0.453791	-0.226862	ENSONIG00000001149	ENSONIG00000001149
ENSONIG00000021428	ENSONIT00000026754	CYP8B1	cytochrome P450 family 8 subfamily B member 1 [Source:HGNC Symbol;Acc:HGNC:2653]	1.85709	-0.592377	0.642283	ENSONIG00000021428	ENSONIG00000021428
ENSONIG00000000220	ENSONIT00000000280	SH2D3A	SH2 domain containing 3A [Source:HGNC Symbol;Acc:HGNC:16885]	1.94214	-0.36736	0.080536	ENSONIG00000000220	ENSONIG00000000220
ENSONIG00000013731	ENSONIT00000017288	C3	complement component 3 [Source:HGNC Symbol;Acc:HGNC:1318]	1.90107	-0.182412	-0.256159	ENSONIG00000013731	ENSONIG00000013731
ENSONIG00000007534	ENSONIT00000009508	EPS8	epidermal growth factor receptor pathway substrate 8 [Source:HGNC Symbol;Acc:HGNC:3420]	1.70726	-0.740388	0.401266	ENSONIG00000007534	ENSONIG00000007534
ENSONIG00000014453	ENSONIT00000018189	C8G	complement component 8, gamma polypeptide [Source:HGNC Symbol;Acc:HGNC:1354]	1.89694	-0.349464	-0.0719995	ENSONIG00000014453	ENSONIG00000014453
ENSONIG00000009338	ENSONIT00000011746	GPT	glutamic--pyruvic transaminase [Source:HGNC Symbol;Acc:HGNC:4552]	1.85321	-0.458362	-0.00435395	ENSONIG00000009338	ENSONIG00000009338
ENSONIG00000016419	ENSONIT00000020695	PRSS2	protease, serine 2 [Source:HGNC Symbol;Acc:HGNC:9483]	1.80373	-0.454548	-0.147087	ENSONIG00000016419	ENSONIG00000016419
ENSONIG00000004820	ENSONIT00000006071	SLC16A13	solute carrier family 16 member 13 [Source:HGNC Symbol;Acc:HGNC:31037]	1.93427	0.0932869	-0.385542	ENSONIG00000004820	ENSONIG00000004820
ENSONIG00000003559	ENSONIT00000004482	ARHGEF26	Rho guanine nucleotide exchange factor 26 [Source:HGNC Symbol;Acc:HGNC:24490]	1.93409	-0.340869	0.010209	ENSONIG00000003559	ENSONIG00000003559
ENSONIG00000010132	ENSONIT00000012751	SIPA1L2	signal induced proliferation associated 1 like 2 [Source:HGNC Symbol;Acc:HGNC:23800]	1.83085	-0.293575	-0.287355	ENSONIG00000010132	ENSONIG00000010132
ENSONIG00000018123	ENSONIT00000022850	TNRC6C	trinucleotide repeat containing 6C [Source:HGNC Symbol;Acc:HGNC:29318]	1.6054	-0.579945	-0.445507	ENSONIG00000018123	ENSONIG00000018123
ENSONIG00000002935	ENSONIT00000003676	CYP1A2	cytochrome P450 family 1 subfamily A member 2 [Source:HGNC Symbol;Acc:HGNC:2596]	1.92149	-0.313425	-0.0642241	ENSONIG00000002935	ENSONIG00000002935
ENSONIG00000005126	ENSONIT00000006447	PCYT1B	phosphate cytidylyltransferase 1, choline, beta [Source:HGNC Symbol;Acc:HGNC:8755]	1.87617	0.0597558	-0.455238	ENSONIG00000005126	ENSONIG00000005126
ENSONIG00000012704	ENSONIT00000016005	TRIM47	tripartite motif containing 47 [Source:HGNC Symbol;Acc:HGNC:19020]	1.53158	-0.91791	0.304243	ENSONIG00000012704	ENSONIG00000012704
ENSONIG00000012697	ENSONIT00000015997	N/A	N/A	1.63109	-0.571039	-0.398936	ENSONIG00000012697	ENSONIG00000012697
ENSONIG00000005953	ENSONIT00000007503	CRP	C-reactive protein, pentraxin-related [Source:HGNC Symbol;Acc:HGNC:2367]	1.69088	-0.706494	0.0569147	ENSONIG00000005953	ENSONIG00000005953
ENSONIG00000005228	ENSONIT00000006572	F8	coagulation factor VIII [Source:HGNC Symbol;Acc:HGNC:3546]	1.68398	-0.72448	0.0931119	ENSONIG00000005228	ENSONIG00000005228
ENSONIG00000017744	ENSONIT00000022391	N4BP3	NEDD4 binding protein 3 [Source:HGNC Symbol;Acc:HGNC:29852]	1.74261	-0.598148	-0.0527809	ENSONIG00000017744	ENSONIG00000017744
ENSONIG00000008231	ENSONIT00000010371	SAT1	spermidine/spermine N1-acetyltransferase 1 [Source:HGNC Symbol;Acc:HGNC:10540]	1.72786	-0.443908	-0.339132	ENSONIG00000008231	ENSONIG00000008231
ENSONIG00000003451	ENSONIT00000004346	HAO1	hydroxyacid oxidase 1 [Source:HGNC Symbol;Acc:HGNC:4809]	1.83384	-0.370878	-0.192858	ENSONIG00000003451	ENSONIG00000003451
ENSONIG00000008439	ENSONIT00000010618	PMM1	phosphomannomutase 1 [Source:HGNC Symbol;Acc:HGNC:9114]	1.6383	-0.655744	-0.252367	ENSONIG00000008439	ENSONIG00000008439
ENSONIG00000005709	ENSONIT00000007198	PRCP	prolylcarboxypeptidase [Source:HGNC Symbol;Acc:HGNC:9344]	1.52103	-0.921172	0.463406	ENSONIG00000005709	ENSONIG00000005709
ENSONIG00000014102	ENSONIT00000017742	FGA	fibrinogen alpha chain [Source:HGNC Symbol;Acc:HGNC:3661]	1.81674	-0.478136	-0.0724131	ENSONIG00000014102	ENSONIG00000014102
ENSONIG00000003350	ENSONIT00000004217	ZNF395	zinc finger protein 395 [Source:HGNC Symbol;Acc:HGNC:18737]	1.67485	-0.7593	0.220736	ENSONIG00000003350	ENSONIG00000003350
ENSONIG00000014402	ENSONIT00000018121	FSTL1	follistatin like 1 [Source:HGNC Symbol;Acc:HGNC:3972]	1.85921	-0.45765	0.0122166	ENSONIG00000014402	ENSONIG00000014402
ENSONIG00000004731	ENSONIT00000005962	N/A	N/A	1.7946	-0.471751	-0.14341	ENSONIG00000004731	ENSONIG00000004731
ENSONIG00000008178	ENSONIT00000010304	SLC46A1	solute carrier family 46 member 1 [Source:HGNC Symbol;Acc:HGNC:30521]	1.72721	-0.276804	-0.494615	ENSONIG00000008178	ENSONIG00000008178
ENSONIG00000006283	ENSONIT00000007923	RPL23	ribosomal protein L23 [Source:HGNC Symbol;Acc:HGNC:10316]	1.93188	-0.364166	0.0448596	ENSONIG00000006283	ENSONIG00000006283
ENSONIG00000005222	ENSONIT00000006563	PDE1B	phosphodiesterase 1B [Source:HGNC Symbol;Acc:HGNC:8775]	1.82865	-0.354843	-0.224484	ENSONIG00000005222	ENSONIG00000005222
ENSONIG00000019005	ENSONIT00000023950	TFR2	transferrin receptor 2 [Source:HGNC Symbol;Acc:HGNC:11762]	1.74183	-0.559797	-0.134852	ENSONIG00000019005	ENSONIG00000019005
ENSONIG00000003216	ENSONIT00000004036	ALDH1L1	aldehyde dehydrogenase 1 family member L1 [Source:HGNC Symbol;Acc:HGNC:3978]	1.71147	-0.21196	-0.563758	ENSONIG00000003216	ENSONIG00000003216
ENSONIG00000018225	ENSONIT00000022974	PDK2	pyruvate dehydrogenase kinase 2 [Source:HGNC Symbol;Acc:HGNC:8810]	1.79738	-0.433325	-0.194311	ENSONIG00000018225	ENSONIG00000018225
ENSONIG00000015373	ENSONIT00000019357	N/A	N/A	1.59976	-0.482347	-0.558707	ENSONIG00000015373	ENSONIG00000015373
ENSONIG00000006084	ENSONIT00000007669	PTPN3	protein tyrosine phosphatase, non-receptor type 3 [Source:HGNC Symbol;Acc:HGNC:9655]	1.72993	-0.438998	-0.340342	ENSONIG00000006084	ENSONIG00000006084
ENSONIG00000005815	ENSONIT00000007329	N/A	N/A	1.59099	-0.53033	-0.53033	ENSONIG00000005815	ENSONIG00000005815
ENSONIG00000014963	ENSONIT00000018854	TMEM38B	transmembrane protein 38B [Source:HGNC Symbol;Acc:HGNC:25535]	1.80638	-0.544687	0.0355702	ENSONIG00000014963	ENSONIG00000014963
ENSONIG00000015733	ENSONIT00000019815	AFDN	afadin, adherens junction formation factor [Source:HGNC Symbol;Acc:HGNC:7137]	1.87134	-0.360155	-0.119244	ENSONIG00000015733	ENSONIG00000015733
ENSONIG00000004095	ENSONIT00000005165	N/A	N/A	1.64108	-0.438142	-0.519977	ENSONIG00000004095	ENSONIG00000004095
ENSONIG00000014233	ENSONIT00000017906	GZMA	granzyme A [Source:HGNC Symbol;Acc:HGNC:4708]	1.6485	-0.691481	-0.148693	ENSONIG00000014233	ENSONIG00000014233
ENSONIG00000018883	ENSONIT00000023799	CISH	cytokine inducible SH2 containing protein [Source:HGNC Symbol;Acc:HGNC:1984]	1.67789	-0.576596	-0.278795	ENSONIG00000018883	ENSONIG00000018883
ENSONIG00000011416	ENSONIT00000014378	UHRF1BP1L	UHRF1 binding protein 1 like [Source:HGNC Symbol;Acc:HGNC:29102]	1.92179	-0.415127	0.117648	ENSONIG00000011416	ENSONIG00000011416
ENSONIG00000002186	ENSONIT00000002724	HFE2	hemochromatosis type 2 (juvenile) [Source:HGNC Symbol;Acc:HGNC:4887]	1.73579	-0.494281	-0.256786	ENSONIG00000002186	ENSONIG00000002186
ENSONIG00000012770	ENSONIT00000016091	C6	complement component 6 [Source:HGNC Symbol;Acc:HGNC:1339]	1.82304	-0.589673	0.250488	ENSONIG00000012770	ENSONIG00000012770
ENSONIG00000005363	ENSONIT00000006746	ATG2A	autophagy related 2A [Source:HGNC Symbol;Acc:HGNC:29028]	1.68855	-0.54805	-0.294736	ENSONIG00000005363	ENSONIG00000005363
ENSONIG00000002831	ENSONIT00000003550	SALL1	spalt like transcription factor 1 [Source:HGNC Symbol;Acc:HGNC:10524]	1.59617	0.0633456	-0.824885	ENSONIG00000002831	ENSONIG00000002831
ENSONIG00000002615	ENSONIT00000003276	CYP2J2	cytochrome P450 family 2 subfamily J member 2 [Source:HGNC Symbol;Acc:HGNC:2634]	1.67052	-0.631737	-0.204978	ENSONIG00000002615	ENSONIG00000002615
ENSONIG00000014465	ENSONIT00000018204	BHMT	betaine--homocysteine S-methyltransferase [Source:HGNC Symbol;Acc:HGNC:1047]	1.76101	-0.229726	-0.470374	ENSONIG00000014465	ENSONIG00000014465
ENSONIG00000002512	ENSONIT00000003148	ARHGAP45	Rho GTPase activating protein 45 [Source:HGNC Symbol;Acc:HGNC:17102]	1.88768	-0.348351	-0.0964218	ENSONIG00000002512	ENSONIG00000002512
ENSONIG00000005106	ENSONIT00000006424	SOAT2	sterol O-acyltransferase 2 [Source:HGNC Symbol;Acc:HGNC:11178]	1.71631	-0.362529	-0.445078	ENSONIG00000005106	ENSONIG00000005106
ENSONIG00000007607	ENSONIT00000009595	NXNL2	nucleoredoxin-like 2 [Source:HGNC Symbol;Acc:HGNC:30482]	1.77092	-0.572392	-0.0185279	ENSONIG00000007607	ENSONIG00000007607
ENSONIG00000006475	ENSONIT00000008168	APOH	apolipoprotein H [Source:HGNC Symbol;Acc:HGNC:616]	1.59099	-0.530323	-0.530335	ENSONIG00000006475	ENSONIG00000006475
ENSONIG00000018694	ENSONIT00000023555	MYT1L	myelin transcription factor 1 like [Source:HGNC Symbol;Acc:HGNC:7623]	1.62087	-0.626408	-0.346747	ENSONIG00000018694	ENSONIG00000018694
ENSONIG00000008531	ENSONIT00000010738	IL2RG	interleukin 2 receptor subunit gamma [Source:HGNC Symbol;Acc:HGNC:6010]	1.62955	-0.577764	-0.393798	ENSONIG00000008531	ENSONIG00000008531
ENSONIG00000005499	ENSONIT00000006915	DDX21	DEAD-box helicase 21 [Source:HGNC Symbol;Acc:HGNC:2744]	1.94346	-0.257614	-0.0879214	ENSONIG00000005499	ENSONIG00000005499
ENSONIG00000021309	ENSONIT00000026635	CLDN5	claudin 5 [Source:HGNC Symbol;Acc:HGNC:2047]	1.76739	-0.552235	-0.0739773	ENSONIG00000021309	ENSONIG00000021309
ENSONIG00000011204	ENSONIT00000014110	N/A	N/A	1.68677	-0.615796	-0.188155	ENSONIG00000011204	ENSONIG00000011204
ENSONIG00000015899	ENSONIT00000020043	DSCAM	DS cell adhesion molecule [Source:HGNC Symbol;Acc:HGNC:3039]	1.61667	-0.587916	-0.4102	ENSONIG00000015899	ENSONIG00000015899
ENSONIG00000019954	ENSONIT00000025152	N/A	N/A	1.64798	-0.071494	-0.722568	ENSONIG00000019954	ENSONIG00000019954
ENSONIG00000009527	ENSONIT00000011981	RB1CC1	RB1 inducible coiled-coil 1 [Source:HGNC Symbol;Acc:HGNC:15574]	1.62931	-0.160536	-0.713826	ENSONIG00000009527	ENSONIG00000009527
ENSONIG00000014477	ENSONIT00000018224	SEC61G	Sec61 translocon gamma subunit [Source:HGNC Symbol;Acc:HGNC:18277]	1.9074	0.357715	-0.510267	ENSONIG00000014477	ENSONIG00000014477
ENSONIG00000004493	ENSONIT00000005662	CDH3	cadherin 3 [Source:HGNC Symbol;Acc:HGNC:1762]	1.73733	-0.591431	-0.0848142	ENSONIG00000004493	ENSONIG00000004493
ENSONIG00000018547	ENSONIT00000023370	DCAF8	DDB1 and CUL4 associated factor 8 [Source:HGNC Symbol;Acc:HGNC:24891]	1.83786	-0.23944	-0.324888	ENSONIG00000018547	ENSONIG00000018547
ENSONIG00000002488	ENSONIT00000003117	RPL36A-HNRNPH2	RPL36A-HNRNPH2 readthrough [Source:HGNC Symbol;Acc:HGNC:48349]	1.92091	-0.410409	0.104309	ENSONIG00000002488	ENSONIG00000002488
ENSONIG00000017336	ENSONIT00000021880	SLC6A6	solute carrier family 6 member 6 [Source:HGNC Symbol;Acc:HGNC:11052]	1.75203	-0.634669	0.0814543	ENSONIG00000017336	ENSONIG00000017336
ENSONIG00000003565	ENSONIT00000004490	ATPIF1	ATPase inhibitory factor 1 [Source:HGNC Symbol;Acc:HGNC:871]	1.8256	-0.316738	-0.274061	ENSONIG00000003565	ENSONIG00000003565
ENSONIG00000002585	ENSONIT00000003239	TDP2	tyrosyl-DNA phosphodiesterase 2 [Source:HGNC Symbol;Acc:HGNC:17768]	1.64886	-0.461499	-0.483247	ENSONIG00000002585	ENSONIG00000002585
ENSONIG00000013350	ENSONIT00000016799	ANK1	ankyrin 1 [Source:HGNC Symbol;Acc:HGNC:492]	1.85416	-0.462012	0.00577357	ENSONIG00000013350	ENSONIG00000013350
ENSONIG00000000154	ENSONIT00000000197	OXR1	oxidation resistance 1 [Source:HGNC Symbol;Acc:HGNC:15822]	1.81794	-0.378291	-0.219552	ENSONIG00000000154	ENSONIG00000000154
ENSONIG00000006891	ENSONIT00000008700	CYP24A1	cytochrome P450 family 24 subfamily A member 1 [Source:HGNC Symbol;Acc:HGNC:2602]	1.6319	-0.591651	-0.36975	ENSONIG00000006891	ENSONIG00000006891
ENSONIG00000000305	ENSONIT00000000382	LAMC1	laminin subunit gamma 1 [Source:HGNC Symbol;Acc:HGNC:6492]	1.83349	-0.271705	-0.30359	ENSONIG00000000305	ENSONIG00000000305
ENSONIG00000019173	ENSONIT00000024155	N/A	N/A	1.8195	-0.379816	-0.214114	ENSONIG00000019173	ENSONIG00000019173
ENSONIG00000003997	ENSONIT00000005042	ABHD14B	abhydrolase domain containing 14B [Source:HGNC Symbol;Acc:HGNC:28235]	1.88033	-0.304348	-0.171374	ENSONIG00000003997	ENSONIG00000003997
ENSONIG00000012828	ENSONIT00000016158	NCOR1	nuclear receptor corepressor 1 [Source:HGNC Symbol;Acc:HGNC:7672]	1.83477	-0.574065	0.245451	ENSONIG00000012828	ENSONIG00000012828
ENSONIG00000020234	ENSONIT00000025516	PBLD	phenazine biosynthesis like protein domain containing [Source:HGNC Symbol;Acc:HGNC:23301]	1.63226	-0.401925	-0.566602	ENSONIG00000020234	ENSONIG00000020234
ENSONIG00000011903	ENSONIT00000014998	AOC3	amine oxidase, copper containing 3 [Source:HGNC Symbol;Acc:HGNC:550]	1.71199	-0.487106	-0.321889	ENSONIG00000011903	ENSONIG00000011903
ENSONIG00000006532	ENSONIT00000008244	TMEM106B	transmembrane protein 106B [Source:HGNC Symbol;Acc:HGNC:22407]	1.76371	-0.250688	-0.45041	ENSONIG00000006532	ENSONIG00000006532
ENSONIG00000006685	ENSONIT00000008448	DCBLD2	discoidin, CUB and LCCL domain containing 2 [Source:HGNC Symbol;Acc:HGNC:24627]	1.85328	-0.369147	-0.149903	ENSONIG00000006685	ENSONIG00000006685
ENSONIG00000010299	ENSONIT00000012961	N/A	N/A	1.6824	-0.569016	-0.278968	ENSONIG00000010299	ENSONIG00000010299
ENSONIG00000006597	ENSONIT00000008330	N/A	N/A	1.82026	-0.413524	-0.167056	ENSONIG00000006597	ENSONIG00000006597
ENSONIG00000017661	ENSONIT00000022288	RPL22L1	ribosomal protein L22 like 1 [Source:HGNC Symbol;Acc:HGNC:27610]	1.92897	-0.291074	-0.0774536	ENSONIG00000017661	ENSONIG00000017661
ENSONIG00000003237	ENSONIT00000004066	CTRB2	chymotrypsinogen B2 [Source:HGNC Symbol;Acc:HGNC:2522]	1.78501	-0.377537	-0.292524	ENSONIG00000003237	ENSONIG00000003237
ENSONIG00000001845	ENSONIT00000002304	N/A	N/A	1.773	-0.55658	-0.0473697	ENSONIG00000001845	ENSONIG00000001845
ENSONIG00000018666	ENSONIT00000023518	CYP2W1	cytochrome P450 family 2 subfamily W member 1 [Source:HGNC Symbol;Acc:HGNC:20243]	1.84171	-0.558	0.216341	ENSONIG00000018666	ENSONIG00000018666
ENSONIG00000013870	ENSONIT00000017453	N/A	N/A	1.63655	-0.610521	-0.331385	ENSONIG00000013870	ENSONIG00000013870
ENSONIG00000011697	ENSONIT00000014742	BMP1	bone morphogenetic protein 1 [Source:HGNC Symbol;Acc:HGNC:1067]	1.80886	-0.359351	-0.262231	ENSONIG00000011697	ENSONIG00000011697
ENSONIG00000008299	ENSONIT00000010450	MYH10	myosin heavy chain 10 [Source:HGNC Symbol;Acc:HGNC:7568]	1.87627	-0.433578	0.0153334	ENSONIG00000008299	ENSONIG00000008299
ENSONIG00000009599	ENSONIT00000012069	ADGRL2	adhesion G protein-coupled receptor L2 [Source:HGNC Symbol;Acc:HGNC:18582]	1.75505	-0.589965	-0.0303914	ENSONIG00000009599	ENSONIG00000009599
ENSONIG00000012900	ENSONIT00000016246	TXNDC8	thioredoxin domain containing 8 [Source:HGNC Symbol;Acc:HGNC:31454]	1.70746	-0.0904898	-0.632185	ENSONIG00000012900	ENSONIG00000012900
ENSONIG00000020887	ENSONIT00000026213	STOM	stomatin [Source:HGNC Symbol;Acc:HGNC:3383]	1.85481	-0.51106	0.12235	ENSONIG00000020887	ENSONIG00000020887
ENSONIG00000010087	ENSONIT00000012696	PROM1	prominin 1 [Source:HGNC Symbol;Acc:HGNC:9454]	1.71724	-0.580605	-0.166496	ENSONIG00000010087	ENSONIG00000010087
ENSONIG00000017383	ENSONIT00000021941	LAMB1	laminin subunit beta 1 [Source:HGNC Symbol;Acc:HGNC:6486]	1.86211	-0.0391791	-0.425997	ENSONIG00000017383	ENSONIG00000017383
ENSONIG00000009017	ENSONIT00000011349	XDH	xanthine dehydrogenase [Source:HGNC Symbol;Acc:HGNC:12805]	1.66986	-0.552951	-0.332806	ENSONIG00000009017	ENSONIG00000009017
ENSONIG00000000420	ENSONIT00000000533	TMEM206	transmembrane protein 206 [Source:HGNC Symbol;Acc:HGNC:25593]	1.89901	-0.27041	-0.170704	ENSONIG00000000420	ENSONIG00000000420
ENSONIG00000014079	ENSONIT00000017714	GRAMD1C	GRAM domain containing 1C [Source:HGNC Symbol;Acc:HGNC:25252]	1.62373	0.106883	-0.800339	ENSONIG00000014079	ENSONIG00000014079
ENSONIG00000021244	ENSONIT00000026570	N/A	N/A	1.93152	-0.347776	0.0149511	ENSONIG00000021244	ENSONIG00000021244
ENSONIG00000007391	ENSONIT00000009324	N/A	N/A	1.76252	-0.218745	-0.475491	ENSONIG00000007391	ENSONIG00000007391
ENSONIG00000003489	ENSONIT00000004396	AP2A2	adaptor related protein complex 2 alpha 2 subunit [Source:HGNC Symbol;Acc:HGNC:562]	1.59696	-0.534154	-0.514434	ENSONIG00000003489	ENSONIG00000003489
ENSONIG00000013714	ENSONIT00000017270	N/A	N/A	1.61642	-0.749643	-0.115526	ENSONIG00000013714	ENSONIG00000013714
ENSONIG00000005450	ENSONIT00000006851	N/A	N/A	1.69165	-0.451948	-0.40667	ENSONIG00000005450	ENSONIG00000005450
ENSONIG00000003162	ENSONIT00000003964	GAS6	growth arrest specific 6 [Source:HGNC Symbol;Acc:HGNC:4168]	1.88033	-0.331232	-0.137462	ENSONIG00000003162	ENSONIG00000003162
ENSONIG00000001947	ENSONIT00000002439	ATP5E	ATP synthase, H+ transporting, mitochondrial F1 complex, epsilon subunit [Source:HGNC Symbol;Acc:HGNC:838]	1.67623	-0.148389	-0.651386	ENSONIG00000001947	ENSONIG00000001947
ENSONIG00000007996	ENSONIT00000010078	N/A	N/A	1.81055	-0.480582	-0.0853777	ENSONIG00000007996	ENSONIG00000007996
ENSONIG00000000452	ENSONIT00000000572	SGK1	serum/glucocorticoid regulated kinase 1 [Source:HGNC Symbol;Acc:HGNC:10810]	1.64215	-0.273283	-0.637814	ENSONIG00000000452	ENSONIG00000000452
ENSONIG00000000814	ENSONIT00000001035	TMUB2	transmembrane and ubiquitin like domain containing 2 [Source:HGNC Symbol;Acc:HGNC:28459]	1.90986	-0.325357	-0.0754259	ENSONIG00000000814	ENSONIG00000000814
ENSONIG00000000829	ENSONIT00000001053	RPS29	ribosomal protein S29 [Source:HGNC Symbol;Acc:HGNC:10419]	1.67348	-0.384061	-0.506326	ENSONIG00000000829	ENSONIG00000000829
ENSONIG00000002940	ENSONIT00000003682	SPI1	Spi-1 proto-oncogene [Source:HGNC Symbol;Acc:HGNC:11241]	1.64929	-0.728502	-0.0490796	ENSONIG00000002940	ENSONIG00000002940
ENSONIG00000012154	ENSONIT00000015318	APP	amyloid beta precursor protein [Source:HGNC Symbol;Acc:HGNC:620]	1.84294	-0.438225	-0.070436	ENSONIG00000012154	ENSONIG00000012154
ENSONIG00000016864	ENSONIT00000021274	GSAP	gamma-secretase activating protein [Source:HGNC Symbol;Acc:HGNC:28042]	1.65719	-0.646258	-0.21605	ENSONIG00000016864	ENSONIG00000016864
ENSONIG00000018050	ENSONIT00000022764	CEP131	centrosomal protein 131 [Source:HGNC Symbol;Acc:HGNC:29511]	1.75278	-0.394749	-0.34133	ENSONIG00000018050	ENSONIG00000018050
ENSONIG00000009015	ENSONIT00000011346	GLB1L	galactosidase beta 1 like [Source:HGNC Symbol;Acc:HGNC:28129]	1.90529	-0.499276	0.298593	ENSONIG00000009015	ENSONIG00000009015
ENSONIG00000002652	ENSONIT00000003323	JARID2	jumonji and AT-rich interaction domain containing 2 [Source:HGNC Symbol;Acc:HGNC:6196]	1.84795	-0.601441	0.604241	ENSONIG00000002652	ENSONIG00000002652
ENSONIG00000012023	ENSONIT00000015146	DENND5B	DENN domain containing 5B [Source:HGNC Symbol;Acc:HGNC:28338]	1.87488	-0.49442	0.151893	ENSONIG00000012023	ENSONIG00000012023
ENSONIG00000008594	ENSONIT00000010813	N/A	N/A	1.76767	-0.638028	0.165492	ENSONIG00000008594	ENSONIG00000008594
ENSONIG00000009890	ENSONIT00000012438	AMOTL2	angiomotin like 2 [Source:HGNC Symbol;Acc:HGNC:17812]	1.93621	-0.261776	-0.0990714	ENSONIG00000009890	ENSONIG00000009890
ENSONIG00000011421	ENSONIT00000014384	N/A	N/A	1.70843	-0.725473	0.252523	ENSONIG00000011421	ENSONIG00000011421
ENSONIG00000003314	ENSONIT00000004169	WDR59	WD repeat domain 59 [Source:HGNC Symbol;Acc:HGNC:25706]	1.86343	-0.333959	-0.172617	ENSONIG00000003314	ENSONIG00000003314
ENSONIG00000012967	ENSONIT00000016325	A2ML1	alpha-2-macroglobulin like 1 [Source:HGNC Symbol;Acc:HGNC:23336]	1.88054	0.18324	-0.497614	ENSONIG00000012967	ENSONIG00000012967
ENSONIG00000002528	ENSONIT00000003167	SEPT6	septin 6 [Source:HGNC Symbol;Acc:HGNC:15848]	1.6209	-0.763501	-0.0570546	ENSONIG00000002528	ENSONIG00000002528
ENSONIG00000004153	ENSONIT00000005235	IHH	indian hedgehog [Source:HGNC Symbol;Acc:HGNC:5956]	1.8159	-0.54284	0.0644558	ENSONIG00000004153	ENSONIG00000004153
ENSONIG00000003973	ENSONIT00000005008	PLEKHO1	pleckstrin homology domain containing O1 [Source:HGNC Symbol;Acc:HGNC:24310]	1.62841	-0.58346	-0.388973	ENSONIG00000003973	ENSONIG00000003973
ENSONIG00000003245	ENSONIT00000004076	CTRB1	chymotrypsinogen B1 [Source:HGNC Symbol;Acc:HGNC:2521]	1.83685	-0.327165	-0.239036	ENSONIG00000003245	ENSONIG00000003245
ENSONIG00000014852	ENSONIT00000018717	MAF	MAF bZIP transcription factor [Source:HGNC Symbol;Acc:HGNC:6776]	1.81516	-0.524795	0.0179059	ENSONIG00000014852	ENSONIG00000014852
ENSONIG00000012225	ENSONIT00000015412	SPP2	secreted phosphoprotein 2 [Source:HGNC Symbol;Acc:HGNC:11256]	1.86907	-0.213073	-0.289373	ENSONIG00000012225	ENSONIG00000012225
ENSONIG00000002522	ENSONIT00000003159	KCNC4	potassium voltage-gated channel subfamily C member 4 [Source:HGNC Symbol;Acc:HGNC:6236]	1.64367	-0.538854	-0.410628	ENSONIG00000002522	ENSONIG00000002522
ENSONIG00000008652	ENSONIT00000010886	CIR1	corepressor interacting with RBPJ, 1 [Source:HGNC Symbol;Acc:HGNC:24217]	1.79991	-0.243862	-0.391277	ENSONIG00000008652	ENSONIG00000008652
ENSONIG00000014967	ENSONIT00000018859	EDF1	endothelial differentiation related factor 1 [Source:HGNC Symbol;Acc:HGNC:3164]	1.88179	-0.100627	-0.355413	ENSONIG00000014967	ENSONIG00000014967
ENSONIG00000010261	ENSONIT00000012914	PARP4	poly(ADP-ribose) polymerase family member 4 [Source:HGNC Symbol;Acc:HGNC:271]	1.81872	-0.404088	-0.183943	ENSONIG00000010261	ENSONIG00000010261
ENSONIG00000004102	ENSONIT00000005174	SLC38A3	solute carrier family 38 member 3 [Source:HGNC Symbol;Acc:HGNC:18044]	1.62208	-0.155227	-0.726323	ENSONIG00000004102	ENSONIG00000004102
ENSONIG00000013185	ENSONIT00000016596	N/A	N/A	1.72451	-0.56085	-0.181601	ENSONIG00000013185	ENSONIG00000013185
ENSONIG00000012745	ENSONIT00000016055	ARRDC2	arrestin domain containing 2 [Source:HGNC Symbol;Acc:HGNC:25225]	1.76923	-0.530477	-0.111041	ENSONIG00000012745	ENSONIG00000012745
ENSONIG00000016681	ENSONIT00000021035	SIDT2	SID1 transmembrane family member 2 [Source:HGNC Symbol;Acc:HGNC:24272]	1.88791	-0.27264	-0.191869	ENSONIG00000016681	ENSONIG00000016681
ENSONIG00000019075	ENSONIT00000024036	MFAP4	microfibrillar associated protein 4 [Source:HGNC Symbol;Acc:HGNC:7035]	1.9179	-0.0859862	-0.304022	ENSONIG00000019075	ENSONIG00000019075
ENSONIG00000015563	ENSONIT00000019601	PNPLA2	patatin like phospholipase domain containing 2 [Source:HGNC Symbol;Acc:HGNC:30802]	1.63821	-0.608427	-0.330364	ENSONIG00000015563	ENSONIG00000015563
ENSONIG00000000389	ENSONIT00000000492	GALNT16	polypeptide N-acetylgalactosaminyltransferase 16 [Source:HGNC Symbol;Acc:HGNC:23233]	1.6869	0.64306	-0.754078	ENSONIG00000000389	ENSONIG00000000389
ENSONIG00000016678	ENSONIT00000021029	CEP164	centrosomal protein 164 [Source:HGNC Symbol;Acc:HGNC:29182]	1.66612	-0.492091	-0.41627	ENSONIG00000016678	ENSONIG00000016678
ENSONIG00000003974	ENSONIT00000005009	N/A	N/A	1.88436	-0.435351	0.0431922	ENSONIG00000003974	ENSONIG00000003974
ENSONIG00000008845	ENSONIT00000011130	N/A	N/A	1.77974	-0.577732	0.0250419	ENSONIG00000008845	ENSONIG00000008845
ENSONIG00000018374	ENSONIT00000023153	ZFAND4	zinc finger AN1-type containing 4 [Source:HGNC Symbol;Acc:HGNC:23504]	1.78952	-0.582994	0.0756459	ENSONIG00000018374	ENSONIG00000018374
ENSONIG00000005582	ENSONIT00000007025	TAOK1	TAO kinase 1 [Source:HGNC Symbol;Acc:HGNC:29259]	1.91861	-0.29751	-0.093104	ENSONIG00000005582	ENSONIG00000005582
ENSONIG00000003336	ENSONIT00000004199	FN1	fibronectin 1 [Source:HGNC Symbol;Acc:HGNC:3778]	1.91649	-0.191107	-0.218295	ENSONIG00000003336	ENSONIG00000003336
ENSONIG00000002819	ENSONIT00000003535	N/A	N/A	1.91303	-0.36518	-0.00537682	ENSONIG00000002819	ENSONIG00000002819
ENSONIG00000010939	ENSONIT00000013772	N/A	N/A	1.81122	-0.486791	-0.0722026	ENSONIG00000010939	ENSONIG00000010939
ENSONIG00000001074	ENSONIT00000001362	CYP46A1	cytochrome P450 family 46 subfamily A member 1 [Source:HGNC Symbol;Acc:HGNC:2641]	1.79862	-0.366379	-0.276131	ENSONIG00000001074	ENSONIG00000001074
ENSONIG00000020674	ENSONIT00000026000	ACKR3	atypical chemokine receptor 3 [Source:HGNC Symbol;Acc:HGNC:23692]	1.89516	-0.468743	0.157365	ENSONIG00000020674	ENSONIG00000020674
ENSONIG00000018627	ENSONIT00000023467	SKIL	SKI-like proto-oncogene [Source:HGNC Symbol;Acc:HGNC:10897]	1.6074	-0.474156	-0.551569	ENSONIG00000018627	ENSONIG00000018627
ENSONIG00000017512	ENSONIT00000022102	AIMP1	aminoacyl tRNA synthetase complex interacting multifunctional protein 1 [Source:HGNC Symbol;Acc:HGNC:10648]	1.6618	-0.184879	-0.655211	ENSONIG00000017512	ENSONIG00000017512
ENSONIG00000005911	ENSONIT00000007445	N/A	N/A	1.88571	-0.452371	0.0841781	ENSONIG00000005911	ENSONIG00000005911
ENSONIG00000015528	ENSONIT00000019555	RPL27A	ribosomal protein L27a [Source:HGNC Symbol;Acc:HGNC:10329]	1.81958	-0.0529488	-0.484245	ENSONIG00000015528	ENSONIG00000015528
ENSONIG00000018673	ENSONIT00000023526	N/A	N/A	1.95893	-0.123486	-0.199265	ENSONIG00000018673	ENSONIG00000018673
ENSONIG00000017080	ENSONIT00000021554	HPX	hemopexin [Source:HGNC Symbol;Acc:HGNC:5171]	1.96253	-0.398919	0.218189	ENSONIG00000017080	ENSONIG00000017080
ENSONIG00000001673	ENSONIT00000002094	N/A	N/A	1.76837	-0.355583	-0.350306	ENSONIG00000001673	ENSONIG00000001673
ENSONIG00000010433	ENSONIT00000013125	GZMA	granzyme A [Source:HGNC Symbol;Acc:HGNC:4708]	1.71127	-0.677011	0.0458574	ENSONIG00000010433	ENSONIG00000010433
ENSONIG00000019635	ENSONIT00000024740	RAB26	RAB26, member RAS oncogene family [Source:HGNC Symbol;Acc:HGNC:14259]	1.65697	-0.360274	-0.554994	ENSONIG00000019635	ENSONIG00000019635
ENSONIG00000001862	ENSONIT00000002324	SCFD1	sec1 family domain containing 1 [Source:HGNC Symbol;Acc:HGNC:20726]	1.72292	-0.157874	-0.576511	ENSONIG00000001862	ENSONIG00000001862
ENSONIG00000017960	ENSONIT00000022652	CIDEB	cell death-inducing DFFA-like effector b [Source:HGNC Symbol;Acc:HGNC:1977]	1.69285	-0.489646	-0.361493	ENSONIG00000017960	ENSONIG00000017960
ENSONIG00000020760	ENSONIT00000026086	N/A	N/A	1.85733	-0.553783	0.277734	ENSONIG00000020760	ENSONIG00000020760
ENSONIG00000016000	ENSONIT00000020172	UGP2	UDP-glucose pyrophosphorylase 2 [Source:HGNC Symbol;Acc:HGNC:12527]	1.79103	-0.518631	-0.0702756	ENSONIG00000016000	ENSONIG00000016000
ENSONIG00000016798	ENSONIT00000021186	SLC35F5	solute carrier family 35 member F5 [Source:HGNC Symbol;Acc:HGNC:23617]	1.88761	-0.43889	0.0606202	ENSONIG00000016798	ENSONIG00000016798
ENSONIG00000002986	ENSONIT00000003740	RPLP2	ribosomal protein lateral stalk subunit P2 [Source:HGNC Symbol;Acc:HGNC:10377]	1.83704	-0.436327	-0.0894743	ENSONIG00000002986	ENSONIG00000002986
ENSONIG00000005637	ENSONIT00000007100	TRIP12	thyroid hormone receptor interactor 12 [Source:HGNC Symbol;Acc:HGNC:12306]	1.96144	-0.375216	0.15668	ENSONIG00000005637	ENSONIG00000005637
ENSONIG00000008696	ENSONIT00000010939	VTN	vitronectin [Source:HGNC Symbol;Acc:HGNC:12724]	1.95701	-0.3123	0.0238172	ENSONIG00000008696	ENSONIG00000008696
ENSONIG00000002957	ENSONIT00000003706	LRRC28	leucine rich repeat containing 28 [Source:HGNC Symbol;Acc:HGNC:28355]	1.67548	-0.599309	-0.248685	ENSONIG00000002957	ENSONIG00000002957
ENSONIG00000000438	ENSONIT00000000554	BNIP3	BCL2 interacting protein 3 [Source:HGNC Symbol;Acc:HGNC:1084]	1.69884	-0.519168	-0.310353	ENSONIG00000000438	ENSONIG00000000438
ENSONIG00000016884	ENSONIT00000021306	NT5DC2	5'-nucleotidase domain containing 2 [Source:HGNC Symbol;Acc:HGNC:25717]	1.98918	-0.343667	0.175955	ENSONIG00000016884	ENSONIG00000016884
ENSONIG00000020732	ENSONIT00000026058	N/A	N/A	1.73691	-0.540969	-0.182068	ENSONIG00000020732	ENSONIG00000020732
ENSONIG00000008270	ENSONIT00000010416	SIGIRR	single Ig and TIR domain containing [Source:HGNC Symbol;Acc:HGNC:30575]	1.61789	-0.76568	-0.0627289	ENSONIG00000008270	ENSONIG00000008270
ENSONIG00000014226	ENSONIT00000017895	CTSV	cathepsin V [Source:HGNC Symbol;Acc:HGNC:2538]	1.82503	-0.325589	-0.265724	ENSONIG00000014226	ENSONIG00000014226
ENSONIG00000013055	ENSONIT00000016432	FLOT1	flotillin 1 [Source:HGNC Symbol;Acc:HGNC:3757]	1.8045	-0.316076	-0.317558	ENSONIG00000013055	ENSONIG00000013055
ENSONIG00000007237	ENSONIT00000009128	JMJD1C	jumonji domain containing 1C [Source:HGNC Symbol;Acc:HGNC:12313]	1.7554	-0.677641	0.293435	ENSONIG00000007237	ENSONIG00000007237
ENSONIG00000006599	ENSONIT00000008336	N/A	N/A	1.67482	-0.538039	-0.341247	ENSONIG00000006599	ENSONIG00000006599
ENSONIG00000011875	ENSONIT00000014961	DZIP1L	DAZ interacting zinc finger protein 1 like [Source:HGNC Symbol;Acc:HGNC:26551]	1.77366	-0.398429	-0.29295	ENSONIG00000011875	ENSONIG00000011875
ENSONIG00000002546	ENSONIT00000003187	NKAP	NFKB activating protein [Source:HGNC Symbol;Acc:HGNC:29873]	1.86434	-0.510165	0.156236	ENSONIG00000002546	ENSONIG00000002546
ENSONIG00000014105	ENSONIT00000017746	FGB	fibrinogen beta chain [Source:HGNC Symbol;Acc:HGNC:3662]	1.91862	-0.351543	-0.0131892	ENSONIG00000014105	ENSONIG00000014105
ENSONIG00000019446	ENSONIT00000024501	CYGB	cytoglobin [Source:HGNC Symbol;Acc:HGNC:16505]	1.65344	-0.374006	-0.550709	ENSONIG00000019446	ENSONIG00000019446
ENSONIG00000008502	ENSONIT00000010697	TNRC18	trinucleotide repeat containing 18 [Source:HGNC Symbol;Acc:HGNC:11962]	1.91052	-0.355248	-0.0284239	ENSONIG00000008502	ENSONIG00000008502
ENSONIG00000020319	ENSONIT00000025628	N/A	N/A	1.66341	-0.488961	-0.425424	ENSONIG00000020319	ENSONIG00000020319
ENSONIG00000000520	ENSONIT00000000663	IKBKG	inhibitor of kappa light polypeptide gene enhancer in B-cells, kinase gamma [Source:HGNC Symbol;Acc:HGNC:5961]	1.82972	-0.368004	-0.205896	ENSONIG00000000520	ENSONIG00000000520
ENSONIG00000013831	ENSONIT00000017406	TMPRSS6	transmembrane protease, serine 6 [Source:HGNC Symbol;Acc:HGNC:16517]	1.68349	-0.637947	-0.154146	ENSONIG00000013831	ENSONIG00000013831
ENSONIG00000017841	ENSONIT00000022511	METAP2	methionyl aminopeptidase 2 [Source:HGNC Symbol;Acc:HGNC:16672]	1.83087	-0.29812	-0.282687	ENSONIG00000017841	ENSONIG00000017841
ENSONIG00000020150	ENSONIT00000025410	ASPG	asparaginase [Source:HGNC Symbol;Acc:HGNC:20123]	1.6106	-0.590633	-0.420559	ENSONIG00000020150	ENSONIG00000020150
ENSONIG00000011808	ENSONIT00000014878	PHYH	phytanoyl-CoA 2-hydroxylase [Source:HGNC Symbol;Acc:HGNC:8940]	1.95565	-0.263709	-0.0517135	ENSONIG00000011808	ENSONIG00000011808
ENSONIG00000002415	ENSONIT00000003021	BSG	basigin (Ok blood group) [Source:HGNC Symbol;Acc:HGNC:1116]	1.93999	-0.362707	0.0653376	ENSONIG00000002415	ENSONIG00000002415
ENSONIG00000003627	ENSONIT00000004566	SNX14	sorting nexin 14 [Source:HGNC Symbol;Acc:HGNC:14977]	1.6144	-0.568333	-0.439638	ENSONIG00000003627	ENSONIG00000003627
ENSONIG00000003932	ENSONIT00000004958	TMEM51	transmembrane protein 51 [Source:HGNC Symbol;Acc:HGNC:25488]	1.71336	-0.556336	-0.219217	ENSONIG00000003932	ENSONIG00000003932
ENSONIG00000002578	ENSONIT00000003231	RNF13	ring finger protein 13 [Source:HGNC Symbol;Acc:HGNC:10057]	1.96396	-0.0851761	-0.222834	ENSONIG00000002578	ENSONIG00000002578
ENSONIG00000004662	ENSONIT00000005875	SLC46A3	solute carrier family 46 member 3 [Source:HGNC Symbol;Acc:HGNC:27501]	1.71808	-0.405653	-0.400824	ENSONIG00000004662	ENSONIG00000004662
ENSONIG00000010237	ENSONIT00000012880	CACTIN	cactin, spliceosome C complex subunit [Source:HGNC Symbol;Acc:HGNC:29938]	1.58351	0.116144	-0.848743	ENSONIG00000010237	ENSONIG00000010237
ENSONIG00000010602	ENSONIT00000013339	CHRFAM7A	CHRNA7 (exons 5-10) and FAM7A (exons A-E) fusion [Source:HGNC Symbol;Acc:HGNC:15781]	1.68933	-0.491378	-0.36714	ENSONIG00000010602	ENSONIG00000010602
ENSONIG00000015953	ENSONIT00000020110	BAG6	BCL2 associated athanogene 6 [Source:HGNC Symbol;Acc:HGNC:13919]	1.82275	-0.437181	-0.125467	ENSONIG00000015953	ENSONIG00000015953
ENSONIG00000017263	ENSONIT00000021791	F7	coagulation factor VII [Source:HGNC Symbol;Acc:HGNC:3544]	1.90258	-0.284935	-0.145675	ENSONIG00000017263	ENSONIG00000017263
ENSONIG00000010845	ENSONIT00000013650	GRN	granulin [Source:HGNC Symbol;Acc:HGNC:4601]	1.72983	-0.421322	-0.360344	ENSONIG00000010845	ENSONIG00000010845
ENSONIG00000014102	ENSONIT00000017743	FGA	fibrinogen alpha chain [Source:HGNC Symbol;Acc:HGNC:3661]	1.78359	-0.467147	-0.178816	ENSONIG00000014102	ENSONIG00000014102
ENSONIG00000002656	ENSONIT00000003328	FAM214A	family with sequence similarity 214 member A [Source:HGNC Symbol;Acc:HGNC:25609]	1.85372	-0.509611	0.114375	ENSONIG00000002656	ENSONIG00000002656
ENSONIG00000002504	ENSONIT00000003139	RBM24	RNA binding motif protein 24 [Source:HGNC Symbol;Acc:HGNC:21539]	1.67059	-0.479365	-0.420881	ENSONIG00000002504	ENSONIG00000002504
ENSONIG00000019870	ENSONIT00000025034	ARSG	arylsulfatase G [Source:HGNC Symbol;Acc:HGNC:24102]	1.81145	-0.121998	-0.4577	ENSONIG00000019870	ENSONIG00000019870
ENSONIG00000010990	ENSONIT00000013840	ACOT11	acyl-CoA thioesterase 11 [Source:HGNC Symbol;Acc:HGNC:18156]	1.77902	0.247908	-0.642364	ENSONIG00000010990	ENSONIG00000010990
ENSONIG00000017450	ENSONIT00000022026	TP53INP2	tumor protein p53 inducible nuclear protein 2 [Source:HGNC Symbol;Acc:HGNC:16104]	1.85373	-0.439827	-0.0378307	ENSONIG00000017450	ENSONIG00000017450
ENSONIG00000010435	ENSONIT00000013127	RAB11B	RAB11B, member RAS oncogene family [Source:HGNC Symbol;Acc:HGNC:9761]	1.70148	0.00462399	-0.676818	ENSONIG00000010435	ENSONIG00000010435
ENSONIG00000012229	ENSONIT00000015417	CALCOCO1	calcium binding and coiled-coil domain 1 [Source:HGNC Symbol;Acc:HGNC:29306]	1.76226	-0.48155	-0.210511	ENSONIG00000012229	ENSONIG00000012229
ENSONIG00000002204	ENSONIT00000002748	N/A	N/A	1.7671	-0.470992	-0.214031	ENSONIG00000002204	ENSONIG00000002204
ENSONIG00000003998	ENSONIT00000005043	MST1	macrophage stimulating 1 [Source:HGNC Symbol;Acc:HGNC:7380]	1.80644	-0.408584	-0.206741	ENSONIG00000003998	ENSONIG00000003998
ENSONIG00000014952	ENSONIT00000018840	SI	sucrase-isomaltase [Source:HGNC Symbol;Acc:HGNC:10856]	1.84583	-0.432862	-0.0717525	ENSONIG00000014952	ENSONIG00000014952
ENSONIG00000002756	ENSONIT00000003456	FMO4	flavin containing monooxygenase 4 [Source:HGNC Symbol;Acc:HGNC:3772]	1.72825	-0.276861	-0.492762	ENSONIG00000002756	ENSONIG00000002756
ENSONIG00000010475	ENSONIT00000013178	USP32	ubiquitin specific peptidase 32 [Source:HGNC Symbol;Acc:HGNC:19143]	1.91411	-0.461655	0.209697	ENSONIG00000010475	ENSONIG00000010475
ENSONIG00000016403	ENSONIT00000020675	DBN1	drebrin 1 [Source:HGNC Symbol;Acc:HGNC:2695]	1.819	-0.323404	-0.280582	ENSONIG00000016403	ENSONIG00000016403
ENSONIG00000007990	ENSONIT00000010071	TTYH2	tweety family member 2 [Source:HGNC Symbol;Acc:HGNC:13877]	1.77473	-0.407311	-0.280146	ENSONIG00000007990	ENSONIG00000007990
ENSONIG00000018867	ENSONIT00000023777	MYH11	myosin heavy chain 11 [Source:HGNC Symbol;Acc:HGNC:7569]	1.8352	-0.397733	-0.153347	ENSONIG00000018867	ENSONIG00000018867
ENSONIG00000019425	ENSONIT00000024471	N/A	N/A	1.6682	-0.505573	-0.396446	ENSONIG00000019425	ENSONIG00000019425
ENSONIG00000006173	ENSONIT00000007783	ADAM22	ADAM metallopeptidase domain 22 [Source:HGNC Symbol;Acc:HGNC:201]	1.50362	-0.940825	0.417461	ENSONIG00000006173	ENSONIG00000006173
ENSONIG00000003412	ENSONIT00000004299	NBR1	NBR1, autophagy cargo receptor [Source:HGNC Symbol;Acc:HGNC:6746]	1.92804	-0.413481	0.134414	ENSONIG00000003412	ENSONIG00000003412
ENSONIG00000016999	ENSONIT00000021454	N/A	N/A	1.88206	-0.335977	-0.127094	ENSONIG00000016999	ENSONIG00000016999
ENSONIG00000017929	ENSONIT00000022617	PRKCZ	protein kinase C zeta [Source:HGNC Symbol;Acc:HGNC:9412]	1.6562	-0.391494	-0.531777	ENSONIG00000017929	ENSONIG00000017929
ENSONIG00000011547	ENSONIT00000014554	N/A	N/A	1.89549	-0.436816	0.0810468	ENSONIG00000011547	ENSONIG00000011547
ENSONIG00000000250	ENSONIT00000000319	N/A	N/A	1.62948	-0.719961	-0.145332	ENSONIG00000000250	ENSONIG00000000250
ENSONIG00000007268	ENSONIT00000009171	HPN	hepsin [Source:HGNC Symbol;Acc:HGNC:5155]	1.78227	-0.521889	-0.0896332	ENSONIG00000007268	ENSONIG00000007268
ENSONIG00000017807	ENSONIT00000022467	DUSP1	dual specificity phosphatase 1 [Source:HGNC Symbol;Acc:HGNC:3064]	1.76632	-0.528919	-0.122195	ENSONIG00000017807	ENSONIG00000017807
ENSONIG00000010129	ENSONIT00000012747	PRPF38B	pre-mRNA processing factor 38B [Source:HGNC Symbol;Acc:HGNC:25512]	1.78539	-0.241581	-0.419112	ENSONIG00000010129	ENSONIG00000010129
ENSONIG00000017792	ENSONIT00000022448	N/A	N/A	1.90509	-0.328151	-0.0830011	ENSONIG00000017792	ENSONIG00000017792
ENSONIG00000000696	ENSONIT00000000877	COQ8A	coenzyme Q8A [Source:HGNC Symbol;Acc:HGNC:16812]	1.99051	-0.375647	0.258814	ENSONIG00000000696	ENSONIG00000000696
ENSONIG00000002500	ENSONIT00000003134	MAPK15	mitogen-activated protein kinase 15 [Source:HGNC Symbol;Acc:HGNC:24667]	1.88996	-0.43281	0.0551116	ENSONIG00000002500	ENSONIG00000002500
ENSONIG00000010454	ENSONIT00000013150	TBX2	T-box 2 [Source:HGNC Symbol;Acc:HGNC:11597]	1.88884	-0.322977	-0.128613	ENSONIG00000010454	ENSONIG00000010454
ENSONIG00000000010	ENSONIT00000000012	HCLS1	hematopoietic cell-specific Lyn substrate 1 [Source:HGNC Symbol;Acc:HGNC:4844]	1.73801	-0.123955	-0.571309	ENSONIG00000000010	ENSONIG00000000010
ENSONIG00000007945	ENSONIT00000010017	SKA2	spindle and kinetochore associated complex subunit 2 [Source:HGNC Symbol;Acc:HGNC:28006]	1.77597	-0.656981	0.313422	ENSONIG00000007945	ENSONIG00000007945
ENSONIG00000001599	ENSONIT00000002004	ABCA1	ATP binding cassette subfamily A member 1 [Source:HGNC Symbol;Acc:HGNC:29]	1.79956	-0.384679	-0.252666	ENSONIG00000001599	ENSONIG00000001599
ENSONIG00000007528	ENSONIT00000009501	PTPRO	protein tyrosine phosphatase, receptor type O [Source:HGNC Symbol;Acc:HGNC:9678]	1.60961	-0.822535	0.141508	ENSONIG00000007528	ENSONIG00000007528
ENSONIG00000009741	ENSONIT00000012243	IFI35	interferon induced protein 35 [Source:HGNC Symbol;Acc:HGNC:5399]	1.7543	-0.490724	-0.216671	ENSONIG00000009741	ENSONIG00000009741
ENSONIG00000016132	ENSONIT00000020338	COL4A3BP	collagen type IV alpha 3 binding protein [Source:HGNC Symbol;Acc:HGNC:2205]	1.84739	-0.350614	-0.187883	ENSONIG00000016132	ENSONIG00000016132
ENSONIG00000009135	ENSONIT00000011493	MEPCE	methylphosphate capping enzyme [Source:HGNC Symbol;Acc:HGNC:20247]	1.77835	0.0817781	-0.600051	ENSONIG00000009135	ENSONIG00000009135
ENSONIG00000016959	ENSONIT00000021406	N/A	N/A	1.69103	-0.575361	-0.246902	ENSONIG00000016959	ENSONIG00000016959
ENSONIG00000008867	ENSONIT00000011156	COL24A1	collagen type XXIV alpha 1 chain [Source:HGNC Symbol;Acc:HGNC:20821]	1.64447	-0.738839	-0.036958	ENSONIG00000008867	ENSONIG00000008867
ENSONIG00000019384	ENSONIT00000024421	KRT72	keratin 72 [Source:HGNC Symbol;Acc:HGNC:28932]	1.6918	-0.7522	0.611769	ENSONIG00000019384	ENSONIG00000019384
ENSONIG00000012916	ENSONIT00000016266	GAPDH	glyceraldehyde-3-phosphate dehydrogenase [Source:HGNC Symbol;Acc:HGNC:4141]	1.85282	-0.128723	-0.384994	ENSONIG00000012916	ENSONIG00000012916
ENSONIG00000015264	ENSONIT00000019223	FOS	Fos proto-oncogene, AP-1 transcription factor subunit [Source:HGNC Symbol;Acc:HGNC:3796]	1.63002	-0.489644	-0.492945	ENSONIG00000015264	ENSONIG00000015264
ENSONIG00000010033	ENSONIT00000012627	PRG4	proteoglycan 4 [Source:HGNC Symbol;Acc:HGNC:9364]	1.76486	-0.306999	-0.402692	ENSONIG00000010033	ENSONIG00000010033
ENSONIG00000009820	ENSONIT00000012350	CORO1A	coronin 1A [Source:HGNC Symbol;Acc:HGNC:2252]	1.7698	-0.441987	-0.247675	ENSONIG00000009820	ENSONIG00000009820
ENSONIG00000006152	ENSONIT00000007754	N/A	N/A	1.60456	-0.576598	-0.451367	ENSONIG00000006152	ENSONIG00000006152
ENSONIG00000014813	ENSONIT00000018666	PRR5	proline rich 5 [Source:HGNC Symbol;Acc:HGNC:31682]	1.8378	-0.451343	-0.0616794	ENSONIG00000014813	ENSONIG00000014813
ENSONIG00000019281	ENSONIT00000024287	DTYMK	deoxythymidylate kinase [Source:HGNC Symbol;Acc:HGNC:3061]	1.81983	-0.384405	-0.207494	ENSONIG00000019281	ENSONIG00000019281
ENSONIG00000012635	ENSONIT00000015918	MBD2	methyl-CpG binding domain protein 2 [Source:HGNC Symbol;Acc:HGNC:6917]	1.80538	-0.25027	-0.376018	ENSONIG00000012635	ENSONIG00000012635
ENSONIG00000003506	ENSONIT00000004417	CNKSR1	connector enhancer of kinase suppressor of Ras 1 [Source:HGNC Symbol;Acc:HGNC:19700]	1.68268	-0.735936	0.137633	ENSONIG00000003506	ENSONIG00000003506
ENSONIG00000006228	ENSONIT00000007853	C1QTNF5	C1q and tumor necrosis factor related protein 5 [Source:HGNC Symbol;Acc:HGNC:14344]	1.66477	-0.603246	-0.270548	ENSONIG00000006228	ENSONIG00000006228
ENSONIG00000012166	ENSONIT00000015336	TUBA4B	tubulin alpha 4b [Source:HGNC Symbol;Acc:HGNC:18637]	1.65795	0.537867	-0.788643	ENSONIG00000012166	ENSONIG00000012166
ENSONIG00000005475	ENSONIT00000006885	N/A	N/A	1.63745	-0.654882	-0.256309	ENSONIG00000005475	ENSONIG00000005475
ENSONIG00000006722	ENSONIT00000008497	SH3BP5	SH3 domain binding protein 5 [Source:HGNC Symbol;Acc:HGNC:10827]	1.64343	-0.667117	-0.216146	ENSONIG00000006722	ENSONIG00000006722
ENSONIG00000012897	ENSONIT00000016243	PTGR1	prostaglandin reductase 1 [Source:HGNC Symbol;Acc:HGNC:18429]	1.91273	-0.153412	-0.259763	ENSONIG00000012897	ENSONIG00000012897
ENSONIG00000021061	ENSONIT00000026387	DUSP14	dual specificity phosphatase 14 [Source:HGNC Symbol;Acc:HGNC:17007]	1.67732	-0.490077	-0.394715	ENSONIG00000021061	ENSONIG00000021061
ENSONIG00000017850	ENSONIT00000022523	TMCC3	transmembrane and coiled-coil domain family 3 [Source:HGNC Symbol;Acc:HGNC:29199]	1.76384	-0.486438	-0.19926	ENSONIG00000017850	ENSONIG00000017850
ENSONIG00000008168	ENSONIT00000010292	N/A	N/A	1.61584	-0.626603	-0.358944	ENSONIG00000008168	ENSONIG00000008168
ENSONIG00000001424	ENSONIT00000001792	POLR3K	RNA polymerase III subunit K [Source:HGNC Symbol;Acc:HGNC:14121]	1.72593	-0.458321	-0.326302	ENSONIG00000001424	ENSONIG00000001424
ENSONIG00000021369	ENSONIT00000026695	LSM3	LSM3 homolog, U6 small nuclear RNA and mRNA degradation associated [Source:HGNC Symbol;Acc:HGNC:17874]	1.68306	-0.724223	0.0873122	ENSONIG00000021369	ENSONIG00000021369
ENSONIG00000006599	ENSONIT00000008335	N/A	N/A	1.65167	-0.523397	-0.41148	ENSONIG00000006599	ENSONIG00000006599
ENSONIG00000010732	ENSONIT00000013504	CFHR1	complement factor H related 1 [Source:HGNC Symbol;Acc:HGNC:4888]	1.74255	-0.550934	-0.149155	ENSONIG00000010732	ENSONIG00000010732
ENSONIG00000015612	ENSONIT00000019663	N/A	N/A	1.85621	-0.397546	-0.10159	ENSONIG00000015612	ENSONIG00000015612
ENSONIG00000011204	ENSONIT00000014111	N/A	N/A	1.66245	-0.391023	-0.520771	ENSONIG00000011204	ENSONIG00000011204
ENSONIG00000001208	ENSONIT00000001526	N/A	N/A	1.90098	-0.271292	-0.165418	ENSONIG00000001208	ENSONIG00000001208
ENSONIG00000002420	ENSONIT00000003027	KAT2B	lysine acetyltransferase 2B [Source:HGNC Symbol;Acc:HGNC:8638]	1.7772	-0.187246	-0.472183	ENSONIG00000002420	ENSONIG00000002420
ENSONIG00000001362	ENSONIT00000001718	AXIN1	axin 1 [Source:HGNC Symbol;Acc:HGNC:903]	1.56423	0.27063	-0.883945	ENSONIG00000001362	ENSONIG00000001362
ENSONIG00000015865	ENSONIT00000019997	SNX25	sorting nexin 25 [Source:HGNC Symbol;Acc:HGNC:21883]	1.60779	-0.427695	-0.590045	ENSONIG00000015865	ENSONIG00000015865
ENSONIG00000016795	ENSONIT00000021183	FTCDNL1	formiminotransferase cyclodeaminase N-terminal like [Source:HGNC Symbol;Acc:HGNC:48661]	1.8055	-0.168703	-0.437353	ENSONIG00000016795	ENSONIG00000016795
ENSONIG00000005849	ENSONIT00000007373	N/A	N/A	1.72336	-0.719065	0.341098	ENSONIG00000005849	ENSONIG00000005849
ENSONIG00000009375	ENSONIT00000011789	NUPR1	nuclear protein 1, transcriptional regulator [Source:HGNC Symbol;Acc:HGNC:29990]	1.62657	-0.468499	-0.520057	ENSONIG00000009375	ENSONIG00000009375
ENSONIG00000010790	ENSONIT00000013577	LSP1	lymphocyte-specific protein 1 [Source:HGNC Symbol;Acc:HGNC:6707]	1.82946	-0.290557	-0.293161	ENSONIG00000010790	ENSONIG00000010790
ENSONIG00000018597	ENSONIT00000023429	SERBP1	SERPINE1 mRNA binding protein 1 [Source:HGNC Symbol;Acc:HGNC:17860]	1.82299	-0.446966	-0.109162	ENSONIG00000018597	ENSONIG00000018597
ENSONIG00000019467	ENSONIT00000024527	AQP7	aquaporin 7 [Source:HGNC Symbol;Acc:HGNC:640]	1.81298	-0.276665	-0.338651	ENSONIG00000019467	ENSONIG00000019467
ENSONIG00000019094	ENSONIT00000024057	STAT2	signal transducer and activator of transcription 2 [Source:HGNC Symbol;Acc:HGNC:11363]	1.9403	-0.316098	-0.0134345	ENSONIG00000019094	ENSONIG00000019094
ENSONIG00000013825	ENSONIT00000017399	GRAMD3	GRAM domain containing 3 [Source:HGNC Symbol;Acc:HGNC:24911]	1.6589	-0.508671	-0.412922	ENSONIG00000013825	ENSONIG00000013825
ENSONIG00000006221	ENSONIT00000007843	TJP1	tight junction protein 1 [Source:HGNC Symbol;Acc:HGNC:11827]	1.97495	-0.3802	0.214321	ENSONIG00000006221	ENSONIG00000006221
ENSONIG00000009935	ENSONIT00000012498	N/A	N/A	1.65178	-0.676295	-0.171853	ENSONIG00000009935	ENSONIG00000009935
ENSONIG00000020498	ENSONIT00000025824	APLNR	apelin receptor [Source:HGNC Symbol;Acc:HGNC:339]	1.68692	-0.460647	-0.407138	ENSONIG00000020498	ENSONIG00000020498
ENSONIG00000018880	ENSONIT00000023793	DDX17	DEAD-box helicase 17 [Source:HGNC Symbol;Acc:HGNC:2740]	1.66031	-0.547014	-0.363013	ENSONIG00000018880	ENSONIG00000018880
ENSONIG00000007185	ENSONIT00000009064	CSMD3	CUB and Sushi multiple domains 3 [Source:HGNC Symbol;Acc:HGNC:19291]	1.67419	-0.660568	-0.134804	ENSONIG00000007185	ENSONIG00000007185
ENSONIG00000001825	ENSONIT00000002282	MPP1	membrane palmitoylated protein 1 [Source:HGNC Symbol;Acc:HGNC:7219]	1.85025	-0.203382	-0.332824	ENSONIG00000001825	ENSONIG00000001825
ENSONIG00000007381	ENSONIT00000009314	DMGDH	dimethylglycine dehydrogenase [Source:HGNC Symbol;Acc:HGNC:24475]	1.84977	-0.0569379	-0.435253	ENSONIG00000007381	ENSONIG00000007381
ENSONIG00000010100	ENSONIT00000012712	N/A	N/A	1.83056	-0.264838	-0.315773	ENSONIG00000010100	ENSONIG00000010100
ENSONIG00000015436	ENSONIT00000019441	ABHD5	abhydrolase domain containing 5 [Source:HGNC Symbol;Acc:HGNC:21396]	1.7116	-0.543259	-0.244505	ENSONIG00000015436	ENSONIG00000015436
ENSONIG00000002135	ENSONIT00000002662	N/A	N/A	1.6907	-0.242258	-0.578753	ENSONIG00000002135	ENSONIG00000002135
ENSONIG00000017257	ENSONIT00000021783	MASP1	mannan binding lectin serine peptidase 1 [Source:HGNC Symbol;Acc:HGNC:6901]	1.85955	-0.33958	-0.17428	ENSONIG00000017257	ENSONIG00000017257
ENSONIG00000002172	ENSONIT00000002706	SELE	selectin E [Source:HGNC Symbol;Acc:HGNC:10718]	1.78178	-0.418734	-0.2503	ENSONIG00000002172	ENSONIG00000002172
ENSONIG00000013571	ENSONIT00000017080	PAIP2B	poly(A) binding protein interacting protein 2B [Source:HGNC Symbol;Acc:HGNC:29200]	1.94205	-0.272413	-0.0718917	ENSONIG00000013571	ENSONIG00000013571
ENSONIG00000002122	ENSONIT00000002646	FYCO1	FYVE and coiled-coil domain containing 1 [Source:HGNC Symbol;Acc:HGNC:14673]	1.82393	-0.489652	-0.0296375	ENSONIG00000002122	ENSONIG00000002122
ENSONIG00000018041	ENSONIT00000022755	TYMP	thymidine phosphorylase [Source:HGNC Symbol;Acc:HGNC:3148]	1.70366	-0.384648	-0.449193	ENSONIG00000018041	ENSONIG00000018041
ENSONIG00000016713	ENSONIT00000021072	PDE2A	phosphodiesterase 2A [Source:HGNC Symbol;Acc:HGNC:8777]	1.63084	-0.229113	-0.679508	ENSONIG00000016713	ENSONIG00000016713
ENSONIG00000010925	ENSONIT00000013754	ADAMTS13	ADAM metallopeptidase with thrombospondin type 1 motif 13 [Source:HGNC Symbol;Acc:HGNC:1366]	1.69571	-0.626369	-0.140585	ENSONIG00000010925	ENSONIG00000010925
ENSONIG00000005092	ENSONIT00000006407	DDIT3	DNA damage inducible transcript 3 [Source:HGNC Symbol;Acc:HGNC:2726]	1.78497	-0.340368	-0.332315	ENSONIG00000005092	ENSONIG00000005092
ENSONIG00000005865	ENSONIT00000007390	CPA3	carboxypeptidase A3 [Source:HGNC Symbol;Acc:HGNC:2298]	1.8628	-0.445875	-0.000425415	ENSONIG00000005865	ENSONIG00000005865
ENSONIG00000006475	ENSONIT00000008169	APOH	apolipoprotein H [Source:HGNC Symbol;Acc:HGNC:616]	1.81886	-0.204568	-0.388396	ENSONIG00000006475	ENSONIG00000006475
ENSONIG00000012425	ENSONIT00000015665	N/A	N/A	1.59511	-0.508907	-0.543101	ENSONIG00000012425	ENSONIG00000012425
ENSONIG00000003756	ENSONIT00000004728	CLASRP	CLK4 associating serine/arginine rich protein [Source:HGNC Symbol;Acc:HGNC:17731]	1.87106	-0.418131	-0.0283282	ENSONIG00000003756	ENSONIG00000003756
ENSONIG00000006852	ENSONIT00000008652	CELA1	chymotrypsin like elastase family member 1 [Source:HGNC Symbol;Acc:HGNC:3308]	1.82128	-0.462594	-0.0874152	ENSONIG00000006852	ENSONIG00000006852
ENSONIG00000010062	ENSONIT00000012664	FBXW7	F-box and WD repeat domain containing 7 [Source:HGNC Symbol;Acc:HGNC:16712]	1.87598	-0.491291	0.147349	ENSONIG00000010062	ENSONIG00000010062
ENSONIG00000003887	ENSONIT00000004900	CPA1	carboxypeptidase A1 [Source:HGNC Symbol;Acc:HGNC:2296]	1.77247	-0.564366	-0.0318772	ENSONIG00000003887	ENSONIG00000003887
ENSONIG00000009646	ENSONIT00000012127	RECK	reversion inducing cysteine rich protein with kazal motifs [Source:HGNC Symbol;Acc:HGNC:11345]	1.79209	-0.478805	-0.138509	ENSONIG00000009646	ENSONIG00000009646
ENSONIG00000003203	ENSONIT00000004018	LAMP1	lysosomal associated membrane protein 1 [Source:HGNC Symbol;Acc:HGNC:6499]	1.96813	0.473159	-0.459773	ENSONIG00000003203	ENSONIG00000003203
ENSONIG00000019154	ENSONIT00000024133	ZC3H10	zinc finger CCCH-type containing 10 [Source:HGNC Symbol;Acc:HGNC:25893]	1.69019	-0.449501	-0.412264	ENSONIG00000019154	ENSONIG00000019154
ENSONIG00000018578	ENSONIT00000023405	N/A	N/A	1.83427	-0.388297	-0.168734	ENSONIG00000018578	ENSONIG00000018578
ENSONIG00000011956	ENSONIT00000015067	LMAN2L	lectin, mannose binding 2 like [Source:HGNC Symbol;Acc:HGNC:19263]	1.70753	-0.469169	-0.353689	ENSONIG00000011956	ENSONIG00000011956
ENSONIG00000016192	ENSONIT00000020408	KAT6B	lysine acetyltransferase 6B [Source:HGNC Symbol;Acc:HGNC:17582]	1.8011	-0.445734	-0.167197	ENSONIG00000016192	ENSONIG00000016192
ENSONIG00000003490	ENSONIT00000004398	ID3	inhibitor of DNA binding 3, HLH protein [Source:HGNC Symbol;Acc:HGNC:5362]	1.85537	-0.547105	0.240508	ENSONIG00000003490	ENSONIG00000003490
ENSONIG00000009388	ENSONIT00000011804	ATXN2L	ataxin 2 like [Source:HGNC Symbol;Acc:HGNC:31326]	1.82202	-0.274025	-0.323712	ENSONIG00000009388	ENSONIG00000009388
ENSONIG00000000309	ENSONIT00000000388	KHNYN	KH and NYN domain containing [Source:HGNC Symbol;Acc:HGNC:20166]	1.759	-0.220273	-0.480379	ENSONIG00000000309	ENSONIG00000000309
ENSONIG00000005188	ENSONIT00000006522	GFRA3	GDNF family receptor alpha 3 [Source:HGNC Symbol;Acc:HGNC:4245]	1.81691	-0.517942	0.0081122	ENSONIG00000005188	ENSONIG00000005188
ENSONIG00000017445	ENSONIT00000022020	PPM1K	protein phosphatase, Mg2+/Mn2+ dependent 1K [Source:HGNC Symbol;Acc:HGNC:25415]	1.79785	-0.588117	0.124897	ENSONIG00000017445	ENSONIG00000017445
ENSONIG00000008324	ENSONIT00000010479	RSL24D1	ribosomal L24 domain containing 1 [Source:HGNC Symbol;Acc:HGNC:18479]	1.81249	-0.297049	-0.320422	ENSONIG00000008324	ENSONIG00000008324
ENSONIG00000013573	ENSONIT00000017083	DAAM1	dishevelled associated activator of morphogenesis 1 [Source:HGNC Symbol;Acc:HGNC:18142]	1.78942	-0.370102	-0.291507	ENSONIG00000013573	ENSONIG00000013573
ENSONIG00000012840	ENSONIT00000016174	ZFAND5	zinc finger AN1-type containing 5 [Source:HGNC Symbol;Acc:HGNC:13008]	1.71855	-0.461499	-0.338703	ENSONIG00000012840	ENSONIG00000012840
ENSONIG00000006122	ENSONIT00000007719	CHMP5	charged multivesicular body protein 5 [Source:HGNC Symbol;Acc:HGNC:26942]	1.71646	-0.515786	-0.273043	ENSONIG00000006122	ENSONIG00000006122
ENSONIG00000000978	ENSONIT00000001237	GPCPD1	glycerophosphocholine phosphodiesterase 1 [Source:HGNC Symbol;Acc:HGNC:26957]	1.90563	-0.387359	0.0130588	ENSONIG00000000978	ENSONIG00000000978
ENSONIG00000010472	ENSONIT00000013175	FNBP4	formin binding protein 4 [Source:HGNC Symbol;Acc:HGNC:19752]	1.92559	-0.440601	0.193998	ENSONIG00000010472	ENSONIG00000010472
ENSONIG00000011082	ENSONIT00000013961	CA5B	carbonic anhydrase 5B [Source:HGNC Symbol;Acc:HGNC:1378]	1.83936	-0.447907	-0.0634364	ENSONIG00000011082	ENSONIG00000011082
ENSONIG00000009197	ENSONIT00000011574	N/A	N/A	1.64724	-0.640429	-0.254843	ENSONIG00000009197	ENSONIG00000009197
ENSONIG00000003156	ENSONIT00000003957	PROS1	protein S (alpha) [Source:HGNC Symbol;Acc:HGNC:9456]	1.70668	-0.497246	-0.321043	ENSONIG00000003156	ENSONIG00000003156
ENSONIG00000011424	ENSONIT00000014388	N/A	N/A	1.77414	-0.353992	-0.340295	ENSONIG00000011424	ENSONIG00000011424
ENSONIG00000007062	ENSONIT00000008919	N/A	N/A	1.79214	-0.374711	-0.2805	ENSONIG00000007062	ENSONIG00000007062
ENSONIG00000013977	ENSONIT00000017583	N/A	N/A	1.64457	-0.690478	-0.163779	ENSONIG00000013977	ENSONIG00000013977
ENSONIG00000011237	ENSONIT00000014151	OLFM1	olfactomedin 1 [Source:HGNC Symbol;Acc:HGNC:17187]	1.89918	-0.355127	-0.0577768	ENSONIG00000011237	ENSONIG00000011237
ENSONIG00000001705	ENSONIT00000002134	LDHB	lactate dehydrogenase B [Source:HGNC Symbol;Acc:HGNC:6541]	1.86186	-0.491648	0.0971043	ENSONIG00000001705	ENSONIG00000001705
ENSONIG00000002493	ENSONIT00000003123	RTP2	receptor transporter protein 2 [Source:HGNC Symbol;Acc:HGNC:32486]	1.61924	-0.519656	-0.484063	ENSONIG00000002493	ENSONIG00000002493
ENSONIG00000017010	ENSONIT00000021473	GZMA	granzyme A [Source:HGNC Symbol;Acc:HGNC:4708]	1.6247	-0.275628	-0.663953	ENSONIG00000017010	ENSONIG00000017010
ENSONIG00000007058	ENSONIT00000008914	NECAP1	NECAP endocytosis associated 1 [Source:HGNC Symbol;Acc:HGNC:24539]	1.91916	-0.293131	-0.0976639	ENSONIG00000007058	ENSONIG00000007058
ENSONIG00000006291	ENSONIT00000007934	N/A	N/A	1.77244	-0.183615	-0.48245	ENSONIG00000006291	ENSONIG00000006291
ENSONIG00000010536	ENSONIT00000013257	UQCRH	ubiquinol-cytochrome c reductase hinge protein [Source:HGNC Symbol;Acc:HGNC:12590]	1.60264	-0.833954	0.166996	ENSONIG00000010536	ENSONIG00000010536
ENSONIG00000007735	ENSONIT00000009754	ZC3H4	zinc finger CCCH-type containing 4 [Source:HGNC Symbol;Acc:HGNC:17808]	1.85418	-0.375669	-0.138707	ENSONIG00000007735	ENSONIG00000007735
ENSONIG00000013950	ENSONIT00000017548	RALGDS	ral guanine nucleotide dissociation stimulator [Source:HGNC Symbol;Acc:HGNC:9842]	1.81328	-0.375793	-0.233087	ENSONIG00000013950	ENSONIG00000013950
ENSONIG00000021072	ENSONIT00000026398	JUNB	JunB proto-oncogene, AP-1 transcription factor subunit [Source:HGNC Symbol;Acc:HGNC:6205]	1.69835	-0.408137	-0.437497	ENSONIG00000021072	ENSONIG00000021072
ENSONIG00000007929	ENSONIT00000009999	N/A	N/A	1.86598	-0.356829	-0.136679	ENSONIG00000007929	ENSONIG00000007929
ENSONIG00000016035	ENSONIT00000020216	ACADSB	acyl-CoA dehydrogenase, short/branched chain [Source:HGNC Symbol;Acc:HGNC:91]	1.92687	-0.307693	-0.059355	ENSONIG00000016035	ENSONIG00000016035
ENSONIG00000009833	ENSONIT00000012364	N/A	N/A	1.94698	-0.256093	-0.081848	ENSONIG00000009833	ENSONIG00000009833
ENSONIG00000000907	ENSONIT00000001146	SNAP23	synaptosome associated protein 23 [Source:HGNC Symbol;Acc:HGNC:11131]	1.86509	-0.408156	-0.0616452	ENSONIG00000000907	ENSONIG00000000907
ENSONIG00000014997	ENSONIT00000018898	KCP	kielin/chordin-like protein [Source:HGNC Symbol;Acc:HGNC:17585]	1.71984	-0.571115	-0.176407	ENSONIG00000014997	ENSONIG00000014997
ENSONIG00000007668	ENSONIT00000009672	PLD3	phospholipase D family member 3 [Source:HGNC Symbol;Acc:HGNC:17158]	1.75274	-0.512585	-0.186901	ENSONIG00000007668	ENSONIG00000007668
ENSONIG00000007123	ENSONIT00000008990	YIPF3	Yip1 domain family member 3 [Source:HGNC Symbol;Acc:HGNC:21023]	1.89623	-0.148771	-0.29396	ENSONIG00000007123	ENSONIG00000007123
ENSONIG00000007988	ENSONIT00000010068	RPL38	ribosomal protein L38 [Source:HGNC Symbol;Acc:HGNC:10349]	1.69815	-0.418269	-0.428045	ENSONIG00000007988	ENSONIG00000007988
ENSONIG00000001886	ENSONIT00000002361	FZR1	fizzy/cell division cycle 20 related 1 [Source:HGNC Symbol;Acc:HGNC:24824]	1.71088	-0.244105	-0.544707	ENSONIG00000001886	ENSONIG00000001886
ENSONIG00000005700	ENSONIT00000007187	RCSD1	RCSD domain containing 1 [Source:HGNC Symbol;Acc:HGNC:28310]	1.69428	-0.437538	-0.416382	ENSONIG00000005700	ENSONIG00000005700
ENSONIG00000017929	ENSONIT00000022618	PRKCZ	protein kinase C zeta [Source:HGNC Symbol;Acc:HGNC:9412]	1.61953	-0.716903	-0.185722	ENSONIG00000017929	ENSONIG00000017929
ENSONIG00000013134	ENSONIT00000016537	RTN4RL1	reticulon 4 receptor like 1 [Source:HGNC Symbol;Acc:HGNC:21329]	1.63662	-0.482601	-0.486799	ENSONIG00000013134	ENSONIG00000013134
ENSONIG00000016000	ENSONIT00000020171	UGP2	UDP-glucose pyrophosphorylase 2 [Source:HGNC Symbol;Acc:HGNC:12527]	1.83483	-0.429995	-0.105633	ENSONIG00000016000	ENSONIG00000016000
ENSONIG00000001139	ENSONIT00000001441	LTBP4	latent transforming growth factor beta binding protein 4 [Source:HGNC Symbol;Acc:HGNC:6717]	1.76465	-0.51878	-0.144817	ENSONIG00000001139	ENSONIG00000001139
ENSONIG00000004138	ENSONIT00000005218	RPS17	ribosomal protein S17 [Source:HGNC Symbol;Acc:HGNC:10397]	1.9188	-0.33727	-0.0354307	ENSONIG00000004138	ENSONIG00000004138
ENSONIG00000009997	ENSONIT00000012584	HMCN1	hemicentin 1 [Source:HGNC Symbol;Acc:HGNC:19194]	1.75527	-0.407991	-0.321461	ENSONIG00000009997	ENSONIG00000009997
ENSONIG00000010806	ENSONIT00000013596	N/A	N/A	1.91619	-0.295355	-0.101623	ENSONIG00000010806	ENSONIG00000010806
ENSONIG00000004444	ENSONIT00000005598	CCNDBP1	cyclin D1 binding protein 1 [Source:HGNC Symbol;Acc:HGNC:1587]	1.8775	-0.222864	-0.264179	ENSONIG00000004444	ENSONIG00000004444
ENSONIG00000008573	ENSONIT00000010788	METAP2	methionyl aminopeptidase 2 [Source:HGNC Symbol;Acc:HGNC:16672]	1.7326	-0.376987	-0.400265	ENSONIG00000008573	ENSONIG00000008573
ENSONIG00000011010	ENSONIT00000013864	N/A	N/A	1.65017	-0.628587	-0.267327	ENSONIG00000011010	ENSONIG00000011010
ENSONIG00000007137	ENSONIT00000009005	PARK2	parkin RBR E3 ubiquitin protein ligase [Source:HGNC Symbol;Acc:HGNC:8607]	1.8084	-0.317898	-0.3079	ENSONIG00000007137	ENSONIG00000007137
ENSONIG00000009050	ENSONIT00000011391	N/A	N/A	1.81176	-0.632526	0.727882	ENSONIG00000009050	ENSONIG00000009050
ENSONIG00000010186	ENSONIT00000012818	FGG	fibrinogen gamma chain [Source:HGNC Symbol;Acc:HGNC:3694]	1.91276	-0.368035	-0.00124008	ENSONIG00000010186	ENSONIG00000010186
ENSONIG00000016166	ENSONIT00000020378	RPS19	ribosomal protein S19 [Source:HGNC Symbol;Acc:HGNC:10402]	1.79418	-0.197481	-0.436553	ENSONIG00000016166	ENSONIG00000016166
ENSONIG00000014295	ENSONIT00000017986	APP	amyloid beta precursor protein [Source:HGNC Symbol;Acc:HGNC:620]	1.80781	-0.509518	-0.0382262	ENSONIG00000014295	ENSONIG00000014295
ENSONIG00000000105	ENSONIT00000000127	TBC1D9B	TBC1 domain family member 9B [Source:HGNC Symbol;Acc:HGNC:29097]	1.98766	-0.379006	0.257376	ENSONIG00000000105	ENSONIG00000000105
ENSONIG00000006266	ENSONIT00000007898	AQP10	aquaporin 10 [Source:HGNC Symbol;Acc:HGNC:16029]	1.94421	-0.123011	-0.227356	ENSONIG00000006266	ENSONIG00000006266
ENSONIG00000016150	ENSONIT00000020358	APOA4	apolipoprotein A4 [Source:HGNC Symbol;Acc:HGNC:602]	1.67766	-0.379011	-0.502875	ENSONIG00000016150	ENSONIG00000016150
ENSONIG00000018530	ENSONIT00000023349	AMY1B	amylase, alpha 1B (salivary) [Source:HGNC Symbol;Acc:HGNC:475]	1.75242	-0.428826	-0.303402	ENSONIG00000018530	ENSONIG00000018530
ENSONIG00000019773	ENSONIT00000024911	HBZ	hemoglobin subunit zeta [Source:HGNC Symbol;Acc:HGNC:4835]	1.62016	-0.221799	-0.699178	ENSONIG00000019773	ENSONIG00000019773
ENSONIG00000001961	ENSONIT00000002457	SHMT2	serine hydroxymethyltransferase 2 [Source:HGNC Symbol;Acc:HGNC:10852]	1.74423	-0.32752	-0.423401	ENSONIG00000001961	ENSONIG00000001961
ENSONIG00000001895	ENSONIT00000002372	CBSL	cystathionine-beta-synthase like [Source:HGNC Symbol;Acc:HGNC:51829]	1.73086	-0.636857	0.00346065	ENSONIG00000001895	ENSONIG00000001895
ENSONIG00000013301	ENSONIT00000016744	SESN1	sestrin 1 [Source:HGNC Symbol;Acc:HGNC:21595]	1.88818	-0.0800769	-0.358675	ENSONIG00000013301	ENSONIG00000013301
ENSONIG00000002438	ENSONIT00000003051	SLC2A5	solute carrier family 2 member 5 [Source:HGNC Symbol;Acc:HGNC:11010]	1.90277	-0.280427	-0.150715	ENSONIG00000002438	ENSONIG00000002438
ENSONIG00000008958	ENSONIT00000011269	UPP2	uridine phosphorylase 2 [Source:HGNC Symbol;Acc:HGNC:23061]	1.80437	-0.41762	-0.199413	ENSONIG00000008958	ENSONIG00000008958
ENSONIG00000017424	ENSONIT00000021994	RNF114	ring finger protein 114 [Source:HGNC Symbol;Acc:HGNC:13094]	1.71969	-0.531727	-0.241676	ENSONIG00000017424	ENSONIG00000017424
ENSONIG00000007759	ENSONIT00000009781	HIF3A	hypoxia inducible factor 3 alpha subunit [Source:HGNC Symbol;Acc:HGNC:15825]	1.80373	-0.49419	-0.0798539	ENSONIG00000007759	ENSONIG00000007759
ENSONIG00000008523	ENSONIT00000010725	HBP1	HMG-box transcription factor 1 [Source:HGNC Symbol;Acc:HGNC:23200]	1.8011	-0.578655	0.108636	ENSONIG00000008523	ENSONIG00000008523
ENSONIG00000009100	ENSONIT00000011454	CLEC19A	C-type lectin domain family 19 member A [Source:HGNC Symbol;Acc:HGNC:34522]	1.61045	-0.511754	-0.509989	ENSONIG00000009100	ENSONIG00000009100
ENSONIG00000008611	ENSONIT00000010835	ADRB2	adrenoceptor beta 2 [Source:HGNC Symbol;Acc:HGNC:286]	1.65341	-0.391095	-0.537171	ENSONIG00000008611	ENSONIG00000008611
ENSONIG00000011911	ENSONIT00000015009	SLC38A4	solute carrier family 38 member 4 [Source:HGNC Symbol;Acc:HGNC:14679]	1.82443	-0.541672	0.0925794	ENSONIG00000011911	ENSONIG00000011911
ENSONIG00000011278	ENSONIT00000014206	PTGES	prostaglandin E synthase [Source:HGNC Symbol;Acc:HGNC:9599]	1.60485	-0.449372	-0.577739	ENSONIG00000011278	ENSONIG00000011278
ENSONIG00000012222	ENSONIT00000015409	AOX1	aldehyde oxidase 1 [Source:HGNC Symbol;Acc:HGNC:553]	1.70335	-0.0249092	-0.664054	ENSONIG00000012222	ENSONIG00000012222
ENSONIG00000010510	ENSONIT00000013220	N/A	N/A	1.72264	-0.518287	-0.25438	ENSONIG00000010510	ENSONIG00000010510
ENSONIG00000018609	ENSONIT00000023443	INSR	insulin receptor [Source:HGNC Symbol;Acc:HGNC:6091]	1.84852	-0.32237	-0.219483	ENSONIG00000018609	ENSONIG00000018609
ENSONIG00000015644	ENSONIT00000019706	COL6A1	collagen type VI alpha 1 chain [Source:HGNC Symbol;Acc:HGNC:2211]	1.86126	-0.370027	-0.129607	ENSONIG00000015644	ENSONIG00000015644
ENSONIG00000014434	ENSONIT00000018164	COMMD3	COMM domain containing 3 [Source:HGNC Symbol;Acc:HGNC:23332]	1.77943	-0.66486	0.695368	ENSONIG00000014434	ENSONIG00000014434
ENSONIG00000014414	ENSONIT00000018136	GPT	glutamic--pyruvic transaminase [Source:HGNC Symbol;Acc:HGNC:4552]	1.92884	-0.212079	-0.172332	ENSONIG00000014414	ENSONIG00000014414
ENSONIG00000000097	ENSONIT00000000115	KMT2E	lysine methyltransferase 2E [Source:HGNC Symbol;Acc:HGNC:18541]	1.84984	-0.391738	-0.126234	ENSONIG00000000097	ENSONIG00000000097
ENSONIG00000007079	ENSONIT00000008938	GCH1	GTP cyclohydrolase 1 [Source:HGNC Symbol;Acc:HGNC:4193]	1.87307	-0.327793	-0.158575	ENSONIG00000007079	ENSONIG00000007079
ENSONIG00000010104	ENSONIT00000012717	NR2F6	nuclear receptor subfamily 2 group F member 6 [Source:HGNC Symbol;Acc:HGNC:7977]	1.73604	-0.459152	-0.302745	ENSONIG00000010104	ENSONIG00000010104
ENSONIG00000008409	ENSONIT00000010581	FCGRT	Fc fragment of IgG receptor and transporter [Source:HGNC Symbol;Acc:HGNC:3621]	1.61468	-0.758064	-0.0985478	ENSONIG00000008409	ENSONIG00000008409
ENSONIG00000013510	ENSONIT00000017001	ACACB	acetyl-CoA carboxylase beta [Source:HGNC Symbol;Acc:HGNC:85]	1.80746	-0.608088	0.247746	ENSONIG00000013510	ENSONIG00000013510
ENSONIG00000006516	ENSONIT00000008222	N/A	N/A	1.70669	-0.367903	-0.458457	ENSONIG00000006516	ENSONIG00000006516
ENSONIG00000013299	ENSONIT00000016742	N/A	N/A	1.85301	-0.308215	-0.226008	ENSONIG00000013299	ENSONIG00000013299
ENSONIG00000010192	ENSONIT00000012825	FGFR2	fibroblast growth factor receptor 2 [Source:HGNC Symbol;Acc:HGNC:3689]	1.87426	-0.525677	0.249758	ENSONIG00000010192	ENSONIG00000010192
ENSONIG00000004005	ENSONIT00000005051	N/A	N/A	1.6287	-0.524359	-0.459382	ENSONIG00000004005	ENSONIG00000004005
ENSONIG00000007477	ENSONIT00000009433	ETHE1	ETHE1, persulfide dioxygenase [Source:HGNC Symbol;Acc:HGNC:23287]	1.74746	-0.482388	-0.245431	ENSONIG00000007477	ENSONIG00000007477
ENSONIG00000005569	ENSONIT00000007008	HIPK3	homeodomain interacting protein kinase 3 [Source:HGNC Symbol;Acc:HGNC:4915]	1.91237	-0.14026	-0.271546	ENSONIG00000005569	ENSONIG00000005569
ENSONIG00000017687	ENSONIT00000022320	ZMYND11	zinc finger MYND-type containing 11 [Source:HGNC Symbol;Acc:HGNC:16966]	1.75852	-0.597505	0.000119697	ENSONIG00000017687	ENSONIG00000017687
ENSONIG00000008450	ENSONIT00000010634	CBX7	chromobox 7 [Source:HGNC Symbol;Acc:HGNC:1557]	1.64563	-0.556925	-0.383857	ENSONIG00000008450	ENSONIG00000008450
ENSONIG00000003360	ENSONIT00000004230	ELF2	E74 like ETS transcription factor 2 [Source:HGNC Symbol;Acc:HGNC:3317]	1.86536	-0.374174	-0.113699	ENSONIG00000003360	ENSONIG00000003360
ENSONIG00000009354	ENSONIT00000011764	CASKIN2	CASK interacting protein 2 [Source:HGNC Symbol;Acc:HGNC:18200]	1.77518	-0.599445	0.0674338	ENSONIG00000009354	ENSONIG00000009354
ENSONIG00000008684	ENSONIT00000010923	VMO1	vitelline membrane outer layer 1 homolog [Source:HGNC Symbol;Acc:HGNC:30387]	1.74267	-0.706633	0.49186	ENSONIG00000008684	ENSONIG00000008684
ENSONIG00000001595	ENSONIT00000001998	NIPSNAP3A	nipsnap homolog 3A [Source:HGNC Symbol;Acc:HGNC:23619]	1.61568	-0.390403	-0.604626	ENSONIG00000001595	ENSONIG00000001595
ENSONIG00000017809	ENSONIT00000022469	SLC23A1	solute carrier family 23 member 1 [Source:HGNC Symbol;Acc:HGNC:10974]	1.78291	-0.356218	-0.32014	ENSONIG00000017809	ENSONIG00000017809
ENSONIG00000008294	ENSONIT00000010445	N/A	N/A	1.48454	-0.955529	0.450407	ENSONIG00000008294	ENSONIG00000008294
ENSONIG00000018273	ENSONIT00000023028	G6PC	glucose-6-phosphatase catalytic subunit [Source:HGNC Symbol;Acc:HGNC:4056]	1.80648	-0.446917	-0.151871	ENSONIG00000018273	ENSONIG00000018273
ENSONIG00000002650	ENSONIT00000003320	CYP2J2	cytochrome P450 family 2 subfamily J member 2 [Source:HGNC Symbol;Acc:HGNC:2634]	1.84928	-0.430758	-0.0660275	ENSONIG00000002650	ENSONIG00000002650
ENSONIG00000012780	ENSONIT00000016103	C7	complement component 7 [Source:HGNC Symbol;Acc:HGNC:1346]	1.65608	-0.683356	-0.142345	ENSONIG00000012780	ENSONIG00000012780
ENSONIG00000012517	ENSONIT00000015773	NR5A2	nuclear receptor subfamily 5 group A member 2 [Source:HGNC Symbol;Acc:HGNC:7984]	1.90664	-0.322617	-0.0870796	ENSONIG00000012517	ENSONIG00000012517
ENSONIG00000005236	ENSONIT00000006582	SHISA4	shisa family member 4 [Source:HGNC Symbol;Acc:HGNC:27139]	1.73035	-0.452038	-0.324122	ENSONIG00000005236	ENSONIG00000005236
ENSONIG00000018452	ENSONIT00000023249	HLA-DRA	major histocompatibility complex, class II, DR alpha [Source:HGNC Symbol;Acc:HGNC:4947]	1.71147	-0.594753	-0.156483	ENSONIG00000018452	ENSONIG00000018452
ENSONIG00000005746	ENSONIT00000007246	CCPG1	cell cycle progression 1 [Source:HGNC Symbol;Acc:HGNC:24227]	1.64974	-0.489232	-0.453479	ENSONIG00000005746	ENSONIG00000005746
ENSONIG00000019488	ENSONIT00000024553	ADH1A	alcohol dehydrogenase 1A (class I), alpha polypeptide [Source:HGNC Symbol;Acc:HGNC:249]	1.92833	0.174553	-0.429502	ENSONIG00000019488	ENSONIG00000019488
ENSONIG00000015179	ENSONIT00000019123	N/A	N/A	1.88268	-0.298566	-0.173139	ENSONIG00000015179	ENSONIG00000015179
ENSONIG00000014526	ENSONIT00000018296	ACER2	alkaline ceramidase 2 [Source:HGNC Symbol;Acc:HGNC:23675]	1.7701	-0.393845	-0.305852	ENSONIG00000014526	ENSONIG00000014526
ENSONIG00000019383	ENSONIT00000024420	KRT18	keratin 18 [Source:HGNC Symbol;Acc:HGNC:6430]	1.74437	-0.593454	-0.0577251	ENSONIG00000019383	ENSONIG00000019383
ENSONIG00000006584	ENSONIT00000008315	SLC25A45	solute carrier family 25 member 45 [Source:HGNC Symbol;Acc:HGNC:27442]	1.85547	0.564119	-0.592794	ENSONIG00000006584	ENSONIG00000006584
ENSONIG00000018629	ENSONIT00000023469	N/A	N/A	1.69836	-0.607074	-0.171118	ENSONIG00000018629	ENSONIG00000018629
ENSONIG00000008143	ENSONIT00000010262	N/A	N/A	1.62502	-0.0798885	-0.75058	ENSONIG00000008143	ENSONIG00000008143
ENSONIG00000012637	ENSONIT00000015920	SPR	sepiapterin reductase (7,8-dihydrobiopterin:NADP+ oxidoreductase) [Source:HGNC Symbol;Acc:HGNC:11257]	1.81206	-0.188073	-0.412596	ENSONIG00000012637	ENSONIG00000012637
ENSONIG00000012382	ENSONIT00000015611	N/A	N/A	1.70667	-0.688503	0.0648459	ENSONIG00000012382	ENSONIG00000012382
ENSONIG00000019293	ENSONIT00000024299	RASSF5	Ras association domain family member 5 [Source:HGNC Symbol;Acc:HGNC:17609]	1.56371	-0.882312	0.453564	ENSONIG00000019293	ENSONIG00000019293
ENSONIG00000001571	ENSONIT00000001964	SLC39A1	solute carrier family 39 member 1 [Source:HGNC Symbol;Acc:HGNC:12876]	1.52439	0.439779	-0.919943	ENSONIG00000001571	ENSONIG00000001571
ENSONIG00000002915	ENSONIT00000003653	ANO5	anoctamin 5 [Source:HGNC Symbol;Acc:HGNC:27337]	1.64346	0.10501	-0.77649	ENSONIG00000002915	ENSONIG00000002915
ENSONIG00000008523	ENSONIT00000010726	HBP1	HMG-box transcription factor 1 [Source:HGNC Symbol;Acc:HGNC:23200]	1.67063	-0.665813	-0.134586	ENSONIG00000008523	ENSONIG00000008523
ENSONIG00000012887	ENSONIT00000016233	SVEP1	sushi, von Willebrand factor type A, EGF and pentraxin domain containing 1 [Source:HGNC Symbol;Acc:HGNC:15985]	1.66552	-0.720267	-0.00802874	ENSONIG00000012887	ENSONIG00000012887
ENSONIG00000017836	ENSONIT00000022506	ZNF185	zinc finger protein 185 (LIM domain) [Source:HGNC Symbol;Acc:HGNC:12976]	1.82676	-0.478551	-0.0429317	ENSONIG00000017836	ENSONIG00000017836
ENSONIG00000008501	ENSONIT00000010696	PLEKHA5	pleckstrin homology domain containing A5 [Source:HGNC Symbol;Acc:HGNC:30036]	1.9837	-0.362193	0.200364	ENSONIG00000008501	ENSONIG00000008501
ENSONIG00000001175	ENSONIT00000001485	IL1RAP	interleukin 1 receptor accessory protein [Source:HGNC Symbol;Acc:HGNC:5995]	1.65209	-0.600812	-0.307022	ENSONIG00000001175	ENSONIG00000001175
ENSONIG00000013209	ENSONIT00000016627	DIABLO	diablo IAP-binding mitochondrial protein [Source:HGNC Symbol;Acc:HGNC:21528]	1.7632	-0.662162	0.253515	ENSONIG00000013209	ENSONIG00000013209
ENSONIG00000010658	ENSONIT00000013409	CETP	cholesteryl ester transfer protein [Source:HGNC Symbol;Acc:HGNC:1869]	1.92403	-0.433779	0.170179	ENSONIG00000010658	ENSONIG00000010658
ENSONIG00000019080	ENSONIT00000024042	ARHGEF25	Rho guanine nucleotide exchange factor 25 [Source:HGNC Symbol;Acc:HGNC:30275]	1.75545	-0.492205	-0.211596	ENSONIG00000019080	ENSONIG00000019080
ENSONIG00000000435	ENSONIT00000000550	RPS12	ribosomal protein S12 [Source:HGNC Symbol;Acc:HGNC:10385]	1.61762	-0.783681	-0.00174285	ENSONIG00000000435	ENSONIG00000000435
ENSONIG00000009667	ENSONIT00000012152	IGFBP1	insulin like growth factor binding protein 1 [Source:HGNC Symbol;Acc:HGNC:5469]	1.60078	-0.558229	-0.480734	ENSONIG00000009667	ENSONIG00000009667
ENSONIG00000020393	ENSONIT00000025719	N/A	N/A	1.73121	-0.542152	-0.195331	ENSONIG00000020393	ENSONIG00000020393
ENSONIG00000007523	ENSONIT00000009495	SOCS2	suppressor of cytokine signaling 2 [Source:HGNC Symbol;Acc:HGNC:19382]	1.70442	-0.446469	-0.386048	ENSONIG00000007523	ENSONIG00000007523
ENSONIG00000018802	ENSONIT00000023693	LGALS8	galectin 8 [Source:HGNC Symbol;Acc:HGNC:6569]	1.49068	0.415268	-0.952972	ENSONIG00000018802	ENSONIG00000018802
ENSONIG00000010845	ENSONIT00000013648	GRN	granulin [Source:HGNC Symbol;Acc:HGNC:4601]	1.69715	-0.302424	-0.527902	ENSONIG00000010845	ENSONIG00000010845
ENSONIG00000003512	ENSONIT00000004425	N/A	N/A	1.71215	-0.608655	-0.12678	ENSONIG00000003512	ENSONIG00000003512
ENSONIG00000015340	ENSONIT00000019317	N/A	N/A	1.79362	-0.269123	-0.381788	ENSONIG00000015340	ENSONIG00000015340
ENSONIG00000017307	ENSONIT00000021845	FAXDC2	fatty acid hydroxylase domain containing 2 [Source:HGNC Symbol;Acc:HGNC:1334]	1.70162	-0.452812	-0.384968	ENSONIG00000017307	ENSONIG00000017307
ENSONIG00000004622	ENSONIT00000005823	SMAP2	small ArfGAP2 [Source:HGNC Symbol;Acc:HGNC:25082]	1.64054	-0.701524	-0.151822	ENSONIG00000004622	ENSONIG00000004622
ENSONIG00000018919	ENSONIT00000023846	TOM1	target of myb1 membrane trafficking protein [Source:HGNC Symbol;Acc:HGNC:11982]	1.70305	-0.524817	-0.292619	ENSONIG00000018919	ENSONIG00000018919
ENSONIG00000019302	ENSONIT00000024314	SNED1	sushi, nidogen and EGF like domains 1 [Source:HGNC Symbol;Acc:HGNC:24696]	1.72096	-0.619924	-0.0741385	ENSONIG00000019302	ENSONIG00000019302
ENSONIG00000002124	ENSONIT00000002649	N/A	N/A	1.76591	-0.519871	-0.139481	ENSONIG00000002124	ENSONIG00000002124
ENSONIG00000001724	ENSONIT00000002158	PRRG1	proline rich and Gla domain 1 [Source:HGNC Symbol;Acc:HGNC:9469]	1.7789	-0.395307	-0.285238	ENSONIG00000001724	ENSONIG00000001724
ENSONIG00000015812	ENSONIT00000019923	ARVCF	armadillo repeat gene deleted in velocardiofacial syndrome [Source:HGNC Symbol;Acc:HGNC:728]	1.74092	-0.478731	-0.266043	ENSONIG00000015812	ENSONIG00000015812
ENSONIG00000002383	ENSONIT00000002979	N/A	N/A	1.75487	-0.421614	-0.306615	ENSONIG00000002383	ENSONIG00000002383
ENSONIG00000010841	ENSONIT00000013643	SLC43A2	solute carrier family 43 member 2 [Source:HGNC Symbol;Acc:HGNC:23087]	1.64799	-0.533316	-0.407765	ENSONIG00000010841	ENSONIG00000010841
ENSONIG00000009697	ENSONIT00000012188	DSC3	desmocollin 3 [Source:HGNC Symbol;Acc:HGNC:3037]	1.89948	-0.365459	-0.0407815	ENSONIG00000009697	ENSONIG00000009697
ENSONIG00000021171	ENSONIT00000026497	APOF	apolipoprotein F [Source:HGNC Symbol;Acc:HGNC:615]	1.69358	-0.441835	-0.41336	ENSONIG00000021171	ENSONIG00000021171
ENSONIG00000014760	ENSONIT00000018599	ZP4	zona pellucida glycoprotein 4 [Source:HGNC Symbol;Acc:HGNC:15770]	1.62732	-0.442331	-0.54215	ENSONIG00000014760	ENSONIG00000014760
ENSONIG00000000428	ENSONIT00000000543	SSC5D	scavenger receptor cysteine rich family member with 5 domains [Source:HGNC Symbol;Acc:HGNC:26641]	1.96709	-0.410033	0.266692	ENSONIG00000000428	ENSONIG00000000428
ENSONIG00000002536	ENSONIT00000003177	UPF3B	UPF3 regulator of nonsense transcripts homolog B (yeast) [Source:HGNC Symbol;Acc:HGNC:20439]	1.89889	0.229649	-0.488221	ENSONIG00000002536	ENSONIG00000002536
ENSONIG00000017521	ENSONIT00000022111	PDZD3	PDZ domain containing 3 [Source:HGNC Symbol;Acc:HGNC:19891]	1.68628	-0.646566	-0.126973	ENSONIG00000017521	ENSONIG00000017521
ENSONIG00000016650	ENSONIT00000020993	N/A	N/A	1.73445	-0.276823	-0.482011	ENSONIG00000016650	ENSONIG00000016650
ENSONIG00000005202	ENSONIT00000006540	KLHL4	kelch like family member 4 [Source:HGNC Symbol;Acc:HGNC:6355]	1.63292	-0.248427	-0.666214	ENSONIG00000005202	ENSONIG00000005202
ENSONIG00000012911	ENSONIT00000016261	NELFA	negative elongation factor complex member A [Source:HGNC Symbol;Acc:HGNC:12768]	1.77626	-0.176238	-0.480932	ENSONIG00000012911	ENSONIG00000012911
ENSONIG00000015433	ENSONIT00000019437	COL4A3BP	collagen type IV alpha 3 binding protein [Source:HGNC Symbol;Acc:HGNC:2205]	1.8943	-0.313685	-0.128177	ENSONIG00000015433	ENSONIG00000015433
ENSONIG00000012808	ENSONIT00000016137	TJP2	tight junction protein 2 [Source:HGNC Symbol;Acc:HGNC:11828]	1.89685	0.0304461	-0.410177	ENSONIG00000012808	ENSONIG00000012808
ENSONIG00000013085	ENSONIT00000016474	PNP	purine nucleoside phosphorylase [Source:HGNC Symbol;Acc:HGNC:7892]	1.7304	-0.505289	-0.254211	ENSONIG00000013085	ENSONIG00000013085
ENSONIG00000020581	ENSONIT00000025907	RAB9B	RAB9B, member RAS oncogene family [Source:HGNC Symbol;Acc:HGNC:14090]	1.79843	-0.537013	-0.00904941	ENSONIG00000020581	ENSONIG00000020581
ENSONIG00000000615	ENSONIT00000000780	RPL22	ribosomal protein L22 [Source:HGNC Symbol;Acc:HGNC:10315]	1.89712	-0.270403	-0.174755	ENSONIG00000000615	ENSONIG00000000615
ENSONIG00000001226	ENSONIT00000001547	ELL	elongation factor for RNA polymerase II [Source:HGNC Symbol;Acc:HGNC:23114]	1.65342	-0.386391	-0.540963	ENSONIG00000001226	ENSONIG00000001226
ENSONIG00000014174	ENSONIT00000017831	ILDR1	immunoglobulin like domain containing receptor 1 [Source:HGNC Symbol;Acc:HGNC:28741]	1.82989	-0.328704	-0.252076	ENSONIG00000014174	ENSONIG00000014174
ENSONIG00000019674	ENSONIT00000024787	MAFF	MAF bZIP transcription factor F [Source:HGNC Symbol;Acc:HGNC:6780]	1.68275	-0.0664183	-0.676866	ENSONIG00000019674	ENSONIG00000019674
ENSONIG00000008104	ENSONIT00000010217	STYK1	serine/threonine/tyrosine kinase 1 [Source:HGNC Symbol;Acc:HGNC:18889]	1.63653	-0.812054	0.35457	ENSONIG00000008104	ENSONIG00000008104
ENSONIG00000017758	ENSONIT00000022408	N/A	N/A	1.80877	-0.0469156	-0.503748	ENSONIG00000017758	ENSONIG00000017758
ENSONIG00000018526	ENSONIT00000023345	AMY2B	amylase, alpha 2B (pancreatic) [Source:HGNC Symbol;Acc:HGNC:478]	1.70438	-0.6482	-0.0626916	ENSONIG00000018526	ENSONIG00000018526
ENSONIG00000011868	ENSONIT00000014953	N/A	N/A	1.70625	-0.571096	-0.213619	ENSONIG00000011868	ENSONIG00000011868
ENSONIG00000000258	ENSONIT00000000327	PRF1	perforin 1 [Source:HGNC Symbol;Acc:HGNC:9360]	1.59562	-0.53411	-0.517192	ENSONIG00000000258	ENSONIG00000000258
ENSONIG00000005811	ENSONIT00000007322	CTDSPL	CTD small phosphatase like [Source:HGNC Symbol;Acc:HGNC:16890]	1.64328	-0.773352	0.0886577	ENSONIG00000005811	ENSONIG00000005811
ENSONIG00000008591	ENSONIT00000010809	F9	coagulation factor IX [Source:HGNC Symbol;Acc:HGNC:3551]	1.92748	-0.26836	-0.110504	ENSONIG00000008591	ENSONIG00000008591
ENSONIG00000013878	ENSONIT00000017463	TECPR2	tectonin beta-propeller repeat containing 2 [Source:HGNC Symbol;Acc:HGNC:19957]	1.98455	-0.362553	0.204082	ENSONIG00000013878	ENSONIG00000013878
ENSONIG00000001672	ENSONIT00000002093	BTBD6	BTB domain containing 6 [Source:HGNC Symbol;Acc:HGNC:19897]	1.78882	-0.193062	-0.448756	ENSONIG00000001672	ENSONIG00000001672
ENSONIG00000003468	ENSONIT00000004369	CD81	CD81 molecule [Source:HGNC Symbol;Acc:HGNC:1701]	1.94366	-0.400116	0.155302	ENSONIG00000003468	ENSONIG00000003468
ENSONIG00000015898	ENSONIT00000020042	TMPRSS2	transmembrane protease, serine 2 [Source:HGNC Symbol;Acc:HGNC:11876]	1.93788	-0.066717	-0.28351	ENSONIG00000015898	ENSONIG00000015898
ENSONIG00000006789	ENSONIT00000008573	CEP85	centrosomal protein 85 [Source:HGNC Symbol;Acc:HGNC:25309]	1.75028	-0.387833	-0.353837	ENSONIG00000006789	ENSONIG00000006789
ENSONIG00000012562	ENSONIT00000015830	N/A	N/A	1.66487	-0.447061	-0.465712	ENSONIG00000012562	ENSONIG00000012562
ENSONIG00000005307	ENSONIT00000006681	CANT1	calcium activated nucleotidase 1 [Source:HGNC Symbol;Acc:HGNC:19721]	1.7763	-0.403995	-0.280655	ENSONIG00000005307	ENSONIG00000005307
ENSONIG00000017552	ENSONIT00000022152	N/A	N/A	1.90476	-0.229524	-0.203347	ENSONIG00000017552	ENSONIG00000017552
ENSONIG00000015833	ENSONIT00000019947	EEF2K	eukaryotic elongation factor 2 kinase [Source:HGNC Symbol;Acc:HGNC:24615]	1.75296	-0.544716	-0.131081	ENSONIG00000015833	ENSONIG00000015833
ENSONIG00000008754	ENSONIT00000011014	ETNPPL	ethanolamine-phosphate phospho-lyase [Source:HGNC Symbol;Acc:HGNC:14404]	1.82044	-0.173018	-0.408999	ENSONIG00000008754	ENSONIG00000008754
ENSONIG00000017505	ENSONIT00000022093	CYP2U1	cytochrome P450 family 2 subfamily U member 1 [Source:HGNC Symbol;Acc:HGNC:20582]	1.66923	-0.549144	-0.339475	ENSONIG00000017505	ENSONIG00000017505
ENSONIG00000017002	ENSONIT00000021461	IL1R2	interleukin 1 receptor type 2 [Source:HGNC Symbol;Acc:HGNC:5994]	1.64106	-0.59153	-0.34797	ENSONIG00000017002	ENSONIG00000017002
ENSONIG00000013221	ENSONIT00000016642	PCSK5	proprotein convertase subtilisin/kexin type 5 [Source:HGNC Symbol;Acc:HGNC:8747]	1.76966	-0.496064	-0.169336	ENSONIG00000013221	ENSONIG00000013221
ENSONIG00000018825	ENSONIT00000023724	KIDINS220	kinase D-interacting substrate 220kDa [Source:HGNC Symbol;Acc:HGNC:29508]	1.86067	-0.52463	0.185548	ENSONIG00000018825	ENSONIG00000018825
ENSONIG00000018198	ENSONIT00000022942	CHMP2A	charged multivesicular body protein 2A [Source:HGNC Symbol;Acc:HGNC:30216]	1.76073	-0.37839	-0.342331	ENSONIG00000018198	ENSONIG00000018198
ENSONIG00000001479	ENSONIT00000001855	LSR	lipolysis stimulated lipoprotein receptor [Source:HGNC Symbol;Acc:HGNC:29572]	1.85158	-0.278614	-0.260754	ENSONIG00000001479	ENSONIG00000001479
ENSONIG00000010925	ENSONIT00000013755	ADAMTS13	ADAM metallopeptidase with thrombospondin type 1 motif 13 [Source:HGNC Symbol;Acc:HGNC:1366]	1.763	-0.356179	-0.360454	ENSONIG00000010925	ENSONIG00000010925
ENSONIG00000007599	ENSONIT00000009584	PLPP1	phospholipid phosphatase 1 [Source:HGNC Symbol;Acc:HGNC:9228]	1.88469	-0.149226	-0.31438	ENSONIG00000007599	ENSONIG00000007599
ENSONIG00000005851	ENSONIT00000007375	N/A	N/A	1.63007	-0.537624	-0.441621	ENSONIG00000005851	ENSONIG00000005851
ENSONIG00000013677	ENSONIT00000017225	EPG5	ectopic P-granules autophagy protein 5 homolog [Source:HGNC Symbol;Acc:HGNC:29331]	1.92782	-0.402928	0.109983	ENSONIG00000013677	ENSONIG00000013677
ENSONIG00000002791	ENSONIT00000003500	DAB1	DAB1, reelin adaptor protein [Source:HGNC Symbol;Acc:HGNC:2661]	1.85954	-0.249081	-0.274246	ENSONIG00000002791	ENSONIG00000002791
ENSONIG00000008788	ENSONIT00000011058	KIT	KIT proto-oncogene receptor tyrosine kinase [Source:HGNC Symbol;Acc:HGNC:6342]	1.69434	-0.590082	-0.213431	ENSONIG00000008788	ENSONIG00000008788
ENSONIG00000014377	ENSONIT00000018093	RPL29	ribosomal protein L29 [Source:HGNC Symbol;Acc:HGNC:10331]	1.7171	-0.348739	-0.455653	ENSONIG00000014377	ENSONIG00000014377
ENSONIG00000008160	ENSONIT00000010283	SLC25A38	solute carrier family 25 member 38 [Source:HGNC Symbol;Acc:HGNC:26054]	1.64926	-0.499148	-0.443884	ENSONIG00000008160	ENSONIG00000008160
ENSONIG00000008646	ENSONIT00000010880	BNIP1	BCL2 interacting protein 1 [Source:HGNC Symbol;Acc:HGNC:1082]	1.81903	-0.438174	-0.133453	ENSONIG00000008646	ENSONIG00000008646
ENSONIG00000019406	ENSONIT00000024448	YPEL3	yippee like 3 [Source:HGNC Symbol;Acc:HGNC:18327]	1.65129	-0.489518	-0.450001	ENSONIG00000019406	ENSONIG00000019406
ENSONIG00000003536	ENSONIT00000004455	N/A	N/A	1.72412	-0.548211	-0.204133	ENSONIG00000003536	ENSONIG00000003536
ENSONIG00000016834	ENSONIT00000021230	GPKOW	G-patch domain and KOW motifs [Source:HGNC Symbol;Acc:HGNC:30677]	1.70167	-0.458218	-0.378862	ENSONIG00000016834	ENSONIG00000016834
ENSONIG00000017357	ENSONIT00000021905	N/A	N/A	1.63384	-0.446967	-0.525804	ENSONIG00000017357	ENSONIG00000017357
ENSONIG00000008981	ENSONIT00000011302	RIMS1	regulating synaptic membrane exocytosis 1 [Source:HGNC Symbol;Acc:HGNC:17282]	1.70589	-0.58512	-0.190262	ENSONIG00000008981	ENSONIG00000008981
ENSONIG00000006391	ENSONIT00000008062	N/A	N/A	1.79589	-0.129716	-0.478031	ENSONIG00000006391	ENSONIG00000006391
ENSONIG00000018076	ENSONIT00000022796	HMOX1	heme oxygenase 1 [Source:HGNC Symbol;Acc:HGNC:5013]	1.60085	-0.520918	-0.52002	ENSONIG00000018076	ENSONIG00000018076
ENSONIG00000016413	ENSONIT00000020689	C3	complement component 3 [Source:HGNC Symbol;Acc:HGNC:1318]	1.7897	-0.60254	0.137651	ENSONIG00000016413	ENSONIG00000016413
ENSONIG00000001489	ENSONIT00000001866	HBB	hemoglobin subunit beta [Source:HGNC Symbol;Acc:HGNC:4827]	1.84248	-0.128156	-0.402779	ENSONIG00000001489	ENSONIG00000001489
ENSONIG00000001645	ENSONIT00000002063	NOTCH3	notch 3 [Source:HGNC Symbol;Acc:HGNC:7883]	1.76907	0.170384	-0.637487	ENSONIG00000001645	ENSONIG00000001645
ENSONIG00000012886	ENSONIT00000016232	SVEP1	sushi, von Willebrand factor type A, EGF and pentraxin domain containing 1 [Source:HGNC Symbol;Acc:HGNC:15985]	1.68971	-0.464431	-0.397183	ENSONIG00000012886	ENSONIG00000012886
ENSONIG00000017273	ENSONIT00000021804	MAGI1	membrane associated guanylate kinase, WW and PDZ domain containing 1 [Source:HGNC Symbol;Acc:HGNC:946]	1.82333	-0.355556	-0.235311	ENSONIG00000017273	ENSONIG00000017273
ENSONIG00000019058	ENSONIT00000024016	WAPL	WAPL cohesin release factor [Source:HGNC Symbol;Acc:HGNC:23293]	1.59866	-0.508942	-0.536122	ENSONIG00000019058	ENSONIG00000019058
ENSONIG00000002548	ENSONIT00000003190	STAP2	signal transducing adaptor family member 2 [Source:HGNC Symbol;Acc:HGNC:30430]	1.55429	-0.89488	0.295396	ENSONIG00000002548	ENSONIG00000002548
ENSONIG00000012500	ENSONIT00000015753	N/A	N/A	1.61503	-0.427028	-0.577535	ENSONIG00000012500	ENSONIG00000012500
ENSONIG00000020657	ENSONIT00000025983	ZBTB26	zinc finger and BTB domain containing 26 [Source:HGNC Symbol;Acc:HGNC:23383]	1.77313	-0.512176	-0.133089	ENSONIG00000020657	ENSONIG00000020657
ENSONIG00000005449	ENSONIT00000006850	FOXO4	forkhead box O4 [Source:HGNC Symbol;Acc:HGNC:7139]	1.67244	-0.67624	-0.10422	ENSONIG00000005449	ENSONIG00000005449
ENSONIG00000015204	ENSONIT00000019152	CDC14B	cell division cycle 14B [Source:HGNC Symbol;Acc:HGNC:1719]	1.89865	-0.341297	-0.0798096	ENSONIG00000015204	ENSONIG00000015204
ENSONIG00000006869	ENSONIT00000008672	RNF19A	ring finger protein 19A, RBR E3 ubiquitin protein ligase [Source:HGNC Symbol;Acc:HGNC:13432]	1.79563	-0.476077	-0.133648	ENSONIG00000006869	ENSONIG00000006869
ENSONIG00000012302	ENSONIT00000015506	ATRN	attractin [Source:HGNC Symbol;Acc:HGNC:885]	1.97639	-0.366495	0.18594	ENSONIG00000012302	ENSONIG00000012302
ENSONIG00000000294	ENSONIT00000000368	N/A	N/A	1.66863	-0.717329	-0.00435761	ENSONIG00000000294	ENSONIG00000000294
ENSONIG00000003999	ENSONIT00000005044	N/A	N/A	1.6835	-0.486141	-0.385941	ENSONIG00000003999	ENSONIG00000003999
ENSONIG00000002140	ENSONIT00000002669	CTRC	chymotrypsin C [Source:HGNC Symbol;Acc:HGNC:2523]	1.84055	-0.474199	-0.0106796	ENSONIG00000002140	ENSONIG00000002140
ENSONIG00000009206	ENSONIT00000011586	ITGA2B	integrin subunit alpha 2b [Source:HGNC Symbol;Acc:HGNC:6138]	1.90099	-0.416708	0.0557071	ENSONIG00000009206	ENSONIG00000009206
ENSONIG00000013666	ENSONIT00000017208	CFI	complement factor I [Source:HGNC Symbol;Acc:HGNC:5394]	1.9028	-0.424569	0.0776615	ENSONIG00000013666	ENSONIG00000013666
ENSONIG00000004502	ENSONIT00000005673	CCDC126	coiled-coil domain containing 126 [Source:HGNC Symbol;Acc:HGNC:22398]	1.75039	-0.374854	-0.366986	ENSONIG00000004502	ENSONIG00000004502
ENSONIG00000008995	ENSONIT00000011320	N/A	N/A	1.87387	-0.395032	-0.0599956	ENSONIG00000008995	ENSONIG00000008995
ENSONIG00000005233	ENSONIT00000006578	CYP2W1	cytochrome P450 family 2 subfamily W member 1 [Source:HGNC Symbol;Acc:HGNC:20243]	1.70994	-0.545087	-0.245906	ENSONIG00000005233	ENSONIG00000005233
ENSONIG00000002996	ENSONIT00000003753	MCEE	methylmalonyl-CoA epimerase [Source:HGNC Symbol;Acc:HGNC:16732]	1.85239	-0.280527	-0.257133	ENSONIG00000002996	ENSONIG00000002996
ENSONIG00000001178	ENSONIT00000001489	NFKBIA	NFKB inhibitor alpha [Source:HGNC Symbol;Acc:HGNC:7797]	1.77459	-0.480379	-0.181349	ENSONIG00000001178	ENSONIG00000001178
ENSONIG00000010123	ENSONIT00000012739	EGLN1	egl-9 family hypoxia inducible factor 1 [Source:HGNC Symbol;Acc:HGNC:1232]	1.86273	-0.0334025	-0.428279	ENSONIG00000010123	ENSONIG00000010123
ENSONIG00000013241	ENSONIT00000016665	MORF4L1	mortality factor 4 like 1 [Source:HGNC Symbol;Acc:HGNC:16989]	1.69471	-0.43603	-0.417054	ENSONIG00000013241	ENSONIG00000013241
ENSONIG00000015629	ENSONIT00000019687	MFGE8	milk fat globule-EGF factor 8 protein [Source:HGNC Symbol;Acc:HGNC:7036]	1.79953	-0.524198	-0.0333161	ENSONIG00000015629	ENSONIG00000015629
ENSONIG00000002748	ENSONIT00000003444	FMO3	flavin containing monooxygenase 3 [Source:HGNC Symbol;Acc:HGNC:3771]	1.91186	-0.134039	-0.277595	ENSONIG00000002748	ENSONIG00000002748
ENSONIG00000017327	ENSONIT00000021870	EGFR	epidermal growth factor receptor [Source:HGNC Symbol;Acc:HGNC:3236]	1.72497	-0.524074	-0.24001	ENSONIG00000017327	ENSONIG00000017327
ENSONIG00000018751	ENSONIT00000023627	SLC22A14	solute carrier family 22 member 14 [Source:HGNC Symbol;Acc:HGNC:8495]	1.72931	-0.408679	-0.374945	ENSONIG00000018751	ENSONIG00000018751
ENSONIG00000019292	ENSONIT00000024298	DYRK3	dual specificity tyrosine phosphorylation regulated kinase 3 [Source:HGNC Symbol;Acc:HGNC:3094]	1.82512	-0.294679	-0.297713	ENSONIG00000019292	ENSONIG00000019292
ENSONIG00000004514	ENSONIT00000005686	GPNMB	glycoprotein nmb [Source:HGNC Symbol;Acc:HGNC:4462]	1.6314	-0.553901	-0.41956	ENSONIG00000004514	ENSONIG00000004514
ENSONIG00000009294	ENSONIT00000011696	EEF1D	eukaryotic translation elongation factor 1 delta [Source:HGNC Symbol;Acc:HGNC:3211]	1.76994	-0.454115	-0.231003	ENSONIG00000009294	ENSONIG00000009294
ENSONIG00000000569	ENSONIT00000000721	FUCA2	fucosidase, alpha-L- 2, plasma [Source:HGNC Symbol;Acc:HGNC:4008]	1.95299	0.00946614	-0.309906	ENSONIG00000000569	ENSONIG00000000569
ENSONIG00000001626	ENSONIT00000002039	SMIM8	small integral membrane protein 8 [Source:HGNC Symbol;Acc:HGNC:21401]	1.60927	-0.810061	0.0677379	ENSONIG00000001626	ENSONIG00000001626
ENSONIG00000009533	ENSONIT00000011988	PCMTD1	protein-L-isoaspartate (D-aspartate) O-methyltransferase domain containing 1 [Source:HGNC Symbol;Acc:HGNC:30483]	1.68973	-0.652938	-0.101219	ENSONIG00000009533	ENSONIG00000009533
ENSONIG00000005001	ENSONIT00000006295	N/A	N/A	1.66598	-0.542053	-0.356424	ENSONIG00000005001	ENSONIG00000005001
ENSONIG00000008399	ENSONIT00000010569	GGA1	golgi associated, gamma adaptin ear containing, ARF binding protein 1 [Source:HGNC Symbol;Acc:HGNC:17842]	1.59673	0.069219	-0.825348	ENSONIG00000008399	ENSONIG00000008399
ENSONIG00000001668	ENSONIT00000002088	RNF2	ring finger protein 2 [Source:HGNC Symbol;Acc:HGNC:10061]	1.88026	-0.338528	-0.127881	ENSONIG00000001668	ENSONIG00000001668
ENSONIG00000001504	ENSONIT00000001882	HBM	hemoglobin subunit mu [Source:HGNC Symbol;Acc:HGNC:4826]	1.94478	-0.152896	-0.199414	ENSONIG00000001504	ENSONIG00000001504
ENSONIG00000008948	ENSONIT00000011256	N/A	N/A	1.75436	-0.374655	-0.359177	ENSONIG00000008948	ENSONIG00000008948
ENSONIG00000003285	ENSONIT00000004122	AC009133.22	N/A	1.81122	-0.174749	-0.423514	ENSONIG00000003285	ENSONIG00000003285
ENSONIG00000013008	ENSONIT00000016377	CLCN3	chloride voltage-gated channel 3 [Source:HGNC Symbol;Acc:HGNC:2021]	1.89682	-0.525519	0.370689	ENSONIG00000013008	ENSONIG00000013008
ENSONIG00000002023	ENSONIT00000002532	FN3KRP	fructosamine 3 kinase related protein [Source:HGNC Symbol;Acc:HGNC:25700]	1.87986	-0.355524	-0.105174	ENSONIG00000002023	ENSONIG00000002023
ENSONIG00000007403	ENSONIT00000009339	N/A	N/A	1.82313	-0.429998	-0.135644	ENSONIG00000007403	ENSONIG00000007403
ENSONIG00000003965	ENSONIT00000005000	NPRL2	NPR2-like, GATOR1 complex subunit [Source:HGNC Symbol;Acc:HGNC:24969]	1.92624	-0.349299	0.00334616	ENSONIG00000003965	ENSONIG00000003965
ENSONIG00000015439	ENSONIT00000019444	N/A	N/A	1.79231	-0.491041	-0.117296	ENSONIG00000015439	ENSONIG00000015439
ENSONIG00000006829	ENSONIT00000008621	CPQ	carboxypeptidase Q [Source:HGNC Symbol;Acc:HGNC:16910]	1.92491	-0.161456	-0.229717	ENSONIG00000006829	ENSONIG00000006829
ENSONIG00000015023	ENSONIT00000018929	MIOX	myo-inositol oxygenase [Source:HGNC Symbol;Acc:HGNC:14522]	1.67294	-0.267471	-0.591917	ENSONIG00000015023	ENSONIG00000015023
ENSONIG00000012958	ENSONIT00000016315	C1QTNF2	C1q and tumor necrosis factor related protein 2 [Source:HGNC Symbol;Acc:HGNC:14325]	1.79688	0.594307	-0.652482	ENSONIG00000012958	ENSONIG00000012958
ENSONIG00000010773	ENSONIT00000013555	PDK4	pyruvate dehydrogenase kinase 4 [Source:HGNC Symbol;Acc:HGNC:8812]	1.64378	-0.537329	-0.412215	ENSONIG00000010773	ENSONIG00000010773
ENSONIG00000016535	ENSONIT00000020843	CTDSP2	CTD small phosphatase 2 [Source:HGNC Symbol;Acc:HGNC:17077]	1.68296	-0.633737	-0.164349	ENSONIG00000016535	ENSONIG00000016535
ENSONIG00000002290	ENSONIT00000002862	PUM1	pumilio RNA binding family member 1 [Source:HGNC Symbol;Acc:HGNC:14957]	1.61174	-0.79463	0.0122977	ENSONIG00000002290	ENSONIG00000002290
ENSONIG00000019766	ENSONIT00000024901	TMEM79	transmembrane protein 79 [Source:HGNC Symbol;Acc:HGNC:28196]	1.89607	-0.349215	-0.0745226	ENSONIG00000019766	ENSONIG00000019766
ENSONIG00000011904	ENSONIT00000015000	ASB8	ankyrin repeat and SOCS box containing 8 [Source:HGNC Symbol;Acc:HGNC:17183]	1.72202	-0.614125	-0.0838623	ENSONIG00000011904	ENSONIG00000011904
ENSONIG00000012963	ENSONIT00000016321	EGR1	early growth response 1 [Source:HGNC Symbol;Acc:HGNC:3238]	1.72462	-0.349116	-0.441277	ENSONIG00000012963	ENSONIG00000012963
ENSONIG00000001837	ENSONIT00000002295	KDM6B	lysine demethylase 6B [Source:HGNC Symbol;Acc:HGNC:29012]	1.78156	-0.659278	0.383056	ENSONIG00000001837	ENSONIG00000001837
ENSONIG00000004177	ENSONIT00000005261	N/A	N/A	1.77756	-0.412575	-0.267494	ENSONIG00000004177	ENSONIG00000004177
ENSONIG00000009261	ENSONIT00000011654	CFP	complement factor properdin [Source:HGNC Symbol;Acc:HGNC:8864]	1.73868	-0.563742	-0.136493	ENSONIG00000009261	ENSONIG00000009261
ENSONIG00000007598	ENSONIT00000009583	PHACTR4	phosphatase and actin regulator 4 [Source:HGNC Symbol;Acc:HGNC:25793]	1.84113	-0.311062	-0.247901	ENSONIG00000007598	ENSONIG00000007598
ENSONIG00000001411	ENSONIT00000001777	UNKL	unkempt family like zinc finger [Source:HGNC Symbol;Acc:HGNC:14184]	1.86369	-0.233282	-0.281167	ENSONIG00000001411	ENSONIG00000001411
ENSONIG00000013876	ENSONIT00000017460	RIPK4	receptor interacting serine/threonine kinase 4 [Source:HGNC Symbol;Acc:HGNC:496]	1.78614	-0.43506	-0.218726	ENSONIG00000013876	ENSONIG00000013876
ENSONIG00000000086	ENSONIT00000000102	PTN	pleiotrophin [Source:HGNC Symbol;Acc:HGNC:9630]	1.74841	-0.420268	-0.32214	ENSONIG00000000086	ENSONIG00000000086
ENSONIG00000003379	ENSONIT00000004256	N/A	N/A	1.75902	-0.619354	0.0623941	ENSONIG00000003379	ENSONIG00000003379
ENSONIG00000013775	ENSONIT00000017340	USF2	upstream transcription factor 2, c-fos interacting [Source:HGNC Symbol;Acc:HGNC:12594]	1.76844	-0.499693	-0.16668	ENSONIG00000013775	ENSONIG00000013775
ENSONIG00000020389	ENSONIT00000025715	N/A	N/A	1.88889	-0.279375	-0.182152	ENSONIG00000020389	ENSONIG00000020389
ENSONIG00000014400	ENSONIT00000018119	LRRC58	leucine rich repeat containing 58 [Source:HGNC Symbol;Acc:HGNC:26968]	1.89242	-0.519007	0.314185	ENSONIG00000014400	ENSONIG00000014400
ENSONIG00000010232	ENSONIT00000012872	RP11-507K12.1	N/A	1.89575	-0.384966	-0.0183841	ENSONIG00000010232	ENSONIG00000010232
ENSONIG00000000739	ENSONIT00000000931	C6ORF58	chromosome 6 open reading frame 58 [Source:HGNC Symbol;Acc:HGNC:20960]	1.82737	-0.45019	-0.0921369	ENSONIG00000000739	ENSONIG00000000739
ENSONIG00000011345	ENSONIT00000014291	FRK	fyn related Src family tyrosine kinase [Source:HGNC Symbol;Acc:HGNC:3955]	1.64467	-0.607585	-0.315431	ENSONIG00000011345	ENSONIG00000011345
ENSONIG00000015744	ENSONIT00000019829	LPA	lipoprotein(a) [Source:HGNC Symbol;Acc:HGNC:6667]	1.91604	-0.356484	-0.0118776	ENSONIG00000015744	ENSONIG00000015744
ENSONIG00000019768	ENSONIT00000024905	N/A	N/A	1.73257	-0.39905	-0.378308	ENSONIG00000019768	ENSONIG00000019768
ENSONIG00000004421	ENSONIT00000005571	AHCY	adenosylhomocysteinase [Source:HGNC Symbol;Acc:HGNC:343]	1.81514	-0.2576	-0.351629	ENSONIG00000004421	ENSONIG00000004421
ENSONIG00000005254	ENSONIT00000006606	IL13RA2	interleukin 13 receptor subunit alpha 2 [Source:HGNC Symbol;Acc:HGNC:5975]	1.68163	-0.472787	-0.404966	ENSONIG00000005254	ENSONIG00000005254
ENSONIG00000020030	ENSONIT00000025247	CAPN15	calpain 15 [Source:HGNC Symbol;Acc:HGNC:11182]	1.89357	-0.420916	0.0418041	ENSONIG00000020030	ENSONIG00000020030
ENSONIG00000012216	ENSONIT00000015400	RP11-507K12.1	N/A	1.64911	-0.618394	-0.287032	ENSONIG00000012216	ENSONIG00000012216
ENSONIG00000017360	ENSONIT00000021909	N/A	N/A	1.94744	-0.0932737	-0.246205	ENSONIG00000017360	ENSONIG00000017360
ENSONIG00000005653	ENSONIT00000007122	HECA	hdc homolog, cell cycle regulator [Source:HGNC Symbol;Acc:HGNC:21041]	1.73663	-0.516194	-0.222605	ENSONIG00000005653	ENSONIG00000005653
ENSONIG00000016629	ENSONIT00000020966	CRYZ	crystallin zeta [Source:HGNC Symbol;Acc:HGNC:2419]	1.95127	-0.349245	0.0725161	ENSONIG00000016629	ENSONIG00000016629
ENSONIG00000019691	ENSONIT00000024805	ATPIF1	ATPase inhibitory factor 1 [Source:HGNC Symbol;Acc:HGNC:871]	1.8828	-0.0751367	-0.370866	ENSONIG00000019691	ENSONIG00000019691
ENSONIG00000009362	ENSONIT00000011774	MVP	major vault protein [Source:HGNC Symbol;Acc:HGNC:7531]	1.99761	0.128782	-0.308165	ENSONIG00000009362	ENSONIG00000009362
ENSONIG00000002160	ENSONIT00000002692	KAZN	kazrin, periplakin interacting protein [Source:HGNC Symbol;Acc:HGNC:29173]	1.86106	-0.332672	-0.17954	ENSONIG00000002160	ENSONIG00000002160
ENSONIG00000008240	ENSONIT00000010380	BSDC1	BSD domain containing 1 [Source:HGNC Symbol;Acc:HGNC:25501]	1.92539	-0.249192	-0.138317	ENSONIG00000008240	ENSONIG00000008240
ENSONIG00000002216	ENSONIT00000002767	PYDC1	pyrin domain containing 1 [Source:HGNC Symbol;Acc:HGNC:30261]	1.59833	-0.490841	-0.553744	ENSONIG00000002216	ENSONIG00000002216
ENSONIG00000013911	ENSONIT00000017505	N/A	N/A	1.68905	-0.453649	-0.410225	ENSONIG00000013911	ENSONIG00000013911
ENSONIG00000021452	ENSONIT00000026778	N/A	N/A	1.76239	-0.553161	-0.0872341	ENSONIG00000021452	ENSONIG00000021452
ENSONIG00000002741	ENSONIT00000003437	CTRL	chymotrypsin like [Source:HGNC Symbol;Acc:HGNC:2524]	1.7241	-0.475487	-0.309153	ENSONIG00000002741	ENSONIG00000002741
ENSONIG00000001886	ENSONIT00000002360	FZR1	fizzy/cell division cycle 20 related 1 [Source:HGNC Symbol;Acc:HGNC:24824]	1.80387	-0.346913	-0.286709	ENSONIG00000001886	ENSONIG00000001886
ENSONIG00000004024	ENSONIT00000005078	N/A	N/A	1.54462	-0.903985	0.263349	ENSONIG00000004024	ENSONIG00000004024
ENSONIG00000011674	ENSONIT00000014711	C9ORF78	chromosome 9 open reading frame 78 [Source:HGNC Symbol;Acc:HGNC:24932]	1.717	-0.369862	-0.437174	ENSONIG00000011674	ENSONIG00000011674
ENSONIG00000016266	ENSONIT00000020495	RPL19	ribosomal protein L19 [Source:HGNC Symbol;Acc:HGNC:10312]	1.87283	-0.111454	-0.36309	ENSONIG00000016266	ENSONIG00000016266
ENSONIG00000002701	ENSONIT00000003390	PSMG2	proteasome assembly chaperone 2 [Source:HGNC Symbol;Acc:HGNC:24929]	1.90221	-0.199634	-0.238062	ENSONIG00000002701	ENSONIG00000002701
ENSONIG00000003184	ENSONIT00000003993	SLC7A6OS	solute carrier family 7 member 6 opposite strand [Source:HGNC Symbol;Acc:HGNC:25807]	1.73158	-0.354964	-0.422885	ENSONIG00000003184	ENSONIG00000003184
ENSONIG00000019295	ENSONIT00000024302	SRGAP2	SLIT-ROBO Rho GTPase activating protein 2 [Source:HGNC Symbol;Acc:HGNC:19751]	1.86309	-0.21157	-0.30199	ENSONIG00000019295	ENSONIG00000019295
ENSONIG00000005617	ENSONIT00000007075	GAREM2	GRB2 associated regulator of MAPK1 subtype 2 [Source:HGNC Symbol;Acc:HGNC:27172]	1.61609	-0.635623	-0.344842	ENSONIG00000005617	ENSONIG00000005617
ENSONIG00000010096	ENSONIT00000012707	IRF2BP2	interferon regulatory factor 2 binding protein 2 [Source:HGNC Symbol;Acc:HGNC:21729]	1.95998	-0.359354	0.118021	ENSONIG00000010096	ENSONIG00000010096
ENSONIG00000018807	ENSONIT00000023700	KRT34	keratin 34 [Source:HGNC Symbol;Acc:HGNC:6452]	1.89257	-0.301905	-0.147122	ENSONIG00000018807	ENSONIG00000018807
ENSONIG00000005445	ENSONIT00000006844	HS3ST3A1	heparan sulfate-glucosamine 3-sulfotransferase 3A1 [Source:HGNC Symbol;Acc:HGNC:5196]	1.76328	-0.41589	-0.295029	ENSONIG00000005445	ENSONIG00000005445
ENSONIG00000015755	ENSONIT00000019848	LPA	lipoprotein(a) [Source:HGNC Symbol;Acc:HGNC:6667]	1.88014	-0.341228	-0.124502	ENSONIG00000015755	ENSONIG00000015755
ENSONIG00000007053	ENSONIT00000008909	MTSS1	metastasis suppressor 1 [Source:HGNC Symbol;Acc:HGNC:20443]	1.84046	-0.523923	0.103939	ENSONIG00000007053	ENSONIG00000007053
ENSONIG00000016863	ENSONIT00000021271	FGL2	fibrinogen like 2 [Source:HGNC Symbol;Acc:HGNC:3696]	1.67545	-0.516892	-0.366892	ENSONIG00000016863	ENSONIG00000016863
ENSONIG00000015358	ENSONIT00000019338	SSC5D	scavenger receptor cysteine rich family member with 5 domains [Source:HGNC Symbol;Acc:HGNC:26641]	1.6759	-0.75658	0.210069	ENSONIG00000015358	ENSONIG00000015358
ENSONIG00000010571	ENSONIT00000013301	WSB2	WD repeat and SOCS box containing 2 [Source:HGNC Symbol;Acc:HGNC:19222]	1.82844	-0.384999	-0.186854	ENSONIG00000010571	ENSONIG00000010571
ENSONIG00000014602	ENSONIT00000018394	OTUD5	OTU deubiquitinase 5 [Source:HGNC Symbol;Acc:HGNC:25402]	1.88958	0.549638	-0.556176	ENSONIG00000014602	ENSONIG00000014602
ENSONIG00000002062	ENSONIT00000002575	YBX1	Y-box binding protein 1 [Source:HGNC Symbol;Acc:HGNC:8014]	1.81382	-0.241931	-0.3675	ENSONIG00000002062	ENSONIG00000002062
ENSONIG00000016748	ENSONIT00000021119	SLC13A3	solute carrier family 13 member 3 [Source:HGNC Symbol;Acc:HGNC:14430]	1.91775	-0.419403	0.114121	ENSONIG00000016748	ENSONIG00000016748
ENSONIG00000012206	ENSONIT00000015387	FAM134A	family with sequence similarity 134 member A [Source:HGNC Symbol;Acc:HGNC:28450]	1.81677	-0.341174	-0.265915	ENSONIG00000012206	ENSONIG00000012206
ENSONIG00000006475	ENSONIT00000008167	APOH	apolipoprotein H [Source:HGNC Symbol;Acc:HGNC:616]	1.86927	-0.403093	-0.0589145	ENSONIG00000006475	ENSONIG00000006475
ENSONIG00000011311	ENSONIT00000014248	EI24	EI24, autophagy associated transmembrane protein [Source:HGNC Symbol;Acc:HGNC:13276]	1.82202	-0.500544	-0.0132573	ENSONIG00000011311	ENSONIG00000011311
ENSONIG00000015947	ENSONIT00000020102	N/A	N/A	1.86034	-0.240846	-0.28055	ENSONIG00000015947	ENSONIG00000015947
ENSONIG00000005550	ENSONIT00000006981	N/A	N/A	1.85773	-0.294655	-0.231092	ENSONIG00000005550	ENSONIG00000005550
ENSONIG00000003272	ENSONIT00000004108	BAZ2B	bromodomain adjacent to zinc finger domain 2B [Source:HGNC Symbol;Acc:HGNC:963]	1.87363	-0.345565	-0.133953	ENSONIG00000003272	ENSONIG00000003272
ENSONIG00000009507	ENSONIT00000011954	TBCEL	tubulin folding cofactor E like [Source:HGNC Symbol;Acc:HGNC:28115]	1.68544	-0.578171	-0.25694	ENSONIG00000009507	ENSONIG00000009507
ENSONIG00000016783	ENSONIT00000021165	IFRD1	interferon related developmental regulator 1 [Source:HGNC Symbol;Acc:HGNC:5456]	1.91013	-0.233138	-0.188538	ENSONIG00000016783	ENSONIG00000016783
ENSONIG00000004827	ENSONIT00000006079	AGFG2	ArfGAP with FG repeats 2 [Source:HGNC Symbol;Acc:HGNC:5177]	1.84155	-0.360721	-0.188295	ENSONIG00000004827	ENSONIG00000004827
ENSONIG00000000733	ENSONIT00000000923	STX7	syntaxin 7 [Source:HGNC Symbol;Acc:HGNC:11442]	1.83294	-0.437955	-0.0976659	ENSONIG00000000733	ENSONIG00000000733
ENSONIG00000010366	ENSONIT00000013040	TXNIP	thioredoxin interacting protein [Source:HGNC Symbol;Acc:HGNC:16952]	1.63614	-0.803319	0.224647	ENSONIG00000010366	ENSONIG00000010366
ENSONIG00000015418	ENSONIT00000019417	ZNRF2	zinc and ring finger 2, E3 ubiquitin protein ligase [Source:HGNC Symbol;Acc:HGNC:22316]	1.76578	-0.337115	-0.373499	ENSONIG00000015418	ENSONIG00000015418
ENSONIG00000014793	ENSONIT00000018643	PIPOX	pipecolic acid and sarcosine oxidase [Source:HGNC Symbol;Acc:HGNC:17804]	1.86018	-0.153874	-0.3542	ENSONIG00000014793	ENSONIG00000014793
ENSONIG00000019629	ENSONIT00000024734	COX19	COX19, cytochrome c oxidase assembly factor [Source:HGNC Symbol;Acc:HGNC:28074]	1.63564	-0.76728	0.0224935	ENSONIG00000019629	ENSONIG00000019629
ENSONIG00000001186	ENSONIT00000001499	SERPINA11	serpin family A member 11 [Source:HGNC Symbol;Acc:HGNC:19193]	1.7175	-0.718277	0.275444	ENSONIG00000001186	ENSONIG00000001186
ENSONIG00000007683	ENSONIT00000009690	ADCK5	aarF domain containing kinase 5 [Source:HGNC Symbol;Acc:HGNC:21738]	1.77336	-0.586788	0.0255801	ENSONIG00000007683	ENSONIG00000007683
ENSONIG00000011990	ENSONIT00000015106	SLC41A2	solute carrier family 41 member 2 [Source:HGNC Symbol;Acc:HGNC:31045]	1.81549	-0.612308	0.319931	ENSONIG00000011990	ENSONIG00000011990
ENSONIG00000014465	ENSONIT00000018203	BHMT	betaine--homocysteine S-methyltransferase [Source:HGNC Symbol;Acc:HGNC:1047]	1.67914	-0.344559	-0.527894	ENSONIG00000014465	ENSONIG00000014465
ENSONIG00000002680	ENSONIT00000003358	ADGRL4	adhesion G protein-coupled receptor L4 [Source:HGNC Symbol;Acc:HGNC:20822]	1.92577	-0.441981	0.198455	ENSONIG00000002680	ENSONIG00000002680
ENSONIG00000019369	ENSONIT00000024402	NME4	NME/NM23 nucleoside diphosphate kinase 4 [Source:HGNC Symbol;Acc:HGNC:7852]	1.63363	-0.609492	-0.340165	ENSONIG00000019369	ENSONIG00000019369
ENSONIG00000017881	ENSONIT00000022558	N/A	N/A	1.66299	-0.546897	-0.356992	ENSONIG00000017881	ENSONIG00000017881
ENSONIG00000008989	ENSONIT00000011312	PROZ	protein Z, vitamin K dependent plasma glycoprotein [Source:HGNC Symbol;Acc:HGNC:9460]	1.91614	-0.298337	-0.0977751	ENSONIG00000008989	ENSONIG00000008989
ENSONIG00000014063	ENSONIT00000017692	N/A	N/A	1.59748	-0.818398	0.0393173	ENSONIG00000014063	ENSONIG00000014063
ENSONIG00000019626	ENSONIT00000024731	SOX9	SRY-box 9 [Source:HGNC Symbol;Acc:HGNC:11204]	1.74769	-0.186086	-0.521271	ENSONIG00000019626	ENSONIG00000019626
ENSONIG00000006087	ENSONIT00000007674	SCUBE2	signal peptide, CUB domain and EGF like domain containing 2 [Source:HGNC Symbol;Acc:HGNC:30425]	1.73461	-0.58396	-0.10891	ENSONIG00000006087	ENSONIG00000006087
ENSONIG00000015086	ENSONIT00000019004	PLK2	polo like kinase 2 [Source:HGNC Symbol;Acc:HGNC:19699]	1.84308	-0.360423	-0.185189	ENSONIG00000015086	ENSONIG00000015086
ENSONIG00000016490	ENSONIT00000020784	NEBL	nebulette [Source:HGNC Symbol;Acc:HGNC:16932]	1.66709	-0.590415	-0.284911	ENSONIG00000016490	ENSONIG00000016490
ENSONIG00000011982	ENSONIT00000015096	CPO	carboxypeptidase O [Source:HGNC Symbol;Acc:HGNC:21011]	1.6436	-0.704326	-0.134889	ENSONIG00000011982	ENSONIG00000011982
ENSONIG00000015389	ENSONIT00000019376	VAMP8	vesicle associated membrane protein 8 [Source:HGNC Symbol;Acc:HGNC:12647]	1.77459	-0.393889	-0.296206	ENSONIG00000015389	ENSONIG00000015389
ENSONIG00000020702	ENSONIT00000026028	IER2	immediate early response 2 [Source:HGNC Symbol;Acc:HGNC:28871]	1.75253	0.0283661	-0.616346	ENSONIG00000020702	ENSONIG00000020702
ENSONIG00000014882	ENSONIT00000018749	RPS21	ribosomal protein S21 [Source:HGNC Symbol;Acc:HGNC:10409]	1.76121	-0.573556	-0.0477806	ENSONIG00000014882	ENSONIG00000014882
ENSONIG00000016564	ENSONIT00000020878	N/A	N/A	1.78268	-0.32172	-0.355171	ENSONIG00000016564	ENSONIG00000016564
ENSONIG00000004932	ENSONIT00000006205	N/A	N/A	1.6105	-0.53891	-0.481567	ENSONIG00000004932	ENSONIG00000004932
ENSONIG00000010098	ENSONIT00000012709	ARID4B	AT-rich interaction domain 4B [Source:HGNC Symbol;Acc:HGNC:15550]	1.85298	-0.500412	0.0879368	ENSONIG00000010098	ENSONIG00000010098
ENSONIG00000015077	ENSONIT00000018994	ACOT4	acyl-CoA thioesterase 4 [Source:HGNC Symbol;Acc:HGNC:19748]	1.67224	-0.598715	-0.258257	ENSONIG00000015077	ENSONIG00000015077
ENSONIG00000017349	ENSONIT00000021895	ECI2	enoyl-CoA delta isomerase 2 [Source:HGNC Symbol;Acc:HGNC:14601]	1.80394	-0.142498	-0.457121	ENSONIG00000017349	ENSONIG00000017349
ENSONIG00000008511	ENSONIT00000010709	RNF216	ring finger protein 216 [Source:HGNC Symbol;Acc:HGNC:21698]	1.87344	-0.367275	-0.103895	ENSONIG00000008511	ENSONIG00000008511
ENSONIG00000014021	ENSONIT00000017641	ATAD2	ATPase family, AAA domain containing 2 [Source:HGNC Symbol;Acc:HGNC:30123]	1.7293	-0.385677	-0.398309	ENSONIG00000014021	ENSONIG00000014021
ENSONIG00000002211	ENSONIT00000002758	SHC2	SHC adaptor protein 2 [Source:HGNC Symbol;Acc:HGNC:29869]	1.72629	-0.55652	-0.184259	ENSONIG00000002211	ENSONIG00000002211
ENSONIG00000018514	ENSONIT00000023329	EIF4EBP2	eukaryotic translation initiation factor 4E binding protein 2 [Source:HGNC Symbol;Acc:HGNC:3289]	1.67859	-0.560543	-0.301043	ENSONIG00000018514	ENSONIG00000018514
ENSONIG00000014266	ENSONIT00000017948	RPL24	ribosomal protein L24 [Source:HGNC Symbol;Acc:HGNC:10325]	1.82286	-0.34612	-0.24735	ENSONIG00000014266	ENSONIG00000014266
ENSONIG00000008507	ENSONIT00000010704	AEBP2	AE binding protein 2 [Source:HGNC Symbol;Acc:HGNC:24051]	1.76034	-0.686187	0.641453	ENSONIG00000008507	ENSONIG00000008507
ENSONIG00000010837	ENSONIT00000013639	FAM169B	family with sequence similarity 169 member B [Source:HGNC Symbol;Acc:HGNC:26835]	1.61446	-0.624561	-0.365338	ENSONIG00000010837	ENSONIG00000010837
ENSONIG00000006112	ENSONIT00000007707	LAPTM4A	lysosomal protein transmembrane 4 alpha [Source:HGNC Symbol;Acc:HGNC:6924]	1.87983	-0.229309	-0.253457	ENSONIG00000006112	ENSONIG00000006112
ENSONIG00000018274	ENSONIT00000023029	ANK3	ankyrin 3, node of Ranvier (ankyrin G) [Source:HGNC Symbol;Acc:HGNC:494]	1.73064	-0.55532	-0.174436	ENSONIG00000018274	ENSONIG00000018274
ENSONIG00000015195	ENSONIT00000019143	GADD45G	growth arrest and DNA damage inducible gamma [Source:HGNC Symbol;Acc:HGNC:4097]	1.65572	-0.6477	-0.217592	ENSONIG00000015195	ENSONIG00000015195
ENSONIG00000014088	ENSONIT00000017723	RNF215	ring finger protein 215 [Source:HGNC Symbol;Acc:HGNC:33434]	1.65862	-0.443712	-0.481187	ENSONIG00000014088	ENSONIG00000014088
ENSONIG00000009722	ENSONIT00000012221	N/A	N/A	1.66508	-0.462988	-0.449428	ENSONIG00000009722	ENSONIG00000009722
ENSONIG00000011728	ENSONIT00000014781	ADIPOR2	adiponectin receptor 2 [Source:HGNC Symbol;Acc:HGNC:24041]	1.821	-0.412114	-0.167272	ENSONIG00000011728	ENSONIG00000011728
ENSONIG00000007181	ENSONIT00000009060	ANKIB1	ankyrin repeat and IBR domain containing 1 [Source:HGNC Symbol;Acc:HGNC:22215]	1.80048	-0.548542	0.024673	ENSONIG00000007181	ENSONIG00000007181
ENSONIG00000011563	ENSONIT00000014574	MGST2	microsomal glutathione S-transferase 2 [Source:HGNC Symbol;Acc:HGNC:7063]	1.82756	-0.495899	-0.00586198	ENSONIG00000011563	ENSONIG00000011563
ENSONIG00000001116	ENSONIT00000001411	GADD45B	growth arrest and DNA damage inducible beta [Source:HGNC Symbol;Acc:HGNC:4096]	1.64248	-0.415008	-0.537379	ENSONIG00000001116	ENSONIG00000001116
ENSONIG00000014692	ENSONIT00000018511	N/A	N/A	1.91285	-0.336611	-0.0514849	ENSONIG00000014692	ENSONIG00000014692
ENSONIG00000005945	ENSONIT00000007490	NFKBIE	NFKB inhibitor epsilon [Source:HGNC Symbol;Acc:HGNC:7799]	1.82715	-0.560463	0.159566	ENSONIG00000005945	ENSONIG00000005945
ENSONIG00000019025	ENSONIT00000023976	IP6K2	inositol hexakisphosphate kinase 2 [Source:HGNC Symbol;Acc:HGNC:17313]	1.86119	-0.389274	-0.101626	ENSONIG00000019025	ENSONIG00000019025
ENSONIG00000020695	ENSONIT00000026021	MTERF2	mitochondrial transcription termination factor 2 [Source:HGNC Symbol;Acc:HGNC:30779]	1.77802	-0.542408	-0.0616933	ENSONIG00000020695	ENSONIG00000020695
ENSONIG00000015899	ENSONIT00000020044	DSCAM	DS cell adhesion molecule [Source:HGNC Symbol;Acc:HGNC:3039]	1.61665	-0.588098	-0.410013	ENSONIG00000015899	ENSONIG00000015899
ENSONIG00000001178	ENSONIT00000001488	NFKBIA	NFKB inhibitor alpha [Source:HGNC Symbol;Acc:HGNC:7797]	1.68855	-0.369391	-0.49092	ENSONIG00000001178	ENSONIG00000001178
ENSONIG00000020608	ENSONIT00000025934	FAM43A	family with sequence similarity 43 member A [Source:HGNC Symbol;Acc:HGNC:26888]	1.73089	-0.586331	-0.115363	ENSONIG00000020608	ENSONIG00000020608
ENSONIG00000001666	ENSONIT00000002086	SERINC1	serine incorporator 1 [Source:HGNC Symbol;Acc:HGNC:13464]	1.96432	-0.339434	0.0916482	ENSONIG00000001666	ENSONIG00000001666
ENSONIG00000009868	ENSONIT00000012408	AGXT	alanine-glyoxylate aminotransferase [Source:HGNC Symbol;Acc:HGNC:341]	1.68843	-0.516222	-0.338347	ENSONIG00000009868	ENSONIG00000009868
ENSONIG00000018322	ENSONIT00000023091	ABCC2	ATP binding cassette subfamily C member 2 [Source:HGNC Symbol;Acc:HGNC:53]	1.8087	-0.269456	-0.353303	ENSONIG00000018322	ENSONIG00000018322
ENSONIG00000013211	ENSONIT00000016631	N/A	N/A	1.61803	-0.611123	-0.375837	ENSONIG00000013211	ENSONIG00000013211
ENSONIG00000012683	ENSONIT00000015980	CCNI	cyclin I [Source:HGNC Symbol;Acc:HGNC:1595]	1.80621	-0.42561	-0.18391	ENSONIG00000012683	ENSONIG00000012683
ENSONIG00000007433	ENSONIT00000009374	N/A	N/A	1.62522	0.102729	-0.797804	ENSONIG00000007433	ENSONIG00000007433
ENSONIG00000018698	ENSONIT00000023560	RPS7	ribosomal protein S7 [Source:HGNC Symbol;Acc:HGNC:10440]	1.85729	-0.377983	-0.127898	ENSONIG00000018698	ENSONIG00000018698
ENSONIG00000019489	ENSONIT00000024555	ADH6	alcohol dehydrogenase 6 (class V) [Source:HGNC Symbol;Acc:HGNC:255]	1.89185	0.0123506	-0.40827	ENSONIG00000019489	ENSONIG00000019489
ENSONIG00000016967	ENSONIT00000021415	TRAPPC6B	trafficking protein particle complex 6B [Source:HGNC Symbol;Acc:HGNC:23066]	1.81666	-0.479827	-0.0695478	ENSONIG00000016967	ENSONIG00000016967
ENSONIG00000012086	ENSONIT00000015226	N/A	N/A	1.86397	-0.287854	-0.22547	ENSONIG00000012086	ENSONIG00000012086
ENSONIG00000015278	ENSONIT00000019242	TPM1	tropomyosin 1 (alpha) [Source:HGNC Symbol;Acc:HGNC:12010]	1.86933	0.106264	-0.484847	ENSONIG00000015278	ENSONIG00000015278
ENSONIG00000011076	ENSONIT00000013952	N/A	N/A	1.58489	-0.859675	0.228112	ENSONIG00000011076	ENSONIG00000011076
ENSONIG00000012055	ENSONIT00000015183	CHAC1	ChaC glutathione specific gamma-glutamylcyclotransferase 1 [Source:HGNC Symbol;Acc:HGNC:28680]	1.60222	-0.510182	-0.527915	ENSONIG00000012055	ENSONIG00000012055
ENSONIG00000009590	ENSONIT00000012059	N/A	N/A	1.72138	-0.446074	-0.350579	ENSONIG00000009590	ENSONIG00000009590
ENSONIG00000006977	ENSONIT00000008804	N/A	N/A	1.88175	-0.323575	-0.144172	ENSONIG00000006977	ENSONIG00000006977
ENSONIG00000012798	ENSONIT00000016126	N/A	N/A	1.59798	-0.552554	-0.49287	ENSONIG00000012798	ENSONIG00000012798
ENSONIG00000002313	ENSONIT00000002891	CYHR1	cysteine and histidine rich 1 [Source:HGNC Symbol;Acc:HGNC:17806]	1.87197	-0.443261	0.0216848	ENSONIG00000002313	ENSONIG00000002313
ENSONIG00000005691	ENSONIT00000007175	HIP1	huntingtin interacting protein 1 [Source:HGNC Symbol;Acc:HGNC:4913]	1.89872	-0.221822	-0.223377	ENSONIG00000005691	ENSONIG00000005691
ENSONIG00000012790	ENSONIT00000016115	FLOT2	flotillin 2 [Source:HGNC Symbol;Acc:HGNC:3758]	1.95907	-0.132369	-0.190916	ENSONIG00000012790	ENSONIG00000012790
ENSONIG00000008816	ENSONIT00000011095	N/A	N/A	1.89126	-0.290339	-0.16414	ENSONIG00000008816	ENSONIG00000008816
ENSONIG00000011871	ENSONIT00000014956	PPARD	peroxisome proliferator activated receptor delta [Source:HGNC Symbol;Acc:HGNC:9235]	1.71823	-0.476219	-0.321497	ENSONIG00000011871	ENSONIG00000011871
ENSONIG00000006751	ENSONIT00000008530	DOK1	docking protein 1 [Source:HGNC Symbol;Acc:HGNC:2990]	1.67025	-0.513037	-0.383132	ENSONIG00000006751	ENSONIG00000006751
ENSONIG00000003214	ENSONIT00000004034	FBXL3	F-box and leucine rich repeat protein 3 [Source:HGNC Symbol;Acc:HGNC:13599]	1.63112	-0.739846	-0.0871908	ENSONIG00000003214	ENSONIG00000003214
ENSONIG00000005985	ENSONIT00000007542	N/A	N/A	1.8624	-0.454217	0.0149212	ENSONIG00000005985	ENSONIG00000005985
ENSONIG00000004245	ENSONIT00000005348	AKAP17A	A-kinase anchoring protein 17A [Source:HGNC Symbol;Acc:HGNC:18783]	1.87864	-0.357399	-0.105455	ENSONIG00000004245	ENSONIG00000004245
ENSONIG00000010884	ENSONIT00000013706	EXOC3L1	exocyst complex component 3 like 1 [Source:HGNC Symbol;Acc:HGNC:27540]	1.80124	-0.571323	0.0874958	ENSONIG00000010884	ENSONIG00000010884
ENSONIG00000016327	ENSONIT00000020575	BECN1	beclin 1 [Source:HGNC Symbol;Acc:HGNC:1034]	1.90728	-0.413791	0.0689064	ENSONIG00000016327	ENSONIG00000016327
ENSONIG00000011907	ENSONIT00000015004	SCAF11	SR-related CTD associated factor 11 [Source:HGNC Symbol;Acc:HGNC:10784]	1.66602	0.427137	-0.783417	ENSONIG00000011907	ENSONIG00000011907
ENSONIG00000010020	ENSONIT00000012611	CST2	cystatin SA [Source:HGNC Symbol;Acc:HGNC:2474]	1.9428	-0.271586	-0.0712423	ENSONIG00000010020	ENSONIG00000010020
ENSONIG00000005212	ENSONIT00000006550	TSC22D3	TSC22 domain family member 3 [Source:HGNC Symbol;Acc:HGNC:3051]	1.79923	-0.557456	0.042507	ENSONIG00000005212	ENSONIG00000005212
ENSONIG00000014606	ENSONIT00000018400	RBP2	retinol binding protein 2 [Source:HGNC Symbol;Acc:HGNC:9920]	1.89112	0.0643934	-0.435509	ENSONIG00000014606	ENSONIG00000014606
ENSONIG00000007481	ENSONIT00000009439	N/A	N/A	1.84849	-0.471434	0.00773625	ENSONIG00000007481	ENSONIG00000007481
ENSONIG00000020948	ENSONIT00000026274	N/A	N/A	1.77217	-0.647744	0.233556	ENSONIG00000020948	ENSONIG00000020948
ENSONIG00000012082	ENSONIT00000015222	ACP7	acid phosphatase 7, tartrate resistant (putative) [Source:HGNC Symbol;Acc:HGNC:33781]	1.63573	-0.501172	-0.469658	ENSONIG00000012082	ENSONIG00000012082
ENSONIG00000019304	ENSONIT00000024317	SLCO2A1	solute carrier organic anion transporter family member 2A1 [Source:HGNC Symbol;Acc:HGNC:10955]	1.76309	-0.433949	-0.273377	ENSONIG00000019304	ENSONIG00000019304
ENSONIG00000012575	ENSONIT00000015844	THNSL2	threonine synthase like 2 [Source:HGNC Symbol;Acc:HGNC:25602]	1.78706	-0.0884944	-0.515167	ENSONIG00000012575	ENSONIG00000012575
ENSONIG00000020454	ENSONIT00000025780	AGTR1	angiotensin II receptor type 1 [Source:HGNC Symbol;Acc:HGNC:336]	1.93079	-0.339528	-0.000752902	ENSONIG00000020454	ENSONIG00000020454
ENSONIG00000001633	ENSONIT00000002047	COX4I2	cytochrome c oxidase subunit 4I2 [Source:HGNC Symbol;Acc:HGNC:16232]	1.71478	-0.463048	-0.345122	ENSONIG00000001633	ENSONIG00000001633
ENSONIG00000006431	ENSONIT00000008114	ARNT	aryl hydrocarbon receptor nuclear translocator [Source:HGNC Symbol;Acc:HGNC:700]	1.94538	-0.359113	0.0741116	ENSONIG00000006431	ENSONIG00000006431
ENSONIG00000017437	ENSONIT00000022009	CEP250	centrosomal protein 250 [Source:HGNC Symbol;Acc:HGNC:1859]	1.81563	-0.408893	-0.184669	ENSONIG00000017437	ENSONIG00000017437
ENSONIG00000005498	ENSONIT00000006914	MPC1L	mitochondrial pyruvate carrier 1-like [Source:HGNC Symbol;Acc:HGNC:44205]	1.80671	-0.509458	-0.0416855	ENSONIG00000005498	ENSONIG00000005498
ENSONIG00000003743	ENSONIT00000004710	BAMBI	BMP and activin membrane bound inhibitor [Source:HGNC Symbol;Acc:HGNC:30251]	1.98681	-0.352535	0.188183	ENSONIG00000003743	ENSONIG00000003743
ENSONIG00000012250	ENSONIT00000015440	IFI27	interferon alpha inducible protein 27 [Source:HGNC Symbol;Acc:HGNC:5397]	1.62329	-0.65911	-0.287957	ENSONIG00000012250	ENSONIG00000012250
ENSONIG00000005850	ENSONIT00000007374	N/A	N/A	1.78438	-0.55663	-0.010427	ENSONIG00000005850	ENSONIG00000005850
ENSONIG00000004735	ENSONIT00000005966	NOTCH2	notch 2 [Source:HGNC Symbol;Acc:HGNC:7882]	1.84651	-0.329681	-0.215303	ENSONIG00000004735	ENSONIG00000004735
ENSONIG00000000289	ENSONIT00000000363	FAM107A	family with sequence similarity 107 member A [Source:HGNC Symbol;Acc:HGNC:30827]	1.82069	-0.39958	-0.185438	ENSONIG00000000289	ENSONIG00000000289
ENSONIG00000002184	ENSONIT00000002722	ALAS2	5'-aminolevulinate synthase 2 [Source:HGNC Symbol;Acc:HGNC:397]	1.95379	-0.114454	-0.216898	ENSONIG00000002184	ENSONIG00000002184
ENSONIG00000015493	ENSONIT00000019512	CPA2	carboxypeptidase A2 [Source:HGNC Symbol;Acc:HGNC:2297]	1.80411	-0.535389	0.00582215	ENSONIG00000015493	ENSONIG00000015493
ENSONIG00000002654	ENSONIT00000003326	CYP2J2	cytochrome P450 family 2 subfamily J member 2 [Source:HGNC Symbol;Acc:HGNC:2634]	1.80792	-0.570639	0.111862	ENSONIG00000002654	ENSONIG00000002654
ENSONIG00000006806	ENSONIT00000008595	ITGBL1	integrin subunit beta like 1 [Source:HGNC Symbol;Acc:HGNC:6164]	1.6008	-0.475977	-0.562413	ENSONIG00000006806	ENSONIG00000006806
ENSONIG00000012684	ENSONIT00000015982	CCNG2	cyclin G2 [Source:HGNC Symbol;Acc:HGNC:1593]	1.63713	-0.534876	-0.429579	ENSONIG00000012684	ENSONIG00000012684
ENSONIG00000018599	ENSONIT00000023432	SLC35D1	solute carrier family 35 member D1 [Source:HGNC Symbol;Acc:HGNC:20800]	1.97141	-0.291486	0.0278675	ENSONIG00000018599	ENSONIG00000018599
ENSONIG00000006285	ENSONIT00000007927	SHE	Src homology 2 domain containing E [Source:HGNC Symbol;Acc:HGNC:27004]	1.71137	-0.394771	-0.424815	ENSONIG00000006285	ENSONIG00000006285
ENSONIG00000018567	ENSONIT00000023393	MAP1LC3A	microtubule associated protein 1 light chain 3 alpha [Source:HGNC Symbol;Acc:HGNC:6838]	1.89018	-0.298128	-0.157119	ENSONIG00000018567	ENSONIG00000018567
ENSONIG00000011431	ENSONIT00000014397	TCP11L2	t-complex 11 like 2 [Source:HGNC Symbol;Acc:HGNC:28627]	1.64319	-0.555826	-0.390797	ENSONIG00000011431	ENSONIG00000011431
ENSONIG00000012496	ENSONIT00000015748	PPP1R3B	protein phosphatase 1 regulatory subunit 3B [Source:HGNC Symbol;Acc:HGNC:14942]	1.8247	-0.607197	0.354948	ENSONIG00000012496	ENSONIG00000012496
ENSONIG00000017371	ENSONIT00000021925	ACTR3C	ARP3 actin-related protein 3 homolog C [Source:HGNC Symbol;Acc:HGNC:37282]	1.66013	-0.599625	-0.288375	ENSONIG00000017371	ENSONIG00000017371
ENSONIG00000021256	ENSONIT00000026582	JUN	Jun proto-oncogene, AP-1 transcription factor subunit [Source:HGNC Symbol;Acc:HGNC:6204]	1.82562	-0.0920289	-0.453033	ENSONIG00000021256	ENSONIG00000021256
ENSONIG00000001784	ENSONIT00000002233	OSBP	oxysterol binding protein [Source:HGNC Symbol;Acc:HGNC:8503]	1.85208	-0.182927	-0.346122	ENSONIG00000001784	ENSONIG00000001784
ENSONIG00000004216	ENSONIT00000005310	N/A	N/A	1.69292	-0.512269	-0.333172	ENSONIG00000004216	ENSONIG00000004216
ENSONIG00000006177	ENSONIT00000007788	OAF	out at first homolog [Source:HGNC Symbol;Acc:HGNC:28752]	1.88625	-0.350477	-0.0968506	ENSONIG00000006177	ENSONIG00000006177
ENSONIG00000011109	ENSONIT00000013993	FBRSL1	fibrosin like 1 [Source:HGNC Symbol;Acc:HGNC:29308]	1.82475	-0.55363	0.128142	ENSONIG00000011109	ENSONIG00000011109
ENSONIG00000006391	ENSONIT00000008061	N/A	N/A	1.80765	-0.389787	-0.228334	ENSONIG00000006391	ENSONIG00000006391
ENSONIG00000002413	ENSONIT00000003019	RERE	arginine-glutamic acid dipeptide repeats [Source:HGNC Symbol;Acc:HGNC:9965]	1.73476	-0.496416	-0.256268	ENSONIG00000002413	ENSONIG00000002413
ENSONIG00000006849	ENSONIT00000008648	CELA1	chymotrypsin like elastase family member 1 [Source:HGNC Symbol;Acc:HGNC:3308]	1.73366	-0.488873	-0.26937	ENSONIG00000006849	ENSONIG00000006849
ENSONIG00000005003	ENSONIT00000006297	ZFP36	ZFP36 ring finger protein [Source:HGNC Symbol;Acc:HGNC:12862]	1.74885	-0.619959	0.0245025	ENSONIG00000005003	ENSONIG00000005003
ENSONIG00000011968	ENSONIT00000015081	IRS2	insulin receptor substrate 2 [Source:HGNC Symbol;Acc:HGNC:6126]	1.70268	-0.522951	-0.2961	ENSONIG00000011968	ENSONIG00000011968
ENSONIG00000002320	ENSONIT00000002899	UBP1	upstream binding protein 1 (LBP-1a) [Source:HGNC Symbol;Acc:HGNC:12507]	1.83343	-0.601412	0.384404	ENSONIG00000002320	ENSONIG00000002320
ENSONIG00000006755	ENSONIT00000008534	TCEA3	transcription elongation factor A3 [Source:HGNC Symbol;Acc:HGNC:11615]	1.82113	-0.239576	-0.35601	ENSONIG00000006755	ENSONIG00000006755
ENSONIG00000001564	ENSONIT00000001956	N/A	N/A	1.87961	-0.369728	-0.0849181	ENSONIG00000001564	ENSONIG00000001564
ENSONIG00000012926	ENSONIT00000016277	N/A	N/A	1.64239	-0.476466	-0.481377	ENSONIG00000012926	ENSONIG00000012926
ENSONIG00000005373	ENSONIT00000006761	N/A	N/A	1.59099	-0.53033	-0.53033	ENSONIG00000005373	ENSONIG00000005373
ENSONIG00000014524	ENSONIT00000018293	PHLDB2	pleckstrin homology like domain family B member 2 [Source:HGNC Symbol;Acc:HGNC:29573]	1.80819	-0.541909	0.0349943	ENSONIG00000014524	ENSONIG00000014524
ENSONIG00000000820	ENSONIT00000001042	TFE3	transcription factor binding to IGHM enhancer 3 [Source:HGNC Symbol;Acc:HGNC:11752]	1.80859	-0.42845	-0.174072	ENSONIG00000000820	ENSONIG00000000820
ENSONIG00000018547	ENSONIT00000023371	DCAF8	DDB1 and CUL4 associated factor 8 [Source:HGNC Symbol;Acc:HGNC:24891]	1.52975	0.310215	-0.919734	ENSONIG00000018547	ENSONIG00000018547
ENSONIG00000012509	ENSONIT00000015763	RPL17-C18ORF32	RPL17-C18orf32 readthrough [Source:HGNC Symbol;Acc:HGNC:44661]	1.89656	-0.293223	-0.148922	ENSONIG00000012509	ENSONIG00000012509
ENSONIG00000019854	ENSONIT00000025013	RAP1GDS1	Rap1 GTPase-GDP dissociation stimulator 1 [Source:HGNC Symbol;Acc:HGNC:9859]	1.59807	-0.522352	-0.524142	ENSONIG00000019854	ENSONIG00000019854
ENSONIG00000006087	ENSONIT00000007675	SCUBE2	signal peptide, CUB domain and EGF like domain containing 2 [Source:HGNC Symbol;Acc:HGNC:30425]	1.83841	-0.381971	-0.167576	ENSONIG00000006087	ENSONIG00000006087
ENSONIG00000002482	ENSONIT00000003107	HAPLN4	hyaluronan and proteoglycan link protein 4 [Source:HGNC Symbol;Acc:HGNC:31357]	1.63718	-0.796293	0.17824	ENSONIG00000002482	ENSONIG00000002482
ENSONIG00000008471	ENSONIT00000010657	FGF1	fibroblast growth factor 1 [Source:HGNC Symbol;Acc:HGNC:3665]	1.54165	-0.907306	0.272961	ENSONIG00000008471	ENSONIG00000008471
ENSONIG00000006005	ENSONIT00000007570	EZR	ezrin [Source:HGNC Symbol;Acc:HGNC:12691]	1.81776	-0.393131	-0.200903	ENSONIG00000006005	ENSONIG00000006005
ENSONIG00000008772	ENSONIT00000011037	NUAK1	NUAK family kinase 1 [Source:HGNC Symbol;Acc:HGNC:14311]	1.73502	-0.453923	-0.311496	ENSONIG00000008772	ENSONIG00000008772
ENSONIG00000007486	ENSONIT00000009446	RPL28	ribosomal protein L28 [Source:HGNC Symbol;Acc:HGNC:10330]	1.98554	-0.427699	0.415331	ENSONIG00000007486	ENSONIG00000007486
ENSONIG00000020786	ENSONIT00000026112	CLEC19A	C-type lectin domain family 19 member A [Source:HGNC Symbol;Acc:HGNC:34522]	1.59861	-0.489212	-0.554698	ENSONIG00000020786	ENSONIG00000020786
ENSONIG00000009777	ENSONIT00000012292	AKT1S1	AKT1 substrate 1 [Source:HGNC Symbol;Acc:HGNC:28426]	1.78334	-0.315459	-0.359799	ENSONIG00000009777	ENSONIG00000009777
ENSONIG00000008335	ENSONIT00000010490	N/A	N/A	1.66861	-0.680062	-0.108062	ENSONIG00000008335	ENSONIG00000008335
ENSONIG00000008798	ENSONIT00000011071	AK4	adenylate kinase 4 [Source:HGNC Symbol;Acc:HGNC:363]	1.78824	-0.399346	-0.259937	ENSONIG00000008798	ENSONIG00000008798
ENSONIG00000010307	ENSONIT00000012969	RPL15	ribosomal protein L15 [Source:HGNC Symbol;Acc:HGNC:10306]	1.95283	-0.25533	-0.0694097	ENSONIG00000010307	ENSONIG00000010307
ENSONIG00000017811	ENSONIT00000022472	PAH	phenylalanine hydroxylase [Source:HGNC Symbol;Acc:HGNC:8582]	1.83291	-0.250206	-0.32466	ENSONIG00000017811	ENSONIG00000017811
ENSONIG00000007190	ENSONIT00000009071	N/A	N/A	1.82419	-0.516894	0.0295675	ENSONIG00000007190	ENSONIG00000007190
ENSONIG00000017531	ENSONIT00000022123	ARHGEF38	Rho guanine nucleotide exchange factor 38 [Source:HGNC Symbol;Acc:HGNC:25968]	1.70798	-0.484988	-0.333577	ENSONIG00000017531	ENSONIG00000017531
ENSONIG00000012787	ENSONIT00000016112	GHR	growth hormone receptor [Source:HGNC Symbol;Acc:HGNC:4263]	1.61746	-0.53275	-0.473748	ENSONIG00000012787	ENSONIG00000012787
ENSONIG00000007568	ENSONIT00000009546	CITED4	Cbp/p300 interacting transactivator with Glu/Asp rich carboxy-terminal domain 4 [Source:HGNC Symbol;Acc:HGNC:18696]	1.55008	-0.892386	0.489409	ENSONIG00000007568	ENSONIG00000007568
ENSONIG00000019730	ENSONIT00000024855	N/A	N/A	1.81347	-0.411945	-0.185613	ENSONIG00000019730	ENSONIG00000019730
ENSONIG00000007401	ENSONIT00000009337	RPS18	ribosomal protein S18 [Source:HGNC Symbol;Acc:HGNC:10401]	1.92206	-0.289536	-0.095687	ENSONIG00000007401	ENSONIG00000007401
ENSONIG00000010428	ENSONIT00000013118	PNPLA7	patatin like phospholipase domain containing 7 [Source:HGNC Symbol;Acc:HGNC:24768]	1.67432	-0.438995	-0.454915	ENSONIG00000010428	ENSONIG00000010428
ENSONIG00000004708	ENSONIT00000005934	BACH1	BTB domain and CNC homolog 1 [Source:HGNC Symbol;Acc:HGNC:935]	1.74856	-0.53319	-0.163809	ENSONIG00000004708	ENSONIG00000004708
ENSONIG00000019245	ENSONIT00000024240	EVI5	ecotropic viral integration site 5 [Source:HGNC Symbol;Acc:HGNC:3501]	1.80835	-0.446086	-0.148418	ENSONIG00000019245	ENSONIG00000019245
ENSONIG00000000394	ENSONIT00000000497	STX10	syntaxin 10 [Source:HGNC Symbol;Acc:HGNC:11428]	1.81454	-0.163774	-0.425504	ENSONIG00000000394	ENSONIG00000000394
ENSONIG00000017328	ENSONIT00000021872	N/A	N/A	1.62027	-0.689243	-0.241312	ENSONIG00000017328	ENSONIG00000017328
ENSONIG00000017676	ENSONIT00000022307	RPL26L1	ribosomal protein L26 like 1 [Source:HGNC Symbol;Acc:HGNC:17050]	1.84147	-0.388844	-0.15077	ENSONIG00000017676	ENSONIG00000017676
ENSONIG00000002355	ENSONIT00000002946	FBXL2	F-box and leucine rich repeat protein 2 [Source:HGNC Symbol;Acc:HGNC:13598]	1.65645	-0.524548	-0.399668	ENSONIG00000002355	ENSONIG00000002355
ENSONIG00000017590	ENSONIT00000022196	MOSPD1	motile sperm domain containing 1 [Source:HGNC Symbol;Acc:HGNC:25235]	1.66793	-0.516424	-0.384162	ENSONIG00000017590	ENSONIG00000017590
ENSONIG00000008114	ENSONIT00000010228	DCAF11	DDB1 and CUL4 associated factor 11 [Source:HGNC Symbol;Acc:HGNC:20258]	1.95245	-0.314852	0.0159995	ENSONIG00000008114	ENSONIG00000008114
ENSONIG00000002461	ENSONIT00000003079	SLC25A42	solute carrier family 25 member 42 [Source:HGNC Symbol;Acc:HGNC:28380]	1.74383	-0.703563	0.432475	ENSONIG00000002461	ENSONIG00000002461
ENSONIG00000013884	ENSONIT00000017471	CXADR	coxsackie virus and adenovirus receptor [Source:HGNC Symbol;Acc:HGNC:2559]	1.73259	-0.257859	-0.49899	ENSONIG00000013884	ENSONIG00000013884
ENSONIG00000011715	ENSONIT00000014767	CCDC88C	coiled-coil domain containing 88C [Source:HGNC Symbol;Acc:HGNC:19967]	1.80835	-0.304954	-0.32089	ENSONIG00000011715	ENSONIG00000011715
ENSONIG00000003736	ENSONIT00000004700	ULK1	unc-51 like autophagy activating kinase 1 [Source:HGNC Symbol;Acc:HGNC:12558]	1.77864	-0.343564	-0.341795	ENSONIG00000003736	ENSONIG00000003736
ENSONIG00000014465	ENSONIT00000018202	BHMT	betaine--homocysteine S-methyltransferase [Source:HGNC Symbol;Acc:HGNC:1047]	1.64226	-0.430669	-0.524339	ENSONIG00000014465	ENSONIG00000014465
ENSONIG00000002952	ENSONIT00000003699	TAX1BP1	Tax1 binding protein 1 [Source:HGNC Symbol;Acc:HGNC:11575]	1.81917	-0.373542	-0.222711	ENSONIG00000002952	ENSONIG00000002952
ENSONIG00000006744	ENSONIT00000008522	N/A	N/A	1.91727	-0.399301	0.0696902	ENSONIG00000006744	ENSONIG00000006744
ENSONIG00000013467	ENSONIT00000016950	FBXO25	F-box protein 25 [Source:HGNC Symbol;Acc:HGNC:13596]	1.66322	-0.521446	-0.388509	ENSONIG00000013467	ENSONIG00000013467
ENSONIG00000004280	ENSONIT00000005395	SLC25A48	solute carrier family 25 member 48 [Source:HGNC Symbol;Acc:HGNC:30451]	1.6236	-0.505747	-0.489606	ENSONIG00000004280	ENSONIG00000004280
ENSONIG00000001296	ENSONIT00000001636	QDPR	quinoid dihydropteridine reductase [Source:HGNC Symbol;Acc:HGNC:9752]	1.884	-0.157818	-0.308758	ENSONIG00000001296	ENSONIG00000001296
ENSONIG00000020901	ENSONIT00000026227	N/A	N/A	1.67632	-0.443475	-0.446513	ENSONIG00000020901	ENSONIG00000020901
ENSONIG00000004423	ENSONIT00000005573	PAIP2	poly(A) binding protein interacting protein 2 [Source:HGNC Symbol;Acc:HGNC:17970]	1.67961	-0.61439	-0.211141	ENSONIG00000004423	ENSONIG00000004423
ENSONIG00000018506	ENSONIT00000023320	N/A	N/A	1.62367	-0.687883	-0.233929	ENSONIG00000018506	ENSONIG00000018506
ENSONIG00000003615	ENSONIT00000004549	N/A	N/A	1.62387	-0.726014	-0.149841	ENSONIG00000003615	ENSONIG00000003615
ENSONIG00000002460	ENSONIT00000003077	TRAF3IP3	TRAF3 interacting protein 3 [Source:HGNC Symbol;Acc:HGNC:30766]	1.74752	-0.420374	-0.323935	ENSONIG00000002460	ENSONIG00000002460
ENSONIG00000001457	ENSONIT00000001830	HBG2	hemoglobin subunit gamma 2 [Source:HGNC Symbol;Acc:HGNC:4832]	1.90464	-0.227453	-0.205734	ENSONIG00000001457	ENSONIG00000001457
ENSONIG00000004390	ENSONIT00000005529	C1QC	complement C1q C chain [Source:HGNC Symbol;Acc:HGNC:1245]	1.62365	-0.811843	0.17948	ENSONIG00000004390	ENSONIG00000004390
ENSONIG00000006640	ENSONIT00000008395	RCBTB1	RCC1 and BTB domain containing protein 1 [Source:HGNC Symbol;Acc:HGNC:18243]	1.62703	-0.551003	-0.432626	ENSONIG00000006640	ENSONIG00000006640
ENSONIG00000006681	ENSONIT00000008444	N/A	N/A	1.61996	-0.680931	-0.258098	ENSONIG00000006681	ENSONIG00000006681
ENSONIG00000002646	ENSONIT00000003316	MYLIP	myosin regulatory light chain interacting protein [Source:HGNC Symbol;Acc:HGNC:21155]	1.69994	-0.619957	-0.140872	ENSONIG00000002646	ENSONIG00000002646
ENSONIG00000016765	ENSONIT00000021138	CALD1	caldesmon 1 [Source:HGNC Symbol;Acc:HGNC:1441]	1.79859	-0.382905	-0.256942	ENSONIG00000016765	ENSONIG00000016765
ENSONIG00000014617	ENSONIT00000018419	SLC25A36	solute carrier family 25 member 36 [Source:HGNC Symbol;Acc:HGNC:25554]	1.65907	-0.00720759	-0.728947	ENSONIG00000014617	ENSONIG00000014617
ENSONIG00000015902	ENSONIT00000020047	COX7A2L	cytochrome c oxidase subunit 7A2 like [Source:HGNC Symbol;Acc:HGNC:2289]	1.66108	-0.564996	-0.337075	ENSONIG00000015902	ENSONIG00000015902
ENSONIG00000009209	ENSONIT00000011590	LPIN2	lipin 2 [Source:HGNC Symbol;Acc:HGNC:14450]	1.7899	-0.519855	-0.0712055	ENSONIG00000009209	ENSONIG00000009209
ENSONIG00000005126	ENSONIT00000006448	PCYT1B	phosphate cytidylyltransferase 1, choline, beta [Source:HGNC Symbol;Acc:HGNC:8755]	1.67868	-0.516608	-0.359995	ENSONIG00000005126	ENSONIG00000005126
ENSONIG00000008446	ENSONIT00000010628	AFF4	AF4/FMR2 family member 4 [Source:HGNC Symbol;Acc:HGNC:17869]	1.71188	-0.665003	0.0107775	ENSONIG00000008446	ENSONIG00000008446
ENSONIG00000017431	ENSONIT00000022002	UCP1	uncoupling protein 1 [Source:HGNC Symbol;Acc:HGNC:12517]	1.65253	-0.522768	-0.410331	ENSONIG00000017431	ENSONIG00000017431
ENSONIG00000007719	ENSONIT00000009735	AGXT2	alanine--glyoxylate aminotransferase 2 [Source:HGNC Symbol;Acc:HGNC:14412]	1.95747	-0.00814403	-0.291146	ENSONIG00000007719	ENSONIG00000007719
ENSONIG00000015980	ENSONIT00000020142	MTMR3	myotubularin related protein 3 [Source:HGNC Symbol;Acc:HGNC:7451]	1.66851	-0.309742	-0.571564	ENSONIG00000015980	ENSONIG00000015980
ENSONIG00000006847	ENSONIT00000008644	TMEM63B	transmembrane protein 63B [Source:HGNC Symbol;Acc:HGNC:17735]	1.82826	-0.331965	-0.251891	ENSONIG00000006847	ENSONIG00000006847
ENSONIG00000005070	ENSONIT00000006380	CTNND1	catenin delta 1 [Source:HGNC Symbol;Acc:HGNC:2515]	1.92603	-0.404956	0.108704	ENSONIG00000005070	ENSONIG00000005070
ENSONIG00000018356	ENSONIT00000023132	RPS8	ribosomal protein S8 [Source:HGNC Symbol;Acc:HGNC:10441]	1.97086	-0.301957	0.0434112	ENSONIG00000018356	ENSONIG00000018356
ENSONIG00000001036	ENSONIT00000001310	ASXL2	additional sex combs like 2, transcriptional regulator [Source:HGNC Symbol;Acc:HGNC:23805]	1.80432	-0.524059	-0.0186542	ENSONIG00000001036	ENSONIG00000001036
ENSONIG00000012862	ENSONIT00000016201	HMG20A	high mobility group 20A [Source:HGNC Symbol;Acc:HGNC:5001]	1.75476	-0.453554	-0.267289	ENSONIG00000012862	ENSONIG00000012862
ENSONIG00000003860	ENSONIT00000004866	BFAR	bifunctional apoptosis regulator [Source:HGNC Symbol;Acc:HGNC:17613]	1.74653	-0.451503	-0.288698	ENSONIG00000003860	ENSONIG00000003860
ENSONIG00000010064	ENSONIT00000012666	KLHL24	kelch like family member 24 [Source:HGNC Symbol;Acc:HGNC:25947]	1.60996	-0.570642	-0.446648	ENSONIG00000010064	ENSONIG00000010064
ENSONIG00000009252	ENSONIT00000011644	N/A	N/A	1.866	-0.333605	-0.167246	ENSONIG00000009252	ENSONIG00000009252
ENSONIG00000005992	ENSONIT00000007553	AP2S1	adaptor related protein complex 2 sigma 1 subunit [Source:HGNC Symbol;Acc:HGNC:565]	1.64424	-0.670676	-0.206658	ENSONIG00000005992	ENSONIG00000005992
ENSONIG00000019120	ENSONIT00000024088	LECT2	leukocyte cell derived chemotaxin 2 [Source:HGNC Symbol;Acc:HGNC:6550]	1.89923	-0.506087	0.295525	ENSONIG00000019120	ENSONIG00000019120
ENSONIG00000004466	ENSONIT00000005626	NPAS2	neuronal PAS domain protein 2 [Source:HGNC Symbol;Acc:HGNC:7895]	1.76797	-0.648936	0.214665	ENSONIG00000004466	ENSONIG00000004466
ENSONIG00000006282	ENSONIT00000007922	CYP7A1	cytochrome P450 family 7 subfamily A member 1 [Source:HGNC Symbol;Acc:HGNC:2651]	1.80359	-0.290198	-0.344232	ENSONIG00000006282	ENSONIG00000006282
ENSONIG00000008092	ENSONIT00000010203	PGLYRP2	peptidoglycan recognition protein 2 [Source:HGNC Symbol;Acc:HGNC:30013]	1.73633	-0.569792	-0.131817	ENSONIG00000008092	ENSONIG00000008092
ENSONIG00000006582	ENSONIT00000008313	TMEM82	transmembrane protein 82 [Source:HGNC Symbol;Acc:HGNC:32350]	1.91958	-0.430354	0.145998	ENSONIG00000006582	ENSONIG00000006582
ENSONIG00000001467	ENSONIT00000001841	TXNIP	thioredoxin interacting protein [Source:HGNC Symbol;Acc:HGNC:16952]	1.73396	-0.544862	-0.183401	ENSONIG00000001467	ENSONIG00000001467
ENSONIG00000008675	ENSONIT00000010912	N/A	N/A	1.83827	-0.502732	0.0434391	ENSONIG00000008675	ENSONIG00000008675
ENSONIG00000004576	ENSONIT00000005766	WIPF3	WAS/WASL interacting protein family member 3 [Source:HGNC Symbol;Acc:HGNC:22004]	1.61932	-0.667751	-0.283815	ENSONIG00000004576	ENSONIG00000004576
ENSONIG00000009247	ENSONIT00000011638	ARHGAP27	Rho GTPase activating protein 27 [Source:HGNC Symbol;Acc:HGNC:31813]	1.71966	-0.661684	0.0320793	ENSONIG00000009247	ENSONIG00000009247
ENSONIG00000014447	ENSONIT00000018182	DUSP2	dual specificity phosphatase 2 [Source:HGNC Symbol;Acc:HGNC:3068]	1.64508	-0.421968	-0.526643	ENSONIG00000014447	ENSONIG00000014447
ENSONIG00000010940	ENSONIT00000013774	N/A	N/A	1.73126	-0.415075	-0.364125	ENSONIG00000010940	ENSONIG00000010940
ENSONIG00000016665	ENSONIT00000021012	C2	complement component 2 [Source:HGNC Symbol;Acc:HGNC:1248]	1.91863	-0.375211	0.0275722	ENSONIG00000016665	ENSONIG00000016665
ENSONIG00000003343	ENSONIT00000004209	PDIA2	protein disulfide isomerase family A member 2 [Source:HGNC Symbol;Acc:HGNC:14180]	1.80566	-0.419986	-0.193102	ENSONIG00000003343	ENSONIG00000003343
ENSONIG00000011123	ENSONIT00000014016	C9	complement component 9 [Source:HGNC Symbol;Acc:HGNC:1358]	1.86859	-0.384031	-0.0909604	ENSONIG00000011123	ENSONIG00000011123
ENSONIG00000020661	ENSONIT00000025987	N/A	N/A	1.7695	-0.329	-0.373932	ENSONIG00000020661	ENSONIG00000020661
ENSONIG00000020957	ENSONIT00000026283	PLEKHF2	pleckstrin homology and FYVE domain containing 2 [Source:HGNC Symbol;Acc:HGNC:20757]	1.78231	-0.520112	-0.0928634	ENSONIG00000020957	ENSONIG00000020957
ENSONIG00000001217	ENSONIT00000001538	N/A	N/A	1.61101	-0.775787	-0.0592736	ENSONIG00000001217	ENSONIG00000001217
ENSONIG00000003919	ENSONIT00000004940	ASTL	astacin-like metallo-endopeptidase (M12 family) [Source:HGNC Symbol;Acc:HGNC:31704]	1.73527	-0.533135	-0.199394	ENSONIG00000003919	ENSONIG00000003919
ENSONIG00000021147	ENSONIT00000026473	MAFB	MAF bZIP transcription factor B [Source:HGNC Symbol;Acc:HGNC:6408]	1.69166	-0.532554	-0.309076	ENSONIG00000021147	ENSONIG00000021147
ENSONIG00000010773	ENSONIT00000013554	PDK4	pyruvate dehydrogenase kinase 4 [Source:HGNC Symbol;Acc:HGNC:8812]	1.74446	-0.577655	-0.0917609	ENSONIG00000010773	ENSONIG00000010773
ENSONIG00000005828	ENSONIT00000007345	NR1H3	nuclear receptor subfamily 1 group H member 3 [Source:HGNC Symbol;Acc:HGNC:7966]	1.76277	-0.462702	-0.236222	ENSONIG00000005828	ENSONIG00000005828
ENSONIG00000000342	ENSONIT00000000428	N/A	N/A	1.60394	-0.800648	-0.00264646	ENSONIG00000000342	ENSONIG00000000342
ENSONIG00000010688	ENSONIT00000013449	BNIP3L	BCL2 interacting protein 3 like [Source:HGNC Symbol;Acc:HGNC:1085]	1.78399	-0.500714	-0.12329	ENSONIG00000010688	ENSONIG00000010688
ENSONIG00000014211	ENSONIT00000017876	KANK1	KN motif and ankyrin repeat domains 1 [Source:HGNC Symbol;Acc:HGNC:19309]	1.74174	-0.449718	-0.301688	ENSONIG00000014211	ENSONIG00000014211
ENSONIG00000015694	ENSONIT00000019769	HAO2	hydroxyacid oxidase 2 [Source:HGNC Symbol;Acc:HGNC:4810]	1.85659	-0.211952	-0.313828	ENSONIG00000015694	ENSONIG00000015694
ENSONIG00000005430	ENSONIT00000006826	CFAP45	cilia and flagella associated protein 45 [Source:HGNC Symbol;Acc:HGNC:17229]	1.68188	-0.514727	-0.355139	ENSONIG00000005430	ENSONIG00000005430
ENSONIG00000005129	ENSONIT00000006451	LIPI	lipase I [Source:HGNC Symbol;Acc:HGNC:18821]	1.66363	-0.29905	-0.58693	ENSONIG00000005129	ENSONIG00000005129
ENSONIG00000014515	ENSONIT00000018279	BCO1	beta-carotene oxygenase 1 [Source:HGNC Symbol;Acc:HGNC:13815]	1.75232	0.251252	-0.674545	ENSONIG00000014515	ENSONIG00000014515
ENSONIG00000005808	ENSONIT00000007318	MYZAP	myocardial zonula adherens protein [Source:HGNC Symbol;Acc:HGNC:43444]	1.72959	-0.481334	-0.28902	ENSONIG00000005808	ENSONIG00000005808
ENSONIG00000017468	ENSONIT00000022048	ANP32B	acidic nuclear phosphoprotein 32 family member B [Source:HGNC Symbol;Acc:HGNC:16677]	1.95165	0.186147	-0.401561	ENSONIG00000017468	ENSONIG00000017468
ENSONIG00000006588	ENSONIT00000008319	HERPUD2	HERPUD family member 2 [Source:HGNC Symbol;Acc:HGNC:21915]	1.74114	-0.55967	-0.137079	ENSONIG00000006588	ENSONIG00000006588
ENSONIG00000014824	ENSONIT00000018680	N/A	N/A	1.78889	-0.457555	-0.179965	ENSONIG00000014824	ENSONIG00000014824
ENSONIG00000018336	ENSONIT00000023110	ST3GAL5	ST3 beta-galactoside alpha-2,3-sialyltransferase 5 [Source:HGNC Symbol;Acc:HGNC:10872]	1.79289	-0.366343	-0.288376	ENSONIG00000018336	ENSONIG00000018336
ENSONIG00000019694	ENSONIT00000024808	TEF	TEF, PAR bZIP transcription factor [Source:HGNC Symbol;Acc:HGNC:11722]	1.80549	-0.126847	-0.46435	ENSONIG00000019694	ENSONIG00000019694
ENSONIG00000020212	ENSONIT00000025483	DPP7	dipeptidyl peptidase 7 [Source:HGNC Symbol;Acc:HGNC:14892]	1.65531	-0.522903	-0.404134	ENSONIG00000020212	ENSONIG00000020212
ENSONIG00000016072	ENSONIT00000020264	BMPR1A	bone morphogenetic protein receptor type 1A [Source:HGNC Symbol;Acc:HGNC:1076]	1.78599	-0.663489	0.553837	ENSONIG00000016072	ENSONIG00000016072
ENSONIG00000012339	ENSONIT00000015558	PROC	protein C, inactivator of coagulation factors Va and VIIIa [Source:HGNC Symbol;Acc:HGNC:9451]	1.8245	-0.298069	-0.29557	ENSONIG00000012339	ENSONIG00000012339
ENSONIG00000014971	ENSONIT00000018865	SLC1A3	solute carrier family 1 member 3 [Source:HGNC Symbol;Acc:HGNC:10941]	1.74133	-0.583734	-0.0886957	ENSONIG00000014971	ENSONIG00000014971
ENSONIG00000002311	ENSONIT00000002889	FAM32A	family with sequence similarity 32 member A [Source:HGNC Symbol;Acc:HGNC:24563]	1.91833	0.0991038	-0.411781	ENSONIG00000002311	ENSONIG00000002311
ENSONIG00000003078	ENSONIT00000003857	ABCC11	ATP binding cassette subfamily C member 11 [Source:HGNC Symbol;Acc:HGNC:14639]	1.76008	-0.479794	-0.218476	ENSONIG00000003078	ENSONIG00000003078
ENSONIG00000007241	ENSONIT00000009134	CYP26A1	cytochrome P450 family 26 subfamily A member 1 [Source:HGNC Symbol;Acc:HGNC:2603]	1.6247	-0.5691	-0.415829	ENSONIG00000007241	ENSONIG00000007241
ENSONIG00000020346	ENSONIT00000025662	TMF1	TATA element modulatory factor 1 [Source:HGNC Symbol;Acc:HGNC:11870]	1.76318	-0.459994	-0.238982	ENSONIG00000020346	ENSONIG00000020346
ENSONIG00000011208	ENSONIT00000014115	LONP2	lon peptidase 2, peroxisomal [Source:HGNC Symbol;Acc:HGNC:20598]	1.85116	-0.363723	-0.162214	ENSONIG00000011208	ENSONIG00000011208
ENSONIG00000017479	ENSONIT00000022064	RNF103	ring finger protein 103 [Source:HGNC Symbol;Acc:HGNC:12859]	1.86957	0.0389437	-0.455206	ENSONIG00000017479	ENSONIG00000017479
ENSONIG00000011814	ENSONIT00000014886	OPTN	optineurin [Source:HGNC Symbol;Acc:HGNC:17142]	1.79736	-0.431711	-0.196617	ENSONIG00000011814	ENSONIG00000011814
ENSONIG00000001126	ENSONIT00000001425	SLC16A12	solute carrier family 16 member 12 [Source:HGNC Symbol;Acc:HGNC:23094]	1.64226	-0.525801	-0.429007	ENSONIG00000001126	ENSONIG00000001126
ENSONIG00000012936	ENSONIT00000016288	C1RL	complement C1r subcomponent like [Source:HGNC Symbol;Acc:HGNC:21265]	1.86589	-0.15255	-0.345178	ENSONIG00000012936	ENSONIG00000012936
ENSONIG00000003961	ENSONIT00000004995	CISH	cytokine inducible SH2 containing protein [Source:HGNC Symbol;Acc:HGNC:1984]	1.73317	-0.68152	0.169508	ENSONIG00000003961	ENSONIG00000003961
T2/T3 up-regulated cluster of genes
gene	transcript	locus_tag	gene_product	CNTRL	T2	T3	Genecards	NCBI_gene
ENSONIG00000013237	ENSONIT00000016660	HNRNPAB	heterogeneous nuclear ribonucleoprotein A/B [Source:HGNC Symbol;Acc:HGNC:5034]	-0.440773	1.96793	1.14909	ENSONIG00000013237	ENSONIG00000013237
ENSONIG00000014010	ENSONIT00000017627	RIOK1	RIO kinase 1 [Source:HGNC Symbol;Acc:HGNC:18656]	-0.51876	1.20301	1.85098	ENSONIG00000014010	ENSONIG00000014010
ENSONIG00000009509	ENSONIT00000011956	PPRC1	peroxisome proliferator-activated receptor gamma, coactivator-related 1 [Source:HGNC Symbol;Acc:HGNC:30025]	-0.993472	0.813844	1.34204	ENSONIG00000009509	ENSONIG00000009509
ENSONIG00000003458	ENSONIT00000004354	POP4	POP4 homolog, ribonuclease P/MRP subunit [Source:HGNC Symbol;Acc:HGNC:30081]	-0.843692	1.16362	1.3757	ENSONIG00000003458	ENSONIG00000003458
ENSONIG00000007772	ENSONIT00000009797	SLC30A7	solute carrier family 30 member 7 [Source:HGNC Symbol;Acc:HGNC:19306]	-0.702725	1.137	1.6177	ENSONIG00000007772	ENSONIG00000007772
ENSONIG00000001661	ENSONIT00000002081	NUS1	NUS1 dehydrodolichyl diphosphate synthase subunit [Source:HGNC Symbol;Acc:HGNC:21042]	-0.686995	1.30926	1.54045	ENSONIG00000001661	ENSONIG00000001661
ENSONIG00000013783	ENSONIT00000017350	DNAJB11	DnaJ heat shock protein family (Hsp40) member B11 [Source:HGNC Symbol;Acc:HGNC:14889]	-0.831509	0.791131	1.56892	ENSONIG00000013783	ENSONIG00000013783
ENSONIG00000008126	ENSONIT00000010243	TXN2	thioredoxin 2 [Source:HGNC Symbol;Acc:HGNC:17772]	-0.886243	1.30492	1.15754	ENSONIG00000008126	ENSONIG00000008126
ENSONIG00000013743	ENSONIT00000017303	TOMM40	translocase of outer mitochondrial membrane 40 [Source:HGNC Symbol;Acc:HGNC:18001]	-1.02058	1.1983	0.987436	ENSONIG00000013743	ENSONIG00000013743
ENSONIG00000009547	ENSONIT00000012003	MCM4	minichromosome maintenance complex component 4 [Source:HGNC Symbol;Acc:HGNC:6947]	-0.870434	1.57365	0.492432	ENSONIG00000009547	ENSONIG00000009547
ENSONIG00000016889	ENSONIT00000021313	AURKAIP1	aurora kinase A interacting protein 1 [Source:HGNC Symbol;Acc:HGNC:24114]	-0.777178	1.37712	1.30955	ENSONIG00000016889	ENSONIG00000016889
ENSONIG00000015592	ENSONIT00000019635	EIF2B5	eukaryotic translation initiation factor 2B subunit epsilon [Source:HGNC Symbol;Acc:HGNC:3261]	-0.932621	1.0846	1.27937	ENSONIG00000015592	ENSONIG00000015592
ENSONIG00000011336	ENSONIT00000014277	MOGAT2	monoacylglycerol O-acyltransferase 2 [Source:HGNC Symbol;Acc:HGNC:23248]	-1.02406	1.11852	1.07534	ENSONIG00000011336	ENSONIG00000011336
ENSONIG00000002426	ENSONIT00000003038	NUDT19	nudix hydrolase 19 [Source:HGNC Symbol;Acc:HGNC:32036]	-0.762305	1.33647	1.38086	ENSONIG00000002426	ENSONIG00000002426
ENSONIG00000014195	ENSONIT00000017858	SGK3	serum/glucocorticoid regulated kinase family member 3 [Source:HGNC Symbol;Acc:HGNC:10812]	-0.954316	1.46165	0.603411	ENSONIG00000014195	ENSONIG00000014195
ENSONIG00000011755	ENSONIT00000014811	PWP1	PWP1 homolog, endonuclein [Source:HGNC Symbol;Acc:HGNC:17015]	-0.855059	1.51475	0.866509	ENSONIG00000011755	ENSONIG00000011755
ENSONIG00000010863	ENSONIT00000013675	N/A	N/A	-0.975781	1.42709	0.637544	ENSONIG00000010863	ENSONIG00000010863
ENSONIG00000000145	ENSONIT00000000182	DMXL2	Dmx like 2 [Source:HGNC Symbol;Acc:HGNC:2938]	-0.852714	1.5923	0.497916	ENSONIG00000000145	ENSONIG00000000145
ENSONIG00000000253	ENSONIT00000000322	PIN1	peptidylprolyl cis/trans isomerase, NIMA-interacting 1 [Source:HGNC Symbol;Acc:HGNC:8988]	-0.624746	1.80397	0.865273	ENSONIG00000000253	ENSONIG00000000253
ENSONIG00000000977	ENSONIT00000001236	METTL2B	methyltransferase like 2B [Source:HGNC Symbol;Acc:HGNC:18272]	-0.921323	1.18277	1.21682	ENSONIG00000000977	ENSONIG00000000977
ENSONIG00000019920	ENSONIT00000025112	DCTN1	dynactin subunit 1 [Source:HGNC Symbol;Acc:HGNC:2711]	-0.951256	0.456436	1.48862	ENSONIG00000019920	ENSONIG00000019920
ENSONIG00000012937	ENSONIT00000016289	TEX261	testis expressed 261 [Source:HGNC Symbol;Acc:HGNC:30712]	-0.760629	1.45312	1.25426	ENSONIG00000012937	ENSONIG00000012937
ENSONIG00000014449	ENSONIT00000018184	MSH3	mutS homolog 3 [Source:HGNC Symbol;Acc:HGNC:7326]	-0.883441	1.5369	0.653023	ENSONIG00000014449	ENSONIG00000014449
ENSONIG00000000404	ENSONIT00000000512	MCM2	minichromosome maintenance complex component 2 [Source:HGNC Symbol;Acc:HGNC:6944]	-0.835507	1.60323	0.582418	ENSONIG00000000404	ENSONIG00000000404
ENSONIG00000021201	ENSONIT00000026527	SLC2A11	solute carrier family 2 member 11 [Source:HGNC Symbol;Acc:HGNC:14239]	-1.02806	0.780621	1.30684	ENSONIG00000021201	ENSONIG00000021201
ENSONIG00000013196	ENSONIT00000016610	NOP58	NOP58 ribonucleoprotein [Source:HGNC Symbol;Acc:HGNC:29926]	-0.721203	1.55599	1.19893	ENSONIG00000013196	ENSONIG00000013196
ENSONIG00000012021	ENSONIT00000015144	HUWE1	HECT, UBA and WWE domain containing 1, E3 ubiquitin protein ligase [Source:HGNC Symbol;Acc:HGNC:30892]	-0.97115	1.33241	0.901893	ENSONIG00000012021	ENSONIG00000012021
ENSONIG00000016926	ENSONIT00000021361	MRPS30	mitochondrial ribosomal protein S30 [Source:HGNC Symbol;Acc:HGNC:8769]	-0.583533	1.86255	0.751423	ENSONIG00000016926	ENSONIG00000016926
ENSONIG00000009916	ENSONIT00000012472	MRPS14	mitochondrial ribosomal protein S14 [Source:HGNC Symbol;Acc:HGNC:14049]	-0.720628	1.29377	1.49349	ENSONIG00000009916	ENSONIG00000009916
ENSONIG00000014588	ENSONIT00000018376	PDHX	pyruvate dehydrogenase complex component X [Source:HGNC Symbol;Acc:HGNC:21350]	-0.67407	1.40177	1.48997	ENSONIG00000014588	ENSONIG00000014588
ENSONIG00000015793	ENSONIT00000019899	SYVN1	synoviolin 1 [Source:HGNC Symbol;Acc:HGNC:20738]	-0.337388	0.821495	2.11094	ENSONIG00000015793	ENSONIG00000015793
ENSONIG00000017789	ENSONIT00000022445	PRELID1	PRELI domain containing 1 [Source:HGNC Symbol;Acc:HGNC:30255]	-0.851451	1.51657	0.875109	ENSONIG00000017789	ENSONIG00000017789
ENSONIG00000009700	ENSONIT00000012193	GCLC	glutamate-cysteine ligase catalytic subunit [Source:HGNC Symbol;Acc:HGNC:4311]	-0.682229	1.42093	1.4568	ENSONIG00000009700	ENSONIG00000009700
ENSONIG00000009815	ENSONIT00000012343	PER2	period circadian clock 2 [Source:HGNC Symbol;Acc:HGNC:8846]	-0.673038	0.777624	1.76159	ENSONIG00000009815	ENSONIG00000009815
ENSONIG00000015602	ENSONIT00000019647	GTF2H1	general transcription factor IIH subunit 1 [Source:HGNC Symbol;Acc:HGNC:4655]	-0.825684	1.17469	1.39879	ENSONIG00000015602	ENSONIG00000015602
ENSONIG00000019182	ENSONIT00000024167	CDK4	cyclin dependent kinase 4 [Source:HGNC Symbol;Acc:HGNC:1773]	-0.788049	1.30015	1.36491	ENSONIG00000019182	ENSONIG00000019182
ENSONIG00000009492	ENSONIT00000011937	COX15	COX15, cytochrome c oxidase assembly homolog [Source:HGNC Symbol;Acc:HGNC:2263]	-0.949896	1.15454	1.18792	ENSONIG00000009492	ENSONIG00000009492
ENSONIG00000016224	ENSONIT00000020445	PUS3	pseudouridylate synthase 3 [Source:HGNC Symbol;Acc:HGNC:25461]	-0.741797	1.70665	0.420432	ENSONIG00000016224	ENSONIG00000016224
ENSONIG00000015307	ENSONIT00000019279	OTUD7A	OTU deubiquitinase 7A [Source:HGNC Symbol;Acc:HGNC:20718]	-0.983424	1.01908	1.2395	ENSONIG00000015307	ENSONIG00000015307
ENSONIG00000015251	ENSONIT00000019209	ATP5A1	ATP synthase, H+ transporting, mitochondrial F1 complex, alpha subunit 1, cardiac muscle [Source:HGNC Symbol;Acc:HGNC:823]	-0.430171	1.98912	1.11154	ENSONIG00000015251	ENSONIG00000015251
ENSONIG00000018378	ENSONIT00000023157	RBM4	RNA binding motif protein 4 [Source:HGNC Symbol;Acc:HGNC:9901]	-0.449999	1.98599	0.990446	ENSONIG00000018378	ENSONIG00000018378
ENSONIG00000008122	ENSONIT00000010238	DDX39A	DEAD-box helicase 39A [Source:HGNC Symbol;Acc:HGNC:17821]	-0.73782	1.64168	0.955411	ENSONIG00000008122	ENSONIG00000008122
ENSONIG00000010201	ENSONIT00000012836	RP11-286H14.4	N/A	-0.714588	1.67142	0.958243	ENSONIG00000010201	ENSONIG00000010201
ENSONIG00000008454	ENSONIT00000010638	HSPA4	heat shock protein family A (Hsp70) member 4 [Source:HGNC Symbol;Acc:HGNC:5237]	-1.02198	1.21802	0.956381	ENSONIG00000008454	ENSONIG00000008454
ENSONIG00000005942	ENSONIT00000007485	SLC35B2	solute carrier family 35 member B2 [Source:HGNC Symbol;Acc:HGNC:16872]	-0.642226	1.61426	1.31137	ENSONIG00000005942	ENSONIG00000005942
ENSONIG00000009075	ENSONIT00000011421	PFKL	phosphofructokinase, liver type [Source:HGNC Symbol;Acc:HGNC:8876]	-0.694042	1.66251	1.06303	ENSONIG00000009075	ENSONIG00000009075
ENSONIG00000003199	ENSONIT00000004014	DHCR7	7-dehydrocholesterol reductase [Source:HGNC Symbol;Acc:HGNC:2860]	-0.760412	1.67155	0.708909	ENSONIG00000003199	ENSONIG00000003199
ENSONIG00000017191	ENSONIT00000021700	FBXW12	F-box and WD repeat domain containing 12 [Source:HGNC Symbol;Acc:HGNC:20729]	-0.650534	1.79605	0.469532	ENSONIG00000017191	ENSONIG00000017191
ENSONIG00000012731	ENSONIT00000016036	DDX49	DEAD-box helicase 49 [Source:HGNC Symbol;Acc:HGNC:18684]	-0.692345	1.59255	1.2146	ENSONIG00000012731	ENSONIG00000012731
ENSONIG00000009631	ENSONIT00000012109	DHX30	DEAH-box helicase 30 [Source:HGNC Symbol;Acc:HGNC:16716]	-0.971742	1.42824	0.652606	ENSONIG00000009631	ENSONIG00000009631
ENSONIG00000002570	ENSONIT00000003220	SCAMP4	secretory carrier membrane protein 4 [Source:HGNC Symbol;Acc:HGNC:30385]	-0.807883	1.51568	1.02531	ENSONIG00000002570	ENSONIG00000002570
ENSONIG00000004437	ENSONIT00000005589	UGT1A10	UDP glucuronosyltransferase family 1 member A10 [Source:HGNC Symbol;Acc:HGNC:12531]	-0.832953	1.1206	1.42356	ENSONIG00000004437	ENSONIG00000004437
ENSONIG00000018025	ENSONIT00000022734	N/A	N/A	-0.553211	1.43021	1.6833	ENSONIG00000018025	ENSONIG00000018025
ENSONIG00000014470	ENSONIT00000018211	MRPS36	mitochondrial ribosomal protein S36 [Source:HGNC Symbol;Acc:HGNC:16631]	-0.676457	0.601221	1.77226	ENSONIG00000014470	ENSONIG00000014470
ENSONIG00000002566	ENSONIT00000003214	MCTS1	MCTS1, re-initiation and release factor [Source:HGNC Symbol;Acc:HGNC:23357]	-0.689228	1.75496	0.393409	ENSONIG00000002566	ENSONIG00000002566
ENSONIG00000012440	ENSONIT00000015684	N/A	N/A	-0.945147	0.391078	1.50085	ENSONIG00000012440	ENSONIG00000012440
ENSONIG00000007057	ENSONIT00000008913	GINS1	GINS complex subunit 1 [Source:HGNC Symbol;Acc:HGNC:28980]	-0.807781	1.62143	0.679212	ENSONIG00000007057	ENSONIG00000007057
ENSONIG00000000534	ENSONIT00000000679	PYGL	phosphorylase, glycogen, liver [Source:HGNC Symbol;Acc:HGNC:9725]	-0.630712	1.73874	1.09185	ENSONIG00000000534	ENSONIG00000000534
ENSONIG00000017871	ENSONIT00000022545	SSBP1	single stranded DNA binding protein 1 [Source:HGNC Symbol;Acc:HGNC:11317]	-0.645859	1.71428	1.10194	ENSONIG00000017871	ENSONIG00000017871
ENSONIG00000013064	ENSONIT00000016442	VARS	valyl-tRNA synthetase [Source:HGNC Symbol;Acc:HGNC:12651]	-1.04626	1.19833	0.925368	ENSONIG00000013064	ENSONIG00000013064
ENSONIG00000004841	ENSONIT00000006094	PIGS	phosphatidylinositol glycan anchor biosynthesis class S [Source:HGNC Symbol;Acc:HGNC:14937]	-0.902854	1.29777	1.1291	ENSONIG00000004841	ENSONIG00000004841
ENSONIG00000016377	ENSONIT00000020643	TMED1	transmembrane p24 trafficking protein 1 [Source:HGNC Symbol;Acc:HGNC:17291]	-0.86984	1.27081	1.23161	ENSONIG00000016377	ENSONIG00000016377
ENSONIG00000003803	ENSONIT00000004785	PUS1	pseudouridylate synthase 1 [Source:HGNC Symbol;Acc:HGNC:15508]	-0.919058	1.47152	0.738682	ENSONIG00000003803	ENSONIG00000003803
ENSONIG00000016827	ENSONIT00000021222	WDR75	WD repeat domain 75 [Source:HGNC Symbol;Acc:HGNC:25725]	-0.668184	1.76577	0.787324	ENSONIG00000016827	ENSONIG00000016827
ENSONIG00000013656	ENSONIT00000017194	THOC5	THO complex 5 [Source:HGNC Symbol;Acc:HGNC:19074]	-0.779269	1.41634	1.25901	ENSONIG00000013656	ENSONIG00000013656
ENSONIG00000003015	ENSONIT00000003777	MRPL46	mitochondrial ribosomal protein L46 [Source:HGNC Symbol;Acc:HGNC:1192]	-0.922465	1.33886	1.02355	ENSONIG00000003015	ENSONIG00000003015
ENSONIG00000016523	ENSONIT00000020826	SARNP	SAP domain containing ribonucleoprotein [Source:HGNC Symbol;Acc:HGNC:24432]	-0.695942	0.968964	1.69249	ENSONIG00000016523	ENSONIG00000016523
ENSONIG00000018977	ENSONIT00000023914	THUMPD3	THUMP domain containing 3 [Source:HGNC Symbol;Acc:HGNC:24493]	-0.641065	1.7848	0.86576	ENSONIG00000018977	ENSONIG00000018977
ENSONIG00000014016	ENSONIT00000017634	RPP40	ribonuclease P/MRP subunit p40 [Source:HGNC Symbol;Acc:HGNC:20992]	-0.820456	1.35141	1.24642	ENSONIG00000014016	ENSONIG00000014016
ENSONIG00000013326	ENSONIT00000016773	MAT2A	methionine adenosyltransferase 2A [Source:HGNC Symbol;Acc:HGNC:6904]	-0.675719	1.76412	0.35607	ENSONIG00000013326	ENSONIG00000013326
ENSONIG00000016857	ENSONIT00000021260	DIABLO	diablo IAP-binding mitochondrial protein [Source:HGNC Symbol;Acc:HGNC:21528]	-0.629038	1.61694	1.34052	ENSONIG00000016857	ENSONIG00000016857
ENSONIG00000009436	ENSONIT00000011866	USP14	ubiquitin specific peptidase 14 [Source:HGNC Symbol;Acc:HGNC:12612]	-0.940547	1.36995	0.919125	ENSONIG00000009436	ENSONIG00000009436
ENSONIG00000018060	ENSONIT00000022777	AP1M2	adaptor related protein complex 1 mu 2 subunit [Source:HGNC Symbol;Acc:HGNC:558]	-0.565784	1.58714	1.52246	ENSONIG00000018060	ENSONIG00000018060
ENSONIG00000001637	ENSONIT00000002053	NSFL1C	NSFL1 cofactor [Source:HGNC Symbol;Acc:HGNC:15912]	-1.05361	0.927672	1.18438	ENSONIG00000001637	ENSONIG00000001637
ENSONIG00000007753	ENSONIT00000009775	RTCA	RNA 3'-terminal phosphate cyclase [Source:HGNC Symbol;Acc:HGNC:17981]	-0.801596	1.52613	1.02278	ENSONIG00000007753	ENSONIG00000007753
ENSONIG00000016270	ENSONIT00000020500	GPAM	glycerol-3-phosphate acyltransferase, mitochondrial [Source:HGNC Symbol;Acc:HGNC:24865]	-0.782756	1.21616	1.44278	ENSONIG00000016270	ENSONIG00000016270
ENSONIG00000006246	ENSONIT00000007874	PPP4C	protein phosphatase 4 catalytic subunit [Source:HGNC Symbol;Acc:HGNC:9319]	-0.437302	2.01048	0.707264	ENSONIG00000006246	ENSONIG00000006246
ENSONIG00000013457	ENSONIT00000016937	MRPS9	mitochondrial ribosomal protein S9 [Source:HGNC Symbol;Acc:HGNC:14501]	-0.912034	1.26263	1.15158	ENSONIG00000013457	ENSONIG00000013457
ENSONIG00000001619	ENSONIT00000002030	DPM1	dolichyl-phosphate mannosyltransferase subunit 1, catalytic [Source:HGNC Symbol;Acc:HGNC:3005]	-0.856576	0.703465	1.5589	ENSONIG00000001619	ENSONIG00000001619
ENSONIG00000013010	ENSONIT00000016379	USP5	ubiquitin specific peptidase 5 [Source:HGNC Symbol;Acc:HGNC:12628]	-0.82286	1.51377	0.98194	ENSONIG00000013010	ENSONIG00000013010
ENSONIG00000005740	ENSONIT00000007240	RAB27A	RAB27A, member RAS oncogene family [Source:HGNC Symbol;Acc:HGNC:9766]	-0.948778	0.704614	1.44308	ENSONIG00000005740	ENSONIG00000005740
ENSONIG00000016823	ENSONIT00000021215	DNAJB9	DnaJ heat shock protein family (Hsp40) member B9 [Source:HGNC Symbol;Acc:HGNC:6968]	-0.918603	0.982003	1.3699	ENSONIG00000016823	ENSONIG00000016823
ENSONIG00000020284	ENSONIT00000025580	TRAIP	TRAF interacting protein [Source:HGNC Symbol;Acc:HGNC:30764]	-0.934258	1.48951	0.58426	ENSONIG00000020284	ENSONIG00000020284
ENSONIG00000007075	ENSONIT00000008933	CDKAL1	CDK5 regulatory subunit associated protein 1 like 1 [Source:HGNC Symbol;Acc:HGNC:21050]	-0.839921	1.48905	0.981769	ENSONIG00000007075	ENSONIG00000007075
ENSONIG00000020323	ENSONIT00000025633	RAE1	ribonucleic acid export 1 [Source:HGNC Symbol;Acc:HGNC:9828]	-0.470091	1.95323	1.0508	ENSONIG00000020323	ENSONIG00000020323
ENSONIG00000008861	ENSONIT00000011150	MON2	MON2 homolog, regulator of endosome-to-Golgi trafficking [Source:HGNC Symbol;Acc:HGNC:29177]	-0.945494	0.52132	1.48684	ENSONIG00000008861	ENSONIG00000008861
ENSONIG00000006577	ENSONIT00000008307	ISPD	isoprenoid synthase domain containing [Source:HGNC Symbol;Acc:HGNC:37276]	-0.886884	0.215134	1.55863	ENSONIG00000006577	ENSONIG00000006577
ENSONIG00000019965	ENSONIT00000025167	TYW3	tRNA-yW synthesizing protein 3 homolog [Source:HGNC Symbol;Acc:HGNC:24757]	-0.75714	1.57838	1.05016	ENSONIG00000019965	ENSONIG00000019965
ENSONIG00000006823	ENSONIT00000008614	ASMTL	acetylserotonin O-methyltransferase-like [Source:HGNC Symbol;Acc:HGNC:751]	-0.372806	2.07594	0.903888	ENSONIG00000006823	ENSONIG00000006823
ENSONIG00000005198	ENSONIT00000006535	PAM16	presequence translocase associated motor 16 homolog [Source:HGNC Symbol;Acc:HGNC:29679]	-0.843993	1.45821	1.03161	ENSONIG00000005198	ENSONIG00000005198
ENSONIG00000003065	ENSONIT00000003838	NAE1	NEDD8 activating enzyme E1 subunit 1 [Source:HGNC Symbol;Acc:HGNC:621]	-0.795752	1.48303	1.12169	ENSONIG00000003065	ENSONIG00000003065
ENSONIG00000016366	ENSONIT00000020627	ETFB	electron transfer flavoprotein beta subunit [Source:HGNC Symbol;Acc:HGNC:3482]	-0.555411	1.7522	1.30988	ENSONIG00000016366	ENSONIG00000016366
ENSONIG00000000749	ENSONIT00000000943	GYG1	glycogenin 1 [Source:HGNC Symbol;Acc:HGNC:4699]	-0.715455	1.57055	1.18954	ENSONIG00000000749	ENSONIG00000000749
ENSONIG00000008957	ENSONIT00000011268	PGM2	phosphoglucomutase 2 [Source:HGNC Symbol;Acc:HGNC:8906]	-0.591201	1.72996	1.247	ENSONIG00000008957	ENSONIG00000008957
ENSONIG00000017678	ENSONIT00000022309	BNIP1	BCL2 interacting protein 1 [Source:HGNC Symbol;Acc:HGNC:1082]	-0.821198	0.680082	1.60563	ENSONIG00000017678	ENSONIG00000017678
ENSONIG00000001255	ENSONIT00000001583	PPID	peptidylprolyl isomerase D [Source:HGNC Symbol;Acc:HGNC:9257]	-0.984336	1.37493	0.765742	ENSONIG00000001255	ENSONIG00000001255
ENSONIG00000015334	ENSONIT00000019310	WDYHV1	WDYHV motif containing 1 [Source:HGNC Symbol;Acc:HGNC:25490]	-0.529984	1.88846	1.01588	ENSONIG00000015334	ENSONIG00000015334
ENSONIG00000006126	ENSONIT00000007723	COPB1	coatomer protein complex subunit beta 1 [Source:HGNC Symbol;Acc:HGNC:2231]	-0.889346	1.35763	1.07873	ENSONIG00000006126	ENSONIG00000006126
ENSONIG00000002599	ENSONIT00000003256	PSMD1	proteasome 26S subunit, non-ATPase 1 [Source:HGNC Symbol;Acc:HGNC:9554]	-0.812356	1.52574	0.989135	ENSONIG00000002599	ENSONIG00000002599
ENSONIG00000019040	ENSONIT00000023992	RP11-894J14.5	N/A	-0.821846	1.41201	1.16538	ENSONIG00000019040	ENSONIG00000019040
ENSONIG00000020085	ENSONIT00000025323	RP11-196G11.1	N/A	-0.911366	0.72847	1.48437	ENSONIG00000020085	ENSONIG00000020085
ENSONIG00000000416	ENSONIT00000000528	PDHB	pyruvate dehydrogenase (lipoamide) beta [Source:HGNC Symbol;Acc:HGNC:8808]	-0.921633	1.46933	0.734777	ENSONIG00000000416	ENSONIG00000000416
ENSONIG00000013394	ENSONIT00000016852	FARS2	phenylalanyl-tRNA synthetase 2, mitochondrial [Source:HGNC Symbol;Acc:HGNC:21062]	-0.91273	1.07713	1.31927	ENSONIG00000013394	ENSONIG00000013394
ENSONIG00000017528	ENSONIT00000022120	GSTCD	glutathione S-transferase C-terminal domain containing [Source:HGNC Symbol;Acc:HGNC:25806]	-0.876763	1.17807	1.30532	ENSONIG00000017528	ENSONIG00000017528
ENSONIG00000007287	ENSONIT00000009195	DERL1	derlin 1 [Source:HGNC Symbol;Acc:HGNC:28454]	-0.849322	1.32924	1.20971	ENSONIG00000007287	ENSONIG00000007287
ENSONIG00000020095	ENSONIT00000025336	RPAP1	RNA polymerase II associated protein 1 [Source:HGNC Symbol;Acc:HGNC:24567]	-0.981038	1.27921	0.966684	ENSONIG00000020095	ENSONIG00000020095
ENSONIG00000019349	ENSONIT00000024374	SRPK1	SRSF protein kinase 1 [Source:HGNC Symbol;Acc:HGNC:11305]	-0.77892	1.64084	0.760443	ENSONIG00000019349	ENSONIG00000019349
ENSONIG00000015392	ENSONIT00000019380	ENOPH1	enolase-phosphatase 1 [Source:HGNC Symbol;Acc:HGNC:24599]	-0.850343	1.38809	1.13031	ENSONIG00000015392	ENSONIG00000015392
ENSONIG00000003676	ENSONIT00000004627	CLPTM1	CLPTM1, transmembrane protein [Source:HGNC Symbol;Acc:HGNC:2087]	-0.875426	1.35281	1.11972	ENSONIG00000003676	ENSONIG00000003676
ENSONIG00000000711	ENSONIT00000000896	DDX31	DEAD-box helicase 31 [Source:HGNC Symbol;Acc:HGNC:16715]	-0.653984	1.58085	1.33185	ENSONIG00000000711	ENSONIG00000000711
ENSONIG00000001066	ENSONIT00000001351	N/A	N/A	-0.962903	1.40595	0.76135	ENSONIG00000001066	ENSONIG00000001066
ENSONIG00000005403	ENSONIT00000006796	SHCBP1	SHC binding and spindle associated 1 [Source:HGNC Symbol;Acc:HGNC:29547]	-0.517167	1.9208	0.496273	ENSONIG00000005403	ENSONIG00000005403
ENSONIG00000012191	ENSONIT00000015369	MTHFD1	methylenetetrahydrofolate dehydrogenase, cyclohydrolase and formyltetrahydrofolate synthetase 1 [Source:HGNC Symbol;Acc:HGNC:7432]	-0.627547	1.77791	0.975589	ENSONIG00000012191	ENSONIG00000012191
ENSONIG00000009214	ENSONIT00000011598	CTNNBL1	catenin beta like 1 [Source:HGNC Symbol;Acc:HGNC:15879]	-0.70192	1.69742	0.924797	ENSONIG00000009214	ENSONIG00000009214
ENSONIG00000005503	ENSONIT00000006919	NPAT	nuclear protein, coactivator of histone transcription [Source:HGNC Symbol;Acc:HGNC:7896]	-0.783463	1.52101	1.08784	ENSONIG00000005503	ENSONIG00000005503
ENSONIG00000014890	ENSONIT00000018761	N/A	N/A	-0.898547	0.680849	1.51261	ENSONIG00000014890	ENSONIG00000014890
ENSONIG00000002878	ENSONIT00000003606	COQ4	coenzyme Q4 [Source:HGNC Symbol;Acc:HGNC:19693]	-0.730678	1.65629	0.939025	ENSONIG00000002878	ENSONIG00000002878
ENSONIG00000002403	ENSONIT00000003005	UBQLN4	ubiquilin 4 [Source:HGNC Symbol;Acc:HGNC:1237]	-0.734419	1.58093	1.11563	ENSONIG00000002403	ENSONIG00000002403
ENSONIG00000013586	ENSONIT00000017100	N/A	N/A	-0.695882	1.62488	1.14314	ENSONIG00000013586	ENSONIG00000013586
ENSONIG00000017596	ENSONIT00000022205	MMGT1	membrane magnesium transporter 1 [Source:HGNC Symbol;Acc:HGNC:28100]	-0.858228	1.48399	0.933787	ENSONIG00000017596	ENSONIG00000017596
ENSONIG00000001776	ENSONIT00000002222	RP11-176H8.1	N/A	-1.02753	1.12205	1.06435	ENSONIG00000001776	ENSONIG00000001776
ENSONIG00000014547	ENSONIT00000018324	EEF1E1	eukaryotic translation elongation factor 1 epsilon 1 [Source:HGNC Symbol;Acc:HGNC:3212]	-0.906324	1.1747	1.25311	ENSONIG00000014547	ENSONIG00000014547
ENSONIG00000008233	ENSONIT00000010373	MCM5	minichromosome maintenance complex component 5 [Source:HGNC Symbol;Acc:HGNC:6948]	-0.898478	1.53859	0.53344	ENSONIG00000008233	ENSONIG00000008233
ENSONIG00000008109	ENSONIT00000010222	TFB1M	transcription factor B1, mitochondrial [Source:HGNC Symbol;Acc:HGNC:17037]	-0.790817	1.34064	1.32022	ENSONIG00000008109	ENSONIG00000008109
ENSONIG00000015951	ENSONIT00000020108	NOL6	nucleolar protein 6 [Source:HGNC Symbol;Acc:HGNC:19910]	-0.755011	1.64127	0.882862	ENSONIG00000015951	ENSONIG00000015951
ENSONIG00000014462	ENSONIT00000018199	HYAL2	hyaluronoglucosaminidase 2 [Source:HGNC Symbol;Acc:HGNC:5321]	-1.03442	1.23487	0.898806	ENSONIG00000014462	ENSONIG00000014462
ENSONIG00000006371	ENSONIT00000008033	CDK13	cyclin dependent kinase 13 [Source:HGNC Symbol;Acc:HGNC:1733]	-0.707628	1.57975	1.19496	ENSONIG00000006371	ENSONIG00000006371
ENSONIG00000003126	ENSONIT00000003919	N/A	N/A	-0.879159	1.03888	1.39927	ENSONIG00000003126	ENSONIG00000003126
ENSONIG00000019804	ENSONIT00000024952	ATPAF2	ATP synthase mitochondrial F1 complex assembly factor 2 [Source:HGNC Symbol;Acc:HGNC:18802]	-0.611647	1.77225	1.06793	ENSONIG00000019804	ENSONIG00000019804
ENSONIG00000011089	ENSONIT00000013969	KLHDC4	kelch domain containing 4 [Source:HGNC Symbol;Acc:HGNC:25272]	-0.913814	1.34446	1.037	ENSONIG00000011089	ENSONIG00000011089
ENSONIG00000012416	ENSONIT00000015654	APEH	acylaminoacyl-peptide hydrolase [Source:HGNC Symbol;Acc:HGNC:586]	-0.782426	1.42723	1.23786	ENSONIG00000012416	ENSONIG00000012416
ENSONIG00000001274	ENSONIT00000001606	N/A	N/A	-0.357193	2.09073	0.790787	ENSONIG00000001274	ENSONIG00000001274
ENSONIG00000018159	ENSONIT00000022897	TUBGCP2	tubulin gamma complex associated protein 2 [Source:HGNC Symbol;Acc:HGNC:18599]	-0.793332	1.57791	0.924189	ENSONIG00000018159	ENSONIG00000018159
ENSONIG00000009857	ENSONIT00000012393	CCDC47	coiled-coil domain containing 47 [Source:HGNC Symbol;Acc:HGNC:24856]	-0.441095	1.3415	1.90511	ENSONIG00000009857	ENSONIG00000009857
ENSONIG00000001984	ENSONIT00000002484	TOR3A	torsin family 3 member A [Source:HGNC Symbol;Acc:HGNC:11997]	-0.701192	1.27448	1.54065	ENSONIG00000001984	ENSONIG00000001984
ENSONIG00000014167	ENSONIT00000017824	RP11-38C17.1	N/A	-0.756292	1.59136	1.02285	ENSONIG00000014167	ENSONIG00000014167
ENSONIG00000001854	ENSONIT00000002314	MYDGF	myeloid derived growth factor [Source:HGNC Symbol;Acc:HGNC:16948]	-0.490752	0.65878	1.95723	ENSONIG00000001854	ENSONIG00000001854
ENSONIG00000017060	ENSONIT00000021531	TSN	translin [Source:HGNC Symbol;Acc:HGNC:12379]	-0.879054	1.40522	1.02895	ENSONIG00000017060	ENSONIG00000017060
ENSONIG00000013752	ENSONIT00000017314	DIMT1	DIM1 dimethyladenosine transferase 1 homolog [Source:HGNC Symbol;Acc:HGNC:30217]	-0.812232	1.07296	1.48481	ENSONIG00000013752	ENSONIG00000013752
ENSONIG00000005896	ENSONIT00000007427	USP10	ubiquitin specific peptidase 10 [Source:HGNC Symbol;Acc:HGNC:12608]	-0.812013	1.54954	0.932055	ENSONIG00000005896	ENSONIG00000005896
ENSONIG00000005682	ENSONIT00000007165	BAZ1B	bromodomain adjacent to zinc finger domain 1B [Source:HGNC Symbol;Acc:HGNC:961]	-0.593472	1.68402	1.32615	ENSONIG00000005682	ENSONIG00000005682
ENSONIG00000020303	ENSONIT00000025602	TOP1	topoisomerase (DNA) I [Source:HGNC Symbol;Acc:HGNC:11986]	-0.553724	1.19172	1.80731	ENSONIG00000020303	ENSONIG00000020303
ENSONIG00000009830	ENSONIT00000012361	ERLEC1	endoplasmic reticulum lectin 1 [Source:HGNC Symbol;Acc:HGNC:25222]	-0.464586	0.863677	1.9819	ENSONIG00000009830	ENSONIG00000009830
ENSONIG00000002367	ENSONIT00000002960	COPS6	COP9 signalosome subunit 6 [Source:HGNC Symbol;Acc:HGNC:21749]	-0.578271	1.85157	0.904791	ENSONIG00000002367	ENSONIG00000002367
ENSONIG00000011749	ENSONIT00000014805	UBE2N	ubiquitin conjugating enzyme E2 N [Source:HGNC Symbol;Acc:HGNC:12492]	-0.968284	1.35472	0.866087	ENSONIG00000011749	ENSONIG00000011749
ENSONIG00000019003	ENSONIT00000023948	USP4	ubiquitin specific peptidase 4 [Source:HGNC Symbol;Acc:HGNC:12627]	-0.63733	1.5879	1.36201	ENSONIG00000019003	ENSONIG00000019003
ENSONIG00000019854	ENSONIT00000025012	RAP1GDS1	Rap1 GTPase-GDP dissociation stimulator 1 [Source:HGNC Symbol;Acc:HGNC:9859]	-0.991504	1.19659	1.05606	ENSONIG00000019854	ENSONIG00000019854
ENSONIG00000001168	ENSONIT00000001475	N/A	N/A	-0.617127	1.8313	0.669583	ENSONIG00000001168	ENSONIG00000001168
ENSONIG00000001772	ENSONIT00000002218	TIMM44	translocase of inner mitochondrial membrane 44 [Source:HGNC Symbol;Acc:HGNC:17316]	-0.944167	1.12252	1.22786	ENSONIG00000001772	ENSONIG00000001772
ENSONIG00000016029	ENSONIT00000020209	MOSPD2	motile sperm domain containing 2 [Source:HGNC Symbol;Acc:HGNC:28381]	-0.724101	1.64652	0.99518	ENSONIG00000016029	ENSONIG00000016029
ENSONIG00000018304	ENSONIT00000023066	GNPAT	glyceronephosphate O-acyltransferase [Source:HGNC Symbol;Acc:HGNC:4416]	-1.03309	1.00606	1.16181	ENSONIG00000018304	ENSONIG00000018304
ENSONIG00000011678	ENSONIT00000014715	GFPT1	glutamine--fructose-6-phosphate transaminase 1 [Source:HGNC Symbol;Acc:HGNC:4241]	-0.886541	1.24241	1.22707	ENSONIG00000011678	ENSONIG00000011678
ENSONIG00000005506	ENSONIT00000006922	VMP1	vacuole membrane protein 1 [Source:HGNC Symbol;Acc:HGNC:29559]	-0.911348	1.24677	1.17116	ENSONIG00000005506	ENSONIG00000005506
ENSONIG00000015719	ENSONIT00000019799	PYGM	phosphorylase, glycogen, muscle [Source:HGNC Symbol;Acc:HGNC:9726]	-0.857615	1.35855	1.15405	ENSONIG00000015719	ENSONIG00000015719
ENSONIG00000001163	ENSONIT00000001470	PSMC1	proteasome 26S subunit, ATPase 1 [Source:HGNC Symbol;Acc:HGNC:9547]	-0.724606	1.47867	1.30395	ENSONIG00000001163	ENSONIG00000001163
ENSONIG00000016099	ENSONIT00000020297	GEMIN4	gem nuclear organelle associated protein 4 [Source:HGNC Symbol;Acc:HGNC:15717]	-0.82087	1.62498	0.517602	ENSONIG00000016099	ENSONIG00000016099
ENSONIG00000009672	ENSONIT00000012158	AGPAT5	1-acylglycerol-3-phosphate O-acyltransferase 5 [Source:HGNC Symbol;Acc:HGNC:20886]	-0.890019	1.47555	0.843279	ENSONIG00000009672	ENSONIG00000009672
ENSONIG00000012733	ENSONIT00000016039	PUM3	pumilio RNA binding family member 3 [Source:HGNC Symbol;Acc:HGNC:29676]	-0.833399	1.5784	0.743181	ENSONIG00000012733	ENSONIG00000012733
ENSONIG00000003744	ENSONIT00000004711	MTPAP	mitochondrial poly(A) polymerase [Source:HGNC Symbol;Acc:HGNC:25532]	-0.985112	1.19101	1.07679	ENSONIG00000003744	ENSONIG00000003744
ENSONIG00000007986	ENSONIT00000010065	BLMH	bleomycin hydrolase [Source:HGNC Symbol;Acc:HGNC:1059]	-0.536768	1.90732	0.544523	ENSONIG00000007986	ENSONIG00000007986
ENSONIG00000004306	ENSONIT00000005431	KDELC1	KDEL motif containing 1 [Source:HGNC Symbol;Acc:HGNC:19350]	-0.687231	1.62657	1.1659	ENSONIG00000004306	ENSONIG00000004306
ENSONIG00000010541	ENSONIT00000013264	COQ5	coenzyme Q5, methyltransferase [Source:HGNC Symbol;Acc:HGNC:28722]	-0.902896	1.40864	0.954737	ENSONIG00000010541	ENSONIG00000010541
ENSONIG00000009918	ENSONIT00000012474	CACYBP	calcyclin binding protein [Source:HGNC Symbol;Acc:HGNC:30423]	-0.88274	1.5193	0.733778	ENSONIG00000009918	ENSONIG00000009918
ENSONIG00000001332	ENSONIT00000001681	MTX2	metaxin 2 [Source:HGNC Symbol;Acc:HGNC:7506]	-0.843018	1.51064	0.92136	ENSONIG00000001332	ENSONIG00000001332
ENSONIG00000015608	ENSONIT00000019657	TICRR	TOPBP1 interacting checkpoint and replication regulator [Source:HGNC Symbol;Acc:HGNC:28704]	-0.86325	1.54236	0.739281	ENSONIG00000015608	ENSONIG00000015608
ENSONIG00000007833	ENSONIT00000009875	COPS8	COP9 signalosome subunit 8 [Source:HGNC Symbol;Acc:HGNC:24335]	-0.654334	1.67848	1.15897	ENSONIG00000007833	ENSONIG00000007833
ENSONIG00000018033	ENSONIT00000022744	RNASEH2A	ribonuclease H2 subunit A [Source:HGNC Symbol;Acc:HGNC:18518]	-0.817439	1.632	0.421358	ENSONIG00000018033	ENSONIG00000018033
ENSONIG00000006079	ENSONIT00000007662	TMEM41B	transmembrane protein 41B [Source:HGNC Symbol;Acc:HGNC:28948]	-0.712107	1.68093	0.937219	ENSONIG00000006079	ENSONIG00000006079
ENSONIG00000005917	ENSONIT00000007454	UBA5	ubiquitin like modifier activating enzyme 5 [Source:HGNC Symbol;Acc:HGNC:23230]	-0.62699	1.06723	1.75218	ENSONIG00000005917	ENSONIG00000005917
ENSONIG00000008823	ENSONIT00000011105	ALG6	ALG6, alpha-1,3-glucosyltransferase [Source:HGNC Symbol;Acc:HGNC:23157]	-1.03058	1.08503	1.0964	ENSONIG00000008823	ENSONIG00000008823
ENSONIG00000009993	ENSONIT00000012579	SMARCA1	SWI/SNF related, matrix associated, actin dependent regulator of chromatin, subfamily a, member 1 [Source:HGNC Symbol;Acc:HGNC:11097]	-0.885213	1.54855	0.571635	ENSONIG00000009993	ENSONIG00000009993
ENSONIG00000006163	ENSONIT00000007768	N/A	N/A	-0.600182	1.8185	0.944526	ENSONIG00000006163	ENSONIG00000006163
ENSONIG00000006354	ENSONIT00000008015	DAP3	death associated protein 3 [Source:HGNC Symbol;Acc:HGNC:2673]	-0.618858	1.73396	1.14762	ENSONIG00000006354	ENSONIG00000006354
ENSONIG00000015538	ENSONIT00000019569	PRMT5	protein arginine methyltransferase 5 [Source:HGNC Symbol;Acc:HGNC:10894]	-0.98888	1.38192	0.729901	ENSONIG00000015538	ENSONIG00000015538
ENSONIG00000019067	ENSONIT00000024028	PRKAG1	protein kinase AMP-activated non-catalytic subunit gamma 1 [Source:HGNC Symbol;Acc:HGNC:9385]	-0.758941	1.67374	0.705519	ENSONIG00000019067	ENSONIG00000019067
ENSONIG00000010044	ENSONIT00000012643	N/A	N/A	-0.914174	1.18018	1.23312	ENSONIG00000010044	ENSONIG00000010044
ENSONIG00000005173	ENSONIT00000006506	TRAP1	TNF receptor associated protein 1 [Source:HGNC Symbol;Acc:HGNC:16264]	-0.896949	1.32542	1.10631	ENSONIG00000005173	ENSONIG00000005173
ENSONIG00000017281	ENSONIT00000021814	CAMLG	calcium modulating ligand [Source:HGNC Symbol;Acc:HGNC:1471]	-1.0595	1.0022	1.1168	ENSONIG00000017281	ENSONIG00000017281
ENSONIG00000015257	ENSONIT00000019215	TMED10	transmembrane p24 trafficking protein 10 [Source:HGNC Symbol;Acc:HGNC:16998]	-0.752816	1.20358	1.50185	ENSONIG00000015257	ENSONIG00000015257
ENSONIG00000013145	ENSONIT00000016549	CDT1	chromatin licensing and DNA replication factor 1 [Source:HGNC Symbol;Acc:HGNC:24576]	-0.797796	1.64136	0.616468	ENSONIG00000013145	ENSONIG00000013145
ENSONIG00000005118	ENSONIT00000006438	SSRP1	structure specific recognition protein 1 [Source:HGNC Symbol;Acc:HGNC:11327]	-0.500523	1.9287	0.986412	ENSONIG00000005118	ENSONIG00000005118
ENSONIG00000008151	ENSONIT00000010272	GALE	UDP-galactose-4-epimerase [Source:HGNC Symbol;Acc:HGNC:4116]	-0.967709	0.897011	1.34019	ENSONIG00000008151	ENSONIG00000008151
ENSONIG00000019748	ENSONIT00000024879	TOMM22	translocase of outer mitochondrial membrane 22 [Source:HGNC Symbol;Acc:HGNC:18002]	-0.888243	1.41733	0.980961	ENSONIG00000019748	ENSONIG00000019748
ENSONIG00000005776	ENSONIT00000007282	CHURC1-FNTB	CHURC1-FNTB readthrough [Source:HGNC Symbol;Acc:HGNC:42960]	-0.865646	1.39029	1.0888	ENSONIG00000005776	ENSONIG00000005776
ENSONIG00000000644	ENSONIT00000000816	PGM3	phosphoglucomutase 3 [Source:HGNC Symbol;Acc:HGNC:8907]	-0.901477	1.17461	1.26235	ENSONIG00000000644	ENSONIG00000000644
ENSONIG00000007623	ENSONIT00000009613	NUP54	nucleoporin 54 [Source:HGNC Symbol;Acc:HGNC:17359]	-0.694299	1.61966	1.15852	ENSONIG00000007623	ENSONIG00000007623
ENSONIG00000005515	ENSONIT00000006934	RPS6KB1	ribosomal protein S6 kinase B1 [Source:HGNC Symbol;Acc:HGNC:10436]	-0.725168	1.71614	0.668742	ENSONIG00000005515	ENSONIG00000005515
ENSONIG00000010826	ENSONIT00000013622	RNF34	ring finger protein 34 [Source:HGNC Symbol;Acc:HGNC:17297]	-0.875326	0.860647	1.48926	ENSONIG00000010826	ENSONIG00000010826
ENSONIG00000016252	ENSONIT00000020478	DDX3Y	DEAD-box helicase 3, Y-linked [Source:HGNC Symbol;Acc:HGNC:2699]	-0.562401	1.57801	1.5393	ENSONIG00000016252	ENSONIG00000016252
ENSONIG00000020939	ENSONIT00000026265	VAC14	Vac14, PIKFYVE complex component [Source:HGNC Symbol;Acc:HGNC:25507]	-0.947171	1.03991	1.28678	ENSONIG00000020939	ENSONIG00000020939
ENSONIG00000009036	ENSONIT00000011373	SMARCAL1	SWI/SNF related, matrix associated, actin dependent regulator of chromatin, subfamily a like 1 [Source:HGNC Symbol;Acc:HGNC:11102]	-0.571907	1.84902	0.961556	ENSONIG00000009036	ENSONIG00000009036
ENSONIG00000014948	ENSONIT00000018834	PITRM1	pitrilysin metallopeptidase 1 [Source:HGNC Symbol;Acc:HGNC:17663]	-1.0316	1.19885	0.960449	ENSONIG00000014948	ENSONIG00000014948
ENSONIG00000014309	ENSONIT00000018004	U2AF1L5	U2 small nuclear RNA auxiliary factor 1 like 5 [Source:HGNC Symbol;Acc:HGNC:51830]	-0.613467	1.72709	1.18238	ENSONIG00000014309	ENSONIG00000014309
ENSONIG00000002705	ENSONIT00000003395	TM9SF2	transmembrane 9 superfamily member 2 [Source:HGNC Symbol;Acc:HGNC:11865]	-0.819893	0.823727	1.57478	ENSONIG00000002705	ENSONIG00000002705
ENSONIG00000000396	ENSONIT00000000500	SFR1	SWI5 dependent homologous recombination repair protein 1 [Source:HGNC Symbol;Acc:HGNC:29574]	-0.846944	1.60226	0.345465	ENSONIG00000000396	ENSONIG00000000396
ENSONIG00000013757	ENSONIT00000017321	OLAH	oleoyl-ACP hydrolase [Source:HGNC Symbol;Acc:HGNC:25625]	-0.890354	1.18712	1.27225	ENSONIG00000013757	ENSONIG00000013757
ENSONIG00000006863	ENSONIT00000008666	SMARCD1	SWI/SNF related, matrix associated, actin dependent regulator of chromatin, subfamily d, member 1 [Source:HGNC Symbol;Acc:HGNC:11106]	-0.691591	1.74869	0.712326	ENSONIG00000006863	ENSONIG00000006863
ENSONIG00000017941	ENSONIT00000022631	PEX10	peroxisomal biogenesis factor 10 [Source:HGNC Symbol;Acc:HGNC:8851]	-0.683478	1.4402	1.43548	ENSONIG00000017941	ENSONIG00000017941
ENSONIG00000016956	ENSONIT00000021403	AACS	acetoacetyl-CoA synthetase [Source:HGNC Symbol;Acc:HGNC:21298]	-0.974916	1.39896	0.735014	ENSONIG00000016956	ENSONIG00000016956
ENSONIG00000007887	ENSONIT00000009948	DDX18	DEAD-box helicase 18 [Source:HGNC Symbol;Acc:HGNC:2741]	-0.756883	0.44262	1.69243	ENSONIG00000007887	ENSONIG00000007887
ENSONIG00000013244	ENSONIT00000016668	TCP1	t-complex 1 [Source:HGNC Symbol;Acc:HGNC:11655]	-0.399803	2.0479	0.905084	ENSONIG00000013244	ENSONIG00000013244
ENSONIG00000010250	ENSONIT00000012900	NUP93	nucleoporin 93 [Source:HGNC Symbol;Acc:HGNC:28958]	-0.966894	1.43021	0.668015	ENSONIG00000010250	ENSONIG00000010250
ENSONIG00000019192	ENSONIT00000024179	RFC4	replication factor C subunit 4 [Source:HGNC Symbol;Acc:HGNC:9972]	-0.881943	1.52639	0.709453	ENSONIG00000019192	ENSONIG00000019192
ENSONIG00000021286	ENSONIT00000026612	MTERF2	mitochondrial transcription termination factor 2 [Source:HGNC Symbol;Acc:HGNC:30779]	-1.01369	1.3225	0.792119	ENSONIG00000021286	ENSONIG00000021286
ENSONIG00000002364	ENSONIT00000002957	FKBP9	FK506 binding protein 9 [Source:HGNC Symbol;Acc:HGNC:3725]	-0.548942	0.968636	1.87499	ENSONIG00000002364	ENSONIG00000002364
ENSONIG00000013108	ENSONIT00000016504	CIC	capicua transcriptional repressor [Source:HGNC Symbol;Acc:HGNC:14214]	-1.0107	1.29947	0.849608	ENSONIG00000013108	ENSONIG00000013108
ENSONIG00000019581	ENSONIT00000024671	SULT2B1	sulfotransferase family 2B member 1 [Source:HGNC Symbol;Acc:HGNC:11459]	-0.902597	1.54584	0.2594	ENSONIG00000019581	ENSONIG00000019581
ENSONIG00000015691	ENSONIT00000019766	WARS2	tryptophanyl tRNA synthetase 2, mitochondrial [Source:HGNC Symbol;Acc:HGNC:12730]	-1.04325	1.26427	0.822225	ENSONIG00000015691	ENSONIG00000015691
ENSONIG00000015311	ENSONIT00000019284	DDX55	DEAD-box helicase 55 [Source:HGNC Symbol;Acc:HGNC:20085]	-0.599213	1.85017	0.605967	ENSONIG00000015311	ENSONIG00000015311
ENSONIG00000009339	ENSONIT00000011747	OXA1L	OXA1L, mitochondrial inner membrane protein [Source:HGNC Symbol;Acc:HGNC:8526]	-0.724861	1.52383	1.24064	ENSONIG00000009339	ENSONIG00000009339
ENSONIG00000017181	ENSONIT00000021688	NIP7	NIP7, nucleolar pre-rRNA processing protein [Source:HGNC Symbol;Acc:HGNC:24328]	-0.832924	1.46676	1.0474	ENSONIG00000017181	ENSONIG00000017181
ENSONIG00000007785	ENSONIT00000009812	DCUN1D5	defective in cullin neddylation 1 domain containing 5 [Source:HGNC Symbol;Acc:HGNC:28409]	-0.875	1.49465	0.847005	ENSONIG00000007785	ENSONIG00000007785
ENSONIG00000006963	ENSONIT00000008786	EML4	echinoderm microtubule associated protein like 4 [Source:HGNC Symbol;Acc:HGNC:1316]	-0.609383	1.77854	1.0572	ENSONIG00000006963	ENSONIG00000006963
ENSONIG00000017920	ENSONIT00000022606	N/A	N/A	-0.759446	0.555718	1.68776	ENSONIG00000017920	ENSONIG00000017920
ENSONIG00000015315	ENSONIT00000019289	EIF2B1	eukaryotic translation initiation factor 2B subunit alpha [Source:HGNC Symbol;Acc:HGNC:3257]	-0.640691	1.7841	0.872187	ENSONIG00000015315	ENSONIG00000015315
ENSONIG00000008746	ENSONIT00000011004	MRPS17	mitochondrial ribosomal protein S17 [Source:HGNC Symbol;Acc:HGNC:14047]	-0.87039	1.26508	1.2365	ENSONIG00000008746	ENSONIG00000008746
ENSONIG00000007682	ENSONIT00000009689	LMAN1	lectin, mannose binding 1 [Source:HGNC Symbol;Acc:HGNC:6631]	-0.767702	1.12324	1.52619	ENSONIG00000007682	ENSONIG00000007682
ENSONIG00000009303	ENSONIT00000011708	THEM6	thioesterase superfamily member 6 [Source:HGNC Symbol;Acc:HGNC:29656]	-1.06031	1.02868	1.09193	ENSONIG00000009303	ENSONIG00000009303
ENSONIG00000012228	ENSONIT00000015416	RBBP4	RB binding protein 4, chromatin remodeling factor [Source:HGNC Symbol;Acc:HGNC:9887]	-0.947406	1.46621	0.621121	ENSONIG00000012228	ENSONIG00000012228
ENSONIG00000016180	ENSONIT00000020395	SUCLA2	succinate-CoA ligase ADP-forming beta subunit [Source:HGNC Symbol;Acc:HGNC:11448]	-0.609903	1.83147	0.783358	ENSONIG00000016180	ENSONIG00000016180
ENSONIG00000011405	ENSONIT00000014364	KATNA1	katanin catalytic subunit A1 [Source:HGNC Symbol;Acc:HGNC:6216]	-0.891726	1.12018	1.32426	ENSONIG00000011405	ENSONIG00000011405
ENSONIG00000004891	ENSONIT00000006153	DYNC1H1	dynein cytoplasmic 1 heavy chain 1 [Source:HGNC Symbol;Acc:HGNC:2961]	-0.816405	0.980784	1.52357	ENSONIG00000004891	ENSONIG00000004891
ENSONIG00000009861	ENSONIT00000012400	MSH6	mutS homolog 6 [Source:HGNC Symbol;Acc:HGNC:7329]	-0.720739	1.72383	0.367186	ENSONIG00000009861	ENSONIG00000009861
ENSONIG00000019400	ENSONIT00000024440	MRPS34	mitochondrial ribosomal protein S34 [Source:HGNC Symbol;Acc:HGNC:16618]	-0.83554	1.47807	1.01797	ENSONIG00000019400	ENSONIG00000019400
ENSONIG00000001096	ENSONIT00000001386	ELAVL1	ELAV like RNA binding protein 1 [Source:HGNC Symbol;Acc:HGNC:3312]	-0.735149	1.60119	1.07031	ENSONIG00000001096	ENSONIG00000001096
ENSONIG00000003419	ENSONIT00000004306	SLC47A1	solute carrier family 47 member 1 [Source:HGNC Symbol;Acc:HGNC:25588]	-0.95553	1.3961	0.813897	ENSONIG00000003419	ENSONIG00000003419
ENSONIG00000012576	ENSONIT00000015845	PDXDC1	pyridoxal dependent decarboxylase domain containing 1 [Source:HGNC Symbol;Acc:HGNC:28995]	-0.828825	1.41719	1.14069	ENSONIG00000012576	ENSONIG00000012576
ENSONIG00000008325	ENSONIT00000010480	DDX47	DEAD-box helicase 47 [Source:HGNC Symbol;Acc:HGNC:18682]	-0.830796	1.48152	1.02529	ENSONIG00000008325	ENSONIG00000008325
ENSONIG00000010097	ENSONIT00000012708	TOMM20	translocase of outer mitochondrial membrane 20 [Source:HGNC Symbol;Acc:HGNC:20947]	-0.976855	1.17608	1.11137	ENSONIG00000010097	ENSONIG00000010097
ENSONIG00000018232	ENSONIT00000022982	MYO1D	myosin ID [Source:HGNC Symbol;Acc:HGNC:7598]	-0.741376	1.34531	1.41296	ENSONIG00000018232	ENSONIG00000018232
ENSONIG00000013491	ENSONIT00000016979	CSNK2B	casein kinase 2 beta [Source:HGNC Symbol;Acc:HGNC:2460]	-0.478769	1.89989	1.21699	ENSONIG00000013491	ENSONIG00000013491
ENSONIG00000013477	ENSONIT00000016963	ACBD3	acyl-CoA binding domain containing 3 [Source:HGNC Symbol;Acc:HGNC:15453]	-0.795856	1.24067	1.40115	ENSONIG00000013477	ENSONIG00000013477
ENSONIG00000005884	ENSONIT00000007412	RDH14	retinol dehydrogenase 14 (all-trans/9-cis/11-cis) [Source:HGNC Symbol;Acc:HGNC:19979]	-0.891161	1.38937	1.02331	ENSONIG00000005884	ENSONIG00000005884
ENSONIG00000010770	ENSONIT00000013551	PSMD2	proteasome 26S subunit, non-ATPase 2 [Source:HGNC Symbol;Acc:HGNC:9559]	-0.933643	1.41412	0.845222	ENSONIG00000010770	ENSONIG00000010770
ENSONIG00000008986	ENSONIT00000011307	PRPF40A	pre-mRNA processing factor 40 homolog A [Source:HGNC Symbol;Acc:HGNC:16463]	-0.591734	1.85232	0.77158	ENSONIG00000008986	ENSONIG00000008986
ENSONIG00000004196	ENSONIT00000005284	CHTF8	chromosome transmission fidelity factor 8 [Source:HGNC Symbol;Acc:HGNC:24353]	-0.878899	1.57059	0.348454	ENSONIG00000004196	ENSONIG00000004196
ENSONIG00000016982	ENSONIT00000021433	TARSL2	threonyl-tRNA synthetase like 2 [Source:HGNC Symbol;Acc:HGNC:24728]	-1.01276	1.22642	0.966807	ENSONIG00000016982	ENSONIG00000016982
ENSONIG00000015853	ENSONIT00000019978	SEC24C	SEC24 homolog C, COPII coat complex component [Source:HGNC Symbol;Acc:HGNC:10705]	-0.678138	1.7637	0.375295	ENSONIG00000015853	ENSONIG00000015853
ENSONIG00000014323	ENSONIT00000018024	UTP15	UTP15, small subunit processome component [Source:HGNC Symbol;Acc:HGNC:25758]	-0.759179	1.66449	0.759834	ENSONIG00000014323	ENSONIG00000014323
ENSONIG00000016781	ENSONIT00000021162	DNMT3B	DNA methyltransferase 3 beta [Source:HGNC Symbol;Acc:HGNC:2979]	-1.03438	1.00719	1.15858	ENSONIG00000016781	ENSONIG00000016781
ENSONIG00000005734	ENSONIT00000007231	NUDT21	nudix hydrolase 21 [Source:HGNC Symbol;Acc:HGNC:13870]	-0.579149	1.83881	0.969112	ENSONIG00000005734	ENSONIG00000005734
ENSONIG00000005898	ENSONIT00000007429	C14ORF169	chromosome 14 open reading frame 169 [Source:HGNC Symbol;Acc:HGNC:20968]	-0.868303	1.32184	1.17675	ENSONIG00000005898	ENSONIG00000005898
ENSONIG00000008464	ENSONIT00000010649	RBX1	ring-box 1 [Source:HGNC Symbol;Acc:HGNC:9928]	-0.726091	1.32282	1.46089	ENSONIG00000008464	ENSONIG00000008464
ENSONIG00000001607	ENSONIT00000002015	MFN2	mitofusin 2 [Source:HGNC Symbol;Acc:HGNC:16877]	-0.741677	1.45823	1.29118	ENSONIG00000001607	ENSONIG00000001607
ENSONIG00000016805	ENSONIT00000021195	AKR1B1	aldo-keto reductase family 1 member B [Source:HGNC Symbol;Acc:HGNC:381]	-0.773434	0.26565	1.6671	ENSONIG00000016805	ENSONIG00000016805
ENSONIG00000016249	ENSONIT00000020474	MICU3	mitochondrial calcium uptake family member 3 [Source:HGNC Symbol;Acc:HGNC:27820]	-0.973338	0.956897	1.29778	ENSONIG00000016249	ENSONIG00000016249
ENSONIG00000018030	ENSONIT00000022741	CAND1	cullin associated and neddylation dissociated 1 [Source:HGNC Symbol;Acc:HGNC:30688]	-0.95275	1.32248	0.970681	ENSONIG00000018030	ENSONIG00000018030
ENSONIG00000015313	ENSONIT00000019286	EIF2B4	eukaryotic translation initiation factor 2B subunit delta [Source:HGNC Symbol;Acc:HGNC:3260]	-0.943174	1.49285	0.496958	ENSONIG00000015313	ENSONIG00000015313
ENSONIG00000004738	ENSONIT00000005971	MGAT1	mannosyl (alpha-1,3-)-glycoprotein beta-1,2-N-acetylglucosaminyltransferase [Source:HGNC Symbol;Acc:HGNC:7044]	-0.997089	0.856493	1.31649	ENSONIG00000004738	ENSONIG00000004738
ENSONIG00000000722	ENSONIT00000000910	SEL1L2	SEL1L2 ERAD E3 ligase adaptor subunit [Source:HGNC Symbol;Acc:HGNC:15897]	-0.51808	0.552219	1.92517	ENSONIG00000000722	ENSONIG00000000722
ENSONIG00000006301	ENSONIT00000007949	FLAD1	flavin adenine dinucleotide synthetase 1 [Source:HGNC Symbol;Acc:HGNC:24671]	-0.649821	1.51739	1.42242	ENSONIG00000006301	ENSONIG00000006301
ENSONIG00000021241	ENSONIT00000026567	N/A	N/A	-0.573819	1.86876	0.80672	ENSONIG00000021241	ENSONIG00000021241
ENSONIG00000003918	ENSONIT00000004939	UTP3	UTP3, small subunit processome component homolog (S. cerevisiae) [Source:HGNC Symbol;Acc:HGNC:24477]	-0.923227	1.35451	0.995981	ENSONIG00000003918	ENSONIG00000003918
ENSONIG00000004764	ENSONIT00000005998	HYOU1	hypoxia up-regulated 1 [Source:HGNC Symbol;Acc:HGNC:16931]	-0.895563	0.519986	1.54344	ENSONIG00000004764	ENSONIG00000004764
ENSONIG00000008671	ENSONIT00000010908	CDCA7	cell division cycle associated 7 [Source:HGNC Symbol;Acc:HGNC:14628]	-0.829466	1.61904	0.334519	ENSONIG00000008671	ENSONIG00000008671
ENSONIG00000018748	ENSONIT00000023623	MYO6	myosin VI [Source:HGNC Symbol;Acc:HGNC:7605]	-0.770402	1.42303	1.27059	ENSONIG00000018748	ENSONIG00000018748
ENSONIG00000008787	ENSONIT00000011056	FASTKD1	FAST kinase domains 1 [Source:HGNC Symbol;Acc:HGNC:26150]	-0.981393	1.38739	0.743034	ENSONIG00000008787	ENSONIG00000008787
ENSONIG00000019039	ENSONIT00000023991	RUVBL1	RuvB like AAA ATPase 1 [Source:HGNC Symbol;Acc:HGNC:10474]	-0.888752	1.51495	0.72135	ENSONIG00000019039	ENSONIG00000019039
ENSONIG00000008283	ENSONIT00000010431	DDX5	DEAD-box helicase 5 [Source:HGNC Symbol;Acc:HGNC:2746]	-0.859924	1.18706	1.32864	ENSONIG00000008283	ENSONIG00000008283
ENSONIG00000011386	ENSONIT00000014342	AMD1	adenosylmethionine decarboxylase 1 [Source:HGNC Symbol;Acc:HGNC:457]	-0.752443	1.69681	0.442637	ENSONIG00000011386	ENSONIG00000011386
ENSONIG00000017813	ENSONIT00000022474	VMA21	VMA21 vacuolar H+-ATPase homolog (S. cerevisiae) [Source:HGNC Symbol;Acc:HGNC:22082]	-0.849857	1.3549	1.1768	ENSONIG00000017813	ENSONIG00000017813
ENSONIG00000019014	ENSONIT00000023961	MARK3	microtubule affinity regulating kinase 3 [Source:HGNC Symbol;Acc:HGNC:6897]	-0.83374	1.61341	0.297184	ENSONIG00000019014	ENSONIG00000019014
ENSONIG00000004954	ENSONIT00000006236	DLAT	dihydrolipoamide S-acetyltransferase [Source:HGNC Symbol;Acc:HGNC:2896]	-0.916742	1.39217	0.946026	ENSONIG00000004954	ENSONIG00000004954
ENSONIG00000004222	ENSONIT00000005317	SLC26A2	solute carrier family 26 member 2 [Source:HGNC Symbol;Acc:HGNC:10994]	-0.898806	1.46071	0.850621	ENSONIG00000004222	ENSONIG00000004222
ENSONIG00000000879	ENSONIT00000001112	N/A	N/A	-0.710769	1.61815	1.11104	ENSONIG00000000879	ENSONIG00000000879
ENSONIG00000007613	ENSONIT00000009601	AMACR	alpha-methylacyl-CoA racemase [Source:HGNC Symbol;Acc:HGNC:451]	-0.726284	1.53935	1.21286	ENSONIG00000007613	ENSONIG00000007613
ENSONIG00000015593	ENSONIT00000019637	API5	apoptosis inhibitor 5 [Source:HGNC Symbol;Acc:HGNC:594]	-0.777099	1.66383	0.620588	ENSONIG00000015593	ENSONIG00000015593
ENSONIG00000003746	ENSONIT00000004714	UBE3A	ubiquitin protein ligase E3A [Source:HGNC Symbol;Acc:HGNC:12496]	-0.500417	1.94554	0.608634	ENSONIG00000003746	ENSONIG00000003746
ENSONIG00000006480	ENSONIT00000008175	TFRC	transferrin receptor [Source:HGNC Symbol;Acc:HGNC:11763]	-0.782589	1.53123	1.07052	ENSONIG00000006480	ENSONIG00000006480
ENSONIG00000016394	ENSONIT00000020664	N/A	N/A	-0.66714	1.75634	0.852916	ENSONIG00000016394	ENSONIG00000016394
ENSONIG00000015336	ENSONIT00000019312	BOP1	block of proliferation 1 [Source:HGNC Symbol;Acc:HGNC:15519]	-0.77782	1.61604	0.86865	ENSONIG00000015336	ENSONIG00000015336
ENSONIG00000019576	ENSONIT00000024665	CNIH1	cornichon family AMPA receptor auxiliary protein 1 [Source:HGNC Symbol;Acc:HGNC:19431]	-0.879047	0.656972	1.54138	ENSONIG00000019576	ENSONIG00000019576
ENSONIG00000012693	ENSONIT00000015992	DPP9	dipeptidyl peptidase 9 [Source:HGNC Symbol;Acc:HGNC:18648]	-0.446025	1.94486	1.21067	ENSONIG00000012693	ENSONIG00000012693
ENSONIG00000001242	ENSONIT00000001566	UGGT1	UDP-glucose glycoprotein glucosyltransferase 1 [Source:HGNC Symbol;Acc:HGNC:15663]	-0.810972	1.06532	1.49086	ENSONIG00000001242	ENSONIG00000001242
ENSONIG00000018267	ENSONIT00000023022	PSME3	proteasome activator subunit 3 [Source:HGNC Symbol;Acc:HGNC:9570]	-0.805161	1.43049	1.17949	ENSONIG00000018267	ENSONIG00000018267
ENSONIG00000002562	ENSONIT00000003209	GATAD1	GATA zinc finger domain containing 1 [Source:HGNC Symbol;Acc:HGNC:29941]	-1.00695	1.39176	0.622135	ENSONIG00000002562	ENSONIG00000002562
ENSONIG00000019701	ENSONIT00000024817	CERS2	ceramide synthase 2 [Source:HGNC Symbol;Acc:HGNC:14076]	-0.720882	1.13033	1.59388	ENSONIG00000019701	ENSONIG00000019701
ENSONIG00000015992	ENSONIT00000020158	GCN1	GCN1, eIF2 alpha kinase activator homolog [Source:HGNC Symbol;Acc:HGNC:4199]	-0.851184	1.33622	1.19722	ENSONIG00000015992	ENSONIG00000015992
ENSONIG00000015510	ENSONIT00000019535	CHID1	chitinase domain containing 1 [Source:HGNC Symbol;Acc:HGNC:28474]	-0.659066	1.71598	1.04747	ENSONIG00000015510	ENSONIG00000015510
ENSONIG00000004059	ENSONIT00000005118	PSMD8	proteasome 26S subunit, non-ATPase 8 [Source:HGNC Symbol;Acc:HGNC:9566]	-0.994635	1.11127	1.14177	ENSONIG00000004059	ENSONIG00000004059
ENSONIG00000005347	ENSONIT00000006728	NXF2B	nuclear RNA export factor 2B [Source:HGNC Symbol;Acc:HGNC:23984]	-0.592573	1.8003	1.05732	ENSONIG00000005347	ENSONIG00000005347
ENSONIG00000011083	ENSONIT00000013962	RANBP1	RAN binding protein 1 [Source:HGNC Symbol;Acc:HGNC:9847]	-0.903875	1.39431	0.97922	ENSONIG00000011083	ENSONIG00000011083
ENSONIG00000010353	ENSONIT00000013025	SFXN4	sideroflexin 4 [Source:HGNC Symbol;Acc:HGNC:16088]	-0.854921	1.46548	0.984838	ENSONIG00000010353	ENSONIG00000010353
ENSONIG00000018774	ENSONIT00000023657	PYCR2	pyrroline-5-carboxylate reductase family member 2 [Source:HGNC Symbol;Acc:HGNC:30262]	-0.747882	1.07081	1.58248	ENSONIG00000018774	ENSONIG00000018774
ENSONIG00000004081	ENSONIT00000005148	HSPA9	heat shock protein family A (Hsp70) member 9 [Source:HGNC Symbol;Acc:HGNC:5244]	-0.626946	1.79717	0.88963	ENSONIG00000004081	ENSONIG00000004081
ENSONIG00000015576	ENSONIT00000019618	TOX4	TOX high mobility group box family member 4 [Source:HGNC Symbol;Acc:HGNC:20161]	-0.953322	1.26426	1.05644	ENSONIG00000015576	ENSONIG00000015576
ENSONIG00000013978	ENSONIT00000017584	SET	SET nuclear proto-oncogene [Source:HGNC Symbol;Acc:HGNC:10760]	-0.568762	1.88021	0.611994	ENSONIG00000013978	ENSONIG00000013978
ENSONIG00000001446	ENSONIT00000001818	SRP72	signal recognition particle 72 [Source:HGNC Symbol;Acc:HGNC:11303]	-0.611354	1.531	1.48829	ENSONIG00000001446	ENSONIG00000001446
ENSONIG00000015208	ENSONIT00000019157	ZNF367	zinc finger protein 367 [Source:HGNC Symbol;Acc:HGNC:18320]	-0.894517	1.54224	0.539883	ENSONIG00000015208	ENSONIG00000015208
ENSONIG00000016367	ENSONIT00000020628	DCLRE1A	DNA cross-link repair 1A [Source:HGNC Symbol;Acc:HGNC:17660]	-1.02131	1.20254	0.97993	ENSONIG00000016367	ENSONIG00000016367
ENSONIG00000007606	ENSONIT00000009593	NUDC	nuclear distribution C, dynein complex regulator [Source:HGNC Symbol;Acc:HGNC:8045]	-0.853764	1.57814	0.615899	ENSONIG00000007606	ENSONIG00000007606
ENSONIG00000001912	ENSONIT00000002394	NSUN5	NOP2/Sun RNA methyltransferase family member 5 [Source:HGNC Symbol;Acc:HGNC:16385]	-0.576215	1.58704	1.50053	ENSONIG00000001912	ENSONIG00000001912
ENSONIG00000018381	ENSONIT00000023160	FUBP1	far upstream element binding protein 1 [Source:HGNC Symbol;Acc:HGNC:4004]	-0.501784	1.93744	0.523833	ENSONIG00000018381	ENSONIG00000018381
ENSONIG00000012761	ENSONIT00000016079	GRWD1	glutamate rich WD repeat containing 1 [Source:HGNC Symbol;Acc:HGNC:21270]	-0.842936	1.00216	1.47486	ENSONIG00000012761	ENSONIG00000012761
ENSONIG00000004437	ENSONIT00000005590	UGT1A10	UDP glucuronosyltransferase family 1 member A10 [Source:HGNC Symbol;Acc:HGNC:12531]	-0.750962	1.6572	0.841158	ENSONIG00000004437	ENSONIG00000004437
ENSONIG00000005958	ENSONIT00000007509	NOM1	nucleolar protein with MIF4G domain 1 [Source:HGNC Symbol;Acc:HGNC:13244]	-0.674352	1.61399	1.22654	ENSONIG00000005958	ENSONIG00000005958
ENSONIG00000000747	ENSONIT00000000941	CHEK2	checkpoint kinase 2 [Source:HGNC Symbol;Acc:HGNC:16627]	-0.915342	1.26687	1.13933	ENSONIG00000000747	ENSONIG00000000747
ENSONIG00000008383	ENSONIT00000010548	CCDC134	coiled-coil domain containing 134 [Source:HGNC Symbol;Acc:HGNC:26185]	-1.0228	0.847386	1.28226	ENSONIG00000008383	ENSONIG00000008383
ENSONIG00000000579	ENSONIT00000000734	UBAC2	UBA domain containing 2 [Source:HGNC Symbol;Acc:HGNC:20486]	-0.709891	0.854635	1.70461	ENSONIG00000000579	ENSONIG00000000579
ENSONIG00000008484	ENSONIT00000010672	UGGT2	UDP-glucose glycoprotein glucosyltransferase 2 [Source:HGNC Symbol;Acc:HGNC:15664]	-1.01153	0.967678	1.22789	ENSONIG00000008484	ENSONIG00000008484
ENSONIG00000005090	ENSONIT00000006405	MARS	methionyl-tRNA synthetase [Source:HGNC Symbol;Acc:HGNC:6898]	-1.02042	0.968966	1.21191	ENSONIG00000005090	ENSONIG00000005090
ENSONIG00000005658	ENSONIT00000007128	MVD	mevalonate diphosphate decarboxylase [Source:HGNC Symbol;Acc:HGNC:7529]	-0.811401	1.62756	0.604509	ENSONIG00000005658	ENSONIG00000005658
ENSONIG00000006571	ENSONIT00000008295	RAD23A	RAD23 homolog A, nucleotide excision repair protein [Source:HGNC Symbol;Acc:HGNC:9812]	-0.813791	1.50765	1.02382	ENSONIG00000006571	ENSONIG00000006571
ENSONIG00000012020	ENSONIT00000015142	FCF1	FCF1 rRNA-processing protein [Source:HGNC Symbol;Acc:HGNC:20220]	-0.881159	1.50678	0.785381	ENSONIG00000012020	ENSONIG00000012020
ENSONIG00000008988	ENSONIT00000011311	PCID2	PCI domain containing 2 [Source:HGNC Symbol;Acc:HGNC:25653]	-0.838641	1.45714	1.04887	ENSONIG00000008988	ENSONIG00000008988
ENSONIG00000019210	ENSONIT00000024202	AKR1A1	aldo-keto reductase family 1 member A1 [Source:HGNC Symbol;Acc:HGNC:380]	-0.454632	1.98955	0.627952	ENSONIG00000019210	ENSONIG00000019210
ENSONIG00000011339	ENSONIT00000014280	NT5DC1	5'-nucleotidase domain containing 1 [Source:HGNC Symbol;Acc:HGNC:21556]	-0.967799	1.45212	0.570796	ENSONIG00000011339	ENSONIG00000011339
ENSONIG00000000266	ENSONIT00000000338	RPL7L1	ribosomal protein L7 like 1 [Source:HGNC Symbol;Acc:HGNC:21370]	-0.838849	1.35823	1.19757	ENSONIG00000000266	ENSONIG00000000266
ENSONIG00000015303	ENSONIT00000019275	GPR180	G protein-coupled receptor 180 [Source:HGNC Symbol;Acc:HGNC:28899]	-0.99038	1.27006	0.957036	ENSONIG00000015303	ENSONIG00000015303
ENSONIG00000013086	ENSONIT00000016475	STOML2	stomatin like 2 [Source:HGNC Symbol;Acc:HGNC:14559]	-0.93138	1.33042	1.01389	ENSONIG00000013086	ENSONIG00000013086
ENSONIG00000001265	ENSONIT00000001594	N/A	N/A	-0.839574	1.33052	1.22935	ENSONIG00000001265	ENSONIG00000001265
ENSONIG00000004412	ENSONIT00000005560	CYC1	cytochrome c1 [Source:HGNC Symbol;Acc:HGNC:2579]	-0.824074	1.56055	0.85319	ENSONIG00000004412	ENSONIG00000004412
ENSONIG00000005401	ENSONIT00000006794	SPG21	spastic paraplegia 21 (autosomal recessive, Mast syndrome) [Source:HGNC Symbol;Acc:HGNC:20373]	-0.521924	1.91472	0.913378	ENSONIG00000005401	ENSONIG00000005401
ENSONIG00000009155	ENSONIT00000011517	PDZD8	PDZ domain containing 8 [Source:HGNC Symbol;Acc:HGNC:26974]	-0.706836	1.59249	1.17414	ENSONIG00000009155	ENSONIG00000009155
ENSONIG00000001123	ENSONIT00000001421	SHKBP1	SH3KBP1 binding protein 1 [Source:HGNC Symbol;Acc:HGNC:19214]	-0.843702	1.49847	0.948413	ENSONIG00000001123	ENSONIG00000001123
ENSONIG00000014403	ENSONIT00000018122	OPLAH	5-oxoprolinase (ATP-hydrolysing) [Source:HGNC Symbol;Acc:HGNC:8149]	-0.769884	1.17023	1.49515	ENSONIG00000014403	ENSONIG00000014403
ENSONIG00000003085	ENSONIT00000003864	CBR4	carbonyl reductase 4 [Source:HGNC Symbol;Acc:HGNC:25891]	-0.882054	1.41392	1.00511	ENSONIG00000003085	ENSONIG00000003085
ENSONIG00000016137	ENSONIT00000020344	PPIF	peptidylprolyl isomerase F [Source:HGNC Symbol;Acc:HGNC:9259]	-0.80057	1.30498	1.33618	ENSONIG00000016137	ENSONIG00000016137
ENSONIG00000006054	ENSONIT00000007630	N/A	N/A	-0.889867	1.55891	0.283372	ENSONIG00000006054	ENSONIG00000006054
ENSONIG00000000063	ENSONIT00000000075	NUP133	nucleoporin 133 [Source:HGNC Symbol;Acc:HGNC:18016]	-0.7679	1.65913	0.732205	ENSONIG00000000063	ENSONIG00000000063
ENSONIG00000007278	ENSONIT00000009184	PSMA2	proteasome subunit alpha 2 [Source:HGNC Symbol;Acc:HGNC:9531]	-0.889649	1.1273	1.32254	ENSONIG00000007278	ENSONIG00000007278
ENSONIG00000000099	ENSONIT00000000120	ORC5	origin recognition complex subunit 5 [Source:HGNC Symbol;Acc:HGNC:8491]	-1.03822	1.08194	1.08425	ENSONIG00000000099	ENSONIG00000000099
ENSONIG00000012760	ENSONIT00000016078	CDC42EP5	CDC42 effector protein 5 [Source:HGNC Symbol;Acc:HGNC:17408]	-0.862129	1.57556	0.148701	ENSONIG00000012760	ENSONIG00000012760
ENSONIG00000005923	ENSONIT00000007462	CYB5B	cytochrome b5 type B [Source:HGNC Symbol;Acc:HGNC:24374]	-0.929559	1.42686	0.827843	ENSONIG00000005923	ENSONIG00000005923
ENSONIG00000012758	ENSONIT00000016075	STRAP	serine/threonine kinase receptor associated protein [Source:HGNC Symbol;Acc:HGNC:30796]	-1.00214	0.600969	1.40332	ENSONIG00000012758	ENSONIG00000012758
ENSONIG00000019224	ENSONIT00000024218	MAGOHB	mago homolog B, exon junction complex core component [Source:HGNC Symbol;Acc:HGNC:25504]	-0.721374	1.70137	0.802616	ENSONIG00000019224	ENSONIG00000019224
ENSONIG00000018903	ENSONIT00000023824	GCDH	glutaryl-CoA dehydrogenase [Source:HGNC Symbol;Acc:HGNC:4189]	-1.00338	1.23892	0.971627	ENSONIG00000018903	ENSONIG00000018903
ENSONIG00000015907	ENSONIT00000020054	MSH2	mutS homolog 2 [Source:HGNC Symbol;Acc:HGNC:7325]	-0.640259	1.8088	0.624126	ENSONIG00000015907	ENSONIG00000015907
ENSONIG00000001363	ENSONIT00000001719	TMEM33	transmembrane protein 33 [Source:HGNC Symbol;Acc:HGNC:25541]	-0.891446	1.41293	0.980041	ENSONIG00000001363	ENSONIG00000001363
ENSONIG00000009701	ENSONIT00000012194	TOMM70	translocase of outer mitochondrial membrane 70 [Source:HGNC Symbol;Acc:HGNC:11985]	-0.882544	1.45213	0.926642	ENSONIG00000009701	ENSONIG00000009701
ENSONIG00000015886	ENSONIT00000020025	PTCD3	pentatricopeptide repeat domain 3 [Source:HGNC Symbol;Acc:HGNC:24717]	-0.895324	1.3524	1.07163	ENSONIG00000015886	ENSONIG00000015886
ENSONIG00000003684	ENSONIT00000004637	QPCTL	glutaminyl-peptide cyclotransferase like [Source:HGNC Symbol;Acc:HGNC:25952]	-0.559761	0.886689	1.87543	ENSONIG00000003684	ENSONIG00000003684
ENSONIG00000002858	ENSONIT00000003580	ASS1	argininosuccinate synthase 1 [Source:HGNC Symbol;Acc:HGNC:758]	-0.967522	1.41022	0.731004	ENSONIG00000002858	ENSONIG00000002858
ENSONIG00000002867	ENSONIT00000003592	CNEP1R1	CTD nuclear envelope phosphatase 1 regulatory subunit 1 [Source:HGNC Symbol;Acc:HGNC:26759]	-0.861229	1.39685	1.08989	ENSONIG00000002867	ENSONIG00000002867
ENSONIG00000008020	ENSONIT00000010110	LRRC59	leucine rich repeat containing 59 [Source:HGNC Symbol;Acc:HGNC:28817]	-0.924482	0.983915	1.35957	ENSONIG00000008020	ENSONIG00000008020
ENSONIG00000018268	ENSONIT00000023023	SRP68	signal recognition particle 68 [Source:HGNC Symbol;Acc:HGNC:11302]	-0.646643	1.41847	1.52674	ENSONIG00000018268	ENSONIG00000018268
ENSONIG00000003456	ENSONIT00000004352	GSPT1	G1 to S phase transition 1 [Source:HGNC Symbol;Acc:HGNC:4621]	-0.909876	1.44583	0.849337	ENSONIG00000003456	ENSONIG00000003456
ENSONIG00000007310	ENSONIT00000009227	N/A	N/A	-1.00237	1.21841	1.00306	ENSONIG00000007310	ENSONIG00000007310
ENSONIG00000008744	ENSONIT00000011002	SEPSECS	Sep (O-phosphoserine) tRNA:Sec (selenocysteine) tRNA synthase [Source:HGNC Symbol;Acc:HGNC:30605]	-0.700441	0.657024	1.74407	ENSONIG00000008744	ENSONIG00000008744
ENSONIG00000007136	ENSONIT00000009004	CH507-9B2.5	N/A	-0.7733	1.61135	0.903888	ENSONIG00000007136	ENSONIG00000007136
ENSONIG00000003566	ENSONIT00000004491	ZMPSTE24	zinc metallopeptidase STE24 [Source:HGNC Symbol;Acc:HGNC:12877]	-0.956587	1.34217	0.925453	ENSONIG00000003566	ENSONIG00000003566
ENSONIG00000000136	ENSONIT00000000169	MRPL4	mitochondrial ribosomal protein L4 [Source:HGNC Symbol;Acc:HGNC:14276]	-0.755062	1.48331	1.22567	ENSONIG00000000136	ENSONIG00000000136
ENSONIG00000012713	ENSONIT00000016015	TXNL1	thioredoxin like 1 [Source:HGNC Symbol;Acc:HGNC:12436]	-0.952766	1.33441	0.950175	ENSONIG00000012713	ENSONIG00000012713
ENSONIG00000007072	ENSONIT00000008930	SLC39A7	solute carrier family 39 member 7 [Source:HGNC Symbol;Acc:HGNC:4927]	-0.801414	1.05994	1.50822	ENSONIG00000007072	ENSONIG00000007072
ENSONIG00000002051	ENSONIT00000002563	MRPL3	mitochondrial ribosomal protein L3 [Source:HGNC Symbol;Acc:HGNC:10379]	-0.623757	1.6516	1.29946	ENSONIG00000002051	ENSONIG00000002051
ENSONIG00000016458	ENSONIT00000020747	N/A	N/A	-0.731876	1.71351	0.613578	ENSONIG00000016458	ENSONIG00000016458
ENSONIG00000012541	ENSONIT00000015802	PPP3CC	protein phosphatase 3 catalytic subunit gamma [Source:HGNC Symbol;Acc:HGNC:9316]	-0.703307	1.71396	0.848255	ENSONIG00000012541	ENSONIG00000012541
ENSONIG00000001922	ENSONIT00000002410	ACACA	acetyl-CoA carboxylase alpha [Source:HGNC Symbol;Acc:HGNC:84]	-0.851216	1.21223	1.32359	ENSONIG00000001922	ENSONIG00000001922
ENSONIG00000016397	ENSONIT00000020667	TECR	trans-2,3-enoyl-CoA reductase [Source:HGNC Symbol;Acc:HGNC:4551]	-0.909726	1.50143	0.669676	ENSONIG00000016397	ENSONIG00000016397
ENSONIG00000017353	ENSONIT00000021899	PPM1E	protein phosphatase, Mg2+/Mn2+ dependent 1E [Source:HGNC Symbol;Acc:HGNC:19322]	-0.95126	1.24373	1.08778	ENSONIG00000017353	ENSONIG00000017353
ENSONIG00000004264	ENSONIT00000005372	RRP1	ribosomal RNA processing 1 [Source:HGNC Symbol;Acc:HGNC:18785]	-0.80881	1.55181	0.937713	ENSONIG00000004264	ENSONIG00000004264
ENSONIG00000020733	ENSONIT00000026059	ZPR1	ZPR1 zinc finger [Source:HGNC Symbol;Acc:HGNC:13051]	-0.653587	1.79511	0.624637	ENSONIG00000020733	ENSONIG00000020733
ENSONIG00000002856	ENSONIT00000003577	SURF4	surfeit 4 [Source:HGNC Symbol;Acc:HGNC:11476]	-0.775097	1.23621	1.44133	ENSONIG00000002856	ENSONIG00000002856
ENSONIG00000016446	ENSONIT00000020733	FAM114A2	family with sequence similarity 114 member A2 [Source:HGNC Symbol;Acc:HGNC:1333]	-0.774957	1.56942	1.01199	ENSONIG00000016446	ENSONIG00000016446
ENSONIG00000003312	ENSONIT00000004167	P4HB	prolyl 4-hydroxylase subunit beta [Source:HGNC Symbol;Acc:HGNC:8548]	-0.62032	1.08306	1.7558	ENSONIG00000003312	ENSONIG00000003312
ENSONIG00000004305	ENSONIT00000005430	TMED9	transmembrane p24 trafficking protein 9 [Source:HGNC Symbol;Acc:HGNC:24878]	-0.811057	1.20491	1.40188	ENSONIG00000004305	ENSONIG00000004305
ENSONIG00000004308	ENSONIT00000005435	B4GALT7	beta-1,4-galactosyltransferase 7 [Source:HGNC Symbol;Acc:HGNC:930]	-0.73327	1.227	1.51887	ENSONIG00000004308	ENSONIG00000004308
ENSONIG00000002821	ENSONIT00000003538	SLC25A43	solute carrier family 25 member 43 [Source:HGNC Symbol;Acc:HGNC:30557]	-0.850005	1.17112	1.35901	ENSONIG00000002821	ENSONIG00000002821
ENSONIG00000014024	ENSONIT00000017646	MRPL1	mitochondrial ribosomal protein L1 [Source:HGNC Symbol;Acc:HGNC:14275]	-0.881348	1.36603	1.08613	ENSONIG00000014024	ENSONIG00000014024
ENSONIG00000018240	ENSONIT00000022992	NSF	N-ethylmaleimide sensitive factor, vesicle fusing ATPase [Source:HGNC Symbol;Acc:HGNC:8016]	-0.693439	1.50498	1.3413	ENSONIG00000018240	ENSONIG00000018240
ENSONIG00000014504	ENSONIT00000018262	DHX15	DEAH-box helicase 15 [Source:HGNC Symbol;Acc:HGNC:2738]	-0.996717	1.06615	1.17859	ENSONIG00000014504	ENSONIG00000014504
ENSONIG00000018334	ENSONIT00000023108	METTL12	methyltransferase like 12 [Source:HGNC Symbol;Acc:HGNC:33113]	-0.850353	1.50232	0.916485	ENSONIG00000018334	ENSONIG00000018334
ENSONIG00000019995	ENSONIT00000025200	WDR90	WD repeat domain 90 [Source:HGNC Symbol;Acc:HGNC:26960]	-0.663355	1.77844	0.389529	ENSONIG00000019995	ENSONIG00000019995
ENSONIG00000014087	ENSONIT00000017722	NAA50	N(alpha)-acetyltransferase 50, NatE catalytic subunit [Source:HGNC Symbol;Acc:HGNC:29533]	-0.639678	1.80904	0.531335	ENSONIG00000014087	ENSONIG00000014087
ENSONIG00000016245	ENSONIT00000020470	XPA	XPA, DNA damage recognition and repair factor [Source:HGNC Symbol;Acc:HGNC:12814]	-0.861566	1.38663	1.10468	ENSONIG00000016245	ENSONIG00000016245
ENSONIG00000004747	ENSONIT00000005980	TIMM10B	translocase of inner mitochondrial membrane 10 homolog B (yeast) [Source:HGNC Symbol;Acc:HGNC:4022]	-1.04095	1.27599	0.805905	ENSONIG00000004747	ENSONIG00000004747
ENSONIG00000002178	ENSONIT00000002714	ATAD5	ATPase family, AAA domain containing 5 [Source:HGNC Symbol;Acc:HGNC:25752]	-0.851523	1.59796	0.369188	ENSONIG00000002178	ENSONIG00000002178
ENSONIG00000018795	ENSONIT00000023685	TMEM242	transmembrane protein 242 [Source:HGNC Symbol;Acc:HGNC:17206]	-0.989995	1.31256	0.884944	ENSONIG00000018795	ENSONIG00000018795
ENSONIG00000014838	ENSONIT00000018698	PSMD7	proteasome 26S subunit, non-ATPase 7 [Source:HGNC Symbol;Acc:HGNC:9565]	-0.857006	1.52414	0.831179	ENSONIG00000014838	ENSONIG00000014838
ENSONIG00000009306	ENSONIT00000011711	NAA38	N(alpha)-acetyltransferase 38, NatC auxiliary subunit [Source:HGNC Symbol;Acc:HGNC:28212]	-0.916581	1.09288	1.30123	ENSONIG00000009306	ENSONIG00000009306
ENSONIG00000014631	ENSONIT00000018434	MTFMT	mitochondrial methionyl-tRNA formyltransferase [Source:HGNC Symbol;Acc:HGNC:29666]	-0.847348	1.43237	1.06851	ENSONIG00000014631	ENSONIG00000014631
ENSONIG00000001922	ENSONIT00000002411	ACACA	acetyl-CoA carboxylase alpha [Source:HGNC Symbol;Acc:HGNC:84]	-0.800312	1.27161	1.36718	ENSONIG00000001922	ENSONIG00000001922
ENSONIG00000018400	ENSONIT00000023186	N/A	N/A	-0.904538	1.51511	0.635386	ENSONIG00000018400	ENSONIG00000018400
ENSONIG00000014404	ENSONIT00000018124	DHX37	DEAH-box helicase 37 [Source:HGNC Symbol;Acc:HGNC:17210]	-0.633708	1.64216	1.28865	ENSONIG00000014404	ENSONIG00000014404
ENSONIG00000003546	ENSONIT00000004466	DHX36	DEAH-box helicase 36 [Source:HGNC Symbol;Acc:HGNC:14410]	-0.801949	1.55404	0.956546	ENSONIG00000003546	ENSONIG00000003546
ENSONIG00000005140	ENSONIT00000006466	PDHA1	pyruvate dehydrogenase (lipoamide) alpha 1 [Source:HGNC Symbol;Acc:HGNC:8806]	-0.550903	1.89859	0.673857	ENSONIG00000005140	ENSONIG00000005140
ENSONIG00000001892	ENSONIT00000002368	HAUS5	HAUS augmin like complex subunit 5 [Source:HGNC Symbol;Acc:HGNC:29130]	-0.879591	1.56914	0.291914	ENSONIG00000001892	ENSONIG00000001892
ENSONIG00000007471	ENSONIT00000009424	XPOT	exportin for tRNA [Source:HGNC Symbol;Acc:HGNC:12826]	-0.67419	1.26522	1.59128	ENSONIG00000007471	ENSONIG00000007471
ENSONIG00000011500	ENSONIT00000014486	TIMM17A	translocase of inner mitochondrial membrane 17 homolog A (yeast) [Source:HGNC Symbol;Acc:HGNC:17315]	-0.671907	1.46434	1.43416	ENSONIG00000011500	ENSONIG00000011500
ENSONIG00000016618	ENSONIT00000020950	TUBA1B	tubulin alpha 1b [Source:HGNC Symbol;Acc:HGNC:18809]	-0.773174	1.67617	0.428206	ENSONIG00000016618	ENSONIG00000016618
ENSONIG00000013754	ENSONIT00000017316	KIF2A	kinesin family member 2A [Source:HGNC Symbol;Acc:HGNC:6318]	-0.736311	1.35293	1.4157	ENSONIG00000013754	ENSONIG00000013754
ENSONIG00000005646	ENSONIT00000007113	NUDT14	nudix hydrolase 14 [Source:HGNC Symbol;Acc:HGNC:20141]	-0.978286	1.42266	0.642418	ENSONIG00000005646	ENSONIG00000005646
ENSONIG00000002319	ENSONIT00000002898	TBL3	transducin beta like 3 [Source:HGNC Symbol;Acc:HGNC:11587]	-1.01886	1.33099	0.754945	ENSONIG00000002319	ENSONIG00000002319
ENSONIG00000002166	ENSONIT00000002699	MTX1	metaxin 1 [Source:HGNC Symbol;Acc:HGNC:7504]	-0.914612	1.35937	1.0109	ENSONIG00000002166	ENSONIG00000002166
ENSONIG00000012610	ENSONIT00000015885	ALG5	ALG5, dolichyl-phosphate beta-glucosyltransferase [Source:HGNC Symbol;Acc:HGNC:20266]	-0.853231	0.883933	1.51091	ENSONIG00000012610	ENSONIG00000012610
ENSONIG00000010437	ENSONIT00000013129	TIMM44	translocase of inner mitochondrial membrane 44 [Source:HGNC Symbol;Acc:HGNC:17316]	-0.978555	1.31622	0.910802	ENSONIG00000010437	ENSONIG00000010437
ENSONIG00000018511	ENSONIT00000023326	PPA1	pyrophosphatase (inorganic) 1 [Source:HGNC Symbol;Acc:HGNC:9226]	-0.722753	1.65381	0.979301	ENSONIG00000018511	ENSONIG00000018511
ENSONIG00000015338	ENSONIT00000019314	PINX1	PIN2/TERF1 interacting, telomerase inhibitor 1 [Source:HGNC Symbol;Acc:HGNC:30046]	-0.626728	1.27142	1.66316	ENSONIG00000015338	ENSONIG00000015338
ENSONIG00000014870	ENSONIT00000018736	TUBA4B	tubulin alpha 4b [Source:HGNC Symbol;Acc:HGNC:18637]	-0.845261	1.5823	0.65171	ENSONIG00000014870	ENSONIG00000014870
ENSONIG00000006633	ENSONIT00000008387	EMC9	ER membrane protein complex subunit 9 [Source:HGNC Symbol;Acc:HGNC:20273]	-0.66956	1.77781	0.642337	ENSONIG00000006633	ENSONIG00000006633
ENSONIG00000000923	ENSONIT00000001166	PHB	prohibitin [Source:HGNC Symbol;Acc:HGNC:8912]	-0.859606	1.39035	1.10399	ENSONIG00000000923	ENSONIG00000000923
ENSONIG00000011916	ENSONIT00000015015	TIMMDC1	translocase of inner mitochondrial membrane domain containing 1 [Source:HGNC Symbol;Acc:HGNC:1321]	-0.941278	1.3446	0.963948	ENSONIG00000011916	ENSONIG00000011916
ENSONIG00000019508	ENSONIT00000024577	MRPL27	mitochondrial ribosomal protein L27 [Source:HGNC Symbol;Acc:HGNC:14483]	-0.829141	1.41323	1.14576	ENSONIG00000019508	ENSONIG00000019508
ENSONIG00000000513	ENSONIT00000000654	DDX1	DEAD/H-box helicase 1 [Source:HGNC Symbol;Acc:HGNC:2734]	-0.656615	1.74947	0.943998	ENSONIG00000000513	ENSONIG00000000513
ENSONIG00000017062	ENSONIT00000021533	PSMC3	proteasome 26S subunit, ATPase 3 [Source:HGNC Symbol;Acc:HGNC:9549]	-0.680617	1.63563	1.16762	ENSONIG00000017062	ENSONIG00000017062
ENSONIG00000015531	ENSONIT00000019560	PSMA1	proteasome subunit alpha 1 [Source:HGNC Symbol;Acc:HGNC:9530]	-0.662235	1.65653	1.18088	ENSONIG00000015531	ENSONIG00000015531
ENSONIG00000004089	ENSONIT00000005158	UBA7	ubiquitin like modifier activating enzyme 7 [Source:HGNC Symbol;Acc:HGNC:12471]	-0.930186	1.45054	0.759294	ENSONIG00000004089	ENSONIG00000004089
ENSONIG00000006417	ENSONIT00000008097	MRPS23	mitochondrial ribosomal protein S23 [Source:HGNC Symbol;Acc:HGNC:14509]	-0.981906	1.3029	0.925192	ENSONIG00000006417	ENSONIG00000006417
ENSONIG00000014603	ENSONIT00000018397	MAN2A2	mannosidase alpha class 2A member 2 [Source:HGNC Symbol;Acc:HGNC:6825]	-0.769278	1.6677	0.235088	ENSONIG00000014603	ENSONIG00000014603
ENSONIG00000004258	ENSONIT00000005364	RNF121	ring finger protein 121 [Source:HGNC Symbol;Acc:HGNC:21070]	-0.606692	1.47684	1.55049	ENSONIG00000004258	ENSONIG00000004258
ENSONIG00000012493	ENSONIT00000015745	POLR2H	RNA polymerase II subunit H [Source:HGNC Symbol;Acc:HGNC:9195]	-0.987439	1.4276	0.574607	ENSONIG00000012493	ENSONIG00000012493
ENSONIG00000002880	ENSONIT00000003608	IMPACT	impact RWD domain protein [Source:HGNC Symbol;Acc:HGNC:20387]	-0.792252	1.55609	0.985209	ENSONIG00000002880	ENSONIG00000002880
ENSONIG00000005304	ENSONIT00000006677	SYNGR2	synaptogyrin 2 [Source:HGNC Symbol;Acc:HGNC:11499]	-0.73871	1.38738	1.37781	ENSONIG00000005304	ENSONIG00000005304
ENSONIG00000010523	ENSONIT00000013237	MRPL34	mitochondrial ribosomal protein L34 [Source:HGNC Symbol;Acc:HGNC:14488]	-0.692576	1.75642	0.574624	ENSONIG00000010523	ENSONIG00000010523
ENSONIG00000001233	ENSONIT00000001555	C1D	C1D nuclear receptor corepressor [Source:HGNC Symbol;Acc:HGNC:29911]	-0.966275	1.02204	1.26682	ENSONIG00000001233	ENSONIG00000001233
ENSONIG00000002123	ENSONIT00000002648	ELP2	elongator acetyltransferase complex subunit 2 [Source:HGNC Symbol;Acc:HGNC:18248]	-0.782193	1.34071	1.33754	ENSONIG00000002123	ENSONIG00000002123
ENSONIG00000015698	ENSONIT00000019773	NDUFAB1	NADH:ubiquinone oxidoreductase subunit AB1 [Source:HGNC Symbol;Acc:HGNC:7694]	-0.540372	1.78312	1.29297	ENSONIG00000015698	ENSONIG00000015698
ENSONIG00000011510	ENSONIT00000014499	PPP1CA	protein phosphatase 1 catalytic subunit alpha [Source:HGNC Symbol;Acc:HGNC:9281]	-0.632037	0.716557	1.81313	ENSONIG00000011510	ENSONIG00000011510
ENSONIG00000004027	ENSONIT00000005081	TARDBP	TAR DNA binding protein [Source:HGNC Symbol;Acc:HGNC:11571]	-0.693126	1.53719	1.2991	ENSONIG00000004027	ENSONIG00000004027
ENSONIG00000005537	ENSONIT00000006964	IMMP1L	inner mitochondrial membrane peptidase subunit 1 [Source:HGNC Symbol;Acc:HGNC:26317]	-0.965352	1.44568	0.614582	ENSONIG00000005537	ENSONIG00000005537
ENSONIG00000012234	ENSONIT00000015423	MFSD2A	major facilitator superfamily domain containing 2A [Source:HGNC Symbol;Acc:HGNC:25897]	-0.935215	1.51034	0.407802	ENSONIG00000012234	ENSONIG00000012234
ENSONIG00000010392	ENSONIT00000013068	KMO	kynurenine 3-monooxygenase [Source:HGNC Symbol;Acc:HGNC:6381]	-0.526954	1.73719	1.41458	ENSONIG00000010392	ENSONIG00000010392
ENSONIG00000011594	ENSONIT00000014612	COPG2	coatomer protein complex subunit gamma 2 [Source:HGNC Symbol;Acc:HGNC:2237]	-0.850649	1.23905	1.30094	ENSONIG00000011594	ENSONIG00000011594
ENSONIG00000010582	ENSONIT00000013315	GLMN	glomulin, FKBP associated protein [Source:HGNC Symbol;Acc:HGNC:14373]	-0.770881	1.45599	1.22618	ENSONIG00000010582	ENSONIG00000010582
ENSONIG00000002100	ENSONIT00000002618	RER1	retention in endoplasmic reticulum sorting receptor 1 [Source:HGNC Symbol;Acc:HGNC:30309]	-0.927104	1.25985	1.12185	ENSONIG00000002100	ENSONIG00000002100
ENSONIG00000011185	ENSONIT00000014090	AARS	alanyl-tRNA synthetase [Source:HGNC Symbol;Acc:HGNC:20]	-0.495674	1.71795	1.51938	ENSONIG00000011185	ENSONIG00000011185
ENSONIG00000003987	ENSONIT00000005024	N/A	N/A	-0.839292	1.60908	0.320886	ENSONIG00000003987	ENSONIG00000003987
ENSONIG00000019683	ENSONIT00000024796	N/A	N/A	-0.982545	1.10843	1.16787	ENSONIG00000019683	ENSONIG00000019683
ENSONIG00000010666	ENSONIT00000013419	PITPNB	phosphatidylinositol transfer protein beta [Source:HGNC Symbol;Acc:HGNC:9002]	-0.983808	1.31141	0.904726	ENSONIG00000010666	ENSONIG00000010666
ENSONIG00000003595	ENSONIT00000004524	TONSL	tonsoku-like, DNA repair protein [Source:HGNC Symbol;Acc:HGNC:7801]	-0.83193	1.61209	0.248377	ENSONIG00000003595	ENSONIG00000003595
ENSONIG00000018882	ENSONIT00000023797	GGA1	golgi associated, gamma adaptin ear containing, ARF binding protein 1 [Source:HGNC Symbol;Acc:HGNC:17842]	-0.634011	1.78907	0.888177	ENSONIG00000018882	ENSONIG00000018882
ENSONIG00000014610	ENSONIT00000018405	SLC6A8	solute carrier family 6 member 8 [Source:HGNC Symbol;Acc:HGNC:11055]	-0.933898	0.568223	1.49279	ENSONIG00000014610	ENSONIG00000014610
ENSONIG00000006758	ENSONIT00000008538	UCHL3	ubiquitin C-terminal hydrolase L3 [Source:HGNC Symbol;Acc:HGNC:12515]	-0.879531	1.34762	1.11714	ENSONIG00000006758	ENSONIG00000006758
ENSONIG00000006897	ENSONIT00000008707	N/A	N/A	-1.04341	0.929944	1.2	ENSONIG00000006897	ENSONIG00000006897
ENSONIG00000006574	ENSONIT00000008302	PRPF31	pre-mRNA processing factor 31 [Source:HGNC Symbol;Acc:HGNC:15446]	-0.598431	0.754169	1.84644	ENSONIG00000006574	ENSONIG00000006574
ENSONIG00000017411	ENSONIT00000021976	AAR2	AAR2 splicing factor homolog [Source:HGNC Symbol;Acc:HGNC:15886]	-0.737991	1.57294	1.12082	ENSONIG00000017411	ENSONIG00000017411
ENSONIG00000004140	ENSONIT00000005220	C15ORF40	chromosome 15 open reading frame 40 [Source:HGNC Symbol;Acc:HGNC:28443]	-0.968628	1.46764	0.469617	ENSONIG00000004140	ENSONIG00000004140
ENSONIG00000005464	ENSONIT00000006871	NFXL1	nuclear transcription factor, X-box binding like 1 [Source:HGNC Symbol;Acc:HGNC:18726]	-0.687428	1.09548	1.65865	ENSONIG00000005464	ENSONIG00000005464
ENSONIG00000013962	ENSONIT00000017563	PTGES2	prostaglandin E synthase 2 [Source:HGNC Symbol;Acc:HGNC:17822]	-0.862812	1.22116	1.29399	ENSONIG00000013962	ENSONIG00000013962
ENSONIG00000013483	ENSONIT00000016971	MVK	mevalonate kinase [Source:HGNC Symbol;Acc:HGNC:7530]	-0.566809	1.87244	0.846547	ENSONIG00000013483	ENSONIG00000013483
ENSONIG00000001880	ENSONIT00000002352	CHCHD5	coiled-coil-helix-coiled-coil-helix domain containing 5 [Source:HGNC Symbol;Acc:HGNC:17840]	-1.04931	0.870591	1.22802	ENSONIG00000001880	ENSONIG00000001880
ENSONIG00000001400	ENSONIT00000001765	DPH6	diphthamine biosynthesis 6 [Source:HGNC Symbol;Acc:HGNC:30543]	-0.973878	0.99729	1.27102	ENSONIG00000001400	ENSONIG00000001400
ENSONIG00000019913	ENSONIT00000025099	RP11-864I4.1	N/A	-0.901739	1.45292	0.860138	ENSONIG00000019913	ENSONIG00000019913
ENSONIG00000014488	ENSONIT00000018243	NAP1L4	nucleosome assembly protein 1 like 4 [Source:HGNC Symbol;Acc:HGNC:7640]	-1.01879	0.717798	1.34556	ENSONIG00000014488	ENSONIG00000014488
ENSONIG00000002362	ENSONIT00000002954	UBE4B	ubiquitination factor E4B [Source:HGNC Symbol;Acc:HGNC:12500]	-0.612346	1.35214	1.63702	ENSONIG00000002362	ENSONIG00000002362
ENSONIG00000010648	ENSONIT00000013398	PPIL3	peptidylprolyl isomerase like 3 [Source:HGNC Symbol;Acc:HGNC:9262]	-0.951522	1.28114	1.0374	ENSONIG00000010648	ENSONIG00000010648
ENSONIG00000013762	ENSONIT00000017327	HSPD1	heat shock protein family D (Hsp60) member 1 [Source:HGNC Symbol;Acc:HGNC:5261]	-0.968896	1.34405	0.885935	ENSONIG00000013762	ENSONIG00000013762
ENSONIG00000004894	ENSONIT00000006158	MRPL18	mitochondrial ribosomal protein L18 [Source:HGNC Symbol;Acc:HGNC:14477]	-0.809991	1.16602	1.43162	ENSONIG00000004894	ENSONIG00000004894
ENSONIG00000013648	ENSONIT00000017180	SRRD	SRR1 domain containing [Source:HGNC Symbol;Acc:HGNC:33910]	-0.848142	1.59973	0.298835	ENSONIG00000013648	ENSONIG00000013648
ENSONIG00000005893	ENSONIT00000007424	HSD17B12	hydroxysteroid 17-beta dehydrogenase 12 [Source:HGNC Symbol;Acc:HGNC:18646]	-0.563682	1.81609	1.1287	ENSONIG00000005893	ENSONIG00000005893
ENSONIG00000015678	ENSONIT00000019749	WDR3	WD repeat domain 3 [Source:HGNC Symbol;Acc:HGNC:12755]	-0.907939	1.45918	0.821117	ENSONIG00000015678	ENSONIG00000015678
ENSONIG00000012255	ENSONIT00000015446	COPZ1	coatomer protein complex subunit zeta 1 [Source:HGNC Symbol;Acc:HGNC:2243]	-0.929063	1.43493	0.808496	ENSONIG00000012255	ENSONIG00000012255
ENSONIG00000000654	ENSONIT00000000827	STXBP5	syntaxin binding protein 5 [Source:HGNC Symbol;Acc:HGNC:19665]	-0.824429	1.33077	1.2613	ENSONIG00000000654	ENSONIG00000000654
ENSONIG00000004907	ENSONIT00000006173	DPH2	DPH2 homolog [Source:HGNC Symbol;Acc:HGNC:3004]	-0.89891	1.35259	1.06234	ENSONIG00000004907	ENSONIG00000004907
ENSONIG00000015441	ENSONIT00000019447	N/A	N/A	-0.643525	0.609209	1.80575	ENSONIG00000015441	ENSONIG00000015441
ENSONIG00000015174	ENSONIT00000019114	COPA	coatomer protein complex subunit alpha [Source:HGNC Symbol;Acc:HGNC:2230]	-0.700818	1.0809	1.64576	ENSONIG00000015174	ENSONIG00000015174
ENSONIG00000008827	ENSONIT00000011110	MRPS35	mitochondrial ribosomal protein S35 [Source:HGNC Symbol;Acc:HGNC:16635]	-0.592566	1.83123	0.925774	ENSONIG00000008827	ENSONIG00000008827
ENSONIG00000018917	ENSONIT00000023844	ASNA1	arsA arsenite transporter, ATP-binding, homolog 1 (bacterial) [Source:HGNC Symbol;Acc:HGNC:752]	-0.818609	1.60601	0.695248	ENSONIG00000018917	ENSONIG00000018917
ENSONIG00000013312	ENSONIT00000016756	MRPS10	mitochondrial ribosomal protein S10 [Source:HGNC Symbol;Acc:HGNC:14502]	-0.893964	1.43667	0.924125	ENSONIG00000013312	ENSONIG00000013312
ENSONIG00000008855	ENSONIT00000011142	EBNA1BP2	EBNA1 binding protein 2 [Source:HGNC Symbol;Acc:HGNC:15531]	-0.825908	1.56776	0.821236	ENSONIG00000008855	ENSONIG00000008855
ENSONIG00000019624	ENSONIT00000024729	RDH11	retinol dehydrogenase 11 (all-trans/9-cis/11-cis) [Source:HGNC Symbol;Acc:HGNC:17964]	-0.863916	1.5497	0.704601	ENSONIG00000019624	ENSONIG00000019624
ENSONIG00000004124	ENSONIT00000005202	RRP9	ribosomal RNA processing 9, small subunit (SSU) processome component, homolog (yeast) [Source:HGNC Symbol;Acc:HGNC:16829]	-0.530785	1.87228	1.08178	ENSONIG00000004124	ENSONIG00000004124
ENSONIG00000001945	ENSONIT00000002436	QTRT1	queuine tRNA-ribosyltransferase catalytic subunit 1 [Source:HGNC Symbol;Acc:HGNC:23797]	-0.926529	1.51872	0.420842	ENSONIG00000001945	ENSONIG00000001945
ENSONIG00000019529	ENSONIT00000024604	PDSS2	prenyl (decaprenyl) diphosphate synthase, subunit 2 [Source:HGNC Symbol;Acc:HGNC:23041]	-0.532521	1.9086	0.863219	ENSONIG00000019529	ENSONIG00000019529
ENSONIG00000014488	ENSONIT00000018242	NAP1L4	nucleosome assembly protein 1 like 4 [Source:HGNC Symbol;Acc:HGNC:7640]	-0.607093	1.72612	1.20534	ENSONIG00000014488	ENSONIG00000014488
ENSONIG00000005518	ENSONIT00000006940	GMPS	guanine monophosphate synthase [Source:HGNC Symbol;Acc:HGNC:4378]	-0.88662	1.39747	1.02171	ENSONIG00000005518	ENSONIG00000005518
ENSONIG00000011834	ENSONIT00000014912	MAPK14	mitogen-activated protein kinase 14 [Source:HGNC Symbol;Acc:HGNC:6876]	-0.90418	1.06702	1.3407	ENSONIG00000011834	ENSONIG00000011834
ENSONIG00000010159	ENSONIT00000012787	ARMC6	armadillo repeat containing 6 [Source:HGNC Symbol;Acc:HGNC:25049]	-0.953133	1.14357	1.19198	ENSONIG00000010159	ENSONIG00000010159
ENSONIG00000001581	ENSONIT00000001978	CRYZL1	crystallin zeta like 1 [Source:HGNC Symbol;Acc:HGNC:2420]	-0.705494	1.19835	1.58117	ENSONIG00000001581	ENSONIG00000001581
ENSONIG00000003828	ENSONIT00000004824	SNRPD3	small nuclear ribonucleoprotein D3 polypeptide [Source:HGNC Symbol;Acc:HGNC:11160]	-0.57524	1.86908	0.784713	ENSONIG00000003828	ENSONIG00000003828
ENSONIG00000012167	ENSONIT00000015337	SRP14	signal recognition particle 14 [Source:HGNC Symbol;Acc:HGNC:11299]	-0.844078	1.57522	0.697613	ENSONIG00000012167	ENSONIG00000012167
ENSONIG00000010071	ENSONIT00000012676	N/A	N/A	-0.943822	1.50263	0.385015	ENSONIG00000010071	ENSONIG00000010071
ENSONIG00000007370	ENSONIT00000009302	DOLPP1	dolichyldiphosphatase 1 [Source:HGNC Symbol;Acc:HGNC:29565]	-0.752707	1.53885	1.14245	ENSONIG00000007370	ENSONIG00000007370
ENSONIG00000007316	ENSONIT00000009233	SGTA	small glutamine rich tetratricopeptide repeat containing alpha [Source:HGNC Symbol;Acc:HGNC:10819]	-0.710584	1.44292	1.37702	ENSONIG00000007316	ENSONIG00000007316
ENSONIG00000009838	ENSONIT00000012372	C16ORF58	chromosome 16 open reading frame 58 [Source:HGNC Symbol;Acc:HGNC:25848]	-0.746598	1.29836	1.44361	ENSONIG00000009838	ENSONIG00000009838
ENSONIG00000017740	ENSONIT00000022387	LYPLA2	lysophospholipase II [Source:HGNC Symbol;Acc:HGNC:6738]	-0.811848	1.54137	0.953637	ENSONIG00000017740	ENSONIG00000017740
ENSONIG00000019697	ENSONIT00000024812	RANGAP1	Ran GTPase activating protein 1 [Source:HGNC Symbol;Acc:HGNC:9854]	-1.01133	1.15059	1.06691	ENSONIG00000019697	ENSONIG00000019697
ENSONIG00000000697	ENSONIT00000000878	EIF4G3	eukaryotic translation initiation factor 4 gamma 3 [Source:HGNC Symbol;Acc:HGNC:3298]	-0.439104	2.00689	0.670575	ENSONIG00000000697	ENSONIG00000000697
ENSONIG00000002416	ENSONIT00000003022	SMYD5	SMYD family member 5 [Source:HGNC Symbol;Acc:HGNC:16258]	-0.844521	1.3278	1.22183	ENSONIG00000002416	ENSONIG00000002416
ENSONIG00000019718	ENSONIT00000024841	GET4	golgi to ER traffic protein 4 [Source:HGNC Symbol;Acc:HGNC:21690]	-0.857943	0.905185	1.49622	ENSONIG00000019718	ENSONIG00000019718
ENSONIG00000002453	ENSONIT00000003069	STYX	serine/threonine/tyrosine interacting protein [Source:HGNC Symbol;Acc:HGNC:11447]	-0.702838	1.74423	0.614914	ENSONIG00000002453	ENSONIG00000002453
ENSONIG00000013964	ENSONIT00000017565	ZMAT5	zinc finger matrin-type 5 [Source:HGNC Symbol;Acc:HGNC:28046]	-1.0349	1.3032	0.766594	ENSONIG00000013964	ENSONIG00000013964
ENSONIG00000010014	ENSONIT00000012604	PRMT9	protein arginine methyltransferase 9 [Source:HGNC Symbol;Acc:HGNC:25099]	-0.689026	1.59659	1.21665	ENSONIG00000010014	ENSONIG00000010014
ENSONIG00000016461	ENSONIT00000020751	PSMC5	proteasome 26S subunit, ATPase 5 [Source:HGNC Symbol;Acc:HGNC:9552]	-0.86126	1.35501	1.15026	ENSONIG00000016461	ENSONIG00000016461
ENSONIG00000005250	ENSONIT00000006601	POLA2	DNA polymerase alpha 2, accessory subunit [Source:HGNC Symbol;Acc:HGNC:30073]	-1.03015	0.779334	1.30439	ENSONIG00000005250	ENSONIG00000005250
ENSONIG00000006814	ENSONIT00000008604	CDC16	cell division cycle 16 [Source:HGNC Symbol;Acc:HGNC:1720]	-0.64067	1.77904	0.898966	ENSONIG00000006814	ENSONIG00000006814
ENSONIG00000008710	ENSONIT00000010955	NUP62CL	nucleoporin 62 C-terminal like [Source:HGNC Symbol;Acc:HGNC:25960]	-0.67937	1.76902	0.608272	ENSONIG00000008710	ENSONIG00000008710
ENSONIG00000001073	ENSONIT00000001360	CNP	2',3'-cyclic nucleotide 3' phosphodiesterase [Source:HGNC Symbol;Acc:HGNC:2158]	-0.881832	1.50819	0.777785	ENSONIG00000001073	ENSONIG00000001073
ENSONIG00000003806	ENSONIT00000004790	ATP2A2	ATPase sarcoplasmic/endoplasmic reticulum Ca2+ transporting 2 [Source:HGNC Symbol;Acc:HGNC:812]	-0.92488	0.834889	1.43061	ENSONIG00000003806	ENSONIG00000003806
ENSONIG00000008755	ENSONIT00000011015	ABHD11	abhydrolase domain containing 11 [Source:HGNC Symbol;Acc:HGNC:16407]	-0.74869	0.952472	1.62817	ENSONIG00000008755	ENSONIG00000008755
ENSONIG00000001242	ENSONIT00000001567	UGGT1	UDP-glucose glycoprotein glucosyltransferase 1 [Source:HGNC Symbol;Acc:HGNC:15663]	-1.01663	0.873905	1.27749	ENSONIG00000001242	ENSONIG00000001242
ENSONIG00000007823	ENSONIT00000009861	TRMT1L	tRNA methyltransferase 1 like [Source:HGNC Symbol;Acc:HGNC:16782]	-0.913982	1.51234	0.590246	ENSONIG00000007823	ENSONIG00000007823
ENSONIG00000019618	ENSONIT00000024720	MRPL38	mitochondrial ribosomal protein L38 [Source:HGNC Symbol;Acc:HGNC:14033]	-0.807656	1.52529	1.00535	ENSONIG00000019618	ENSONIG00000019618
ENSONIG00000002137	ENSONIT00000002666	ATF6	activating transcription factor 6 [Source:HGNC Symbol;Acc:HGNC:791]	-0.848586	1.18859	1.34789	ENSONIG00000002137	ENSONIG00000002137
ENSONIG00000007586	ENSONIT00000009571	LTA4H	leukotriene A4 hydrolase [Source:HGNC Symbol;Acc:HGNC:6710]	-0.750455	1.61013	0.996174	ENSONIG00000007586	ENSONIG00000007586
ENSONIG00000016914	ENSONIT00000021346	CDC42	cell division cycle 42 [Source:HGNC Symbol;Acc:HGNC:1736]	-0.91543	1.10622	1.29318	ENSONIG00000016914	ENSONIG00000016914
ENSONIG00000006259	ENSONIT00000007890	CARM1	coactivator associated arginine methyltransferase 1 [Source:HGNC Symbol;Acc:HGNC:23393]	-0.926627	1.35413	0.987444	ENSONIG00000006259	ENSONIG00000006259
ENSONIG00000018763	ENSONIT00000023644	N/A	N/A	-0.78431	1.64277	0.715542	ENSONIG00000018763	ENSONIG00000018763
ENSONIG00000001844	ENSONIT00000002303	ACTR8	ARP8 actin-related protein 8 homolog [Source:HGNC Symbol;Acc:HGNC:14672]	-0.774801	1.44832	1.22743	ENSONIG00000001844	ENSONIG00000001844
ENSONIG00000009584	ENSONIT00000012053	SCO1	SCO1 cytochrome c oxidase assembly protein [Source:HGNC Symbol;Acc:HGNC:10603]	-0.801969	1.64751	0.415804	ENSONIG00000009584	ENSONIG00000009584
ENSONIG00000013628	ENSONIT00000017155	PSMB2	proteasome subunit beta 2 [Source:HGNC Symbol;Acc:HGNC:9539]	-0.801831	1.59942	0.817725	ENSONIG00000013628	ENSONIG00000013628
ENSONIG00000011397	ENSONIT00000014355	ACADS	acyl-CoA dehydrogenase, C-2 to C-3 short chain [Source:HGNC Symbol;Acc:HGNC:90]	-0.808908	1.12211	1.46173	ENSONIG00000011397	ENSONIG00000011397
ENSONIG00000007276	ENSONIT00000009182	MRPL32	mitochondrial ribosomal protein L32 [Source:HGNC Symbol;Acc:HGNC:14035]	-0.384254	2.06381	0.912061	ENSONIG00000007276	ENSONIG00000007276
ENSONIG00000016906	ENSONIT00000021337	DNAJC11	DnaJ heat shock protein family (Hsp40) member C11 [Source:HGNC Symbol;Acc:HGNC:25570]	-0.795765	1.40108	1.24096	ENSONIG00000016906	ENSONIG00000016906
ENSONIG00000007292	ENSONIT00000009201	FASN	fatty acid synthase [Source:HGNC Symbol;Acc:HGNC:3594]	-0.902289	1.46318	0.831272	ENSONIG00000007292	ENSONIG00000007292
ENSONIG00000011917	ENSONIT00000015016	POGLUT1	protein O-glucosyltransferase 1 [Source:HGNC Symbol;Acc:HGNC:22954]	-1.01677	1.1418	1.06522	ENSONIG00000011917	ENSONIG00000011917
ENSONIG00000015032	ENSONIT00000018939	KIF5B	kinesin family member 5B [Source:HGNC Symbol;Acc:HGNC:6324]	-0.682433	1.37694	1.49584	ENSONIG00000015032	ENSONIG00000015032
ENSONIG00000012833	ENSONIT00000016166	SNX1	sorting nexin 1 [Source:HGNC Symbol;Acc:HGNC:11172]	-1.02094	1.32874	0.753298	ENSONIG00000012833	ENSONIG00000012833
ENSONIG00000003197	ENSONIT00000004012	ELAVL1	ELAV like RNA binding protein 1 [Source:HGNC Symbol;Acc:HGNC:3312]	-0.69151	1.70294	0.952894	ENSONIG00000003197	ENSONIG00000003197
ENSONIG00000008153	ENSONIT00000010274	PRPF8	pre-mRNA processing factor 8 [Source:HGNC Symbol;Acc:HGNC:17340]	-0.660515	1.61575	1.26117	ENSONIG00000008153	ENSONIG00000008153
ENSONIG00000011111	ENSONIT00000013995	NUTF2	nuclear transport factor 2 [Source:HGNC Symbol;Acc:HGNC:13722]	-0.864028	1.13467	1.36166	ENSONIG00000011111	ENSONIG00000011111
ENSONIG00000012163	ENSONIT00000015333	JAM2	junctional adhesion molecule 2 [Source:HGNC Symbol;Acc:HGNC:14686]	-0.679933	1.39473	1.48515	ENSONIG00000012163	ENSONIG00000012163
ENSONIG00000017243	ENSONIT00000021766	WDR46	WD repeat domain 46 [Source:HGNC Symbol;Acc:HGNC:13923]	-0.9533	1.37072	0.87893	ENSONIG00000017243	ENSONIG00000017243
ENSONIG00000017054	ENSONIT00000021525	PPM1G	protein phosphatase, Mg2+/Mn2+ dependent 1G [Source:HGNC Symbol;Acc:HGNC:9278]	-0.467503	1.95984	1.03079	ENSONIG00000017054	ENSONIG00000017054
ENSONIG00000017126	ENSONIT00000021616	KDELR2	KDEL endoplasmic reticulum protein retention receptor 2 [Source:HGNC Symbol;Acc:HGNC:6305]	-0.688316	1.75662	0.40487	ENSONIG00000017126	ENSONIG00000017126
ENSONIG00000000590	ENSONIT00000000746	OGDH	oxoglutarate dehydrogenase [Source:HGNC Symbol;Acc:HGNC:8124]	-0.312101	2.12803	0.722725	ENSONIG00000000590	ENSONIG00000000590
ENSONIG00000006750	ENSONIT00000008529	RCC1	regulator of chromosome condensation 1 [Source:HGNC Symbol;Acc:HGNC:1913]	-0.963089	1.44872	0.613471	ENSONIG00000006750	ENSONIG00000006750
ENSONIG00000006408	ENSONIT00000008084	GMDS	GDP-mannose 4,6-dehydratase [Source:HGNC Symbol;Acc:HGNC:4369]	-1.03432	1.17967	0.980246	ENSONIG00000006408	ENSONIG00000006408
ENSONIG00000011703	ENSONIT00000014749	ABCE1	ATP binding cassette subfamily E member 1 [Source:HGNC Symbol;Acc:HGNC:69]	-0.574499	1.77919	1.18981	ENSONIG00000011703	ENSONIG00000011703
ENSONIG00000002511	ENSONIT00000003146	SYPL2	synaptophysin like 2 [Source:HGNC Symbol;Acc:HGNC:27638]	-0.667433	1.68406	1.10234	ENSONIG00000002511	ENSONIG00000002511
ENSONIG00000019641	ENSONIT00000024747	COPS3	COP9 signalosome subunit 3 [Source:HGNC Symbol;Acc:HGNC:2239]	-0.691482	1.44553	1.41379	ENSONIG00000019641	ENSONIG00000019641
ENSONIG00000010198	ENSONIT00000012833	SF3A2	splicing factor 3a subunit 2 [Source:HGNC Symbol;Acc:HGNC:10766]	-0.767562	1.63334	0.853302	ENSONIG00000010198	ENSONIG00000010198
ENSONIG00000016730	ENSONIT00000021094	TMEM209	transmembrane protein 209 [Source:HGNC Symbol;Acc:HGNC:21898]	-0.871105	1.57148	0.509343	ENSONIG00000016730	ENSONIG00000016730
ENSONIG00000019836	ENSONIT00000024990	PMS2	PMS1 homolog 2, mismatch repair system component [Source:HGNC Symbol;Acc:HGNC:9122]	-0.765864	1.65226	0.781599	ENSONIG00000019836	ENSONIG00000019836
ENSONIG00000000522	ENSONIT00000000666	METTL10	methyltransferase like 10 [Source:HGNC Symbol;Acc:HGNC:33787]	-0.940777	1.25375	1.09885	ENSONIG00000000522	ENSONIG00000000522
ENSONIG00000003618	ENSONIT00000004554	ORC3	origin recognition complex subunit 3 [Source:HGNC Symbol;Acc:HGNC:8489]	-0.694719	1.74564	0.342455	ENSONIG00000003618	ENSONIG00000003618
ENSONIG00000017369	ENSONIT00000021922	PSMG1	proteasome assembly chaperone 1 [Source:HGNC Symbol;Acc:HGNC:3043]	-0.998421	1.22546	1.00277	ENSONIG00000017369	ENSONIG00000017369
ENSONIG00000011620	ENSONIT00000014643	CHCHD3	coiled-coil-helix-coiled-coil-helix domain containing 3 [Source:HGNC Symbol;Acc:HGNC:21906]	-1.00561	1.36998	0.699314	ENSONIG00000011620	ENSONIG00000011620
ENSONIG00000009277	ENSONIT00000011676	UBE2M	ubiquitin conjugating enzyme E2 M [Source:HGNC Symbol;Acc:HGNC:12491]	-0.764935	1.51319	1.15363	ENSONIG00000009277	ENSONIG00000009277
ENSONIG00000005195	ENSONIT00000006532	DHX40	DEAH-box helicase 40 [Source:HGNC Symbol;Acc:HGNC:18018]	-0.802464	1.48927	1.09237	ENSONIG00000005195	ENSONIG00000005195
ENSONIG00000015945	ENSONIT00000020100	MRPS18B	mitochondrial ribosomal protein S18B [Source:HGNC Symbol;Acc:HGNC:14516]	-0.814511	1.54954	0.922891	ENSONIG00000015945	ENSONIG00000015945
ENSONIG00000017415	ENSONIT00000021982	WDR4	WD repeat domain 4 [Source:HGNC Symbol;Acc:HGNC:12756]	-0.697185	1.5591	1.25672	ENSONIG00000017415	ENSONIG00000017415
ENSONIG00000006319	ENSONIT00000007973	DDX54	DEAD-box helicase 54 [Source:HGNC Symbol;Acc:HGNC:20084]	-0.896233	1.55123	0.241236	ENSONIG00000006319	ENSONIG00000006319
ENSONIG00000019410	ENSONIT00000024452	NUDT9	nudix hydrolase 9 [Source:HGNC Symbol;Acc:HGNC:8056]	-0.721949	1.72456	0.605879	ENSONIG00000019410	ENSONIG00000019410
ENSONIG00000010957	ENSONIT00000013795	FAM98A	family with sequence similarity 98 member A [Source:HGNC Symbol;Acc:HGNC:24520]	-0.929976	1.16625	1.21558	ENSONIG00000010957	ENSONIG00000010957
ENSONIG00000002789	ENSONIT00000003498	OMA1	OMA1 zinc metallopeptidase [Source:HGNC Symbol;Acc:HGNC:29661]	-0.806948	1.10751	1.47359	ENSONIG00000002789	ENSONIG00000002789
ENSONIG00000016941	ENSONIT00000021385	UBA3	ubiquitin like modifier activating enzyme 3 [Source:HGNC Symbol;Acc:HGNC:12470]	-0.807498	1.29527	1.3319	ENSONIG00000016941	ENSONIG00000016941
ENSONIG00000011088	ENSONIT00000013967	PGAM5	PGAM family member 5, mitochondrial serine/threonine protein phosphatase [Source:HGNC Symbol;Acc:HGNC:28763]	-0.784734	1.60582	0.873069	ENSONIG00000011088	ENSONIG00000011088
ENSONIG00000020273	ENSONIT00000025565	TRNT1	tRNA nucleotidyl transferase 1 [Source:HGNC Symbol;Acc:HGNC:17341]	-0.914667	1.22009	1.19295	ENSONIG00000020273	ENSONIG00000020273
ENSONIG00000004291	ENSONIT00000005413	THOC3	THO complex 3 [Source:HGNC Symbol;Acc:HGNC:19072]	-0.982879	1.2246	1.04025	ENSONIG00000004291	ENSONIG00000004291
ENSONIG00000019007	ENSONIT00000023953	RBM5	RNA binding motif protein 5 [Source:HGNC Symbol;Acc:HGNC:9902]	-1.02169	1.29342	0.828821	ENSONIG00000019007	ENSONIG00000019007
ENSONIG00000020120	ENSONIT00000025367	PPM1A	protein phosphatase, Mg2+/Mn2+ dependent 1A [Source:HGNC Symbol;Acc:HGNC:9275]	-0.891272	1.55525	0.227691	ENSONIG00000020120	ENSONIG00000020120
ENSONIG00000007489	ENSONIT00000009451	NUP50	nucleoporin 50 [Source:HGNC Symbol;Acc:HGNC:8065]	-0.662521	1.7841	0.663382	ENSONIG00000007489	ENSONIG00000007489
ENSONIG00000012552	ENSONIT00000015817	N/A	N/A	-0.90024	1.49319	0.747717	ENSONIG00000012552	ENSONIG00000012552
ENSONIG00000018463	ENSONIT00000023264	XPO5	exportin 5 [Source:HGNC Symbol;Acc:HGNC:17675]	-0.956244	0.952654	1.32752	ENSONIG00000018463	ENSONIG00000018463
ENSONIG00000013249	ENSONIT00000016673	N/A	N/A	-0.478843	1.9274	1.12112	ENSONIG00000013249	ENSONIG00000013249
ENSONIG00000017176	ENSONIT00000021683	IQSEC1	IQ motif and Sec7 domain 1 [Source:HGNC Symbol;Acc:HGNC:29112]	-0.9676	1.44545	0.603485	ENSONIG00000017176	ENSONIG00000017176
ENSONIG00000001009	ENSONIT00000001276	N/A	N/A	-1.05096	1.21572	0.886521	ENSONIG00000001009	ENSONIG00000001009
ENSONIG00000013451	ENSONIT00000016929	ACTR3	ARP3 actin related protein 3 homolog [Source:HGNC Symbol;Acc:HGNC:170]	-0.943398	1.27489	1.06542	ENSONIG00000013451	ENSONIG00000013451
ENSONIG00000005782	ENSONIT00000007289	SLC25A44	solute carrier family 25 member 44 [Source:HGNC Symbol;Acc:HGNC:29036]	-1.04907	0.868526	1.22962	ENSONIG00000005782	ENSONIG00000005782
ENSONIG00000003903	ENSONIT00000004921	ST7	suppression of tumorigenicity 7 [Source:HGNC Symbol;Acc:HGNC:11351]	-1.05965	1.01061	1.10928	ENSONIG00000003903	ENSONIG00000003903
ENSONIG00000020235	ENSONIT00000025517	CDC42	cell division cycle 42 [Source:HGNC Symbol;Acc:HGNC:1736]	-0.463513	1.98586	0.74021	ENSONIG00000020235	ENSONIG00000020235
ENSONIG00000011414	ENSONIT00000014376	TOMM40	translocase of outer mitochondrial membrane 40 [Source:HGNC Symbol;Acc:HGNC:18001]	-0.797516	1.48056	1.12113	ENSONIG00000011414	ENSONIG00000011414
ENSONIG00000001468	ENSONIT00000001842	NCKAP1	NCK associated protein 1 [Source:HGNC Symbol;Acc:HGNC:7666]	-0.758153	1.31789	1.40571	ENSONIG00000001468	ENSONIG00000001468
ENSONIG00000016251	ENSONIT00000020477	NUP35	nucleoporin 35 [Source:HGNC Symbol;Acc:HGNC:29797]	-0.830173	1.57319	0.781242	ENSONIG00000016251	ENSONIG00000016251
ENSONIG00000015625	ENSONIT00000019680	N/A	N/A	-0.877839	0.800881	1.50633	ENSONIG00000015625	ENSONIG00000015625
ENSONIG00000002572	ENSONIT00000003222	TMED3	transmembrane p24 trafficking protein 3 [Source:HGNC Symbol;Acc:HGNC:28889]	-0.820225	0.250836	1.62309	ENSONIG00000002572	ENSONIG00000002572
ENSONIG00000015045	ENSONIT00000018957	PGGT1B	protein geranylgeranyltransferase type I subunit beta [Source:HGNC Symbol;Acc:HGNC:8895]	-0.905415	1.50554	0.674869	ENSONIG00000015045	ENSONIG00000015045
ENSONIG00000018892	ENSONIT00000023810	NDUFAF3	NADH:ubiquinone oxidoreductase complex assembly factor 3 [Source:HGNC Symbol;Acc:HGNC:29918]	-0.996876	1.1473	1.10083	ENSONIG00000018892	ENSONIG00000018892
ENSONIG00000019193	ENSONIT00000024180	METTL1	methyltransferase like 1 [Source:HGNC Symbol;Acc:HGNC:7030]	-0.898215	1.39523	0.993545	ENSONIG00000019193	ENSONIG00000019193
ENSONIG00000007437	ENSONIT00000009379	PSMD5	proteasome 26S subunit, non-ATPase 5 [Source:HGNC Symbol;Acc:HGNC:9563]	-0.735832	1.71328	0.526171	ENSONIG00000007437	ENSONIG00000007437
ENSONIG00000009910	ENSONIT00000012463	UTP20	UTP20, small subunit processome component [Source:HGNC Symbol;Acc:HGNC:17897]	-0.901231	1.46089	0.841323	ENSONIG00000009910	ENSONIG00000009910
ENSONIG00000010410	ENSONIT00000013092	COPB2	coatomer protein complex subunit beta 2 [Source:HGNC Symbol;Acc:HGNC:2232]	-0.758448	1.52496	1.15108	ENSONIG00000010410	ENSONIG00000010410
ENSONIG00000017503	ENSONIT00000022091	ZZEF1	zinc finger ZZ-type and EF-hand domain containing 1 [Source:HGNC Symbol;Acc:HGNC:29027]	-0.641388	1.51524	1.44277	ENSONIG00000017503	ENSONIG00000017503
ENSONIG00000009238	ENSONIT00000011628	RDM1	RAD52 motif containing 1 [Source:HGNC Symbol;Acc:HGNC:19950]	-0.905337	1.13757	1.28654	ENSONIG00000009238	ENSONIG00000009238
ENSONIG00000005965	ENSONIT00000007518	MRPL28	mitochondrial ribosomal protein L28 [Source:HGNC Symbol;Acc:HGNC:14484]	-0.7566	0.778343	1.66404	ENSONIG00000005965	ENSONIG00000005965
ENSONIG00000007725	ENSONIT00000009742	BRIX1	BRX1, biogenesis of ribosomes [Source:HGNC Symbol;Acc:HGNC:24170]	-0.762126	1.67976	0.291808	ENSONIG00000007725	ENSONIG00000007725
ENSONIG00000015400	ENSONIT00000019392	YARS	tyrosyl-tRNA synthetase [Source:HGNC Symbol;Acc:HGNC:12840]	-0.992451	1.2094	1.03792	ENSONIG00000015400	ENSONIG00000015400
ENSONIG00000018162	ENSONIT00000022901	GALNT7	polypeptide N-acetylgalactosaminyltransferase 7 [Source:HGNC Symbol;Acc:HGNC:4129]	-0.936025	0.987816	1.33895	ENSONIG00000018162	ENSONIG00000018162
ENSONIG00000007134	ENSONIT00000009001	EED	embryonic ectoderm development [Source:HGNC Symbol;Acc:HGNC:3188]	-0.710696	1.73869	0.533103	ENSONIG00000007134	ENSONIG00000007134
ENSONIG00000007176	ENSONIT00000009054	BCS1L	BCS1 homolog, ubiquinol-cytochrome c reductase complex chaperone [Source:HGNC Symbol;Acc:HGNC:1020]	-0.934249	0.955869	1.3601	ENSONIG00000007176	ENSONIG00000007176
ENSONIG00000014236	ENSONIT00000017911	N/A	N/A	-0.887989	1.54305	0.587432	ENSONIG00000014236	ENSONIG00000014236
ENSONIG00000014611	ENSONIT00000018406	UNC45A	unc-45 myosin chaperone A [Source:HGNC Symbol;Acc:HGNC:30594]	-0.864763	1.33574	1.16734	ENSONIG00000014611	ENSONIG00000014611
ENSONIG00000004158	ENSONIT00000005241	PBRM1	polybromo 1 [Source:HGNC Symbol;Acc:HGNC:30064]	-0.528646	1.84374	1.1856	ENSONIG00000004158	ENSONIG00000004158
ENSONIG00000004880	ENSONIT00000006141	PRPF19	pre-mRNA processing factor 19 [Source:HGNC Symbol;Acc:HGNC:17896]	-0.93872	1.46554	0.669163	ENSONIG00000004880	ENSONIG00000004880
ENSONIG00000012006	ENSONIT00000015126	FDX1	ferredoxin 1 [Source:HGNC Symbol;Acc:HGNC:3638]	-0.608719	1.75953	1.1172	ENSONIG00000012006	ENSONIG00000012006
ENSONIG00000001725	ENSONIT00000002159	STIP1	stress induced phosphoprotein 1 [Source:HGNC Symbol;Acc:HGNC:11387]	-0.845669	1.5215	0.88325	ENSONIG00000001725	ENSONIG00000001725
ENSONIG00000018052	ENSONIT00000022767	CCT2	chaperonin containing TCP1 subunit 2 [Source:HGNC Symbol;Acc:HGNC:1615]	-0.43714	1.99916	1.00089	ENSONIG00000018052	ENSONIG00000018052
ENSONIG00000002012	ENSONIT00000002519	MUTYH	mutY DNA glycosylase [Source:HGNC Symbol;Acc:HGNC:7527]	-0.92276	1.52665	0.318868	ENSONIG00000002012	ENSONIG00000002012
ENSONIG00000018708	ENSONIT00000023573	CXORF38	chromosome X open reading frame 38 [Source:HGNC Symbol;Acc:HGNC:28589]	-0.858336	1.35834	1.15264	ENSONIG00000018708	ENSONIG00000018708
ENSONIG00000004289	ENSONIT00000005410	GMPPB	GDP-mannose pyrophosphorylase B [Source:HGNC Symbol;Acc:HGNC:22932]	-0.892228	0.568658	1.54097	ENSONIG00000004289	ENSONIG00000004289
ENSONIG00000002577	ENSONIT00000003230	IDH2	isocitrate dehydrogenase (NADP(+)) 2, mitochondrial [Source:HGNC Symbol;Acc:HGNC:5383]	-0.968991	0.979996	1.29045	ENSONIG00000002577	ENSONIG00000002577
ENSONIG00000008600	ENSONIT00000010820	AGPS	alkylglycerone phosphate synthase [Source:HGNC Symbol;Acc:HGNC:327]	-1.0038	1.21521	1.00404	ENSONIG00000008600	ENSONIG00000008600
ENSONIG00000015453	ENSONIT00000019460	ZWILCH	zwilch kinetochore protein [Source:HGNC Symbol;Acc:HGNC:25468]	-0.809009	1.63959	0.358004	ENSONIG00000015453	ENSONIG00000015453
ENSONIG00000010350	ENSONIT00000013022	ILF2	interleukin enhancer binding factor 2 [Source:HGNC Symbol;Acc:HGNC:6037]	-0.807347	1.57565	0.875071	ENSONIG00000010350	ENSONIG00000010350
ENSONIG00000015395	ENSONIT00000019384	SEC31A	SEC31 homolog A, COPII coat complex component [Source:HGNC Symbol;Acc:HGNC:17052]	-0.754924	0.711997	1.67739	ENSONIG00000015395	ENSONIG00000015395
ENSONIG00000019051	ENSONIT00000024005	RP11-603J24.9	N/A	-0.921517	1.36575	0.98127	ENSONIG00000019051	ENSONIG00000019051
ENSONIG00000000400	ENSONIT00000000504	TRMT1	tRNA methyltransferase 1 [Source:HGNC Symbol;Acc:HGNC:25980]	-0.96733	0.981643	1.29212	ENSONIG00000000400	ENSONIG00000000400
ENSONIG00000018607	ENSONIT00000023441	TMEM69	transmembrane protein 69 [Source:HGNC Symbol;Acc:HGNC:28035]	-0.829744	1.36873	1.20492	ENSONIG00000018607	ENSONIG00000018607
ENSONIG00000011753	ENSONIT00000014809	MRPL42	mitochondrial ribosomal protein L42 [Source:HGNC Symbol;Acc:HGNC:14493]	-0.830524	1.55962	0.828674	ENSONIG00000011753	ENSONIG00000011753
ENSONIG00000004701	ENSONIT00000005926	NSMAF	neutral sphingomyelinase activation associated factor [Source:HGNC Symbol;Acc:HGNC:8017]	-0.614106	1.75203	1.11764	ENSONIG00000004701	ENSONIG00000004701
ENSONIG00000007778	ENSONIT00000009804	DPH5	diphthamide biosynthesis 5 [Source:HGNC Symbol;Acc:HGNC:24270]	-0.965409	1.37158	0.838595	ENSONIG00000007778	ENSONIG00000007778
ENSONIG00000020033	ENSONIT00000025253	COG7	component of oligomeric golgi complex 7 [Source:HGNC Symbol;Acc:HGNC:18622]	-0.636597	1.49204	1.47733	ENSONIG00000020033	ENSONIG00000020033
ENSONIG00000004955	ENSONIT00000006237	TUBB	tubulin beta class I [Source:HGNC Symbol;Acc:HGNC:20778]	-0.829131	1.53118	0.91822	ENSONIG00000004955	ENSONIG00000004955
ENSONIG00000012895	ENSONIT00000016241	HSPA4	heat shock protein family A (Hsp70) member 4 [Source:HGNC Symbol;Acc:HGNC:5237]	-0.902971	1.46569	0.821804	ENSONIG00000012895	ENSONIG00000012895
ENSONIG00000015582	ENSONIT00000019624	TDG	thymine DNA glycosylase [Source:HGNC Symbol;Acc:HGNC:11700]	-0.829054	1.5435	0.884699	ENSONIG00000015582	ENSONIG00000015582
ENSONIG00000012893	ENSONIT00000016239	RP3-461F17.3	N/A	-0.57994	1.86292	0.485516	ENSONIG00000012893	ENSONIG00000012893
ENSONIG00000010708	ENSONIT00000013472	PMPCA	peptidase, mitochondrial processing alpha subunit [Source:HGNC Symbol;Acc:HGNC:18667]	-0.761264	1.51988	1.15214	ENSONIG00000010708	ENSONIG00000010708
ENSONIG00000003626	ENSONIT00000004564	SYNCRIP	synaptotagmin binding cytoplasmic RNA interacting protein [Source:HGNC Symbol;Acc:HGNC:16918]	-0.954065	1.42999	0.725	ENSONIG00000003626	ENSONIG00000003626
ENSONIG00000019555	ENSONIT00000024635	ODC1	ornithine decarboxylase 1 [Source:HGNC Symbol;Acc:HGNC:8109]	-0.965508	1.41635	0.720459	ENSONIG00000019555	ENSONIG00000019555
ENSONIG00000002254	ENSONIT00000002814	SLC25A19	solute carrier family 25 member 19 [Source:HGNC Symbol;Acc:HGNC:14409]	-0.848043	1.58949	0.580058	ENSONIG00000002254	ENSONIG00000002254
ENSONIG00000020699	ENSONIT00000026025	MRPL21	mitochondrial ribosomal protein L21 [Source:HGNC Symbol;Acc:HGNC:14479]	-0.858708	1.52631	0.817306	ENSONIG00000020699	ENSONIG00000020699
ENSONIG00000019988	ENSONIT00000025192	RHOT2	ras homolog family member T2 [Source:HGNC Symbol;Acc:HGNC:21169]	-0.763762	1.64104	0.842014	ENSONIG00000019988	ENSONIG00000019988
ENSONIG00000008060	ENSONIT00000010162	PSMC2	proteasome 26S subunit, ATPase 2 [Source:HGNC Symbol;Acc:HGNC:9548]	-0.588237	1.67412	1.35615	ENSONIG00000008060	ENSONIG00000008060
ENSONIG00000011418	ENSONIT00000014381	N/A	N/A	-0.878001	1.48598	0.859594	ENSONIG00000011418	ENSONIG00000011418
ENSONIG00000005041	ENSONIT00000006345	WFS1	wolframin ER transmembrane glycoprotein [Source:HGNC Symbol;Acc:HGNC:12762]	-0.513204	0.74174	1.93604	ENSONIG00000005041	ENSONIG00000005041
ENSONIG00000004561	ENSONIT00000005746	SLC39A10	solute carrier family 39 member 10 [Source:HGNC Symbol;Acc:HGNC:20861]	-0.926803	1.06329	1.30503	ENSONIG00000004561	ENSONIG00000004561
ENSONIG00000002635	ENSONIT00000003301	LSG1	large 60S subunit nuclear export GTPase 1 [Source:HGNC Symbol;Acc:HGNC:25652]	-0.738609	1.53664	1.18478	ENSONIG00000002635	ENSONIG00000002635
ENSONIG00000019670	ENSONIT00000024783	HEXDC	hexosaminidase D [Source:HGNC Symbol;Acc:HGNC:26307]	-0.786812	1.03764	1.54088	ENSONIG00000019670	ENSONIG00000019670
ENSONIG00000000370	ENSONIT00000000465	LSM3	LSM3 homolog, U6 small nuclear RNA and mRNA degradation associated [Source:HGNC Symbol;Acc:HGNC:17874]	-0.916611	1.53288	0.30953	ENSONIG00000000370	ENSONIG00000000370
ENSONIG00000000677	ENSONIT00000000856	N/A	N/A	-0.636896	0.940829	1.77465	ENSONIG00000000677	ENSONIG00000000677
ENSONIG00000003394	ENSONIT00000004275	EFL1	elongation factor like GTPase 1 [Source:HGNC Symbol;Acc:HGNC:25789]	-0.97868	1.33947	0.865697	ENSONIG00000003394	ENSONIG00000003394
ENSONIG00000020678	ENSONIT00000026004	FASTKD5	FAST kinase domains 5 [Source:HGNC Symbol;Acc:HGNC:25790]	-1.03904	1.23123	0.892589	ENSONIG00000020678	ENSONIG00000020678
ENSONIG00000007009	ENSONIT00000008845	TUBGCP4	tubulin gamma complex associated protein 4 [Source:HGNC Symbol;Acc:HGNC:16691]	-0.850864	1.55878	0.735008	ENSONIG00000007009	ENSONIG00000007009
ENSONIG00000006218	ENSONIT00000007838	THEM4	thioesterase superfamily member 4 [Source:HGNC Symbol;Acc:HGNC:17947]	-0.957369	1.15162	1.17607	ENSONIG00000006218	ENSONIG00000006218
ENSONIG00000005297	ENSONIT00000006669	GANAB	glucosidase II alpha subunit [Source:HGNC Symbol;Acc:HGNC:4138]	-0.880312	1.55656	0.553165	ENSONIG00000005297	ENSONIG00000005297
ENSONIG00000017364	ENSONIT00000021916	ACVR2B	activin A receptor type 2B [Source:HGNC Symbol;Acc:HGNC:174]	-1.01406	1.11306	1.10141	ENSONIG00000017364	ENSONIG00000017364
ENSONIG00000010608	ENSONIT00000013346	ZNF277	zinc finger protein 277 [Source:HGNC Symbol;Acc:HGNC:13070]	-0.842962	1.51987	0.897714	ENSONIG00000010608	ENSONIG00000010608
ENSONIG00000005139	ENSONIT00000006465	RAN	RAN, member RAS oncogene family [Source:HGNC Symbol;Acc:HGNC:9846]	-0.864075	1.56751	0.607731	ENSONIG00000005139	ENSONIG00000005139
ENSONIG00000008552	ENSONIT00000010761	ATF4	activating transcription factor 4 [Source:HGNC Symbol;Acc:HGNC:786]	-0.507093	1.27409	1.83971	ENSONIG00000008552	ENSONIG00000008552
ENSONIG00000002799	ENSONIT00000003511	CSNK2A1	casein kinase 2 alpha 1 [Source:HGNC Symbol;Acc:HGNC:2457]	-0.612457	1.83489	0.699962	ENSONIG00000002799	ENSONIG00000002799
ENSONIG00000011229	ENSONIT00000014141	SPTLC1	serine palmitoyltransferase long chain base subunit 1 [Source:HGNC Symbol;Acc:HGNC:11277]	-0.787809	1.57744	0.946364	ENSONIG00000011229	ENSONIG00000011229
ENSONIG00000014993	ENSONIT00000018893	GCSH	glycine cleavage system protein H [Source:HGNC Symbol;Acc:HGNC:4208]	-0.58679	1.02319	1.81694	ENSONIG00000014993	ENSONIG00000014993
ENSONIG00000008556	ENSONIT00000010765	ADSL	adenylosuccinate lyase [Source:HGNC Symbol;Acc:HGNC:291]	-0.68244	1.72929	0.894447	ENSONIG00000008556	ENSONIG00000008556
ENSONIG00000016830	ENSONIT00000021225	CNOT9	CCR4-NOT transcription complex subunit 9 [Source:HGNC Symbol;Acc:HGNC:10445]	-0.687208	1.71255	0.937966	ENSONIG00000016830	ENSONIG00000016830
ENSONIG00000009932	ENSONIT00000012494	EIF2B3	eukaryotic translation initiation factor 2B subunit gamma [Source:HGNC Symbol;Acc:HGNC:3259]	-0.746591	1.68327	0.736384	ENSONIG00000009932	ENSONIG00000009932
ENSONIG00000019555	ENSONIT00000024636	ODC1	ornithine decarboxylase 1 [Source:HGNC Symbol;Acc:HGNC:8109]	-0.966341	1.42344	0.694079	ENSONIG00000019555	ENSONIG00000019555
ENSONIG00000001016	ENSONIT00000001285	HADHA	hydroxyacyl-CoA dehydrogenase/3-ketoacyl-CoA thiolase/enoyl-CoA hydratase (trifunctional protein), alpha subunit [Source:HGNC Symbol;Acc:HGNC:4801]	-0.736121	1.59346	1.08424	ENSONIG00000001016	ENSONIG00000001016
ENSONIG00000017467	ENSONIT00000022046	IMMT	inner membrane mitochondrial protein [Source:HGNC Symbol;Acc:HGNC:6047]	-0.496471	1.43811	1.77199	ENSONIG00000017467	ENSONIG00000017467
ENSONIG00000004346	ENSONIT00000005482	RGPD2	RANBP2-like and GRIP domain containing 2 [Source:HGNC Symbol;Acc:HGNC:32415]	-0.83164	1.60028	0.637937	ENSONIG00000004346	ENSONIG00000004346
ENSONIG00000009254	ENSONIT00000011646	PSMD3	proteasome 26S subunit, non-ATPase 3 [Source:HGNC Symbol;Acc:HGNC:9560]	-0.795033	1.47496	1.13705	ENSONIG00000009254	ENSONIG00000009254
ENSONIG00000016829	ENSONIT00000021224	ASNSD1	asparagine synthetase domain containing 1 [Source:HGNC Symbol;Acc:HGNC:24910]	-0.563421	1.87365	0.868433	ENSONIG00000016829	ENSONIG00000016829
ENSONIG00000003863	ENSONIT00000004869	ALOX15	arachidonate 15-lipoxygenase [Source:HGNC Symbol;Acc:HGNC:433]	-0.733753	1.64005	0.976405	ENSONIG00000003863	ENSONIG00000003863
ENSONIG00000003054	ENSONIT00000003826	EPRS	glutamyl-prolyl-tRNA synthetase [Source:HGNC Symbol;Acc:HGNC:3418]	-0.987902	0.572416	1.42751	ENSONIG00000003054	ENSONIG00000003054
ENSONIG00000003183	ENSONIT00000003992	CHD1L	chromodomain helicase DNA binding protein 1 like [Source:HGNC Symbol;Acc:HGNC:1916]	-0.965001	0.821094	1.37973	ENSONIG00000003183	ENSONIG00000003183
ENSONIG00000010867	ENSONIT00000013680	N/A	N/A	-0.742745	1.4879	1.24903	ENSONIG00000010867	ENSONIG00000010867
ENSONIG00000006344	ENSONIT00000008001	FDPS	farnesyl diphosphate synthase [Source:HGNC Symbol;Acc:HGNC:3631]	-0.882947	1.56569	0.285381	ENSONIG00000006344	ENSONIG00000006344
ENSONIG00000003039	ENSONIT00000003806	ACSF3	acyl-CoA synthetase family member 3 [Source:HGNC Symbol;Acc:HGNC:27288]	-1.04193	1.2711	0.812752	ENSONIG00000003039	ENSONIG00000003039
ENSONIG00000015831	ENSONIT00000019944	N/A	N/A	-0.956588	1.43903	0.683655	ENSONIG00000015831	ENSONIG00000015831
ENSONIG00000014554	ENSONIT00000018331	TXNDC5	thioredoxin domain containing 5 [Source:HGNC Symbol;Acc:HGNC:21073]	-0.696712	0.930826	1.70241	ENSONIG00000014554	ENSONIG00000014554
ENSONIG00000003053	ENSONIT00000003824	FRYL	FRY like transcription coactivator [Source:HGNC Symbol;Acc:HGNC:29127]	-0.759833	0.245405	1.67724	ENSONIG00000003053	ENSONIG00000003053
ENSONIG00000003172	ENSONIT00000003976	N/A	N/A	-0.884794	1.56021	0.209379	ENSONIG00000003172	ENSONIG00000003172
ENSONIG00000003372	ENSONIT00000004247	NAA15	N(alpha)-acetyltransferase 15, NatA auxiliary subunit [Source:HGNC Symbol;Acc:HGNC:30782]	-0.525859	1.47559	1.69783	ENSONIG00000003372	ENSONIG00000003372
ENSONIG00000020557	ENSONIT00000025883	FAHD1	fumarylacetoacetate hydrolase domain containing 1 [Source:HGNC Symbol;Acc:HGNC:14169]	-0.60059	1.69517	1.28697	ENSONIG00000020557	ENSONIG00000020557
ENSONIG00000005775	ENSONIT00000007281	KPNA1	karyopherin subunit alpha 1 [Source:HGNC Symbol;Acc:HGNC:6394]	-0.665876	1.70181	1.06161	ENSONIG00000005775	ENSONIG00000005775
ENSONIG00000006804	ENSONIT00000008592	ESF1	ESF1 nucleolar pre-rRNA processing protein homolog [Source:HGNC Symbol;Acc:HGNC:15898]	-0.552449	1.84953	1.0643	ENSONIG00000006804	ENSONIG00000006804
ENSONIG00000010593	ENSONIT00000013328	N/A	N/A	-0.819213	1.57893	0.811938	ENSONIG00000010593	ENSONIG00000010593
ENSONIG00000019726	ENSONIT00000024850	MMS19	MMS19 homolog, cytosolic iron-sulfur assembly component [Source:HGNC Symbol;Acc:HGNC:13824]	-0.611709	1.68894	1.2668	ENSONIG00000019726	ENSONIG00000019726
ENSONIG00000005992	ENSONIT00000007552	AP2S1	adaptor related protein complex 2 sigma 1 subunit [Source:HGNC Symbol;Acc:HGNC:565]	-0.737575	1.57045	1.12691	ENSONIG00000005992	ENSONIG00000005992
ENSONIG00000009081	ENSONIT00000011428	DAD1	defender against cell death 1 [Source:HGNC Symbol;Acc:HGNC:2664]	-0.724905	1.38649	1.40621	ENSONIG00000009081	ENSONIG00000009081
ENSONIG00000004659	ENSONIT00000005870	TTC27	tetratricopeptide repeat domain 27 [Source:HGNC Symbol;Acc:HGNC:25986]	-0.970926	1.11497	1.18412	ENSONIG00000004659	ENSONIG00000004659
ENSONIG00000016924	ENSONIT00000021358	N/A	N/A	-0.927912	0.759884	1.45336	ENSONIG00000016924	ENSONIG00000016924
ENSONIG00000001696	ENSONIT00000002125	IMPDH2	inosine monophosphate dehydrogenase 2 [Source:HGNC Symbol;Acc:HGNC:6053]	-0.820822	1.5762	0.814393	ENSONIG00000001696	ENSONIG00000001696
ENSONIG00000017535	ENSONIT00000022129	PPA2	pyrophosphatase (inorganic) 2 [Source:HGNC Symbol;Acc:HGNC:28883]	-0.659575	1.74539	0.945517	ENSONIG00000017535	ENSONIG00000017535
ENSONIG00000019485	ENSONIT00000024550	EIF4E	eukaryotic translation initiation factor 4E [Source:HGNC Symbol;Acc:HGNC:3287]	-0.573138	1.43607	1.64486	ENSONIG00000019485	ENSONIG00000019485
ENSONIG00000018121	ENSONIT00000022848	RBM34	RNA binding motif protein 34 [Source:HGNC Symbol;Acc:HGNC:28965]	-0.780278	1.6583	0.638993	ENSONIG00000018121	ENSONIG00000018121
ENSONIG00000014546	ENSONIT00000018323	LDHC	lactate dehydrogenase C [Source:HGNC Symbol;Acc:HGNC:6544]	-0.774579	1.67472	0.423836	ENSONIG00000014546	ENSONIG00000014546
ENSONIG00000002402	ENSONIT00000003004	NOC2L	NOC2 like nucleolar associated transcriptional repressor [Source:HGNC Symbol;Acc:HGNC:24517]	-0.734479	1.64842	0.948252	ENSONIG00000002402	ENSONIG00000002402
ENSONIG00000013330	ENSONIT00000016777	USP39	ubiquitin specific peptidase 39 [Source:HGNC Symbol;Acc:HGNC:20071]	-0.907939	1.49776	0.694244	ENSONIG00000013330	ENSONIG00000013330
ENSONIG00000019291	ENSONIT00000024297	MAPKAPK2	mitogen-activated protein kinase-activated protein kinase 2 [Source:HGNC Symbol;Acc:HGNC:6887]	-0.604485	1.84424	0.566816	ENSONIG00000019291	ENSONIG00000019291
ENSONIG00000009280	ENSONIT00000011679	UTP18	UTP18, small subunit processome component [Source:HGNC Symbol;Acc:HGNC:24274]	-0.799458	1.41485	1.21468	ENSONIG00000009280	ENSONIG00000009280
[truncated: 1,220 more rows]
