# Supplementary material for: Differential transcriptome regulation by 3,5-T2 and 3′,3,5-T3 in brain and liver uncovers novel roles for thyroid hormones in tilapia
Source: Sci Rep. 2017 Nov 8;7:15043. doi: 10.1038/s41598-017-14913-9 (PMC5678081; doi:10.1038/s41598-017-14913-9)
Supplement: Supplementary file 4 — Supplemental Data S6 [file 41598_2017_14913_MOESM4_ESM.xlsx]

## Sheet: Liver T2
Differential transcriptome regulation by 3,5-T2 and 3’,3,5-T3 in brain and liver uncovers novel roles for thyroid hormones in tilapia
Olvera A., Martyniuk C. J. , Buisine N. , Jiménez-Jacinto V. , Sanchez-Flores A. , Sachs L.M. , Orozco A.
Supplemental Data S6. Gene Set Enrichment Analysis (GSEA) full lists.
Name	Main Themes	Type	Total Entities	Expanded # of Entities	# of Measured Entities	Measured Entities	Median change	p-value	Gene Set Category	#
Actomyosin-based Movement	Cell motility	Pathway	25	100	53	DTNB, TNNI2, MLC1, GNG12, MYH13, TNNT2, TNNT3, GAS2L2, DBI, ACTC1, FKBP15, MYO6, TNNC1, SH2B2, CALML4, ACTR3, PALLD, TNNC2, AIF1L, DNAJA3, TNNC1, MAP4K2, HPR, TPM2, CALD1, CALM2, TPM4, MYH11, MYO1D, MYO1B, MYO1D, TSC1, IQGAP1, VCL, LCP1, MYLK, MLC1, TPM1, AMOT, VPS11, ARHGAP6, RHOQ, EZR, MYO9B, Calm5, VPS16, GAS7, MYL9, CNN3, ACTN3, NEB, VPS18, AIF1	-1.1426	0.0198534	Ariadne Cell Process Pathways	32
Atlas of Signaling	Cell signaling	Pathway	381	5515	3372	IGFBP1, DTNB, MYH3, CAPZB, TTC5, WARS2, AP2A2, DNAJB1, PGAM2, CCL19, NAP1L4, FGFR4, LASP1, DDX54, SMARCAL1, PLA2G3, EFNA3, PLXNA2, CHUK, POLA2, MUTYH, FGF1, CHKB, ITGB3, XRCC4, RNF8, CYBA, GRHL1, CLSTN1, RORC, CETN3, RPS10, ANGPTL2, DVL1L1, DVL1L1, POLR2H, ACYP1, MLC1, MYBBP1A, BLZF1, DOCK3, MAPK8, APITD1, PHC2, NEUROD2, WASF2, DCTN1, MRPS34, MRPS12, ADD3, DES, SYTL4, RAPGEF2, EIF3A, SNAPC5, DNAJ…	1.13457	0.00596668	Ariadne Cell Signaling	21
Biosynthesis of cholesterol	Lipid metabolism	Pathway	91	103	29	FDPS, ACAT1, IDI1, HMGCS1, HMGCS1, LSS, SQLE, VDR, DHCR24, HSD17B7, MVD, FDFT1, SC5DL, DHCR7, CYP51A1, STS, STS, SOAT2, TM7SF2, MVK, MVK, CEL, PMVK, HMGCR, CYP2R1, MSMO1, CYP27B1, HMGCL, GGPS1	3.23232	0.000137035	Ariadne Metabolic Pathways	8
Cell Cycle	Cell growth and death	Pathway	140	579	386	YWHAE, POLA2, CETN3, POLR2H, APITD1, SNAPC5, CDKN1C, TOP2A, ANAPC7, FBXO5, TAF2, H1F0, CENPF, TCERG1, FEN1, POLE2, CENPI, ORC5, GDE1, SMAD3, TARBP1, E2F7, SLC25A15, CHEK1, GADD45G, CDC6, MCM3, SLC25A2, CHTF8, CDK2, GADD45B, PRIM2, CTAG2, SUMO3, NDEL1, CHFR, MED21, POLR1B, CLSPN, CHTF18, MCM5, PCNA, PRIM1, PAPD7, POLK, KNTC1, MAD2L1, WEE1, MCM6, MED9, MED9, GSK3B, HDAC10, CENPT, CDC25B, DNMT1, AUR…	2.015	0.000100321	Ariadne Cell Process Pathways	7
Cell Cycle Regulation	Cell growth and death	Pathway	135	2108	1520	TTC5, WARS2, NAP1L4, FGFR4, LASP1, DDX54, SMARCAL1, CHUK, POLA2, MUTYH, FGF1, XRCC4, CYBA, GRHL1, CLSTN1, CETN3, RPS10, ANGPTL2, DVL1L1, DVL1L1, POLR2H, MAPK8, APITD1, PHC2, DCTN1, MRPS34, MRPS12, DES, RAPGEF2, EIF3A, SNAPC5, ARHGEF10L, CDKN1C, TOP2A, ANAPC7, BMP15, FBXO5, DVL3, TAF2, TUBB2B, MAPK6, PIK3R3, TUBB6, TLR5, SNRPA, MAP3K12, ZAK, H1F0, RAPGEF1, PARD3, TNFRSF11B, RCC1, SLC22A16, RAD54B,…	1.48084	0.000620945	Ariadne Cell Signaling	10
Centriole Duplication and Separation	Cell growth and death	Pathway	43	116	86	CETN3, DCTN4, DCTN1, ANAPC7, TUBB2B, TUBB6, GDE1, CDK2, CTAG2, NDEL1, TUBB4A, TUBB4A, CCNE2, NPM1, CEP164, ANAPC5, ANAPC11, ANAPC4, FZR1, TUBG1, CDC23, TUBGCP5, ESPL1, BRCA1, TUBGCP4, CETN2, TUBA3C, TUBA1B, TUBA3C, RANBP1, PLK4, TTBK2, TUBA4A, KATNA1, MAPRE1, TUBB2A, TUBB, ANAPC1, TUBGCP2, NIN, RNF19A, CENPJ, AZI1, TUBB4B, PCGF5, DAZ2, BBS4, CEP250, CDC16, TUBGCP3, CEP152, SASS6, NEDD1, TUBB, TUB…	2.46965	3.12705e-05	Ariadne Cell Process Pathways	6
CHRAC Chromatin Remodeling	Transcription	Pathway	16	288	153	NAP1L4, SMARCAL1, GRHL1, POLR2H, PHC2, ARHGEF10L, H1F0, RCC1, CENPF, DOT1L, EHMT2, SUV39H1, RBBP4, MBD5, MORC3, CBX3, SMARCAD1, NCOA3, CBX7, NUFIP1, CHAF1B, HDAC10, DNMT1, SMARCA5, NAT14, RUVBL2, RUVBL1, HDAC11, HDAC8, NASP, EPC1, HDAC4, HDAC4, CARM1, SCG2, MORF4L1, HDAC5, SMARCB1, POLR3K, SUPT16H, HP1BP3, ATRX, ANP32A, POLR3D, CHD2, ACTR8, HIRIP3, SMARCD1, HAT1, Hdac1l, HDAC2, PHF1, PHF1, BANF1,…	1.72183	0.0282569	Ariadne Cell Process Pathways	41
Chromosome Condensation	DNA replication and repair	Pathway	21	44	26	TOP2A, PAPD7, AURKA, NCAPH2, NCAPD3, ESPL1, SMC2, CDK1, NCAPG2, AIM1, NCAPG, NCAPD2, NCAPH, SMC4, PARP1, STK4, TOP2B, TOP2B, HIST1H4A, PLK1, STAG2, CASP4, SMC1A, SMC3, SMC1B, STAG1	4.18493	0.0270464	Ariadne Cell Process Pathways	39
Coagulation Cascade	Circulatory system	Pathway	36	42	26	A4GALT, KNG1, FGL2, F8, PROS1, VKORC1, FGA, FAM110A, CNTN1, PLAT, PROC, PLG, FGG, FGB, F7, PROZ, TFPI, THBD, F9, COL1A1, SERPINC1, KCNAB2, TTF2, SERPINA10, F13A1, COL1A2	-2.4541	0.021169	Ariadne Cell Process Pathways	35
Co-translational ER Protein Import	Translation	Pathway	21	325	271	DNAJB1, RPS10, MRPS12, MRPS34, DNAJB12, PIN4, HSP90AA1, MRPS27, PPIA, DNAJC6, QTRT1, HSPA5, DNAJB5, PPID, CALR, Gm12141, SIL1, CLGN, MRPS23, MRTO4, DNAJC21, PPIC, HSPB2, HSPB2, HYOU1, GANAB, HSCB, MRPL46, BCS1L, NPM3, SRPRB, APEX1, PSMD1, HSP90B1, SRP14, MRPS16, CCT8, MRPS10, PPIE, FKBP4, PDIA5, DNAJB9, RPS29, PRMT3, MRPL21, MRPS2, MRPL40, MRPL40, RPL38, MRPL34, MRPS9, MRPL42, SEC61A1, AHSA1, MRP…	1.77357	0.0293479	Ariadne Cell Process Pathways	42
Direct DNA Repair	DNA replication and repair	Pathway	19	129	104	MUTYH, XRCC4, TOP2A, RAD54B, ALKBH2, MID1, FEN1, POLE2, FANCD2, CASC5, MBD5, MRE11A, FANCG, DCLRE1A, POLR1B, POLK, POLK, EXO1, DNMT1, POLR1A, POLQ, UBAP2, MSH3, APEX1, POLG, FANCA, PMS2, PARP2, TDG, MSH6, BACH1, XRCC6, RECQL, APTX, ERCC4, RRAD, XPA, EME1, PARP1, RECQL4, LOC728849, RAD23A, FANCE, RFC2, MSH2, TFDP1, FANCF, PARP4, XRCC5, BLM, ERCC5, MMS19, RAD50, ALKBH3, RPA3, TSC2, XRCC1, TOPBP1, A…	2.29818	0.0129665	Ariadne Cell Process Pathways	22
DNA Replication	DNA replication and repair	Pathway	29	131	102	CKS1BP7, POLA2, TOP2A, WDHD1, FEN1, POLE2, ORC5, CDK5R1, SLC25A15, CDC6, MCM3, GINS2, SLC25A2, CHTF8, CDK2, PRIM2, GINS3, POLR1B, MCM5, PCNA, PRIM1, POLK, MCM6, DNMT1, MCM4, POLR1A, ORC4, ORC4, POLQ, GINS1, GINS4, UBAP2, POLD3, POLE, DNA2, RNASEH2A, POLD1, CDK5, POLG, MCM2, KAT7, RFC4, CDK1, RFC3, MORF4L1, CDC45, ORC3, MCM2, RFC5, CDT1, CDK8, POLD2, MCM10, POLA1, MUS81, ACTR8, SMARCD1, RFC2, GMNN…	3.76474	1.33512e-07	Ariadne Cell Process Pathways	2
Double Strand DNA Homologous Repair	DNA replication and repair	Pathway	30	182	157	POLA2, MUTYH, XRCC4, TOP2A, RAD54B, MID1, FEN1, POLE2, FANCD2, ORC5, SLC25A15, CASC5, CASC5, MCM3, SLC25A2, CHTF8, PRIM2, MRE11A, FANCG, DCLRE1A, POLR1B, MCM5, PCNA, PRIM1, PRIM1, PAPD7, POLK, POLK, UBE2N, EXO1, MCM6, DNMT1, MCM4, POLR1A, ORC4, POLQ, UBAP2, MSH3, POLD3, BRCA2, POLE, RNASEH2A, POLD1, RBBP8, BRCA1, BARD1, APEX1, POLG, MCM2, RFC4, FANCA, PMS2, PARP2, TDG, RFC3, MSH6, MORF4L1, ORC3, …	3.56402	2.10022e-06	Ariadne Cell Process Pathways	4
Double Strand DNA Non-Homologous Repair	DNA replication and repair	Pathway	32	136	102	MUTYH, XRCC4, TOP2A, RAD54B, MID1, FEN1, POLE2, FANCD2, TP53BP1, CASC5, MRE11A, FANCG, DCLRE1A, POLR1B, POLK, POLK, EXO1, POLR1A, POLQ, UBAP2, MSH3, APEX1, POLG, FANCA, PMS2, PARP2, TDG, MSH6, BACH1, XRCC6, RECQL, APTX, ERCC4, RRAD, XPA, EME1, PARP1, RECQL4, LOC728849, RAD23A, FANCE, RFC2, MSH2, TFDP1, FANCF, PARP4, XRCC5, BLM, ERCC5, MMS19, ATM, RAD50, RPA3, TSC2, XRCC1, TOPBP1, AGXT, TOP3A, NBN…	2.3406	0.0312854	Ariadne Cell Process Pathways	44
Hedgehog Pathway	Development	Pathway	17	626	463	NAP1L4, SMARCAL1, POLA2, MUTYH, XRCC4, RNF8, GRHL1, PHC2, ARHGEF10L, TOP2A, ANAPC7, BMP15, SHFM1, FBXL3, H1F0, TERT, RCC1, RAD54B, SPOP, CENPF, DOT1L, INHBB, MID1, ASB12, FEN1, POLE2, FANCD2, ORC5, ITCH, EHMT2, UBA7, SLC25A15, SUV39H1, RBBP4, CASC5, MCM3, MBD5, MORC3, SLC25A2, CBX3, CHTF8, CBL, SMARCAD1, PRIM2, MRE11A, MYCL1, GLI3, WNT7A, PRPF19, NCOA3, CBX7, FANCG, UBE2T, DCLRE1A, PSMD11, FBXL21…	1.72471	0.000820506	Ariadne Cell Signaling	11
Histone Acetylation	Transcription	Pathway	33	325	200	NAP1L4, SMARCAL1, GRHL1, PHC2, ARHGEF10L, H1F0, RCC1, CENPF, DOT1L, NUP93, CSE1L, EHMT2, SUV39H1, RBBP4, MBD5, MORC3, CBX3, SMARCAD1, NCOA3, CBX7, NUFIP1, PAPD7, CHAF1B, NUP85, AAAS, RANGAP1, HDAC10, DNMT1, SMARCA5, NUP155, NPM1, NAT14, RUVBL2, RAN, IPO9, SPPL2B, RUVBL1, HDAC11, NUP107, HDAC8, BRCA1, NASP, SMC2, EPC1, KAT7, TMEM48, HDAC4, HDAC4, RGPD5, CARM1, SCG2, MORF4L1, NCAPG, KPNB1, HDAC5, S…	1.91312	0.00269244	Ariadne Cell Process Pathways	17
Histone and DNA Methylation	Transcription	Pathway	37	350	205	NAP1L4, SMARCAL1, POLA2, GRHL1, PHC2, ARHGEF10L, TOP2A, H1F0, RCC1, CENPF, DOT1L, FEN1, POLE2, ORC5, EHMT2, SLC25A15, SUV39H1, RBBP4, MCM3, MBD5, MORC3, SLC25A2, CBX3, CHTF8, SMARCAD1, PRIM2, NCOA3, CBX7, NUFIP1, POLR1B, MCM5, PCNA, PRIM1, POLK, PAPD7, CHAF1B, MCM6, HDAC10, DNMT1, MCM4, POLR1A, ORC4, POLQ, SMARCA5, UBAP2, POLD3, NAT14, RUVBL2, RUVBL1, HDAC11, RNASEH2A, HDAC8, NASP, SMC2, EPC1, PO…	2.02526	1.13026e-06	Ariadne Cell Process Pathways	3
Histone Phosphorylation	Transcription	Pathway	35	248	153	CHUK, MUTYH, XRCC4, MAPK8, TOP2A, MAPK6, H1F0, RAD54B, MID1, FEN1, POLE2, FANCD2, CASC5, CDK2, MRE11A, FANCG, DCLRE1A, PKN1, POLR1B, POLK, POLK, PAPD7, EXO1, AURKA, POLR1A, POLQ, UBAP2, ARHGEF7, MSH3, SMC2, APEX1, MAPK6, POLG, FANCA, MMAB, CDK1, PMS2, PARP2, TDG, AIM1, MSH6, BACH1, NCAPG, XRCC6, RECQL, NCAPD2, APTX, VRK1, RRAD, ERCC4, MAPK14, NCAPH, SMC4, XPA, EME1, PARP1, RECQL4, LOC728849, RAD2…	2.14577	0.0149665	Ariadne Cell Process Pathways	26
Histone Sumoylation	Transcription	Pathway	25	250	144	NAP1L4, SMARCAL1, GRHL1, PHC2, ARHGEF10L, HSF1, H1F0, RCC1, CENPF, DOT1L, EHMT2, SUV39H1, RBBP4, MBD5, MORC3, CBX3, SMARCAD1, NCOA3, CBX7, SUMO3, SUMO3, NUFIP1, CHAF1B, RANGAP1, HDAC10, DNMT1, SMARCA5, NAT14, RUVBL2, RUVBL1, HDAC11, HDAC8, NASP, EPC1, HDAC4, HDAC4, CARM1, SCG2, MORF4L1, HDAC5, SMARCB1, SAE1, SUPT16H, HP1BP3, ATRX, PIAS1, ANP32A, CHD2, ACTR8, HIRIP3, SMARCD1, HAT1, Hdac1l, HDAC2, …	1.72183	0.00238702	Ariadne Cell Process Pathways	14
INO80 Chromatin Remodeling	Transcription	Pathway	25	446	289	NAP1L4, SMARCAL1, POLA2, MUTYH, XRCC4, GRHL1, POLR2H, PHC2, INO80B, ARHGEF10L, TOP2A, H1F0, RCC1, RAD54B, CENPF, DOT1L, MID1, FEN1, POLE2, FANCD2, ORC5, EHMT2, SLC25A15, SUV39H1, RBBP4, CASC5, MCM3, MBD5, MORC3, SLC25A2, CBX3, CHTF8, SMARCAD1, PRIM2, MRE11A, NCOA3, CBX7, FANCG, DCLRE1A, NUFIP1, POLR1B, MCM5, PCNA, PRIM1, PRIM1, POLK, POLK, PAPD7, CHAF1B, EXO1, MCM6, HDAC10, DNMT1, MCM4, POLR1A, O…	2.08667	3.83118e-06	Ariadne Cell Process Pathways	5
Intermediate Filament Polymerization	Cell motility	Pathway	14	87	25	DCTN1, DES, DYNLT1, DYNLL1, GFAP, LMNB2, DYNC1I1, KRT18, KRT23, DYNLT3, DYNC2H1, DYNC2LI1, DYNC1H1, KRT75, NEFM, SNX4, KRT17, LMNA, DYNC1LI2, KRT8, DYNC1I2, DYNC1LI1, KRT4, KRT5, KRT5	1.09113	0.0261259	Ariadne Cell Process Pathways	38
Kinetochore Assembly	Cell growth and death	Pathway	48	103	79	APITD1, DCTN4, DCTN1, ANAPC7, CENPF, DYNLT1, CENPI, CASC5, DYNLL1, SUMO3, DAXX, RANGAP1, KNTC1, MAD2L1, ZWILCH, CENPT, NDC80, ANAPC5, ANAPC11, ANAPC4, FZR1, CDC23, KIF2C, INCENP, CENPL, NUF2, RANBP1, MIS12, SPC25, XPO1, AIM1, DYNC1I1, TTBK2, KIF22, ANAPC1, CENPN, DYNLT3, DYNC2H1, SGOL1, CENPM, SPC24, DYNC2LI1, DYNC1H1, BUB3, MKI67, CDC16, BUB1, SNX4, CDCA8, CENPK, BUB1B, ZNF330, MAD1L1, CLASP1, M…	3.02419	0.000411527	Ariadne Cell Process Pathways	9
Methionine metabolism	Amino acid metabolism	Pathway	76	86	21	GRHL1, MARS2, MARS, DNMT1, BHMT, CBS, AMD1, MAT2A, MTFMT, AHCYL2, MTR, AHCY, DNMT3B, SMS, SMS, MTAP, MTAP, MAT2B, ATAT1, NANS, AHCYL1	1.99939	0.046636	Ariadne Metabolic Pathways	48
Mevalonate pathway	Lipid metabolism	Pathway	40	44	16	FDPS, IDI1, PDSS1, HMGCS1, HMGCS1, MVD, DHDDS, FDFT1, SOAT2, MVK, MVK, PDSS2, PMVK, HMGCR, ACAT1, GGPS1	5.3059	0.0026826	Ariadne Metabolic Pathways	16
Mitochondrial DNA Replication and Transcription	Mitochondrial processes	Pathway	25	65	15	MTERF, DHX30, POLG, C10orf2, PTCD3, LONP1, TFB1M, POLRMT, MTERFD1, PPARGC1B, SSBP1, TFAM, TFB2M, ENDOG, POLG2	2.90715	0.0352052	Ariadne Cell Process Pathways	45
Mitochondrial Protein Transport	Mitochondrial processes	Pathway	25	111	92	TIMM50, FXC1, DNAJB1, DNAJB12, PIN4, HSP90AA1, PPIA, DNAJC6, HSPA5, DNAJB5, PPID, TIMM44, Gm12141, SIL1, CLGN, PPIC, HSPB2, HSPB2, HYOU1, HSCB, TOMM22, BCS1L, NPM3, HSP90B1, CCT8, PPIE, FKBP4, PDIA5, DNAJB9, TIMM22, AHSA1, DNAJA3, PAM16, HSPA8, BAG1, PDIA6, TIMM23, TOMM40, PFDN1, PMPCA, PPIF, GRPEL1, PDZD2, HSPA9, HSPE1, CCT6A, TIMM17A, DNAJC9, CCT2, FKBP5, P4HB, CCT5, FKBP9, HSPA14, SAMM50, FKBP…	2.24204	0.0200325	Ariadne Cell Process Pathways	33
Mitochondrion Fusion and Fission	Mitochondrial processes	Pathway	15	18	13	NKX3-1, PPP3CB, DNM1, PPP3CA, DNM1L, MED12, PPP3CC, MFN2, MTFP1, CHORDC1, MFN1, Fvis1, PINK1	2.70509	0.0194979	Ariadne Cell Process Pathways	31
Nicotinate and nicotinamide metabolism	Other	Pathway	55	70	18	NMNAT2, NT5E, NADK, NMRK2, NT5C1B, NMRK1, NT5C, NNT, NADSYN1, QPRT, AOX1, NT5DC2, NT5DC2, ENPP1, NAMPT, NT5C2, NMNAT1, NUDT12	1.70009	0.0356438	Ariadne Metabolic Pathways	46
Nuclear Envelope	Other	Pathway	37	287	146	CKS1BP7, PPM1A, PPP1R12C, DCTN4, DCTN1, GNG12, SYNE2, PPP1R14A, H1F0, SLC22A16, DYNLT1, GAS2L2, CDK5R1, ACTC1, PPP1R14D, FKBP15, CDK2, DYNLL1, PRKCA, LAMB1, NPM1, SH2B2, PPP1R3E, PPP1R3E, PPP1R16A, LAMB3, ACTR3, LMNB2, PKD1, PPM1M, PPM1M, CDK5, PPP1R3G, PRKCZ, PALLD, CDK1, AKAP1, DYNC1I1, AIF1L, PPP1R11, PRKCB, PRKCD, DNAJA3, CDK8, TMPO, DYNLT3, LAMA1, MAP4K2, PPM1K, DYNC2H1, PRKD3, RB1, HPR, DYN…	1.28392	0.0296111	Ariadne Cell Process Pathways	43
NURD Chromatin Remodeling	Transcription	Pathway	31	306	157	NAP1L4, SMARCAL1, GRHL1, POLR2H, PHC2, ARHGEF10L, H1F0, RCC1, CENPF, DOT1L, EHMT2, SUV39H1, RBBP4, MBD5, MORC3, CBX3, SMARCAD1, NCOA3, CBX7, SUMO3, NUFIP1, MTA3, PAPD7, CHAF1B, HDAC10, DNMT1, SMARCA5, NAT14, RUVBL2, RUVBL1, HDAC11, HDAC8, NASP, SMC2, EPC1, HDAC4, HDAC4, CARM1, SCG2, MORF4L1, NCAPG, HDAC5, SMARCB1, NCAPD2, SUPT16H, HP1BP3, NCAPH, SMC4, ATRX, ANP32A, CHD2, ACTR8, HIRIP3, SMARCD1, H…	1.66712	0.00523335	Ariadne Cell Process Pathways	20
NURF Chromatin Remodeling	Transcription	Pathway	17	286	143	NAP1L4, SMARCAL1, GRHL1, POLR2H, PHC2, ARHGEF10L, H1F0, RCC1, CENPF, DOT1L, EHMT2, SUV39H1, RBBP4, MBD5, MORC3, CBX3, SMARCAD1, NCOA3, CBX7, NUFIP1, CHAF1B, HDAC10, DNMT1, SMARCA5, NAT14, RUVBL2, RUVBL1, HDAC11, HDAC8, NASP, EPC1, HDAC4, HDAC4, CARM1, SCG2, MORF4L1, HDAC5, SMARCB1, SUPT16H, HP1BP3, ATRX, ANP32A, CHD2, ACTR8, HIRIP3, SMARCD1, HAT1, Hdac1l, HDAC2, PHF1, PHF1, BANF1, NCOR1, CHD8, AR…	1.72183	0.0178465	Ariadne Cell Process Pathways	28
Protein Folding	Translation	Pathway	24	391	319	DTNB, DNAJB1, SLMAP, RPS10, MLC1, MRPS34, MRPS12, DNAJB12, MYH13, TUBB2B, TUBB6, DNAJC15, PIN4, HSP90AA1, MRPS27, VBP1, PPIA, DNAJC6, QTRT1, DNAJC5G, HSPA5, DNAJB5, PPID, TUBB4A, TUBB4A, Gm12141, SIL1, CLGN, MRPS23, MRTO4, DNAJC21, PPIC, HSPB2, HSPB2, TUBG1, DNAJA4, HYOU1, HSCB, MRPL46, PSMB9, BCS1L, NPM3, APEX1, TUBA3C, TUBA3C, TUBA1B, HSP90B1, MRPS16, CCT8, MRPS10, PPIE, FKBP4, PDIA5, DNAJB9, R…	1.78976	0.00240802	Ariadne Cell Process Pathways	15
Protein Nuclear Import and Export	Translation	Pathway	26	738	55	RCC1, NUP93, CSE1L, NUP85, AAAS, RANGAP1, NUP155, XPO5, NPM1, RAN, IPO9, SPPL2B, NUP107, TMEM48, RANBP1, RGPD5, XPO1, KPNB1, SHISA4, NUP133, IPO5, NUTF2, NUP62CL, KPNA2, POM121, TNPO3, NUP50, KPNA1, AGFG2, NUP54, IPO11, NXF1, SNUPN, KPNA3, XPOT, NUP205, TNPO2, NUP88, NUP160, XPO4, IPO13, NUP214, NUPL1, IPO7, XPO6, NUP98, SORBS2, KPNA5, KPNA4, NUP153, GRID2, MAFIP, XPO7, ABCC10, KPNA5	2.8754	0.00429568	Ariadne Cell Process Pathways	19
Pyrimidine metabolism	Nucleotide metabolism	Pathway	116	191	90	POLR2H, NME2, NME4, NT5E, POLE2, TYMS, NME3, RRM2, RRM1, RRM1, ENTPD5, NUDT14, CMPK1, POLR1B, PRIM1, PRIM1, POLK, PAPD7, POLK, TK1, TK1, POLR1A, POLQ, POLE, POLD1, ITPA, POLG, CTPS1, PNPT1, TYMP, NT5C1B, UMPS, POLD2, NT5C, POLA1, POLR3D, CANT1, UPP2, UCK2, UCK1, DTYMK, DUT, POLRMT, POLR3H, AK4, ENTPD6, POLR2A, PUS7, NT5DC2, NT5DC2, NUDT2, NME7, DCTD, POLE4, POLQ, RAB11FIP3, ENPP1, POLR2E, DFFB, T…	2.241	0.0134827	Ariadne Metabolic Pathways	25
Selencompound biosynthesis	Amino acid metabolism	Pathway	71	151	80	METTL4, ECE2, METTL20, NSUN7, MARS2, NSUN3, MARS, TARBP1, PSTK, METTL21A, WBSCR22, METTL13, METTL10, NSUN4, COQ5, METTL2A, METTL2A, PRMT3, SEPHS1, CCBL2, MAT2A, METTL23, METTL14, FBL, TRMT11, METTL15, METTL12, METTL18, BCDIN3D, RNMTL1, EMG1, TYW3, NOP2, METTL21B, TFB1M, SEPHS2, HEMK1, LCMT2, MTR, PRMT10, SEPSECS, MRM1, METTL17, COMTD1, METTL8, TRMT10A, NTMT1, NSUN5, LIN9, SETD6, FTSJ3, FTSJ1, TRM…	2.79269	0.02707	Ariadne Metabolic Pathways	40
Single-Strand Base Excision DNA Repair	DNA replication and repair	Pathway	20	120	100	MUTYH, XRCC4, TOP2A, RAD54B, MID1, FEN1, POLE2, FANCD2, CASC5, MRE11A, FANCG, DCLRE1A, POLR1B, PCNA, POLK, POLK, EXO1, POLR1A, POLQ, UBAP2, MSH3, POLE, APEX1, POLG, FANCA, PMS2, PARP2, TDG, MSH6, BACH1, XRCC6, RECQL, APTX, RRAD, ERCC4, XPA, EME1, PARP1, RECQL4, LOC728849, RAD23A, FANCE, RFC2, MSH2, TFDP1, FANCF, PARP4, XRCC5, BLM, ERCC5, MMS19, RAD50, RPA3, TSC2, XRCC1, TOPBP1, AGXT, TOP3A, NBN, …	2.34466	0.0203657	Ariadne Cell Process Pathways	34
Single-Strand Mismatch DNA Repair	DNA replication and repair	Pathway	19	124	107	MUTYH, XRCC4, TOP2A, RAD54B, MID1, FEN1, POLE2, FANCD2, CASC5, MRE11A, FANCG, DCLRE1A, POLR1B, PCNA, POLK, POLK, EXO1, POLR1A, POLQ, UBAP2, MSH3, POLD3, POLE, POLD1, APEX1, POLG, RFC4, FANCA, PMS2, PARP2, TDG, RFC3, MSH6, BACH1, XRCC6, RECQL, APTX, RFC5, ERCC4, RRAD, POLD2, XPA, EME1, PARP1, RECQL4, LOC728849, RAD23A, FANCE, RFC2, MSH2, TFDP1, FANCF, PARP4, SLC19A1, XRCC5, BLM, ERCC5, MMS19, RAD5…	2.67159	0.00417371	Ariadne Cell Process Pathways	18
Sister Chromatid Cohesion	Cell growth and death	Pathway	27	166	146	POLA2, DCTN1, TOP2A, ANAPC7, FBXO5, WAPAL, PARD3, CENPF, FEN1, POLE2, ORC5, SLC25A15, CDC6, MCM3, SLC25A2, CHTF8, PRIM2, SUMO3, POLR1B, MCM5, PCNA, PRIM1, POLK, KNTC1, MAD2L1, MCM6, DNMT1, AURKA, MCM4, POLR1A, ORC4, POLQ, UBAP2, NDC80, ANAPC5, POLD3, ANAPC11, TACC2, ANAPC4, FZR1, TUBG1, CDC23, KIF2C, HAUS1, ESCO2, RNASEH2A, PPP2R2A, TUBGCP5, ESPL1, TUBGCP4, POLG, MCM2, RFC4, AIM1, PTTG1, RFC3, TT…	3.4499	8.9575e-08	Ariadne Cell Process Pathways	1
Spindle Assembly	Cell growth and death	Pathway	29	234	177	DCTN4, DCTN1, ANAPC7, FBXO5, TUBB2B, KIF14, TUBB6, PARD3, CENPF, DYNLT1, Dnahc12, KIF7, RACGAP1, CDC6, KIFC2, KIF1A, KIF27, DYNLL1, KIF5C, SUMO3, NDEL1, TUBB4A, TUBB4A, RASSF5, RASSF5, MAP1LC3B, KNTC1, MAD2L1, NDC80, ANAPC5, KIF26B, ANAPC11, TACC2, ANAPC4, FZR1, TUBG1, CDC23, KIF2C, HAUS1, NUDC, KIF18A, TUBGCP5, ESPL1, TUBGCP4, TUBA1B, TUBA3C, CDK1, AIM1, DYNC1I1, KIF5A, PTTG1, TTBK2, KIF15, KIF2…	1.6852	0.000950913	Ariadne Cell Process Pathways	12
SRCAP Chromatin Remodeling	Transcription	Pathway	20	283	148	NAP1L4, SMARCAL1, GRHL1, POLR2H, PHC2, ARHGEF10L, H1F0, RCC1, CENPF, DOT1L, EHMT2, SUV39H1, RBBP4, MBD5, MORC3, CBX3, SMARCAD1, NCOA3, CBX7, NUFIP1, CHAF1B, HDAC10, DNMT1, SMARCA5, NAT14, RUVBL2, RUVBL1, HDAC11, HDAC8, NASP, EPC1, HDAC4, HDAC4, CARM1, SCG2, MORF4L1, HDAC5, SMARCB1, SUPT16H, HP1BP3, ATRX, ANP32A, CHD2, ACTR8, HIRIP3, SMARCD1, HAT1, Hdac1l, HDAC2, PHF1, PHF1, BANF1, NCOR1, CHD8, AR…	1.67656	0.0249199	Ariadne Cell Process Pathways	37
SWI/SNF BRG1/BAF Chromatin Remodeling	Transcription	Pathway	25	283	144	NAP1L4, SMARCAL1, GRHL1, POLR2H, PHC2, ARHGEF10L, H1F0, RCC1, CENPF, DOT1L, EHMT2, NFIB, SUV39H1, RBBP4, MBD5, MORC3, CBX3, SMARCAD1, NCOA3, CBX7, NUFIP1, CHAF1B, HDAC10, DNMT1, SMARCA5, NAT14, RUVBL2, RUVBL1, HDAC11, HDAC8, NASP, EPC1, HDAC4, HDAC4, CARM1, SCG2, MORF4L1, HDAC5, SMARCB1, SUPT16H, HP1BP3, ATRX, ANP32A, CHD2, ACTR8, HIRIP3, SMARCD1, HAT1, Hdac1l, HDAC2, PHF1, PHF1, BANF1, NCOR1, CH…	1.72183	0.0132948	Ariadne Cell Process Pathways	23
SWI/SNF BRG1/PBAF Chromatin Remodeling	Transcription	Pathway	26	284	145	NAP1L4, SMARCAL1, GRHL1, POLR2H, PHC2, ARHGEF10L, H1F0, RCC1, CENPF, DOT1L, EHMT2, NFIB, SUV39H1, RBBP4, MBD5, MORC3, CBX3, SMARCAD1, NCOA3, CBX7, NUFIP1, CHAF1B, HDAC10, DNMT1, SMARCA5, NAT14, RUVBL2, RUVBL1, HDAC11, HDAC8, NASP, EPC1, HDAC4, HDAC4, CARM1, SCG2, MORF4L1, HDAC5, SMARCB1, SUPT16H, HP1BP3, ATRX, ANP32A, CHD2, ACTR8, HIRIP3, SMARCD1, HAT1, Hdac1l, HDAC2, PHF1, PHF1, BANF1, NCOR1, CH…	1.66712	0.0185542	Ariadne Cell Process Pathways	29
SWI/SNF BRM/BAF Chromatin Remodeling	Transcription	Pathway	24	283	144	NAP1L4, SMARCAL1, GRHL1, POLR2H, PHC2, ARHGEF10L, H1F0, RCC1, CENPF, DOT1L, EHMT2, NFIB, SUV39H1, RBBP4, MBD5, MORC3, CBX3, SMARCAD1, NCOA3, CBX7, NUFIP1, CHAF1B, HDAC10, DNMT1, SMARCA5, NAT14, RUVBL2, RUVBL1, HDAC11, HDAC8, NASP, EPC1, HDAC4, HDAC4, CARM1, SCG2, MORF4L1, HDAC5, SMARCB1, SUPT16H, HP1BP3, ATRX, ANP32A, CHD2, ACTR8, HIRIP3, SMARCD1, HAT1, Hdac1l, HDAC2, PHF1, PHF1, BANF1, NCOR1, CH…	1.72183	0.0132948	Ariadne Cell Process Pathways	24
Telomere Maintenance	Cell growth and death	Pathway	27	51	38	ABL1, TNKS2, TERT, MRE11A, PRKCA, TERF1, PTGES3, PPP2R2A, PKD1, PRKCZ, XRCC6, PRKCB, PRKCD, RTEL1, PRKD3, PPP2R2B, AKT1, XRCC5, TERF2IP, ATM, RAD50, PRKCQ, NBN, ACD, PRKCH, SMG6, PPP2R1A, PKN2, DKC1, HNRNPA1, PRKCE, PRKD2, PPP2CA, PKN1, TNKS, TP53, POT1, PRKCI	1.79367	0.0192849	Ariadne Cell Process Pathways	30
Translation	Translation	Pathway	84	1063	248	KTN1, VARS, RPS10, MRPS12, MRPS34, EIF3A, MRPS27, MARS2, MARS, QTRT1, TARS, PTPRF, WARS, EIF4E, YARS, ICT1, GART, IARS, SARS2, MRPS23, MRTO4, DNAJC21, NPM1, EEF1A1, NARS, MRPL46, EIF3J, APEX1, MRPS16, MRPS10, RPS29, PRMT3, MRPL21, MRPS2, MRPL40, MRPL40, RPL38, EIF3E, MRPL34, MRPS9, MRPL42, MRPL1, MRPS34, EEF2K, NCBP1, MRPS17, EIF3C, EIF3C, MRPL37, EIF4G1, RPS21, ABCF1, HARS, FARS2, MRPL38, GCN1L1…	1.65329	0.0167626	Ariadne Cell Process Pathways	27
TRRAP/TIP60 Chromatin Remodeling	Transcription	Pathway	35	409	248	NAP1L4, SMARCAL1, MUTYH, XRCC4, GRHL1, POLR2H, PHC2, ARHGEF10L, TOP2A, H1F0, RCC1, RAD54B, CENPF, DOT1L, MID1, FEN1, POLE2, FANCD2, BRD8, EHMT2, SUV39H1, RBBP4, CASC5, MBD5, MORC3, CBX3, SMARCAD1, MRE11A, NCOA3, MEAF6, CBX7, FANCG, DCLRE1A, NUFIP1, POLR1B, POLK, POLK, CHAF1B, EXO1, MAD2L1, HDAC10, DNMT1, POLR1A, POLQ, SMARCA5, UBAP2, MSH3, NAT14, RUVBL2, RUVBL1, HDAC11, HDAC8, NASP, APEX1, EPC1, …	1.92274	0.00106049	Ariadne Cell Process Pathways	13
Tryptophan metabolism	Amino acid metabolism	Pathway	114	252	105	WARS2, METTL4, IL4I1, ECE2, METTL20, NSUN7, NSUN3, CYP4F3, CYP4F3, TARBP1, WARS, AHRR, GCDH, CYP2J2, CYP2U1, METTL21A, WBSCR22, TDO2, METTL13, METTL10, NSUN4, COQ5, DDC, METTL2A, METTL2A, PRMT3, CCBL2, CCBL2, METTL23, METTL14, FBL, TRMT11, METTL15, METTL12, METTL18, BCDIN3D, RNMTL1, TDO2, EMG1, TYW3, NOP2, METTL21B, TFB1M, HADHA, SOAT2, HEMK1, LCMT2, PRMT10, MRM1, METTL17, COMTD1, METTL8, TPH1, T…	2.08167	0.0235598	Ariadne Metabolic Pathways	36
Vitamin K metabolism	Other	Pathway	36	36	16	MGP, PROS1, BGLAP, VKORC1, PRRG4, FAM110A, PRRG1, CNTN1, PROC, GAS6, F7, PROZ, F9, TTF2, GGCX, NQO1	-2.61868	0.0424698	Ariadne Metabolic Pathways	47

## Sheet: Liver T3
Differential transcriptome regulation by 3,5-T2 and 3’,3,5-T3 in brain and liver uncovers novel roles for thyroid hormones in tilapia
Olvera A., Martyniuk C. J. , Buisine N. , Jiménez-Jacinto V. , Sanchez-Flores A. , Sachs L.M. , Orozco A.
Supplemental Data S6. Gene Set Enrichment Analysis (GSEA) full lists.
Name	Main Themes	Type	Total Entities	Expanded # of Entities	# of Measured Entities	Measured Entities	Enrichment Score (ES)	Normalized ES	Median change	p-value	Gene Set Category	#
Adherens Junction Regulation	Cell community	Pathway	41	684	259	IQGAP2, INS, FGFR1, TWSG1, PKN1, ACVR2A, KLF2, IGFBP1, FGFR3, ZIC1, IKZF2, KLF4, IGFBP6, CDHR2, BMP3, PKN2, MAP3K10, WNT5A, CDH11, ZNF275, PTPRF, PGM5, MAP3K6, ACVR2B, MAP3K8, OSR2, VEGFC, PPP5C, ARHGAP35, MAP3K13, GLIS2, ANGPTL2, ARHGEF7, WNT16, FGF18, MAP3K9, DCHS2, WNT11, ROR1, GFI1, BIK, PPM1B, GRN, DVL3, KITLG, REST, PDGFC, CDC42, WNT2B, MAP3K4, GFER, KLF17, ERBB3, KLF1, SRGAP1, WNT7A, KLF9,…	-0.273941	-1.31226	-1.38664	0.00826446	Ariadne Cell Signaling	47
AGER -> NF-kB signaling	Immune system	Pathway	14	34	29	CLSTN1, PIK3R3, CHUK, PIK3R1, NFKBIA, S100B, S100P, NFKB2, PIK3R5, PIK3C2A, AKT1, IKBKG, HBP1, PIK3CG, KRAS, IKBKAP, RELB, PIK3C2G, PIK3R4, IKBKB, NFKB1, IKBKE, PIK3CB, PDPK1, PIK3C2B, REL, PIK3C3, RELA, PIK3CA	-0.470596	-1.55634	-1.51636	0.00490196	Ariadne Receptor Signaling	40
Alternative Complement Pathway	Immune system	Pathway	29	39	13	PSMA4, OXR1, CFP, PIKFYVE, C5, C8G, Olfr48, CFI, C8B, PSMA7, C8A, C2, LDLR	-0.645025	-1.7314	-1.93219	0.026178	Ariadne Cell Process Pathways	71
Amino sugars synthesis	Carbohydrate metabolism	Pathway	64	79	29	HOOK1, NANS, GALE, PGM3, GFPT1, HKDC1, HEXDC, GNPNAT1, CHIA, UAP1, HOOK1, AMDHD2, CYB5R3, GNPDA2, GFPT2, CYB5R2, HEXB, NAGK, HEXA, HOOK2, CYB5A, NPL, CYB5R4, HK3, GNE, RENBP, GNPDA1, GNPDA1, MGEA5	0.524919	1.60259	1.34939	0.0178571	Ariadne Metabolic Pathways	60
Atlas of Signaling	Cell signaling	Pathway	381	5515	3424	ATP4A, ATP4B, ATP1B1, MUC5AC, QARS, RPS10, TTC5, CACTIN, NAP1L4, CLDN18, WARS2, SLC38A3, POLA2, IQGAP2, INS, CAPZB, DNAJB1, ODF1, ODF1, ITGBL1, CLSTN1, DCTN1, BMF, GJB3, XRCC4, ANAPC4, TSPAN8, CCL13, EPHB3, FOXO1, MID1, MID1, SLC12A2, TERT, WWP2, LASP1, SLC12A1, DDX54, ITGA4, WASF2, PLXNA2, IRF4, MUTYH, LTB4R, SNAPC5, SYTL4, ANAPC11, ACYP1, CCNB1, CCL3, PDE2A, RNF139, PLCG1, CGNL1, GNG12, FGFR1, …	0.23145	1.12186	1.08657	0.012	Ariadne Cell Signaling	54
B-cell receptor -> NFATC signaling	Immune system	Pathway	19	37	26	CLSTN1, SYK, PIK3R3, PIK3R1, PLCG2, NFATC2, PPP3CA, PPP3CB, PIK3R5, PIK3C2A, NFAT5, PPP3CC, CHORDC1, ITPR1, PIK3CG, NFATC3, BTK, PIK3C2G, PIK3R4, NFATC1, CD79A, PIK3CB, PIK3C2B, PIK3C3, LYN, PIK3CA	-0.498665	-1.54937	-1.58356	0.025641	Ariadne Receptor Signaling	69
B-cell receptor -> NF-kB signaling	Immune system	Pathway	23	59	47	CLSTN1, SYK, PIK3R3, PKN1, MALT1, CHUK, PRKCZ, CARD11, PIK3R1, TRAF6, NFKBIA, PLCG2, NFKB2, PIK3R5, PIK3C2A, PRKCA, IKBKG, ITPR1, PKD1, PIK3CG, PRKCB, IKBKAP, PKN2, BTK, PRKD2, PRKCQ, RELB, PIK3C2G, PRKD3, PIK3R4, IKBKB, MAP3K7, NFKB1, PRKCE, IKBKE, CD79A, PIK3CB, PRKCD, PIK3C2B, BCL10, REL, PRKCH, PIK3C3, RELA, LYN, PRKCI, PIK3CA	-0.459618	-1.69406	-1.53623	0.00568182	Ariadne Receptor Signaling	43
Biosynthesis of cholesterol	Lipid metabolism	Pathway	91	103	29	FDPS, IDI1, LSS, HMGCS1, HMGCS1, SQLE, DHCR24, SOAT2, HSD17B7, MVD, FDFT1, SC5DL, DHCR7, CYP51A1, TM7SF2, CEL, MVK, MVK, VDR, HMGCR, MSMO1, ACAT1, STS, STS, GGPS1, PMVK, CYP27B1, HMGCL, CYP2R1	0.547563	1.62218	2.29422	0.0249221	Ariadne Metabolic Pathways	68
CannabinoidR -> AP-1/EGR signaling	Cell signaling	Pathway	51	140	92	CLSTN1, PLCG1, GNG12, PIK3R3, PKN1, PLCB4, CREB1, RASGRF1, GNB5, PRKCZ, PLCXD1, ADCY2, PLCB3, PIK3R1, PLCG2, ADCY6, EGR1, ADCY8, ADCY8, PIK3R5, MAPK14, ADCY5, PIK3C2A, RPS6KA5, MAP2K6, PRKCA, PRKAR1B, JUN, PRKACA, ADCY9, ADCY9, GNAI3, MAP2K2, ITPR1, PLCD3, PKD1, PIK3CG, KRAS, PLCE1, PLCL2, PRKCB, SRF, MAPKAPK2, MAP2K1, MAPKAPK3, RPS6KA3, GNAI2, PKN2, GNB2, PLCD1, PRKD2, MRAS, PRKCQ, PLCL1, KCNH8,…	-0.335785	-1.38115	-1.23279	0.0245399	Ariadne Receptor Signaling	67
CD19 -> AP-1/ELK-SRF signaling	Cell signaling	Pathway	29	62	49	CLSTN1, SYK, PIK3R3, PKN1, RASGRF1, PRKCZ, PIK3R1, PLCG2, PIK3R5, ELK4, PIK3C2A, PRKCA, JUN, MAP2K2, ITPR1, PKD1, PIK3CG, KRAS, PRKCB, SRF, MAPKAPK2, RAF1, MAP2K1, PKN2, BTK, PRKD2, MRAS, PRKCQ, KCNH8, PIK3C2G, PRKD3, PIK3R4, PRKCE, VAV1, RALA, PIK3CB, PRKCD, CD81, PIK3C2B, MAPK1, MAPK1, RRAS, PRKCH, PIK3C3, LYN, PRKCI, RRAS2, RASGRP1, PIK3CA	-0.374792	-1.39548	-1.38517	0.0328947	Ariadne Receptor Signaling	78
Cell Cycle	Cell growth and death	Pathway	140	579	387	POLA2, ANAPC4, YWHAE, GMNN, SNAPC5, ANAPC11, CCNB1, POLR2H, MED29, ESPL1, CCND1, LAMC2, LAMB3, ORC5, TARBP1, CCNC, TOP2A, H1F0, FBXO5, GADD45B, EXOC4, ELL, MED21, SLC25A2, HDAC10, POLE2, GTF2H3, SLC25A15, PAPD7, POLK, MCM3, TFDP2, FEN1, DPAGT1, CDKN2C, CHTF8, RNASEH2A, REV3L, CDKN1C, NPM1, AURKA, PRIM2, MCM5, CENPI, MCM6, CHEK1, E2F7, CDK2, RUVBL2, ABT1, PRIM1, CCNB3, SUMO3, CDC6, MAD2L1, LAMA1, …	0.29436	1.31633	1.43356	0.0118483	Ariadne Cell Process Pathways	53
Cell Cycle Regulation	Cell growth and death	Pathway	135	2108	1533	QARS, RPS10, TTC5, CACTIN, NAP1L4, WARS2, POLA2, CLSTN1, DCTN1, GJB3, XRCC4, ANAPC4, MID1, MID1, LASP1, DDX54, MUTYH, SNAPC5, ANAPC11, CCNB1, PLCG1, FGFR1, TTBK1, DPEP1, PHC2, TWSG1, POLR2H, PIK3R3, EIF3A, TPGS1, PARVB, MED29, DISC1, PTBP1, RNF6, PKN1, PKN1, TNFRSF14, MAP4K4, IL1B, GRHL1, ITGB6, TNS4, ACVR2A, ESPL1, DYNLT1, SETDB1, CCND1, TNF, MRPS7, TNFRSF21, FGFR3, BRD1, MARS2, CHUK, ORC5, SNRP…	0.29436	1.41672	1.29976	0	Ariadne Cell Signaling	30
Centriole Duplication and Separation	Cell growth and death	Pathway	43	116	86	DCTN1, ANAPC4, ANAPC11, PCM1, DCTN6, DCTN4, ESPL1, TUBB6, TUBB4A, TUBB4A, NPM1, CEP164, CDK2, CEP152, TUBA1B, KATNA1, RANBP1, TUBGCP4, CDC23, ANAPC5, BRCA1, TUBGCP5, TUBA4A, MAPRE1, TUBG1, AZI1, TUBB, TUBB2A, NIN, TUBA3C, TUBA3C, TUBB4B, AKAP9, NINL, TUBGCP2, FZR1, NDEL1, CEP290, TUBB2B, TUBB, CCNE2, ANAPC1, BBS4, PPP4R2, CEP250, RNF19A, TTBK2, PCGF5, CETN3, TUBGCP3, TUBD1, CDC16, NUMA1, NEDD1, T…	0.377383	1.41064	1.58541	0.0489914	Ariadne Cell Process Pathways	92
CholinergicRm -> CREB/ELK-SRF signaling	Cell signaling	Pathway	41	112	76	CLSTN1, PLCG1, GNG12, PIK3R3, PKN1, PLCB4, CREB1, RASGRF1, GNB5, PRKCZ, PLCXD1, PLCB3, PIK3R1, PLCG2, PIK3R5, ELK4, MAPK14, PIK3C2A, RPS6KA5, MAP2K6, PRKCA, EGFR, MAP2K2, ITPR1, PLCD3, PKD1, PIK3CG, KRAS, PLCE1, PLCL2, SRC, PRKCB, SRF, MAPKAPK2, MAP2K1, GRB2, MAPKAPK3, RPS6KA3, GNAI2, PKN2, GNB2, PLCD1, PRKD2, MRAS, PRKCQ, PLCL1, KCNH8, PIK3C2G, PRKD3, SOS1, PIK3R4, SHC1, PRKCE, PTK2B, RALA, RHOA…	-0.335162	-1.35601	-1.33255	0.0186335	Ariadne Receptor Signaling	61
Coagulation Cascade	Circulatory system	Pathway	36	42	26	VKORC1, FGL2, CNTN1, PROS1, KNG1, COL1A1, COL1A2, PLAT, PROC, FGA, FAM110A, PLG, F7, PROZ, F9, F8, FGB, FGG, THBD, TTF2, SERPINC1, A4GALT, F13A1, KCNAB2, SERPINA10, TFPI	-0.60309	-1.92938	-2.15631	0	Ariadne Cell Process Pathways	2
Co-translational ER Protein Import	Translation	Pathway	21	325	271	RPS10, SEC63, DNAJB1, RAB11FIP3, PIN4, MRPS7, DNAJC6, DNAJB6, MRPS27, RPS6KL1, HSPB2, HSPB2, HSP90AA1, HSPA5, SIL1, DNAJB12, PPIC, Gm6181, CALR, HYOU1, QTRT1, PPID, HSP90B1, HSPE1, Gm12141, RPS29, BCS1L, SRPRB, NPM3, MRPS23, DNAJC21, PDIA6, PDIA5, CLGN, MRTO4, DNAJB9, SEC61A1, APEX1, MRPL46, PSMD1, RPL38, RPL29, MRPL40, MRPL40, HSCB, MRPS9, MRPS10, MRPS17, FKBP4, MRPL28, MRPL28, MRPS2, MRPL17, MR…	0.385736	1.6579	1.65927	0	Ariadne Cell Process Pathways	14
Direct DNA Repair	DNA replication and repair	Pathway	19	129	104	XRCC4, MID1, MUTYH, DPEP1, ALKBH2, OGG1, TOP2A, DCLRE1A, RAD54B, POLE2, POLK, POLK, FEN1, FANCG, REV3L, MRE11A, ERCC5, APTX, APEX1, MSH3, FANCD2, DNMT1, POLR1B, TDG, RECQL, PMS2, ERCC4, RRAD, UBAP2, CASC5, RECQL4, POLG, XPA, XRCC6, POLR1A, EXO1, DCLRE1C, RAD23A, BACH1, MSH6, BLM, PARP1, DNASE1L3, PARP4, PARP2, FANCA, ERCC2, RAD52, FANCE, MSH2, MMS19, FANCF, LOC728849, MLH1, MBD5, DDB1, RAD51C, PN…	0.464285	1.80807	1.89829	0	Ariadne Cell Process Pathways	9
DNA Replication	DNA replication and repair	Pathway	29	131	106	POLA2, KAT7, GMNN, CDK5R1, ORC5, TOP2A, CDK14, SLC25A2, POLE2, SLC25A15, POLK, MCM3, FEN1, CDK5R2, CHTF8, RNASEH2A, MOK, REV3L, PRIM2, MCM5, MCM6, CDK2, WDHD1, PRIM1, CDC6, GINS4, GINS1, MCM3AP, MCM4, MORF4L1, CDK8, GINS3, ORC4, ORC4, PCNA, CDK5, DNMT1, POLE, RFC4, POLR1B, POLD1, GINS2, UBAP2, MCM2, MCM2, POLG, POLD2, POLD3, ACTR8, POLR1A, CDK4, RFC3, CDT1, CKS1BP7, DNA2, CDK10, BLM, ORC3, MCM10,…	0.484178	1.85654	2.46594	0	Ariadne Cell Process Pathways	1
DNA Replication	DNA replication and repair	Pathway	25	126	106	POLA2, KAT7, GMNN, CDK5R1, ORC5, TOP2A, CDK14, SLC25A2, POLE2, SLC25A15, POLK, MCM3, FEN1, CDK5R2, CHTF8, RNASEH2A, MOK, REV3L, PRIM2, MCM5, MCM6, CDK2, WDHD1, PRIM1, CDC6, GINS4, GINS1, MCM3AP, MCM4, MORF4L1, CDK8, GINS3, ORC4, ORC4, PCNA, CDK5, DNMT1, POLE, RFC4, POLR1B, POLD1, GINS2, UBAP2, MCM2, MCM2, POLG, POLD2, POLD3, ACTR8, POLR1A, CDK4, RFC3, CDT1, CKS1BP7, DNA2, CDK10, BLM, ORC3, MCM10,…	0.484178	1.89774	2.46594	0	Ariadne Cell Process Pathways	34
Double Strand DNA Homologous Repair	DNA replication and repair	Pathway	30	182	157	POLA2, XRCC4, MID1, MUTYH, ORC5, OGG1, TOP2A, DCLRE1A, SLC25A2, RAD54B, POLE2, SLC25A15, PAPD7, POLK, POLK, MCM3, FEN1, DPAGT1, UBE2N, CHTF8, FANCG, RNASEH2A, REV3L, MRE11A, PRIM2, MCM5, ERCC5, MCM6, APTX, APEX1, PRIM1, PRIM1, MSH3, MCM3AP, MCM4, FANCD2, MORF4L1, ORC4, PCNA, BRCA2, DNMT1, BRCA1, POLE, RFC4, POLR1B, POLD1, TDG, RECQL, PMS2, ERCC4, RRAD, UBAP2, MCM2, MCM2, CASC5, CASC5, RECQL4, POL…	0.544409	2.22864	2.29759	0	Ariadne Cell Process Pathways	11
Double Strand DNA Non-Homologous Repair	DNA replication and repair	Pathway	32	136	102	XRCC4, MID1, MUTYH, OGG1, TOP2A, DCLRE1A, RAD54B, POLE2, POLK, POLK, TP53BP1, FEN1, DPAGT1, FANCG, REV3L, MRE11A, ERCC5, APTX, APEX1, MSH3, FANCD2, POLR1B, TDG, RECQL, PMS2, RRAD, ERCC4, UBAP2, CASC5, RECQL4, POLG, XPA, XRCC6, POLR1A, EXO1, DCLRE1C, RAD23A, BACH1, MSH6, BLM, PARP1, PARP4, PARP2, FANCA, ERCC2, RAD52, FANCE, MSH2, MMS19, FANCF, LOC728849, MLH1, DDB1, ATM, RAD51C, PNKP, XRCC5, RPA3,…	0.523074	2.0137	1.92505	0	Ariadne Cell Process Pathways	13
EphrinR -> actin signaling	Cell signaling	Pathway	15	216	168	CAPZB, ODF1, ODF1, LASP1, WASF2, CGNL1, NGEF, GSN, SGCE, LRCH4, EFNA4, ADD3, EFNA3, VILL, VASP, AIF1L, MLPH, WASF3, PNPLA8, SPTBN4, ARHGAP35, PDAP1, ACTN2, METAP1, FMN1, DHDDS, ACTR3, ADD2, SSPN, PPP1R9B, DAPK1, NDRG2, NEBL, RDX, SH2B2, TRIOBP, ANLN, SPTAN1, SEPT9, INPP1, ANK2, TPM1, OPHN1, CORO1A, DBN1, LSP1, CALD1, SEPT7, SSX2IP, LIMK1, KLHL2, TWF1, TLN2, ACTC1, CTTNBP2, MARCKS, ARHGAP9, PFN1, …	-0.292964	-1.35351	-1.38236	0.0136986	Ariadne Receptor Signaling	55
ErythropoietinR -> ELK-SRF/FOS signaling	Cell signaling	Pathway	33	101	70	CLSTN1, INPP5D, SYK, PLCG1, GNG12, PIK3R3, PKN1, PLCB4, RASGRF1, GNB5, PRKCZ, PLCXD1, PLCB3, PTPN11, PIK3R1, PLCG2, PIK3R5, ELK4, PIK3C2A, PRKCA, MAP2K2, ITPR1, PLCD3, PKD1, PIK3CG, KRAS, PLCE1, PLCL2, PRKCB, SRF, MAPKAPK2, RAF1, EPOR, MAP2K1, GRB2, PKN2, GNB2, PLCD1, PRKD2, MRAS, PRKCQ, PLCL1, KCNH8, PIK3C2G, PRKD3, EPX, SOS1, PIK3R4, JAK2, SHC1, PRKCE, VAV1, RALA, PIK3CB, PRKCD, PDPK1, PLCB1, G…	-0.376677	-1.50381	-1.38517	0.0172414	Ariadne Receptor Signaling	59
FcIgER -> NFATC1 signaling	Cell signaling	Pathway	13	18	11	SYK, PLCG1, PPP3CA, PPP3CB, PPP3CC, ZAP70, CHORDC1, ITPR1, LCK, NFATC1, LCP2	-0.641226	-1.65324	-2.38715	0.0276243	Ariadne Receptor Signaling	73
FGFR1 -> STAT signaling	Cell signaling	Pathway	13	13	10	FGFR1, FGF10, STAT3, SRC, FGF1, STAT1, JAK2, STAT5B, FGF13, STAT5B	-0.686186	-1.68571	-1.97681	0.0318182	Ariadne Receptor Signaling	76
Galactose metabolism	Carbohydrate metabolism	Pathway	37	43	13	Gm1110, GALE, B4GALT1, AKR1B1, LCT, SH3D19, UGP2, GLB1L2, GALK1, AKR1B10, AKR1B10, B4GALT1, NAT8	0.633943	1.57713	1.51442	0.0106383	Ariadne Metabolic Pathways	50
Ganglioside-type glycosphingolipid biosynthesis	Lipid metabolism	Pathway	62	117	49	POMGNT1, UGGT1, Gm1110, SLC33A1, B3GNT7, UGGT2, ALG6, ST6GALNAC5, POGLUT1, B3GNT3, B3GALNT2, GLT8D1, PIGV, B3GALT4, HEXDC, SH3D19, ST6GALNAC4, PIGM, GXYLT1, ST8SIA6, B4GALT6, NEU3, ALG2, ST8SIA5, ST3GAL1, EGFL7, GLB1L2, B4GALNT2, B3GALT2, ST6GALNAC2, ALG9, B3GNT9, GCNT7, FUT7, PIGB, ALG10, ALG10, HEXB, ALG8, B4GALNT1, HEXA, B3GNTL1, ST3GAL4, ST8SIA1, OGT, B3GNT5, B3GALTL, MGEA5, FUT11	0.508511	1.69953	1.67293	0.00641026	Ariadne Metabolic Pathways	46
Gap Junction Regulation	Cellular community	Pathway	51	637	321	GJB3, CCL13, LTB4R, CCL3, PLCG1, GNG12, FGFR1, PKN1, ADORA3, GALR1, OXT, VIPR1, FGFR3, UBD, EDN1, F2RL3, GHSR, P2RY11, FFAR2, PTGDR2, SSTR3, MAP3K10, CALCRL, DUSP2, GJD3, GJD3, GHRHR, PTAFR, GUCY1A3, RAPGEF5, PLCB4, P2RY14, GRM5, SCTR, PTHLH, RASGRF1, GJB1, GNB5, ADRB2, MAP3K6, P2RY6, DDR1, PRKCZ, MAP3K8, PCDHA6, PLCXD1, VEGFC, MOV10L1, TACR1, MAP3K13, ADCY2, ANGPTL2, PLCB3, RAP2A, EDN3, GPR6, PT…	-0.259773	-1.27491	-1.30885	0.00925926	Ariadne Cell Signaling	48
GHR -> NF-kB signaling	Immune system	Pathway	13	33	28	CLSTN1, PIK3R3, GH2, CHUK, PBX1, PIK3R1, NFKBIA, NFKB2, PIK3R5, PIK3C2A, AKT1, IKBKG, PIK3CG, IKBKAP, RELB, PIK3C2G, PIK3R4, JAK2, IKBKB, NFKB1, IKBKE, PIK3CB, PDPK1, PIK3C2B, REL, PIK3C3, RELA, PIK3CA	-0.446456	-1.42979	-1.38517	0.0353535	Ariadne Receptor Signaling	80
Globoside-type glycosphingolipid biosynthesis	Lipid metabolism	Pathway	32	85	38	POMGNT1, UGGT1, B3GNT7, UGGT2, ALG6, POGLUT1, B3GNT3, B3GALNT2, GLT8D1, FUT9, PIGV, HEXDC, PIGM, GXYLT1, B4GALT6, ALG2, ST3GAL1, B4GALNT2, B3GALT2, ALG9, B3GNT9, GCNT7, FUT7, PIGB, ALG10, ALG10, HEXB, ALG8, HEXA, B3GNTL1, ST3GAL4, NAGA, OGT, NAT8, B3GNT5, B3GALTL, MGEA5, FUT11	0.539761	1.76764	1.67293	0	Ariadne Metabolic Pathways	23
Glycosylphosphatidylinositol(GPI)-anchor biosynthesis	Lipid metabolism	Pathway	32	80	34	POMGNT1, UGGT1, B3GNT7, UGGT2, ALG6, POGLUT1, B3GNT3, B3GALNT2, GLT8D1, PIGV, PIGM, GXYLT1, B4GALT6, PIGH, ALG2, PIGA, B4GALNT2, B3GALT2, PIGC, ALG9, B3GNT9, GCNT7, FUT7, PIGB, ALG10, ALG10, PIGL, ALG8, PIGQ, B3GNTL1, OGT, B3GNT5, B3GALTL, FUT11	0.528191	1.64709	1.85902	0.00623053	Ariadne Metabolic Pathways	45
Gonadotrope Cell Activation	Other	Pathway	71	643	399	MUC5A, CSRP3, SYTL4, PLCG1, FGFR1, CAMK1G, PKN1, PKN1, CACNA1C, UNC13A, AP2A2, CACNA1A, OXT, FGFR3, PLA2G4A, CAMK4, EDN1, STX1A, P2RY11, PKN2, MAP3K10, DUSP2, CACNA1S, VAMP1, RAPGEF5, PLCB4, CACNA2D1, PTHLH, RASGRF1, EXOC4, MAP3K6, PRKCZ, MAP3K8, MYLK4, PLCXD1, VEGFC, PPP5C, TACR1, MAP3K13, ADCY2, ANGPTL2, PLCB3, ARHGEF7, RAB27A, PLA2G3, SYP, RAP2A, RND2, EDN3, FGF18, MAP3K9, CACNG8, CACNG8, RNAS…	-0.274383	-1.38647	-1.24434	0	Ariadne Cell Signaling	29
GRM1/5 -> CREB signaling	Cell signaling	Pathway	39	116	75	PLCG1, GNG12, PKN1, PLCB4, CREB1, GRM5, RASGRF1, GNB5, PRKCZ, PLCXD1, ADCY2, PLCB3, PLCG2, ADCY6, ADCY8, ADCY8, MAPK14, ADCY5, RPS6KA5, MAP2K6, PRKCA, PRKAR1B, EGFR, PRKACA, ADCY9, ADCY9, MAP2K2, ITPR1, PLCD3, PKD1, KRAS, PLCE1, PLCL2, SRC, PRKCB, MAPKAPK2, MAP2K1, GRB2, MAPKAPK3, RPS6KA3, PKN2, GNB2, PLCD1, PRKD2, MRAS, PRKCQ, PLCL1, ADCY7, ADCY1, PRKD3, SOS1, PRKAR1A, SHC1, PRKCE, RALA, PRKACB,…	-0.344612	-1.40102	-1.33255	0.0167598	Ariadne Receptor Signaling	58
Guanylate Cyclase Pathway	Cell signaling	Pathway	36	1140	714	ATP4A, ATP1B1, ATP4B, NAP1L4, SLC38A3, CAPZB, ODF1, ODF1, MID1, SLC12A2, LASP1, SLC12A1, WASF2, SYTL4, PLCG1, CGNL1, TTBK1, DPEP1, PHC2, SLC4A11, SLC26A9, TPGS1, SLC4A8, PARVB, CAMK1G, DISC1, RNF6, UNC13A, GRHL1, GSN, ITGB6, TNS4, AP2A2, DYNLT1, SETDB1, SLC1A2, SLC6A4, SGCE, LRCH4, PLA2G4A, SLC10A1, BRD1, CAMK4, TRPV5, STX1A, SLC5A11, SLC5A11, PEA15, ATP1B3, RCC1, ADD3, DNMT3B, ATP1A3, SLC9A2, TU…	-0.218998	-1.14789	-1.06915	0.0363636	Ariadne Cell Signaling	81
Hedgehog Pathway	Development	Pathway	17	626	465	NAP1L4, POLA2, XRCC4, MID1, TERT, WWP2, MUTYH, ANAPC11, RNF139, DPEP1, PHC2, FBXL6, RNF6, GRHL1, SETDB1, CCND1, RNF8, BRD1, ORC5, RCC1, OGG1, DNMT3B, BMP3, WNT5A, TOP2A, H1F0, UBA7, NCOA3, FBXL21, SMARCAD1, DCLRE1A, RBBP4, PSMD11, SLC25A2, RAD54B, HDAC10, POLE2, PRPF19, SLC25A15, POLK, POLK, MCM3, FBXO11, GLIS2, FEN1, DPAGT1, FBXW8, UBE2N, WNT16, CHTF8, CBX3, FANCG, RNASEH2A, REV3L, LRRC29, WNT11…	0.336621	1.53606	1.49943	0	Ariadne Cell Signaling	26
Histone Acetylation	Transcription	Pathway	33	325	199	NAP1L4, SALL1, CDYL, KAT7, DPEP1, PHC2, RNF6, CREBBP, GRHL1, SETDB1, BRD1, RCC1, DNMT3B, H1F0, NUP93, KPNA4, NCOA3, SMARCAD1, CSE1L, RBBP4, HDAC10, PAPD7, DPAGT1, NUP85, CBX3, RANGAP1, NPM1, CBX7, SPPL2B, RUVBL2, NUP98, SCG2, SMARCA5, AAAS, RUVBL1, MORF4L1, HDAC8, NUP155, IPO9, RAN, NUP107, ARHGEF10L, CARM1, NUTF2, DNMT1, BRCA1, ARID1B, KAT2B, TMEM48, CHAF1B, EPC1, HP1BP3, NASP, RGPD5, BANF1, NUF…	0.318518	1.35606	1.49773	0.0106952	Ariadne Cell Process Pathways	51
Histone and DNA Methylation	Transcription	Pathway	37	350	204	NAP1L4, POLA2, SALL1, DPEP1, PHC2, RNF6, GRHL1, SETDB1, BRD1, ORC5, RCC1, DNMT3B, TOP2A, H1F0, NCOA3, SMARCAD1, RBBP4, SLC25A2, HDAC10, POLE2, SLC25A15, PAPD7, POLK, MCM3, FEN1, DPAGT1, CHTF8, CBX3, RNASEH2A, REV3L, PRIM2, MCM5, CBX7, MCM6, RUVBL2, PRIM1, SCG2, SMARCA5, KDM2B, MCM3AP, MCM4, RUVBL1, MORF4L1, HDAC8, ORC4, ARHGEF10L, CARM1, PCNA, DNMT1, ARID1B, KAT2B, RFC4, POLR1B, CHAF1B, EPC1, UBA…	0.367396	1.52188	1.57696	0.00252525	Ariadne Cell Process Pathways	35
Histone Phosphorylation	Transcription	Pathway	35	248	153	XRCC4, MID1, MUTYH, PKN1, CHUK, OGG1, PKN2, TOP2A, H1F0, DCLRE1A, RAD54B, POLE2, PAPD7, POLK, POLK, FEN1, ARHGEF7, DPAGT1, FANCG, REV3L, AURKA, MRE11A, ERCC5, CDK2, APTX, APEX1, MSH3, FANCD2, MAPK14, POLR1B, MMAB, TDG, RPS6KA5, RECQL, PMS2, RRAD, ERCC4, UBAP2, CASC5, RECQL4, POLG, XPA, XRCC6, POLR1A, EXO1, DCLRE1C, RAD23A, Hdac1l, BACH1, CSNK2B, MSH6, STK4, BLM, PARP1, DNASE1L3, PARP4, PARP2, CDK…	0.425888	1.76482	1.72709	0	Ariadne Cell Process Pathways	7
Histone Sumoylation	Transcription	Pathway	25	250	143	NAP1L4, DPEP1, PHC2, RNF6, GRHL1, SETDB1, BRD1, RCC1, DNMT3B, H1F0, NCOA3, SMARCAD1, HSF1, RBBP4, HDAC10, DPAGT1, CBX3, RANGAP1, CBX7, RUVBL2, SCG2, SMARCA5, SUMO3, SUMO3, RUVBL1, MORF4L1, HDAC8, ARHGEF10L, CARM1, DNMT1, ARID1B, KAT2B, SAE1, SUMO1, CHAF1B, EPC1, HP1BP3, NASP, BANF1, NUFIP1, ACTR8, SMARCB1, SUV39H1, SUPT16H, HDAC5, Hdac1l, SMARCA4, CENPF, EP300, KAT2A, SMARCD1, SIRT5, ING3, MBD3, …	0.335014	1.34919	1.37799	0.0394366	Ariadne Cell Process Pathways	85
Histone Ubiquitination	Transcription	Pathway	23	324	198	NAP1L4, DPEP1, PHC2, POLR2H, RNF6, GRHL1, SETDB1, BRD1, RCC1, DNMT3B, H1F0, UBA7, NCOA3, SMARCAD1, UBE2R2, RBBP4, HDAC10, DPAGT1, UBE2N, CBX3, CBX7, RUVBL2, SCG2, SMARCA5, RUVBL1, MORF4L1, HDAC8, UBE2T, ARHGEF10L, CARM1, DNMT1, BRCA1, ARID1B, KAT2B, UBE2G1, SAE1, CHAF1B, EPC1, HP1BP3, NASP, BANF1, NUFIP1, ACTR8, UBA3, UBE2V1, SMARCB1, SUV39H1, SUPT16H, DOK2, UBE2D1, PARK2, HDAC5, NAE1, Hdac1l, SM…	0.31802	1.33013	1.37799	0.0319149	Ariadne Cell Process Pathways	77
IL15R -> NF-kB/NFATC signaling	Immune system	Pathway	15	35	30	CLSTN1, PIK3R3, IL2RG, CHUK, PIK3R1, NFKBIA, NFATC2, NFKB2, PIK3R5, PIK3C2A, AKT1, IKBKG, PIK3CG, IKBKAP, GSK3B, RELB, PIK3C2G, PIK3R4, IKBKB, NFKB1, JAK1, IKBKE, JAK3, PIK3CB, PDPK1, PIK3C2B, REL, PIK3C3, RELA, PIK3CA	-0.496703	-1.65493	-1.42316	0.0260417	Ariadne Receptor Signaling	70
IL7R -> FOXO/NF-kB signaling	Immune system	Pathway	16	36	33	CLSTN1, FOXO1, PIK3R3, IL2RG, CHUK, PIK3R1, NFKBIA, NFKB2, PIK3R5, PIK3C2A, AKT1, IKBKG, IL7R, PIK3CG, IKBKAP, FYN, RELB, PIK3C2G, PIK3R4, IKBKB, NFKB1, JAK1, IKBKE, JAK3, PIK3CB, FOXO3, PDPK1, PIK3C2B, REL, PIK3C3, RELA, LYN, PIK3CA	-0.504646	-1.76722	-1.44192	0.00558659	Ariadne Receptor Signaling	42
IL8R -> CREB/EGR signaling	Cell signaling	Pathway	33	93	57	GNG12, PKN1, CREB1, RASGRF1, GNB5, PRKCZ, ADCY2, PLCB3, ADCY6, EGR1, ADCY8, ADCY8, CXCR1, ADCY5, RPS6KA5, PRKCA, PRKAR1B, PRKACA, ADCY9, ADCY9, MAP2K2, ITPR1, PKD1, KRAS, PRKCB, MAPKAPK2, MAP2K1, RPS6KA3, GNAI2, PKN2, GNB2, PRKD2, MRAS, PRKCQ, ADCY7, ADCY1, PRKD3, PRKAR1A, PRKCE, RALA, PRKACB, PRKCD, PLCB1, GNB4, RAP1A, RPS6KA4, PRKAR2A, MAPK1, MAPK1, PRKX, RRAS, PRKCH, RPS6KA1, GNB1, PRKCI, RRAS…	-0.365282	-1.38932	-1.33255	0.0467836	Ariadne Receptor Signaling	89
INO80 Chromatin Remodeling	Transcription	Pathway	25	446	288	NAP1L4, POLA2, XRCC4, MID1, MUTYH, DPEP1, PHC2, POLR2H, RNF6, GRHL1, SETDB1, BRD1, ORC5, RCC1, OGG1, DNMT3B, INO80B, TOP2A, H1F0, NCOA3, SMARCAD1, DCLRE1A, RBBP4, SLC25A2, RAD54B, HDAC10, POLE2, SLC25A15, POLK, PAPD7, POLK, MCM3, FEN1, DPAGT1, CHTF8, CBX3, FANCG, RNASEH2A, REV3L, MRE11A, PRIM2, MCM5, CBX7, ERCC5, MCM6, RUVBL2, APTX, APEX1, PRIM1, PRIM1, SCG2, SMARCA5, MSH3, MCM3AP, MCM4, FANCD2, …	0.427835	1.8401	1.73039	0	Ariadne Cell Process Pathways	3
Kinetochore Assembly	Cell growth and death	Pathway	48	103	79	DCTN1, ANAPC4, ANAPC11, DCTN6, DCTN4, DYNLT1, RANGAP1, CENPI, DYNC1I1, SUMO3, MAD2L1, CDCA8, ZWILCH, DYNC2LI1, XPO1, RANBP1, CDC23, ANAPC5, CENPT, KNTC1, DYNC1H1, CASC5, FZR1, PLK1, DYNLT3, CENPF, MIS12, ANAPC1, DYNC2H1, TTBK2, SNX4, SMC1B, NUF2, NDC80, CDC16, CENPL, APITD1, KIF22, ZNF330, CENPN, CDC20, DAXX, DCTN2, BUB3, STAG2, MAD1L1, INCENP, RCC2, DCTN5, MXD1, DYNC1LI2, ANAPC2, DYNC1LI1, CLASP…	0.381058	1.40488	1.43508	0.0263158	Ariadne Cell Process Pathways	72
Lacto- and neolacto-type glycosphingolipid biosynthesis	Transcription	Pathway	88	144	46	POMGNT1, UGGT1, Eogt, Eogt, B3GNT7, UGGT2, ALG6, ST6GALNAC5, B4GALT3, POGLUT1, B4GALT1, A3GALT2P, B3GNT3, B3GALNT2, GLT8D1, FUT9, PIGV, B4GALT4, PIGM, GXYLT1, GLT1D1, ST8SIA6, B4GALT6, ALG2, ST8SIA5, LARGE, LARGE, B4GALNT2, B3GALT2, ST6GALNAC2, ALG9, B3GNT9, GCNT7, FUT7, PIGB, ALG10, ALG10, ALG8, B4GALT1, B3GNTL1, ST3GAL4, ST8SIA1, OGT, B3GNT5, B3GALTL, FUT11	0.592009	1.97178	2.36122	0	Ariadne Metabolic Pathways	22
Lectin-induced Complement Pathway	Immune system	Pathway	23	27	13	PSMA4, MASP2, MBL2, OXR1, MASP1, C5, C8G, C4B, Olfr48, C8B, PSMA7, C8A, C2	-0.684647	-1.82858	-2.16206	0.00490196	Ariadne Cell Process Pathways	39
MacrophageR -> CEBPB/NF-kB signaling	Immune system	Pathway	21	43	36	CLSTN1, SYK, PIK3R3, CHUK, PIK3R1, NFKBIA, NFKB2, PIK3R5, PIK3C2A, AKT1, FGA, ITGB2, IKBKG, PIK3CG, SRC, IKBKAP, FGB, FGG, CBL, GSK3B, CEBPB, RELB, PIK3C2G, PIK3R4, IKBKB, NFKB1, HCK, PTK2B, IKBKE, PIK3CB, PDPK1, PIK3C2B, REL, PIK3C3, RELA, PIK3CA	-0.41746	-1.4673	-1.51636	0.0436893	Ariadne Receptor Signaling	86
Mast Cell Activation	Immune system	Pathway	64	475	285	CLSTN1, SYTL4, PLCG1, PIK3R3, CAMK1G, PKN1, PKN1, GH2, UNC13A, AP2A2, TNF, PLA2G4A, CAMK4, CHUK, STX1A, LTA, PKN2, MAP3K10, DUSP2, VAMP1, AIMP1, PBX1, PLCB4, RASGRF1, EXOC4, MAP3K6, PRKCZ, MAP3K8, MYLK4, PLCXD1, PPP5C, MAP3K13, SP4, PLCB3, ARHGEF7, RAB27A, PLA2G3, SYP, PIK3R1, RND2, MAP3K9, EHF, RIMS2, SNAP25, PLA2G10, RAB3C, NFKBIA, BIK, PLCG2, PPP2R2A, PPM1B, DUSP14, ETV7, NFATC2, NFKB2, EGR1, …	-0.308325	-1.5028	-1.2147	0	Ariadne Cell Signaling	28
Melanogenesis	Other	Pathway	50	668	370	WARS2, CCL13, LTB4R, CCL3, PLCG1, GNG12, FGFR1, TDO2, CAMK1G, PKN1, ADORA3, GALR1, OXT, VIPR1, FGFR3, CAMK4, UBD, EDN1, PTGDR2, SSTR3, CALCRL, MYBBP1A, WNT5A, WARS, DUSP2, GHRHR, RAPGEF5, PLCB4, P2RY14, SCTR, PTHLH, GNB5, ADRB2, GCDH, DDR1, PRKCZ, YARS, ALDH3B2, ALDH3B2, MYLK4, PLCXD1, VEGFC, ADCY2, ANGPTL2, PLCB3, WBSCR22, RAP2A, WNT16, EDN3, FGF18, GRM2, ADORA2B, WNT11, GPR65, CCRL1, CCRL1, EDN…	-0.259413	-1.28922	-1.2102	0.0114943	Ariadne Cell Signaling	52
Methionine metabolism	Amino acid metabolism	Pathway	76	86	21	GRHL1, MARS, MARS2, DNMT3B, BHMT, DNMT1, AHCY, AMD1, MTFMT, MAT2A, AHCYL2, MTR, SMS, SMS, CBS, ATAT1, NANS, MAT2B, MTAP, MTAP, AHCYL1	0.537639	1.50485	2.37622	0.0288462	Ariadne Metabolic Pathways	74
Mevalonate pathway	Lipid metabolism	Pathway	40	44	16	FDPS, PDSS1, IDI1, HMGCS1, HMGCS1, DHDDS, MVD, FDFT1, SOAT2, MVK, MVK, PDSS2, HMGCR, ACAT1, GGPS1, PMVK	0.647489	1.73018	3.54107	0.0138408	Ariadne Metabolic Pathways	56
Mitochondrial DNA Replication and Transcription	Mitochondrial processes	Pathway	25	65	15	MTERF, DHX30, PTCD3, LONP1, POLG, TFB1M, C10orf2, POLRMT, MTERFD1, SSBP1, TFAM, TFB2M, ENDOG, PPARGC1B, POLG2	0.589637	1.55915	2.42248	0.0311419	Ariadne Cell Process Pathways	75
Mitochondrial Protein Transport	Mitochondrial processes	Pathway	25	111	91	FXC1, DNAJB1, PIN4, DNAJC6, DNAJB6, HSPB2, HSPB2, HSP90AA1, HSPA5, SIL1, DNAJB12, PPIC, TIMM9, TIMM9, HYOU1, PPID, TIMM44, HSP90B1, HSPE1, Gm12141, BCS1L, NPM3, PDIA6, PDIA5, CLGN, DNAJB9, TIMM50, TOMM22, HSCB, TIMM22, FKBP4, PPIE, DNAJA3, PAM16, AHSA1, HSPA8, PPIF, TOMM40, CCT8, PMPCA, FKBP9, TIMM23, P4HB, HSPA14, GRPEL1, TIMM17A, FKBP2, FKBP5, PDZD2, HSPA9, BAG1, DNAJC3, PFDN1, CCT6A, DNAJC9, D…	0.54153	2.05821	2.29975	0	Ariadne Cell Process Pathways	8
mRNA Degradation	Translation	Pathway	33	56	44	RBBP4, C1d-ps1, PAPD7, EXOSC9, EXOSC10, XRN1, CHAF1B, EXOSC2, NCBP1, EXOSC8, SLTM, DHX36, SKIV2L2, SKIV2L, LSM1, EDC4, NCBP2, CNOT3, EXOSC6, EXOSC4, EXOSC1, LSM2, RNGTT, CNOT7, DIS3, XRN2, PARN, EDC3, CNOT1, EXOSC5, EXOSC3, LSM4, UPF1, NLRP6, CNOT2, NLRP4, LSM6, DIS3L, CNOT8, EXOSC7, PATL1, CNOT4, PAPD5, LSM7	0.532346	1.78801	2.01261	0	Ariadne Cell Process Pathways	17
NeuropeptideYR -> ATF/CREB signaling	Cell signaling	Pathway	36	136	87	CLSTN1, PLCG1, GNG12, PIK3R3, PKN1, CAMK4, PLCB4, CREB1, RASGRF1, GNB5, PRKCZ, MYLK4, PLCXD1, ADCY2, PLCB3, PIK3R1, PLCG2, ADCY6, ADCY8, ADCY8, PIK3R5, ADCY5, PIK3C2A, RPS6KA5, PRKCA, PRKAR1B, Calm5, PRKACA, ADCY9, ADCY9, GNAI3, MAP2K2, ITPR1, PLCD3, PKD1, PIK3CG, KRAS, PLCE1, PLCL2, PRKCB, CALM2, MAPKAPK2, MAP2K1, RPS6KA3, GNAI2, PKN2, GNB2, PLCD1, PRKD2, ATF1, MRAS, PRKCQ, PLCL1, ADCY7, CAMK2D,…	-0.363393	-1.45142	-1.23279	0	Ariadne Receptor Signaling	25
NeurotensinR -> ELK-SRF/AP-1/EGR signaling	Cell signaling	Pathway	34	85	66	CLSTN1, PLCG1, PIK3R3, PKN1, PLCB4, RASGRF1, PRKCZ, PLCXD1, PLCB3, PIK3R1, PLCG2, EGR1, PIK3R5, ELK4, PIK3C2A, PRKCA, JUN, EGFR, MAP2K2, ITPR1, PLCD3, PKD1, PIK3CG, KRAS, PLCE1, PLCL2, PRKCB, SRF, MAPKAPK2, RAF1, MAP2K1, GRB2, GAB1, PKN2, PLCD1, PRKD2, MRAS, PRKCQ, PLCL1, KCNH8, PIK3C2G, JUND, PRKD3, SOS1, PIK3R4, SHC1, PRKCE, RALA, PIK3CB, PRKCD, PDPK1, PLCB1, PLCD4, NTSR1, PIK3C2B, MAPK1, MAPK1…	-0.370605	-1.41795	-1.4892	0.0388889	Ariadne Receptor Signaling	84
N-Glycan biosynthesis	Carbohydrate metabolism	Pathway	76	139	56	POMGNT1, UGGT1, B3GNT7, UGGT2, ALG6, B4GALT3, POGLUT1, B4GALT1, DPAGT1, B3GNT3, DPM1, PSMD1, B3GALNT2, GLT8D1, DPM3, PIGV, GANAB, DOLPP1, MOGAT1, PIGM, GXYLT1, DAD1, STT3B, B4GALT6, ST6GAL2, PSMD2, ALG2, DDOST, B4GALNT2, MAN2A1, B3GALT2, B4GALT5, MGAT5, ALG9, STT3A, B3GNT9, GCNT7, FUT7, PIGB, MAN1C1, ST6GAL1, ALG10, ALG10, ALG8, SLC6A13, B3GNTL1, MAN1B1, OGT, MGAT4B, MAN1A1, B3GNT5, MGAT4A, B3GAL…	0.51943	1.81762	1.96868	0	Ariadne Metabolic Pathways	20
NK Cell Activation	Immune system	Pathway	59	509	285	ITGBL1, CLSTN1, TSPAN8, ITGA4, SYTL4, PLCG1, PIK3R3, CAMK1G, PKN1, PKN1, GH2, UNC13A, ITGB6, AP2A2, TNF, CAMK4, ITGB4, STX1A, LTA, PKN2, DUSP2, VAMP1, AIMP1, PBX1, PLCB4, RASGRF1, EXOC4, PRKCZ, MYLK4, PLCXD1, SP4, PLCB3, ARHGEF7, RAB27A, SYP, PIK3R1, RND2, EHF, RIMS2, SNAP25, RAB3C, BIK, PLCG2, PPP2R2A, TSPAN5, DUSP14, ETV7, NFATC2, EGR1, STX3, PPP3CA, AP2A1, PPP3CB, RAB3D, PIK3R5, CDC42, ELK4, C…	-0.295239	-1.40424	-1.25078	0	Ariadne Cell Signaling	32
NTRK -> FOXO/MYCN signaling	Cell signaling	Pathway	19	31	23	CLSTN1, FOXO1, PIK3R3, NTRK2, PIK3R1, BDNF-AS, PIK3R5, PIK3C2A, IRS2, AKT1, NTF3, PIK3CG, SRC, GAB1, GSK3B, PIK3C2G, PIK3R4, PIK3CB, FOXO3, PDPK1, PIK3C2B, PIK3C3, PIK3CA	-0.507536	-1.55227	-1.58356	0.0380435	Ariadne Receptor Signaling	83
OxytocinR -> ELK-SRF/GATA/AP-1 signaling	Cell signaling	Pathway	25	64	46	PLCG1, PKN1, OXT, PLCB4, RASGRF1, PRKCZ, PLCXD1, PLCB3, PLCG2, ELK4, PRKCA, JUN, MAP2K2, ITPR1, PLCD3, PKD1, KRAS, PLCE1, PLCL2, PRKCB, SRF, MAPKAPK2, RAF1, MAP2K1, PKN2, PLCD1, PRKD2, MRAS, PRKCQ, PLCL1, KCNH8, PRKD3, GATA4, PRKCE, RALA, PRKCD, PLCB1, PLCD4, MAPK1, MAPK1, RRAS, PRKCH, GNAQ, PRKCI, RRAS2, RASGRP1	-0.412325	-1.49344	-1.52252	0.0487805	Ariadne Receptor Signaling	91
Protein Folding	Transcription	Pathway	24	391	319	RPS10, DNAJB1, DNAJC5, RAB11FIP3, PIN4, DNAJC15, MRPS7, DNAJC6, DNAJB6, PSMA4, MRPS27, RPS6KL1, MLC1, HSPB2, HSPB2, HSP90AA1, HSPA5, TUBB6, SIL1, PSMB9, DNAJB12, PPIC, Gm6181, HYOU1, QTRT1, PPID, HSP90B1, HSPE1, Gm12141, RPS29, TUBB4A, TUBB4A, BCS1L, NPM3, MRPS23, DNAJC21, PDIA6, PDIA5, CLGN, MRTO4, DNAJB9, APEX1, MRPL46, RPL38, TUBA1B, RPL29, DNAJB11, MRPL40, MRPL40, PSMB10, PSMA2, HSCB, MRPS9, …	0.381821	1.69194	1.54863	0	Ariadne Cell Process Pathways	15
Protein Nuclear Import and Export	Translation	Pathway	26	738	55	RCC1, NUP93, KPNA4, CSE1L, XPO5, NUP85, RANGAP1, NPM1, SPPL2B, NUP98, AAAS, NUP155, XPO1, IPO9, RAN, RANBP1, NUP107, NUTF2, TMEM48, SHISA4, RGPD5, KPNB1, IPO5, TNPO3, NUP133, NUP205, XPOT, AGFG2, KPNA1, POM121, NUP62CL, NUP54, KPNA2, IPO11, NUP50, NXF1, NUP88, KPNA3, XPO4, TNPO2, SNUPN, IPO13, MAFIP, NUP160, SORBS2, NUP153, XPO6, NUP214, GRID2, KPNA5, IPO7, NUPL1, KPNA5, XPO7, ABCC10	0.516453	1.79777	2.42965	0	Ariadne Cell Process Pathways	16
Purine metabolism	Nucleotide metabolism	Pathway	178	303	145	PDE2A, POLR2H, RAB11FIP3, NT5C1A, GUCY1A3, GUCY2C, POLE2, ADCY2, POLK, PAPD7, POLK, GART, PDE8B, REV3L, PDE6B, NME3, NME4, ADCY6, TYMP, PRIM1, PRIM1, ITPA, PGM3, XDH, ADCY8, ADCY8, PDE6D, RRM1, RRM1, NT5C, GUCY2D, GUCY2D, ADCY5, POLE, POLR1B, POLD1, PNPT1, NT5C1B, GMPS, APRT, POLG, COASY, POLD2, IMPDH2, POLR1A, RRM2, CANT1, GMPR2, AK4, DCK, POLRMT, ENTPD6, DGUOK, PDE1B, PDE4B, POLR3H, AK8, ADCY9,…	0.404845	1.65597	1.49943	0	Ariadne Metabolic Pathways	18
Pyrimidine metabolism	Nucleotide metabolism	Pathway	116	191	91	POLR2H, RAB11FIP3, NT5C1A, UCKL1, CMPK1, POLE2, NUDT14, POLK, POLK, PAPD7, REV3L, NME3, NME4, TYMP, PRIM1, PRIM1, TYMS, ITPA, RRM1, RRM1, NT5C, UMPS, POLE, POLR1B, POLD1, PNPT1, NT5C1B, POLG, POLD2, POLR1A, AK4, RRM2, CANT1, POLRMT, ENTPD6, UCK2, POLR3H, UPP2, DTYMK, POLR2D, CTPS1, UCK1, NT5C2, DCTD, POLR3D, NUDT2, PKLR, PUS7, ENPP1, NME2, POLR2A, TXNRD2, TK1, TK1, POLA1, POLR3B, DFFB, NT5DC2, NT…	0.472013	1.79847	1.80397	0	Ariadne Metabolic Pathways	19
RNA Gene Silencing	Transcription	Pathway	23	110	57	POLR2H, NUP93, EIF4E, XPO5, NUP85, NUP98, NUP155, RAN, NUP107, TMEM48, XRN1, EXOSC2, EXOSC8, DGCR8, NUP35, EIF2C3, NUP133, NUP205, PRKRA, TARBP2, EIF2C2, DROSHA, POM121, POLR2D, NUP54, NUP50, EXOSC4, EXOSC1, NUP37, NUP88, NUPL2, DDX6, POLR2A, DIS3, SEH1L, TNRC6A, NUP160, POLR2J, EXOSC5, POLR2E, EXOSC3, FRAXA, NUP153, NUP214, POLR2B, POLR2F, LMCD1, NUPL1, NUP43, NUP43, RBP7, SND1, EIF2C1, EXOSC7, …	0.536693	1.85947	2.06968	0	Ariadne Cell Process Pathways	6
Secretory Pathway: Golgi Transport	Translation	Pathway	36	247	172	CCL13, POMGNT1, Eogt, Eogt, GALNT3, ST6GALNAC5, B4GALT3, BLZF1, B4GALT1, B3GAT3, ATP2B1, ATP2A2, SLC35D2, SLC35B4, SLC35B1, XYLT1, BNIP1, GALNT7, GOLGA3, RER1, COPZ2, SCFD1, CHST10, SEC13, COPZ1, GALNT5, SEC23B, PREB, COPB1, LMAN2L, SEC31A, ATP2B2, ATP2B2, CHST3, SLC35A2, FUT9, COPG2, GCNT4, LMAN1, HS3ST3B1, GOLT1A, B4GALT7, ERGIC3, FKRP, ERGIC1, TMED10, COPA, CHST13, SEC22B, GAPDH, TRAPPC5, COPB…	0.325738	1.33536	1.54284	0.0232558	Ariadne Cell Process Pathways	65
Selencompound biosynthesis	Amino acid metabolism	Pathway	71	151	81	METTL20, METTL4, ECE2, NSUN3, MARS, MARS2, TARBP1, WBSCR22, NSUN7, METTL21A, METTL21C, NSUN4, METTL10, COQ5, METTL2A, METTL2A, METTL13, METTL15, CCBL2, MRM1, SEPSECS, MEPCE, METTL14, PRMT3, SEPHS1, TFB1M, METTL12, TRMT11, LCMT2, METTL18, TYW3, RNMTL1, FBL, METTL17, COMTD1, HEMK1, SEPHS2, MAT2A, NOP2, PRMT10, BCDIN3D, MTR, METTL21B, NTMT1, METTL6, NSUN5, EMG1, LIN9, TRMT10A, SETD6, TXNRD2, FTSJ3, …	0.550356	2.03507	2.37118	0	Ariadne Metabolic Pathways	21
SerotoninR1 -> FOS signaling	Cell signaling	Pathway	43	114	73	CLSTN1, PLCG1, GNG12, PIK3R3, PKN1, PLCB4, CREB1, RASGRF1, GNB5, PRKCZ, PLCXD1, PLCB3, PIK3R1, PLCG2, PIK3R5, ELK4, MAPK14, PIK3C2A, RPS6KA5, MAP2K6, PRKCA, GNAI3, MAP2K2, ITPR1, PLCD3, PKD1, HTR1D, PIK3CG, KRAS, PLCE1, PLCL2, PRKCB, SRF, MAPKAPK2, MAP2K1, MAPKAPK3, RPS6KA3, GNAI2, PKN2, GNB2, PLCD1, PRKD2, MRAS, PRKCQ, PLCL1, KCNH8, PIK3C2G, PRKD3, PIK3R4, PRKCE, RALA, RHOA, PIK3CB, PRKCD, PDPK1…	-0.346191	-1.38079	-1.10614	0.0467836	Ariadne Receptor Signaling	88
Single-Strand Base Excision DNA Repair	DNA replication and repair	Pathway	20	120	100	XRCC4, MID1, MUTYH, OGG1, TOP2A, DCLRE1A, RAD54B, POLE2, POLK, POLK, FEN1, FANCG, REV3L, MRE11A, ERCC5, APTX, APEX1, MSH3, FANCD2, PCNA, POLE, POLR1B, TDG, RECQL, PMS2, ERCC4, RRAD, UBAP2, CASC5, RECQL4, POLG, XPA, XRCC6, POLR1A, EXO1, DCLRE1C, RAD23A, BACH1, MSH6, BLM, PARP1, PARP4, PARP2, FANCA, ERCC2, RAD52, FANCE, MSH2, MMS19, FANCF, LOC728849, MLH1, DDB1, RAD51C, PNKP, XRCC5, RPA3, LIG4, LRI…	0.544781	2.07003	1.95132	0	Ariadne Cell Process Pathways	12
Single-Strand Mismatch DNA Repair	DNA replication and repair	Pathway	19	124	107	XRCC4, MID1, MUTYH, OGG1, TOP2A, DCLRE1A, RAD54B, POLE2, POLK, POLK, FEN1, FANCG, REV3L, MRE11A, ERCC5, APTX, APEX1, MSH3, FANCD2, PCNA, POLE, RFC4, POLR1B, POLD1, TDG, RECQL, PMS2, ERCC4, RRAD, UBAP2, CASC5, RECQL4, POLG, XPA, POLD2, POLD3, XRCC6, POLR1A, EXO1, DCLRE1C, RAD23A, RFC3, BACH1, MSH6, BLM, PARP1, PARP4, PARP2, FANCA, ERCC2, RAD52, FANCE, MSH2, RFC5, MMS19, FANCF, LOC728849, MLH1, SLC…	0.553619	2.11166	2.04585	0	Ariadne Cell Process Pathways	10
Single-Strand Nucleotide Excision DNA Repair	DNA replication and repair	Pathway	26	49	34	POLR2H, GTF2H3, PAPD7, ERCC5, PCNA, POLE, POLR1B, ERCC4, UBAP2, XPA, POLR1A, GTF2H1, ERCC2, POLR2D, SLC19A1, XAB2, DDB1, RPA3, POLR2A, RAD23B, ERCC3, ERCC6, GTF2H5, POLR2J, POLR2E, ERCC1, GTF2H2, GTF2H4, POLR2B, POLR2F, RBP7, POLR2J, ERCC8, XPC	0.497052	1.57724	1.92505	0.0199336	Ariadne Cell Process Pathways	62
Sister Chromatid Cohesion	Cell growth and death	Pathway	27	166	146	POLA2, DCTN1, ANAPC4, WAPAL, ANAPC11, ESPL1, ORC5, TOP2A, FBXO5, SLC25A2, POLE2, SLC25A15, POLK, MCM3, FEN1, CHTF8, RNASEH2A, REV3L, AURKA, EAF1, PRIM2, PPP2R2A, MCM5, MCM6, PRIM1, SUMO3, CDC6, MAD2L1, MCM3AP, MCM4, MORF4L1, KATNA1, ORC4, TUBGCP4, PCNA, CDC23, DNMT1, ANAPC5, KNTC1, RFC4, POLR1B, TUBGCP5, UBAP2, MCM2, MCM2, MAPRE1, POLG, TUBG1, POLD3, ACTR8, POLR1A, TUBGCP2, FZR1, PLK1, RFC3, HAUS…	0.427247	1.71856	1.7482	0.00278552	Ariadne Cell Process Pathways	37
Skeletal Myogenesis Control	Other	Pathway	70	563	326	INS, CLSTN1, PLCG1, FGFR1, TWSG1, PIK3R3, CAMK1G, PKN1, PKN1, ACVR2A, IGFBP1, OXT, VIPR1, FGFR3, CAMK4, IGFBP6, EDN1, F2RL3, GHSR, BMP3, PKN2, MAP3K10, CALCRL, DUSP2, GHRHR, PTAFR, PLCB4, PTPRF, GRM5, SCTR, PTHLH, ADRB2, MAP3K6, ACVR2B, P2RY6, DDR1, PRKCZ, MAP3K8, MYLK4, PLCXD1, VEGFC, HDAC10, PPP5C, MAP3K13, ANGPTL2, PLCB3, ARHGEF7, PIK3R1, EDN3, GPR6, PTGFR, FGF18, MAP3K9, ADORA2B, PTGER1, GPR6…	-0.272568	-1.34946	-1.38517	0	Ariadne Cell Signaling	27
Sphingolipid metabolism	Lipid metabolism	Pathway	90	181	84	POMGNT1, UGGT1, PPAP2B, Gm1110, B3GNT7, UGGT2, ALG6, POGLUT1, LPIN1, B3GNT3, SACM1L, B3GALNT2, GLT8D1, RPAP2, LHPP, PIGV, LCT, PPAP2A, SH3D19, ACER2, PIGM, SPTLC1, ASNA1, GXYLT1, SGPP2, B4GALT6, NEU3, FIG4, NT5DC3, SPTLC2, ALG2, LPIN2, OCRL, SPHK2, EGFL7, GLB1L2, ASAH2, MTMR1, GALC, B4GALNT2, GBA, GBA, B3GALT2, PPAPDC2, KDSR, ALG9, B3GNT9, CTDSPL2, GCNT7, FUT7, PHPT1, ACER3, PIGB, TENC1, GBA2, MT…	0.418663	1.57795	1.52899	0.00573066	Ariadne Metabolic Pathways	44
T Cell Activation	Immune system	Pathway	80	869	496	CAPZB, ODF1, ODF1, CLSTN1, BMF, LASP1, WASF2, SYTL4, PLCG1, CGNL1, PIK3R3, CAMK1G, PKN1, PKN1, MAP4K4, GH2, UNC13A, GSN, AP2A2, TNF, SGCE, LRCH4, CAMK4, MLC1, CHUK, STX1A, LTA, ADD3, PKN2, MAP3K10, DOCK3, DUSP2, VAMP1, AIMP1, TNNC1, PBX1, PLCB4, VILL, RASGRF1, EXOC4, VASP, MAP3K6, AIF1L, PRKCZ, MAP3K8, MLPH, WASF3, MYLK4, PLCXD1, PNPLA8, SPTBN4, PPP5C, ARHGAP35, MAP3K13, SP4, PDAP1, PLCB3, ARHGEF…	-0.298723	-1.53266	-1.31987	0	Ariadne Cell Signaling	31
TachykininR -> ELK-SRF signaling	Cell signaling	Pathway	27	84	61	PLCG1, PKN1, PLCB4, RASGRF1, PRKCZ, PLCXD1, TACR1, ADCY2, PLCB3, PLCG2, ADCY6, GNAS, ADCY8, ADCY8, ELK4, ADCY5, PRKCA, PRKAR1B, PRKACA, ADCY9, ADCY9, MAP2K2, ITPR1, PLCD3, PKD1, KRAS, TAC4, PLCE1, PLCL2, PRKCB, SRF, MAPKAPK2, MAP2K1, PKN2, PLCD1, PRKD2, MRAS, PRKCQ, PLCL1, KCNH8, ADCY7, ADCY1, PRKD3, PRKAR1A, PRKCE, RALA, PRKACB, PRKCD, PLCB1, RAP1A, PLCD4, PRKAR2A, MAPK1, MAPK1, PRKX, RRAS, PRKC…	-0.360972	-1.41669	-1.4892	0.0331492	Ariadne Receptor Signaling	79
T-cell receptor -> AP-1 signaling	Immune system	Pathway	44	180	45	CLSTN1, SYK, PLCG1, PIK3R3, RASGRF1, PIK3R1, PLCG2, CD8A, PIK3R5, ITK, IL16, CD4, PIK3C2A, JUN, MAP2K2, ZAP70, ITPR1, PIK3CG, KRAS, CD22, RAF1, LCK, MAP2K1, GRB2, PTPRC, FYN, PTPN6, BTK, MRAS, PIK3C2G, SOS1, PIK3R4, VAV1, RALA, PIK3CB, PIK3C2B, MAPK1, MAPK1, RRAS, LCP2, PIK3C3, LYN, RRAS2, RASGRP1, PIK3CA	-0.411964	-1.48639	-1.58356	0.0224719	Ariadne Receptor Signaling	64
T-cell receptor -> NFATC signaling	Immune system	Pathway	37	172	38	CLSTN1, SYK, PLCG1, PIK3R3, PIK3R1, PLCG2, NFATC2, PPP3CA, PPP3CB, CD8A, PIK3R5, ITK, IL16, CD4, PIK3C2A, NFAT5, PPP3CC, ZAP70, CHORDC1, ITPR1, PIK3CG, CD22, LCK, PTPRC, FYN, NFATC3, PTPN6, BTK, PIK3C2G, PIK3R4, NFATC1, VAV1, PIK3CB, PIK3C2B, LCP2, PIK3C3, LYN, PIK3CA	-0.466979	-1.57513	-1.78949	0.0166667	Ariadne Receptor Signaling	57
T-cell receptor -> NF-kB signaling	Immune system	Pathway	38	176	46	CLSTN1, SYK, PLCG1, PIK3R3, MALT1, CHUK, CARD11, PIK3R1, TRAF6, NFKBIA, PLCG2, NFKB2, CD8A, PIK3R5, ITK, IL16, CD4, PIK3C2A, IKBKG, ZAP70, PIK3CG, IKBKAP, CD22, LCK, PTPRC, FYN, PTPN6, BTK, PRKCQ, RELB, PIK3C2G, PIK3R4, IKBKB, MAP3K7, NFKB1, VAV1, IKBKE, PIK3CB, PIK3C2B, BCL10, REL, LCP2, PIK3C3, RELA, LYN, PIK3CA	-0.504548	-1.8728	-1.65518	0	Ariadne Receptor Signaling	24
Tight Junction Assembly (Occludin)	Cell community	Pathway	38	294	219	TTC5, CACTIN, PTBP1, MYOM1, SNRPA, SF3B5, EFTUD2, CGN, PPIL1, VASP, HSF1, SNRPD2, PRPF19, PPIH, MYH3, CSTF1, BNIP1, SRGAP2, ACTR3, DDX17, SNRPA1, NAA38, CASP4, SRSF1, DDX39A, SNRPB2, SF3B3, DDX5, PHF5A, NHP2L1, GEMIN5, SNRNP40, PRKAR1B, NCBP1, HNRNPH1, GEMIN4, AQR, SLTM, AKT1, CDK4, LSM10, SREK1, SF3A2, SEC22B, PRPF4, PRKACA, BCAS2, PPAN, CPSF3, SKIV2L2, SNRNP200, VTI1A, PRPF31, SNRPD2, MAGOHB, D…	0.329224	1.40241	1.45328	0.00530504	Ariadne Cell Process Pathways	41
TNFRSF1A -> STAT signaling	Cell signaling	Pathway	12	12	9	TNF, LTA, STAT3, STAT1, STAT6, JAK2, JAK1, STAT5B, STAT5B	-0.632424	-1.51799	-1.63949	0.0373832	Ariadne Receptor Signaling	82
Translation	Translation	Pathway	84	1063	249	QARS, RPS10, VARS, RAB11FIP3, EIF3A, MRPS7, MARS, MRPS27, MARS2, RPS6KL1, TARS, WARS, Gm6181, PTPRF, ICT1, EEF1A1, EIF4E, QTRT1, YARS, GART, RPS29, IARS, SARS2, MRPS23, NPM1, DNAJC21, NARS, MRTO4, APEX1, MRPL46, RPL38, RPL29, MRPL40, MRPL40, MRPS9, MRPS10, FARS2, EIF3C, EIF3C, MRPS17, MRPL28, MRPL28, MRPS2, EIF3E, MRPL17, MRPS16, EIF4G1, MRPL1, MRPS6, GCN1L1, MRPS34, MRPL21, MRPL18, RPL7L1, NCBP1…	0.392795	1.69701	1.38463	0	Ariadne Cell Process Pathways	4
Tricarboxylic acid cycle	Energy metabolism	Pathway	55	69	28	ACLY, IDH2, PDHB, DLAT, DLST, PRKACA, MDH2, DHTKD1, SUCLA2, IDH3G, PDHA1, PKLR, SARDH, MDH1, OGDH, ACO2, IDH3A, LDLR, SUCLG1, PKM, ACO1, SDHA, PCK2, IDH1, LDHD, PCK1, SUCLG2, CBX2	0.503354	1.52394	1.63271	0.0457746	Ariadne Metabolic Pathways	87
TRRAP/TIP60 Chromatin Remodeling	Transcription	Pathway	35	409	247	NAP1L4, XRCC4, MID1, MUTYH, DPEP1, PHC2, POLR2H, RNF6, GRHL1, SETDB1, BRD1, RCC1, OGG1, DNMT3B, TOP2A, H1F0, NCOA3, SMARCAD1, DCLRE1A, RBBP4, RAD54B, HDAC10, POLE2, MEAF6, POLK, POLK, FEN1, DPAGT1, CBX3, FANCG, REV3L, MRE11A, CBX7, ERCC5, RUVBL2, APTX, APEX1, SCG2, SMARCA5, MSH3, MAD2L1, FANCD2, RUVBL1, MORF4L1, HDAC8, ARHGEF10L, CARM1, DNMT1, ARID1B, KAT2B, POLR1B, TDG, RECQL, PMS2, ERCC4, RRAD,…	0.384888	1.64253	1.60895	0.0026455	Ariadne Cell Process Pathways	36
Tryptophan metabolism	Amino acid metabolism	Pathway	114	252	106	WARS2, IL4I1, METTL20, METTL4, ECE2, TDO2, NSUN3, CYP4F3, CYP4F3, CPA6, TARBP1, WARS, GCDH, WBSCR22, NSUN7, METTL21A, METTL21C, AOX1, ALDH7A1, NSUN4, METTL10, COQ5, METTL2A, METTL2A, CYP2U1, METTL13, METTL15, CCBL2, CCBL2, MRM1, MEPCE, CYP2J2, METTL14, PRMT3, TFB1M, METTL12, TRMT11, LCMT2, METTL18, TYW3, TDO2, RNMTL1, TPH1, FBL, METTL17, HADHA, COMTD1, HEMK1, MAFIP, DDC, NOP2, PRMT10, BCDIN3D, CY…	0.412295	1.60583	1.8085	0.00286533	Ariadne Metabolic Pathways	38
Ubiquitin-dependent Protein Degradation	Amino acid metabolism	Pathway	15	114	91	PSMA4, PSMB9, UBA7, UBE2R2, PSMD8, UBE2N, PSMD2, PSMC6, PSMD1, PSMD10, UBE2T, PSMB10, PSMA2, PSMC4, UBE2G1, PSMD7, SAE1, PSMC5, PSMD13, PSMD14, PSMB2, UBA3, UBE2V1, PSMD6, PSMB8, PSMD4, DOK2, UBE2D1, PSMB3, UBC, PARK2, NAE1, UBA5, PSMD5, PSMB1, PSMC1, UBE2Q2, PSMA8, UHRF1, UBE2M, UBE2G2, PSMA6, PSMA5, UBA6, PSMC3, LNX1, PSMA1, UBA2, PSMC2, UBE2K, UBE2L3, TRIM25, UBE3A, UBE2I, RPS27A, RPS27A, RPS2…	0.453951	1.69897	1.71295	0	Ariadne Cell Process Pathways	5
Vitamin K metabolism	Other	Pathway	36	36	16	VKORC1, BGLAP, CNTN1, PROS1, PRRG1, PROC, MGP, FAM110A, GAS6, F7, PROZ, F9, TTF2, GGCX, PRRG4, NQO1	-0.588261	-1.7299	-2.26903	0.00934579	Ariadne Metabolic Pathways	49

## Sheet: Thalamus T2
Differential transcriptome regulation by 3,5-T2 and 3’,3,5-T3 in brain and liver uncovers novel roles for thyroid hormones in tilapia
Olvera A., Martyniuk C. J. , Buisine N. , Jiménez-Jacinto V. , Sanchez-Flores A. , Sachs L.M. , Orozco A.
Supplemental Data S6. Gene Set Enrichment Analysis (GSEA) full lists.
Name	Main Themes	Type	Total Entities	Expanded # of Entities	# of Measured Entities	Measured Entities	Enrichment Score (ES)	Normalized ES	Median change	p-value	Gene Set Category	#
Intermediate Filament Polymerization	Cell motility	Pathway	14	87	31	KRT75, KRT5, KRT5, KRT23, LMNB2, DYNC2LI1, NEFL, DES, PRPH2, DYNLL1, KRT18, DYNC1I1, DYNC1H1, DYNLT3, DYNLT1, LMNA, KRT17, KRT8, DYNLRB2, INA, DCTN1, NEFM, DYNC1LI2, DYNC2H1, NEFH, KRT4, SNX4, DYNC1I2, KRT80, DYNC1LI1, GFAP	-0.670908	-1.58837	-1.10591	0	Ariadne Cell Process Pathways	1
PTAFR -> NF-kB signaling	Inmune system	Pathway	22	63	51	PLCB1, CHUK, GNA15, MAPK14, PTAFR, PIK3C2A, CLSTN1, GNAT2, GNA14, PIK3C2G, IKBKB, NFKB2, GNAL, RRAS, AKT1, PIK3CG, NFKBIA, PIK3R5, RASGRP1, MRAS, GNA12, KRAS, PIK3R3, IKBKG, ITPR1, GNAI3, PIK3R1, REL, MAP2K6, RASGRF1, GNAS, PIK3R2, GNAQ, GNA13, IKBKAP, PIK3CA, GNAI2, PDPK1, IKBKE, GNAZ, GNA11, PIK3C2B, RELB, NFKB1, RELA, RALA, PIK3CB, PIK3R4, RRAS2, PIK3C3, GNAO1	0.644948	1.68335	1.06194	0	Ariadne Receptor Signaling	2
Focal Junction Assembly	Cell community	Pathway	37	106	82	VTN, PGM5, LMNB2, LMNB2, COL1A2, ITGA4, COL1A1, VASP, ITGBL1, PARVG, TNS4, CAPN1, ITGA10, ITGA6, LAMB4, LIMA1, ITGB3, VCL, FBLIM1, ITGA3, PTPRC, LAMB1, ITGB2, ACTN2, ITGA11, ITGA2B, TES, ITGB1, ITGA9, ITGA5, AJUBA, PXDN, FN1, LAMA5, LAMB3, GCC2, ENAH, PARVA, ACTN1, ACTN3, TRIP6, FLNA, ITGB6, SRC, ITGA8, LAMC2, LAMA2, TNS1, SORBS1, EVL, LAMA1, LAMC3, HPR, PSMA4, SORBS3, SRCIN1, ITGA1, FLNB, CAV1, …	-0.578027	-1.60024	-1.06168	0.00452489	Ariadne Cell Process Pathways	3
CCR5 -> TP53 signaling	Cell signaling	Pathway	17	17	6	CCL3, MAPK14, TP53, JAK2, CCL13, CCL14	0.897061	1.56468	1.27069	0.005	Ariadne Receptor Signaling	4
CannabinoidR -> AP-1/EGR signaling	Cell signaling	Pathway	51	140	108	PLCB1, PLCH2, GNA15, MAPK14, ADCY8, ADCY8, GNG10, PIK3C2A, PLCD1, ADCY1, GNB3, PKN3, CLSTN1, PRKAR2A, PIK3C2G, PRKCZ, RPS6KA5, MAP2K7, PLCD3, PRKCB, PRKACA, PLCB2, RRAS, PRKCH, PLCB3, MAPK8, PCDHA4, SRF, MAPK1, PLCL2, GNG12, KCNH8, PIK3CG, PLCXD1, PKN2, EGR1, PIK3R5, RASGRP1, GNB5, PRKCI, MAP2K4, MRAS, PLCD4, ADCY5, MAPK9, PRKCA, RHOA, PKN1, ADCY2, KRAS, ADCY9, ADCY9, PIK3R3, PLCG2, JUN, CREB1, M…	0.463682	1.38118	1.04707	0.00995025	Ariadne Receptor Signaling	5
L-sugars oxidation	Carbohydrate metabolism	Pathway	33	35	5	AKR1B10, AKR1B1, AKR1B10, FPGT, FUK	0.909606	1.50406	4.0258	0.0103627	Ariadne Metabolic Pathways	6
VasopressinR1 -> MEF/MYOD/NFATC/MYOG signaling	Cell signaling	Pathway	55	125	100	PLCB1, PLCH2, MYLK4, MAPK14, GATA2, HDAC5, PIK3C2A, IFNAR1, CABIN1, PLCD1, PKN3, CLSTN1, VAV1, PIK3C2G, VAV2, PRKCZ, GAB1, PTK2B, AVPR1A, MAPK12, PLCD3, PRKCB, PLCB2, PPP3CB, CALML4, NFATC1, PRKCH, MEF2A, PLCB3, HDAC8, HDAC11, PLCL2, AKT2, PIK3CG, PLCXD1, PKN2, PKN2, EGFR, PKN1, PIK3R5, NFATC2, PRKCI, PLCD4, Calm5, HDAC9, HDAC9, PRKCA, CAMK2D, PKN1, PIK3R3, PLCG2, SRC, CDC42, GRB2, PLCE1, CHORDC1…	0.473991	1.40708	1.06776	0.0121212	Ariadne Receptor Signaling	7
Gap Junction Regulation	Cell community	Pathway	51	637	453	PLCB1, PLCH2, CARTPT, CCL19, GALR1, PIGF, PTGFR, GRAP2, GNRH1, RAPGEF3, FGF23, PDGFC, FFAR2, CCL3, MLNR, PROKR1, FGF4, F2RL1, EDN2, MST1R, PCDHA6, SOS1, MAP3K10, MAP3K12, ZAK, GABBR2, KNG1, ANGPT2, CD200R1, ADCY8, ADCY8, TAAR1, MAP3K8, FLT1, FPR1, CCRL1, CCRL1, GJA10, GJA10, EDN3, GNG10, MAP3K6, ADORA3, FGF8, CXCL12, EDNRB, GNRHR, FGF22, PTH1R, PTAFR, TACR3, PTPRQ, XCR1, MST1, GPR143, GPHB5, IFNA…	-0.390881	-1.31112	-1.03255	0.0131579	Ariadne Cell Signaling	8
Lysine metabolsm	Amino acid metabolism	Pathway	86	132	54	SUV420H1, SETMAR, SETMAR, SETD3, SMYD2, EHMT2, OGDH, SETDB1, SUV39H1, PRDM2, SETDB2, EZH1, EZH1, ASH1L, PLOD1, DOT1L, ALDH3A2, WHSC1L1, Setd8-ps1, DHTKD1, PLOD2, SMYD3, PRDM9, EHMT1, PRDM6, BBOX1, SETD7, KARS, NSD1, AASS, SUV420H2, AADAT, ALDH9A1, SLC25A21, HSD17B10, SETD1B, SETD2, EHHADH, SOAT2, PLOD3, MLL5, MLL2, MLL2, MLL3, HADHA, ACAT1, WHSC1, ECHS1, SCCPDH, HADHA, ALDH7A1, ALDH1A1, AASDH, GC…	0.614562	1.60647	1.12121	0.015544	Ariadne Metabolic Pathways	9
Chromosome Condensation	Cell growth and death	Pathway	21	44	26	PAPD7, NCAPH, AIM1, TOP2A, AURKA, SMC4, PLK1, NCAPD3, SMC2, NCAPG2, CASP4, CDK1, STAG1, NCAPG, NCAPD2, SMC1A, STK4, SMC3, HIST1H4A, NCAPH2, ESPL1, PARP1, STAG2, TOP2B, TOP2B, SMC1B	-0.705759	-1.6002	-1.27865	0.0159574	Ariadne Cell Process Pathways	10
AdenosineR -> NF-kB signaling	Inmune system	Pathway	19	54	47	PLCB1, CHUK, GNA15, PIK3C2A, PKN3, CLSTN1, PIK3C2G, PRKCZ, PTK2B, PRKCB, IKBKB, NFKB2, PRKCH, AKT1, PIK3CG, PKN2, NFKBIA, PIK3R5, PRKCI, PRKCA, PKN1, PIK3R3, SRC, IKBKG, PRKD3, MAP3K2, ITPR1, PIK3R1, REL, PRKCE, PIK3R2, IKBKAP, ADORA1, PRKCD, PIK3CA, PRKCQ, PRKD2, PDPK1, IKBKE, PKD1, PIK3C2B, RELB, NFKB1, RELA, PIK3CB, PIK3R4, PIK3C3	0.594006	1.50817	1.04707	0.0172414	Ariadne Receptor Signaling	11
PTAFR -> AP-1/ATF1/CREB/ERK-SRF signaling	Cell signaling	Pathway	44	113	91	PLCB1, GNA15, MAPK14, ADCY8, ADCY8, PTAFR, PIK3C2A, ADCY1, PKN3, CLSTN1, GNAT2, PRKAR2A, GNA14, PIK3C2G, PRKCZ, ELK4, RPS6KA5, MAP2K7, PRKCB, PRKACA, GNAL, RRAS, PRKCH, MAPK8, SRF, MAPK1, KCNH8, PIK3CG, PKN2, PIK3R5, RASGRP1, PRKCI, MAP2K4, MRAS, ADCY5, GNA12, MAPK9, PRKCA, PKN1, ADCY2, KRAS, ADCY9, ADCY9, PIK3R3, JUN, CREB1, MAPK10, RAP1A, MAP2K2, MAPKAPK3, PRKD3, ITPR1, GNAI3, PIK3R1, MAP2K1, R…	0.486578	1.40858	1.08116	0.026738	Ariadne Receptor Signaling	12
Transcytosis	Membrane transport	Pathway	60	114	87	ATP6AP1, MURC, AP1S3, CAV3, GRB7, AP1G2, CSK, BDKRB2, AP1M2, SDPR, CFTR, AP1B1, FAM125B, HPR, LCK, MRC1, TRPC4, BIK, BNIP1, TRPV4, TFRC, LAMP2, CLTC, UBE2Z, IGF2R, ATP6V0D2, EPN1, PTRF, SEC22B, VTI1B, EGFR, GOSR2, ATP6V0C, HCK, FYN, EDNRB, SRC, Vps37d, AP1S1, VPS37B, VAMP7, AP1S2, YKT6, ATP6V1C1, VTI1A, LYN, TRPC1, CLTB, RAB5A, ATP6V1B2, GNAQ, TCN2, SYNRG, TSG101, CAV2, VPS28, HSPA8, ATP6V1F, ATP…	-0.500768	-1.4137	-1.07817	0.0288462	Ariadne Cell Process Pathways	13
NGFR -> NF-kB signaling	Inmune system	Pathway	16	24	23	CHUK, MAPK14, NGF, IKBKB, NGFR, NFKB2, NTF4, MAP3K14, TRAF6, NFKBIA, TRAF2, IKBKG, REL, MAP2K6, IKBKAP, IKBKE, BDNF-AS, NTF3, RELB, TRADD, MAP3K5, NFKB1, RELA	0.661566	1.51133	1.0467	0.0319149	Ariadne Receptor Signaling	14
Methionine metabolism	Amino acid metabolism	Pathway	76	86	21	MTFMT, ATAT1, NANS, AHCYL2, DNMT3B, MARS, GRHL1, BHMT, MARS2, DNMT1, AMD1, CBS, AHCY, MTR, SMS, SMS, MAT2A, MTAP, MTAP, AHCYL1, MAT2B	-0.668993	-1.51467	1.06373	0.0324324	Ariadne Metabolic Pathways	15
GRM1/5 -> CREB signaling	Cell signaling	Pathway	39	116	88	PLCB1, PLCH2, PLA2G1B, MAPK14, ADCY8, ADCY8, GNG10, PLCD1, ADCY1, GNB3, PKN3, PRKAR2A, PRKCZ, RPS6KA5, PLCD3, PRKCB, PRKACA, PLCB2, GRM5, RRAS, PRKCH, PLCB3, MAPK1, PLCL2, GNG12, PLCXD1, PKN2, EGFR, RASGRP1, GNB5, PRKCI, MRAS, PLCD4, ADCY5, PRKCA, PKN1, ADCY2, KRAS, ADCY9, ADCY9, PLCG2, SRC, CREB1, GRB2, PLCE1, RAP1A, MAP2K2, MAPKAPK3, GNG3, PRKD3, ITPR1, MAP2K1, RPS6KA1, PRKCE, GNB1, PRKACB, MAP…	0.47946	1.35777	1.06292	0.035	Ariadne Receptor Signaling	16
AdenosineR -> AP-1 signaling	Cell signaling	Pathway	19	25	18	PLCB1, GNA15, RRAS, MAPK1, RASGRP1, RAF1, MRAS, KRAS, JUN, MAP2K2, ITPR1, MAP2K1, RASGRF1, ADORA1, PKD1, MAPK1, RALA, RRAS2	0.726426	1.53249	1.12905	0.0412371	Ariadne Receptor Signaling	17
Hedgehog Pathway	Development	Pathway	17	626	490	FBXL6, UBAP2, PTCH1, PTCH2, TFDP1, RECQL5, ARHGEF10L, RNF7, POLK, POLK, TOPBP1, EPC1, MBTD1, GIGYF1, CHTF8, LRIG3, MMAB, HMGA2, MORC3, RAD52, GDF6, ANAPC11, RECQL4, ASB2, WNT10A, GLIS3, MCL1, EHMT2, POLG, CARM1, HDAC5, MSTN, CXXC1, WNT10B, ITCH, WNT7A, CDC26, RSF1, SETDB1, RNF6, SUV39H1, INHBA, RNF139, PARG, SIRT5, ASB15, SLC19A1, FANCA, WT1, INHBE, UBA3, GDF5, WNT3A, PRKAR2A, FBXO11, LOC728849, …	0.350422	1.19914	1.04465	0.0432432	Ariadne Cell Signaling	18
FrizzledR -> CTNNB signaling	Cell signaling	Pathway	9	37	32	WNT10A, WNT10B, WNT7A, WNT3A, WNT7B, WNT16, WNT5A, WNT9B, NDP, LRP5, WNT2B, FZD6, RYK, CTNNB1, GSK3B, WNT1, WNT4, WNT11, FZD9, FZD9, WNT2, FZD8, FZD1, DVL1L1, FZD7, LRP6, WNT9A, FZD10, FZD10, FZD4, CSNK1E, AXIN1	-0.641698	-1.50564	-1.07927	0.0434783	Ariadne Receptor Signaling	19
EphrinB -> JUN signaling	Cell signaling	Pathway	19	19	18	EPHB3, MAPK14, MAP2K7, EPHB1, EFNB1, MAPK8, MAP2K4, MAPK9, JUN, CRK, MAPK10, MAP2K6, MAP4K1, MAP3K7, NCK2, EPHB1, PTK2, BCAR1	0.67688	1.47473	1.1296	0.0456853	Ariadne Receptor Signaling	20
EGFR/ERBB3 -> MEF/MYOD/NFATC/MYOG signaling	Other	Pathway	60	130	104	PLCB1, PLCH2, MYLK4, MAPK14, GATA2, HDAC5, PIK3C2A, EGF, AKR1B10, CABIN1, PLCD1, PKN3, CLSTN1, VAV1, PIK3C2G, VAV2, PRKCZ, BTC, ERBB3, GAB1, PTK2B, MAPK12, PLCD3, PRKCB, PLCB2, PPP3CB, CALML4, NFATC1, PRKCH, MEF2A, PLCB3, HDAC8, HDAC11, PLCL2, AKT2, PIK3CG, PLCXD1, PKN2, PKN2, EGFR, PKN1, PIK3R5, NFATC2, PRKCI, PLCD4, Calm5, HDAC9, HDAC9, PRKCA, CAMK2D, PKN1, PIK3R3, PLCG2, SRC, CDC42, GRB2, PLCE…	0.459457	1.3555	1.03567	0.0486486	Ariadne Receptor Signaling	21

## Sheet: Thalamus T3
Differential transcriptome regulation by 3,5-T2 and 3’,3,5-T3 in brain and liver uncovers novel roles for thyroid hormones in tilapia
Olvera A., Martyniuk C. J. , Buisine N. , Jiménez-Jacinto V. , Sanchez-Flores A. , Sachs L.M. , Orozco A.
Supplemental Data S6. Gene Set Enrichment Analysis (GSEA) full lists.
Name	Main Themes	Type	Total Entities	Expanded # of Entities	# of Measured Entities	Measured Entities	Enrichment Score (ES)	Normalized ES	Median change	p-value	Gene Set Category	#
Mannose metabolism	Carbohydrate metabolism	Pathway	50	70	29	AKR1B10, AKR1B1, AKR1B10, C12orf5, HK3, PFKFB2, AMIGO3, KHK, PMM1, SORD, PMM2, ALDOB, PFKM, GMPPA, PFKFB4, FBP2, FBP2, PFKL, TPI1, PFKP, HOOK2, PFKFB1, PFKFB3, ALDOC, HOOK1, HOOK1, CYP2A7, SLPI, GMPPB	-0.761073	-1.80268	-1.26046	0	Ariadne Metabolic Pathways	1
Metabolism of triacylglycerols	Lipid metabolism	Pathway	68	128	67	AKR1B10, AKR1B1, AKR1B10, ARL1, DGAT2, DGKI, CEL, DGKA, LIPI, AGPAT4, PNPLA2, PNPLA4, ADPRM, DGKZ, PPAP2C, DGKK, DGKQ, AGPAT2, LPPR3, DGAT1, AGPAT5, LIPG, PPAP2B, SKP1, DGKQ, SLC6A13, MOGAT1, ALDH3A2, LCLAT1, PPAP2A, AADAC, AGPAT9, LPCAT4, PPAPDC1B, ABHD12, PNPLA3, CLEC10A, DGKH, AKR1A1, NAT8, GPAM, ALDH9A1, LPIN1, AGPAT6, LCP1, GPD1, GLYCTK, GLYCTK, LIPF, GPAT2, AGK, BC018242, DGKE, ALDH7A1, LPI…	-0.624679	-1.7501	1.03467	0	Ariadne Metabolic Pathways	2
L-sugars oxidation	Carbohydrate metabolism	Pathway	33	35	5	AKR1B10, AKR1B1, AKR1B10, FPGT, FUK	-0.951118	-1.59955	-165.852	0	Ariadne Metabolic Pathways	3
IL1R -> STAT3 signaling	Cell signaling	Pathway	13	13	10	PRKCD, IL1B, IL1RAP, STAT3, IRAK4, MYD88, IRAK1, MAP2K4, RAC1, TRAF6	-0.880807	-1.68227	1.03142	0	Ariadne Receptor Signaling	4
AGER -> NF-kB signaling	Inmune system	Pathway	14	34	31	CHUK, CLSTN1, S100B, S100P, S100A13, PIK3R5, PIK3C2G, NFKBIA, NFKB2, IKBKB, HBP1, PIK3R1, KRAS, REL, RELB, IKBKAP, AKT1, PIK3R2, PIK3R4, PIK3CG, PDPK1, PIK3CB, IKBKE, PIK3CA, IKBKG, PIK3C3, NFKB1, RELA, PIK3C2B, PIK3R3, PIK3C2A	0.727133	1.88073	1.02469	0	Ariadne Receptor Signaling	5
AGER -> CREB/SP1 signaling	Cell signaling	Pathway	19	35	32	CLSTN1, S100B, S100P, S100A13, PIK3R5, PIK3C2G, HBP1, PIK3R1, KRAS, RAF1, RPS6KA5, PIK3R2, PIK3R4, CDC42, MAPK1, MAPK1, PIK3CG, PIK3CB, RPS6KA1, PIK3CA, MAP2K2, RPS6KA2, CREB1, RPS6KA3, PIK3C3, RAC1, RPS6KA4, PIK3C2B, DAND5, MAP2K1, PIK3R3, PIK3C2A	0.691271	1.69626	1.02469	0	Ariadne Receptor Signaling	6
IL15R -> NF-kB/NFATC signaling	Inmune system	Pathway	15	35	31	CHUK, NFATC2, CLSTN1, PIK3R5, GSK3B, IL2RG, PIK3C2G, NFKBIA, NFKB2, IKBKB, PIK3R1, REL, RELB, IKBKAP, JAK1, AKT1, PIK3R2, PIK3R4, PIK3CG, PDPK1, PIK3CB, IKBKE, PIK3CA, JAK3, IKBKG, PIK3C3, NFKB1, RELA, PIK3C2B, PIK3R3, PIK3C2A	0.675189	1.6668	-1.1035	0	Ariadne Receptor Signaling	7
CCR5 -> TP53 signaling	Cell signaling	Pathway	17	17	6	CCL3, CCL13, JAK2, MAPK14, TP53, CCL14	0.933915	1.74165	1.18733	0	Ariadne Receptor Signaling	8
Melanogenesis	Other	Pathway	50	668	481	AKR1B10, CCL3, GALR1, DBH, PRKCD, XCR1, MYLK4, PRKAR2A, FGF18, CCL13, GRAP2, RAPGEF3, KYNU, FGF23, CXCR5, FPR1, GAS6, FGF4, NPY, PDGFB, WNT10A, MST1R, PLCH2, DVL3, GPBAR1, Hcar2, CCRL1, CCRL1, GNAL, VIPR2, EDN3, GNG10, GNAS, ADM, FANCA, GRM8, PRKCB, WNT1, PTPRQ, HPD, DIDO1, CCL20, ADCY1, GPR143, CXCR3, WNT7B, GNG13, CALCB, CHFR, GNB3, TFEC, PKN3, PIGF, FGF22, EDN1, SOS1, MAPK6, GRM6, ADORA3, DIO2…	-0.375033	-1.32094	-1.062	0	Ariadne Cell Signaling	9
Galactose metabolism	Carbohydrate metabolism	Pathway	37	43	13	AKR1B10, AKR1B1, AKR1B10, GLB1L2, SH3D19, B4GALT1, B4GALT1, GALK1, UGP2, NAT8, Gm1110, B4GALT2, GALE	-0.843484	-1.74259	-1.03778	0.0047619	Ariadne Metabolic Pathways	10
Ascorbate biosyntesis	Other	Pathway	69	103	20	AKR1B10, AKR1B1, AKR1B10, XYLB, PGM2, PGM2, ALDH3A2, CYB5A, UGP2, ALDH9A1, KL, DHDH, ALDH7A1, PGM3, RGN, UXS1, GUSB, UGDH, ALDH1A1, RPE	-0.809303	-1.78614	1.08037	0.00485437	Ariadne Metabolic Pathways	11
VEGFR -> NFATC signaling	Cell signaling	Pathway	26	37	28	NFATC2, PPP3CC, VAV2, PPP3CB, VEGFA, SRC, GRB2, PPP3CA, CHORDC1, KRAS, RRAS2, RASGRP1, NFATC1, RRAS, COL18A1, MAPK14, CDC42, KDR, RASGRF1, FIGF, MRAS, SOS1, MAP2K6, VEGFC, ITPR1, PLCG1, SHC1, RALA	0.644895	1.62236	1.12321	0.00543478	Ariadne Receptor Signaling	12
ThromboxaneR -> CREB signaling	Cell signaling	Pathway	24	84	61	PRKCD, PRKAR2A, TBXA2R, GNG10, PRKCB, ADCY1, GNG13, GNB3, PKN3, GNG3, PRKCZ, PRKD3, PLCB1, GNG12, PRKCH, GNG2, PRKCA, PKN2, PKN1, PRKD2, KRAS, ADCY8, ADCY8, RRAS2, ADCY7, RASGRP1, ADCY6, PRKACA, RPS6KA5, GNB1, RRAS, PRKCE, PRKACB, ADCY5, GNB5, ADCY2, ADCY9, ADCY9, MAPK1, MAPK1, RASGRF1, PRKCI, RAP1A, PKD1, RPS6KA1, PRKAR1B, PRKAR1A, MAP2K2, RPS6KA2, CREB1, RPS6KA3, MRAS, GNB4, RPS6KA4, PRKX, ITPR…	-0.56534	-1.56902	-1.11317	0.00869565	Ariadne Receptor Signaling	13
Intermediate Filament Polymerization	Cell structure	Pathway	14	87	31	KRT75, LMNB2, DYNLL1, DYNC2LI1, KRT80, DYNLT1, PRPH2, NEFL, KRT23, NEFM, DYNC1I1, KRT5, KRT5, DES, KRT8, DYNLT3, LMNA, DYNC1H1, NEFH, KRT18, DCTN1, KRT4, KRT17, DYNC1LI2, DYNC1I2, GFAP, INA, DYNC2H1, DYNLRB2, DYNC1LI1, SNX4	-0.642474	-1.60798	-1.39586	0.00921659	Ariadne Cell Process Pathways	14
Cleavage of Lamina in Apoptosis	Cell growth and death	Pathway	21	28	16	PRKCD, LMNB2, CASP6, BANF1, SYNE2, TOR1AIP1, CASP7, LBR, LMNA, SYNE1, CASP3, TMPO, ADD1, RB1, CBX5, LEMD3	-0.747672	-1.57101	-1.1973	0.00934579	Ariadne Cell Process Pathways	15
IL12R -> NF-kB/NFATC signaling	Inmune system	Pathway	14	34	32	CHUK, CLSTN1, IL12B, PIK3R5, GSK3B, PIK3C2G, NFKBIA, NFKB2, IKBKB, PIK3R1, REL, RELB, IKBKAP, NFATC1, AKT1, JAK2, PIK3R2, PIK3R4, TYK2, PIK3CG, IL12RB2, PDPK1, PIK3CB, IKBKE, PIK3CA, IKBKG, PIK3C3, NFKB1, RELA, PIK3C2B, PIK3R3, PIK3C2A	0.629453	1.60777	-1.00372	0.0106383	Ariadne Receptor Signaling	16
Single-Strand Mismatch DNA Repair	DNA replication and repair	Pathway	19	124	108	RECQL5, UBAP2, TFDP1, POLD3, RECQL4, POLG, POLD1, MRE11A, FANCA, POLK, POLK, SLC19A1, CCNO, LOC728849, XRCC4, RAD52, DCLRE1C, RFC4, TOP3A, TOP2A, FANCF, OGG1, APTX, FANCG, AGXT, RECQL, POLE, DCLRE1A, RAD54B, LRIG3, XRCC6, NTHL1, PMS2, EXO1, CASC5, APEX2, XRCC3, NEIL1, MLH1, RAD51C, XRCC1, BACH1, MMS19, POLE3, RRM2B, NBN, XPC, FANCD2, MID1, FANCE, RAD50, PMS1, RAD23B, ERCC5, XPA, POLE2, FEN1, RPA3…	0.466062	1.39636	1.13134	0.0122699	Ariadne Cell Process Pathways	17
AngiopoietinR -> STAT signaling	Cell signaling	Pathway	8	8	7	ANGPTL1, STAT3, ANGPT2, LCK, ANGPT4, STAT5B, ANGPT1	-0.858758	-1.54013	-1.81427	0.0127119	Ariadne Receptor Signaling	18
Classical Complement Pathway	Inmune system	Pathway	26	38	18	C1QL2, C1QC, Olfr48, C1QL3, C5, C8A, C8G, C1QA, C4B, PSMA7, OXR1, PSMA4, C1QL1, C1QL4, C1QBP, C2, C8B, C1QB	-0.736362	-1.60936	-1.82594	0.0135747	Ariadne Cell Process Pathways	19
CD19 -> NF-kB signaling	Inmune system	Pathway	12	32	29	CHUK, CLSTN1, PIK3R5, VAV1, PIK3C2G, NFKBIA, NFKB2, IKBKB, PIK3R1, REL, RELB, IKBKAP, AKT1, PIK3R2, PIK3R4, CD81, PIK3CG, LYN, PDPK1, PIK3CB, IKBKE, PIK3CA, IKBKG, PIK3C3, NFKB1, RELA, PIK3C2B, PIK3R3, PIK3C2A	0.617772	1.59606	-1.1035	0.0163043	Ariadne Receptor Signaling	20
Nuclear Envelope	Other	Pathway	37	287	159	HPR, PRKCD, PPP1R16A, LMNB2, LMNB2, LMNB2, BANF1, DYNLL1, PRKCB, CDK5R1, CCNB1, DYNC2LI1, PKN3, ACTC1, ARPP21, SYNE2, DYNLT1, FKBP15, CDKL2, PRKCZ, PRKD3, DFNB31, EZR, LAMB3, DPAGT1, PPP1R3B, PPP1R3G, MAP4K2, CDK20, GNG12, VCL, CALD1, ARHGAP6, PRKCH, TOR1AIP1, GAS2L2, LAMA2, LAMB1, MYO9B, ACTN2, PLEC, CDK19, PPP1R14D, H1F0, DYNC1I1, AIF1, LBR, PPP1R14A, PRKCA, DYNLT3, PKN2, LMNA, DYNC1H1, CDK15, …	-0.451628	-1.38386	-1.07318	0.0166667	Ariadne Cell Process Pathways	21
PTAFR -> NF-kB signaling	Inmune system	Pathway	22	63	51	CHUK, CLSTN1, GNA15, GNAL, GNAS, PIK3R5, PLCB1, PIK3C2G, NFKBIA, NFKB2, GNAT2, IKBKB, PIK3R1, KRAS, REL, RELB, IKBKAP, RRAS2, RASGRP1, GNA11, AKT1, GNAZ, PIK3R2, RRAS, PIK3R4, MAPK14, PIK3CG, PDPK1, RASGRF1, PIK3CB, GNA13, IKBKE, PIK3CA, GNAO1, IKBKG, PIK3C3, NFKB1, GNAI2, MRAS, GNA12, MAP2K6, RELA, ITPR1, GNA14, PTAFR, PIK3C2B, GNAQ, PIK3R3, RALA, PIK3C2A, GNAI3	0.552108	1.52363	1.02469	0.0168539	Ariadne Receptor Signaling	22
Gap Junction Regulation	Cell community	Pathway	51	637	451	AKR1B10, CCL3, GALR1, PRKCD, XCR1, PRKAR2A, FGF18, CCL13, GRAP2, RAPGEF3, FGF23, CXCR5, FPR1, GAS6, FGF4, NPY, MAP3K8, PDGFB, CXCR1, MST1R, PLCH2, GPBAR1, Hcar2, CCRL1, CCRL1, GJA10, GJA10, GNAL, VIPR2, EDN3, GNG10, GNAS, ADM, GRM8, PRKCB, CCKAR, PTPRQ, GJA3, CCL20, ADCY1, GPR68, GPR143, CXCR3, GNG13, CALCB, EDNRB, EDNRB, GNB3, PKN3, PIGF, PTGFR, FGF22, EDN1, SOS1, MAPK6, GJE1, GJC3, GRM6, ADORA3…	-0.366901	-1.29245	-1.0923	0.0179211	Ariadne Cell Signaling	23
Lysine metabolsm	Amino acid metabolism	Pathway	86	132	54	SETDB1, SETMAR, SETMAR, SUV420H1, SETD3, ASH1L, SUV39H1, EZH1, EZH1, DHTKD1, PRDM6, DOT1L, WHSC1L1, PLOD2, OGDH, SETD7, GCDH, PLOD1, AADAT, NSD1, PRDM9, EHMT1, SETD2, HSD17B10, ALDH3A2, KARS, PLOD3, MLL5, ALDH9A1, SMYD2, MLL2, MLL2, SETD1B, MLL3, WHSC1, SUV420H2, ALDH7A1, SMYD3, EHHADH, HADHA, SETDB2, BBOX1, AASS, Setd8-ps1, EHMT2, SLC25A21, SCCPDH, ALDH1A1, ECHS1, PRDM2, AASDH, ACAT1, SOAT2, HAD…	0.515142	1.44648	1.09247	0.0180723	Ariadne Metabolic Pathways	24
Coagulation Cascade	Circulatory system	Pathway	36	42	25	F9, SERPINA10, PROS1, TFPI, VKORC1, COL1A2, COL1A1, TTF2, PLG, CNTN1, F7, KNG1, FGL2, FGG, PLAT, SERPINC1, FGB, F13A1, F8, A4GALT, PROC, KCNAB2, FAM110A, PROZ, THBD	-0.63847	-1.47426	-1.60941	0.0187793	Ariadne Cell Process Pathways	25
EGFR -> ZNF259 signaling	Cell signaling	Pathway	10	10	8	AKR1B10, EGF, BTC, HBEGF, ZNF259, EREG, S1PR5, EGFR	-0.824955	-1.54262	-1.10984	0.020202	Ariadne Receptor Signaling	26
Extracellular Matrix Turnover	Other	Pathway	36	169	115	HSPG2, COL14A1, HAPLN4, MMP14, COL6A1, EMILIN2, COL8A1, MMP13, HAS1, LMNB2, LMNB2, COL15A1, FMOD, MATN2, CLGN, CLGN, DPT, MMP15, COL1A2, MFAP4, NID1, MMP23A, MMP23A, COL1A1, MMP11, LOXL4, COL9A1, COL6A2, COL5A2, LUM, COL12A1, MMP24, LAMB3, USH2A, POSTN, COL6A3, MMP20, HAPLN2, COMP, CELA2A, DSPP, COL11A1, MMP19, HAPLN3, EPX, MMP23B, EPYC, COL5A1, LAMA2, COL9A2, LAMB1, FN1, MFAP2, MATN3, TFPI2, VCA…	-0.441679	-1.33774	-1.19321	0.0226244	Ariadne Cell Process Pathways	27
Ethanol metabolism	Other	Pathway	15	30	12	ARL1, ADH7, ADH7, ALDH3A1, ALDH3A2, AKR1A1, ALDH9A1, ALDH3B2, ALDH7A1, ALDH3B1, ALDH1A1, ADH5	-0.739096	-1.53114	1.0561	0.0263158	Ariadne Metabolic Pathways	28
CCR1 -> STAT signaling	Cell signaling	Pathway	15	15	7	CCL3, CCL13, STAT3, JAK1, STAT1, CCL14, CCL15	0.810037	1.55837	1.06055	0.026455	Ariadne Receptor Signaling	29
CCR2/5 -> STAT signaling	Cell signaling	Pathway	20	20	7	CCL3, CCL13, STAT3, JAK2, STAT1, STAT5B, CCL14	0.807938	1.54245	1.1719	0.031746	Ariadne Receptor Signaling	30
FibronectinR -> NF-kB signaling	Inmune system	Pathway	22	42	38	CHUK, CLSTN1, PIK3R5, VAV1, FN1, PIK3C2G, NFKBIA, CRK, NFKB2, MAP3K11, IKBKB, PIK3R1, REL, RELB, IKBKAP, ITGB1, AKT1, PIK3R2, PIK3R4, MAPK14, PIK3CG, PDPK1, PIK3CB, IKBKE, PIK3CA, IKBKG, PIK3C3, MAP2K4, NFKB1, RAC1, MAP2K6, PTK2, RELA, PIK3C2B, BCAR1, PIK3R3, PIK3C2A, DOCK1	0.554422	1.41914	-1.04177	0.0361446	Ariadne Receptor Signaling	31
EGFR -> CTNND signaling	Cell signaling	Pathway	12	12	10	AKR1B10, EGF, BTC, HBEGF, SRC, CTNND1, EREG, S1PR5, EGFR, SHC1	-0.774658	-1.50645	-1.10984	0.0363636	Ariadne Receptor Signaling	32
Pyruvate metabolism	Energy metabolism	Pathway	86	128	51	AKR1B1, AKR1B10, AKR1B10, ACYP2, PRHOXNB, PCK1, LDHD, LDHD, CYCS, GADL1, PKLR, CA4, PDHA1, PDXDC1, GLO1, CA14, Car15, ACACB, ALDH3A1, ALDH3A2, PCK2, ACACA, CBX2, ACSS1, CA12, PKM, MDH1, ACSS2, ALDH9A1, CA8, CA2, PDHB, ALDH3B2, PCDHB16, ALDH7A1, GRHPR, DLAT, ME3, ALDH3B1, LDHB, CELSR1, ALDH1A1, HAGHL, HAGHL, MDH2, ACAT1, SOAT2, CA5A, ACYP1, LDHA, HAGH	-0.523777	-1.42305	1.01733	0.0365297	Ariadne Metabolic Pathways	33
GHR -> NF-kB signaling	Inmune system	Pathway	13	33	29	CHUK, CLSTN1, PIK3R5, PIK3C2G, NFKBIA, NFKB2, IKBKB, PIK3R1, REL, RELB, IKBKAP, AKT1, JAK2, PBX1, PIK3R2, PIK3R4, PIK3CG, PDPK1, PIK3CB, IKBKE, PIK3CA, IKBKG, PIK3C3, NFKB1, GH2, RELA, PIK3C2B, PIK3R3, PIK3C2A	0.636578	1.55778	-1.04177	0.0366492	Ariadne Receptor Signaling	34
Metabolism of glycerophospholipids and ether lipids	Lipid metabolism	Pathway	166	364	188	SETDB1, SETMAR, SETMAR, PLA2G3, PLCH2, ESCO2, SUV420H1, SETD3, DGKI, PLA2G10, ARFIP2, LYPLA2, MBOAT7, PNPLA8, DGKA, ASH1L, SUV39H1, SGPP1, SACM1L, ZDHHC16, YKT6, ENPP6, EZH1, EZH1, SGPP2, AGPAT4, PRKCSH, RPAP2, PLA2G4C, PLCB1, NAT9, GNPAT, LPCAT1, PPAPDC3, PEMT, PEMT, PRDM6, DOT1L, DGKZ, PLCB3, PPAP2C, ZDHHC12, WHSC1L1, SH2D3C, PLCD3, PLCG2, DGKK, DGKQ, PLCD1, MATK, AGPAT2, SETD7, ZDHHC3, LPPR3, …	0.367172	1.24379	1.04283	0.0379747	Ariadne Metabolic Pathways	35
Mitochondrion Fusion and Fission	Mitochondrial processes	Pathway	15	18	13	NKX3-1, PPP3CC, PPP3CB, DNM1, PPP3CA, CHORDC1, MED12, MFN1, MFN2, MTFP1, DNM1L, Fvis1, PINK1	0.727477	1.48355	1.27541	0.039548	Ariadne Cell Process Pathways	36
VasopressinR2 -> MEF/MYOD/NFATC/MYOG signaling	Cell signaling	Pathway	53	123	99	NFATC2, PRKCD, MYLK4, HDAC10, CLSTN1, PPP3CC, PLCH2, GNAS, PRKCB, VAV2, PKN3, PIK3R5, PTK2B, PPP3CB, PRKCZ, PRKD3, GAB1, PLCB1, CABIN1, CALML4, IFNAR1, HDAC4, PLCB3, MEF2C, VAV1, AVPR2, PRKCH, PLCD3, PLCG2, PLCD1, MEF2A, PIK3C2G, SRC, GRB2, MEF2D, HDAC11, PRKCA, PKN2, PKN2, MAPK12, GATA2, PPP3CA, PKN1, CHORDC1, PLCB2, PRKD2, PLCXD1, PKN1, PIK3R1, AKT2, PLCXD2, MAP3K3, PLCL1, CALM2, NFATC1, PIK3R2…	0.434502	1.34439	-1.00372	0.0397727	Ariadne Receptor Signaling	37
Omega-6-fatty acid metabolism	Lipid metabolism	Pathway	97	190	50	CYP19A1, ARL1, PLA2G3, CYP2S1, PLA2G10, ALOX15B, PLA2G4C, CYP2J2, PTGES, CYP4B1, ACSL5, ACSL1, AHRR, PLA2G4A, CYP4F3, CYP4F3, PTGES3, PLA2G7, SLC27A2, ACSBG1, GBF1, ACOX1, NACA, NACA, ACSL3, TECR, FADS2, CPA6, ACAA1, ACAA1, ACOX3, CYP2U1, FADS6, ACOT4, ACAA2, ACSL6, PTGS2, ACSBG2, HADHA, JMJD7, HADHB, PTGS1, HSD17B12, ELOVL5, CYP1B1, PLA2G6, PLA2G12A, ACSL4, CYP2A7, PLA2G12B	-0.522853	-1.39876	1.01354	0.0403587	Ariadne Metabolic Pathways	38
EGFR -> SMAD1 signaling	Cell signaling	Pathway	28	49	40	AKR1B10, PRKCD, PRKCB, PKN3, EGF, PRKCZ, PRKD3, BTC, ITK, HBEGF, VAV1, PRKCH, GRB2, PRKCA, PKN2, PKN1, PRKD2, KRAS, RRAS2, RASGRP1, RAF1, RRAS, PRKCE, GARS, MAPK1, RASGRF1, PRKCI, PKD1, EREG, S1PR5, EGFR, MAP2K2, MRAS, SOS1, ITPR1, MAP2K1, PRKCQ, PLCG1, SHC1, RALA	-0.569809	-1.47329	-1.0182	0.0414747	Ariadne Receptor Signaling	39
Focal Junction Assembly	Cell community	Pathway	37	106	82	HPR, LMNB2, LMNB2, ITGA4, PTPRC, ITGA3, ITGA11, COL1A2, ITGB3, ITGA10, COL1A1, TNS4, ITGA6, PARVG, ITGA5, VTN, ITGBL1, LAMB3, VCL, PGM5, ITGA2, FBLIM1, LAMA2, LAMB1, ACTN2, FN1, VASP, SRC, TRIP6, PARVA, LAMB4, FLNA, ACTN1, TES, ITGB2, ENAH, PSMA4, AJUBA, ITGA1, CAV1, EVL, ITGA7, LAMC2, LAMA4, LAMA4, LAMC3, ZYX, ITGB1, LIMA1, ITGB1BP1, SORBS1, LAMA5, ITGA2B, LAMA1, PXDN, ITGAL, LASP1, FERMT2, CAPN…	-0.474733	-1.36436	-1.09814	0.0458333	Ariadne Cell Process Pathways	40
EGFR/ERBB2 -> CTNNB signaling	Cell signaling	Pathway	13	13	11	AKR1B10, EGF, BTC, HBEGF, SRC, ERBB2, CTNNB1, EREG, S1PR5, EGFR, SHC1	-0.75216	-1.54517	-1.0182	0.0462963	Ariadne Receptor Signaling	41
IL7R -> FOXO/NF-kB signaling	Inmune system	Pathway	16	36	34	CHUK, CLSTN1, FOXO1, PIK3R5, IL7R, IL2RG, FYN, PIK3C2G, NFKBIA, NFKB2, IKBKB, PIK3R1, REL, RELB, IKBKAP, JAK1, AKT1, PIK3R2, PIK3R4, PIK3CG, LYN, FOXO3, PDPK1, PIK3CB, IKBKE, PIK3CA, JAK3, IKBKG, PIK3C3, NFKB1, RELA, PIK3C2B, PIK3R3, PIK3C2A	0.579693	1.53044	-1.1035	0.0471204	Ariadne Receptor Signaling	42

## Sheet: Cerebellum T2
Differential transcriptome regulation by 3,5-T2 and 3’,3,5-T3 in brain and liver uncovers novel roles for thyroid hormones in tilapia
Olvera A., Martyniuk C. J. , Buisine N. , Jiménez-Jacinto V. , Sanchez-Flores A. , Sachs L.M. , Orozco A.
Supplemental Data S6. Gene Set Enrichment Analysis (GSEA) full lists.
Name	Main Themes	Type	Total Entities	Expanded # of Entities	# of Measured Entities	Measured Entities	Enrichment Score (ES)	Normalized ES	Median change	p-value	Gene Set Category	#
TNFR -> NF-kB signaling	Inmune system	Pathway	32	40	32	TNFRSF14, CD40LG, LTA, TRAF5, TNFSF10, NFKB2, MAP3K7, TRAF6, CD40, TNF, NFKB1, TNFSF13B, DAXX, IKBKE, FASLG, TNFSF13, NFKBIA, RELA, RELB, IKBKG, MAP3K14, REL, CHUK, TRAF2, IKBKB, MAP2K6, MAPK14, CAMLG, TRADD, FASN, MAP3K5, IKBKAP	-0.601141	-1.44064	-1.03767	0.040724	Ariadne Receptor Signaling	1
Metabolism of glycerophospholipids and ether lipids	Lipid metabolism	Pathway	166	364	188	ESCO2, GNPAT, SUV420H1, ARFIP2, SGPP2, PPAP2B, SGPP1, PLA2G3, GPAT2, ZDHHC12, PLCB3, LPCAT4, TENC1, PLA2G10, PNPLA8, EZH1, EZH1, SETDB1, PEMT, PEMT, EHMT1, ASPG, SETMAR, SETMAR, DGKZ, ASH1L, LPCAT1, PLCG2, PLD6, PLCB1, AGPAT2, NAT6, RPAP2, PPAP2C, SETDB2, DOT1L, SETD3, WHSC1L1, SUV39H1, PAFAH1B1, AGPAT4, SACM1L, YKT6, PLCD3, ENPP6, PLCH2, NAT9, PLA2G12B, PLCD1, AGPAT9, ABHD5, SH2D3C, PLA2G4C, PLC…	-0.442115	-1.36024	-1.02077	0.0107914	Ariadne Metabolic Pathways	2
EndothelinRb -> AP-1/CREB/ELK-SRF signaling	Cell signaling	Pathway	51	110	84	PRKCE, PRKCB, ARHGEF1, PLCB3, GNB3, MAPK8, GNG13, PLCB1, MAP3K11, PRKCD, PRKD3, GNG3, GNA11, PKN3, RASGRP1, MAP2K7, GNG10, GNG12, ADCY1, PRKCH, PRKCZ, MRAS, EDNRB, GNA13, ADCY6, MAPK9, SRF, ARHGEF12, RRAS2, ELK4, ADCY8, ADCY8, ITPR1, MAP2K4, RRAS, FARP1, CDC42, PRKD2, JUN, RPS6KA2, RPS6KA5, PKN2, ADCY2, RAC1, PKN1, RPS6KA3, KCNH8, PRKACB, PRKX, ADCY7, ADCY5, MAPKAPK2, GNB5, PKD1, GNB1, MAPK10, GN…	-0.495402	-1.36512	1.02824	0.0408163	Ariadne Receptor Signaling	3
Irinotecan metabolism	Xenobiotics or drug etabolism?	Pathway	13	52	9	Ces1c, Ces1c, GUSB, KL, CES2, CES2, CES2, CES2, CES2	0.790845	1.54206	1.0364	0.0326087	Ariadne Metabolic Pathways	4
ProstaglandinFR -> ATF1/ELK-SRF/CREB signaling	Cell signaling	Pathway	28	52	43	PRKCE, PRKCB, PLCB1, PRKCD, PRKD3, EGR1, PKN3, PTGFR, RASGRP1, RAF1, PRKCH, PRKCZ, MRAS, SRF, RRAS2, ELK4, ITPR1, RRAS, PRKD2, JUN, RPS6KA2, RPS6KA5, PKN2, PKN1, RPS6KA3, KCNH8, MAPKAPK2, PKD1, ATF1, RASGRF1, PRKCQ, PRKCI, MAP2K2, PRKCA, RPS6KA1, CREB1, KRAS, MAPK1, MAPK1, RPS6KA4, MAP2K1, GNAQ, RALA	-0.55362	-1.41262	1.04096	0.0411523	Ariadne Receptor Signaling	5
Telomere Maintenance	Cell growth and death	Pathway	27	51	40	PRKCE, PRKCB, SMG6, TERF1, TNKS, PRKCD, PRKD3, PKN3, ABL1, PRKCH, PRKCZ, ACD, XRCC6, RTEL1, PPP2R2A, PRKD2, PKN2, PKN1, TNKS2, PPP2R2C, PTGES3, DKC1, PKD1, RAD50, TERF2IP, PRKCQ, PRKCI, XRCC5, TP53, PRKCA, PPP2R2B, POT1, MRE11A, TERT, PPP2CA, PPP2R1A, ATM, AKT1, HNRNPA1, NBN	-0.61766	-1.54758	1.04148	0.00420168	Ariadne Cell Process Pathways	6
Pterine biosynthesis	Other	Pathway	55	63	12	PCBD1, TPH1, GCH1, MOCS3, PTS, SERGEF, PCBD2, ALPL, MOCS1, QDPR, MOCS2, TDO2	0.812292	1.68233	1.04723	0	Ariadne Metabolic Pathways	7
CholecystokininR -> ELK-SRF signaling	Cell signaling	Pathway	23	44	35	PRKCE, PRKCB, PLCB1, PRKCD, PRKD3, CCKAR, PKN3, RASGRP1, PRKCH, PRKCZ, MRAS, SRF, RRAS2, ELK4, ITPR1, RRAS, CCKBR, PRKD2, PKN2, PKN1, KCNH8, MAPKAPK2, RIPK2, PKD1, RASGRF1, PRKCQ, PRKCI, MAP2K2, PRKCA, KRAS, MAPK1, MAPK1, MAP2K1, GNAQ, RALA	-0.579787	-1.40839	1.06106	0.04329	Ariadne Receptor Signaling	8
GNRHR -> ELK-SRF signaling	Cell signaling	Pathway	28	67	54	PRKCE, PRKCB, PLCB3, MAPK8, PLCG2, PLCB1, PRKCD, PRKD3, GNRHR, PLCD3, PKN3, RASGRP1, PLCH2, PLCD1, MAP2K7, RAF1, PLCXD2, PRKCH, PRKCZ, MRAS, PLCB2, PLCL2, MAPK9, SRF, RRAS2, ELK4, ITPR1, PLCL1, MAP2K4, RRAS, PRKD2, PLCH1, PLCG1, PKN2, PKN1, PLCXD1, KCNH8, MAPKAPK2, PKD1, PLCB4, RASGRF1, PRKCQ, PRKCI, MAP2K2, PLCE1, PRKCA, KRAS, MAPK1, MAPK1, MAP2K1, PLCXD3, GNAQ, RALA, PLCD4	-0.532328	-1.39464	1.07594	0.012766	Ariadne Receptor Signaling	9
Endosomal Recycling	Membrane transport	Pathway	50	153	126	SNX9, PARD3, SNAP25, LAMTOR2, EPN3, AP1M2, AP1S3, ITSN2, RAB11FIP3, DNM2, AP2S1, PIP5K1B, PIP5K1B, AP1G2, AP2A2, ANXA2, HPR, SLC18A3, AMPH, AP3B1, AP1S1, CAV1, RAB22A, SH3BP4, EHD1, CD2AP, STX12, SYNRG, TFRC, RAB4B, RAB11FIP5, REPS2, AP1B1, C10orf2, SYT2, EHD4, EPS15, CHMP7, AP2A1, DBNL, ARF6, CLN3, STAB1, SGIP1, PRKCSH, RABEP2, RAB11FIP1, RAB5B, VPS37A, AP2B1, CLTC, EPN1, CLTCL1, AP4M1, CDC42, A…	0.413655	1.30321	1.07642	0.0272109	Ariadne Cell Process Pathways	10
EDG3/5 -> AP-1/ELK-SRF signaling	Cell signaling	Pathway	36	57	45	PRKCE, PRKCB, PLCB3, MAPK8, PLCB1, PRKCD, PRKD3, PKN3, RASGRP1, MAP2K7, PRKCH, PRKCZ, MRAS, S1PR2, MAPK9, SRF, ARHGEF12, RRAS2, ELK4, ITPR1, MAP2K4, RRAS, PRKD2, JUN, S1PR3, PKN2, PKN1, KCNH8, MAPKAPK2, PKD1, MAPK10, RASGRF1, PRKCQ, PRKCI, MAP2K2, MAP2K6, MAPK14, PRKCA, RHOA, KRAS, MAPK1, MAPK1, MAP2K1, GNAQ, RALA	-0.566362	-1.41298	1.09572	0.025	Ariadne Receptor Signaling	11
Capecitabine and Fluorafur metabolism	Other	Pathway	43	67	19	UMPS, CPA6, Ces1c, Ces1c, TYMP, TK1, TK1, UCKL1, UCK2, APOB, TK2, UPP2, UCK1, CES2, CES2, CES2, CES2, CES2, UPP1	0.695394	1.612	1.11821	0.0184049	Ariadne Metabolic Pathways	12

## Sheet: Cerebellum T3
Differential transcriptome regulation by 3,5-T2 and 3’,3,5-T3 in brain and liver uncovers novel roles for thyroid hormones in tilapia
Olvera A., Martyniuk C. J. , Buisine N. , Jiménez-Jacinto V. , Sanchez-Flores A. , Sachs L.M. , Orozco A.
Supplemental Data S6. Gene Set Enrichment Analysis (GSEA) full lists.
Name	Main Themes	Type	Total Entities	Expanded # of Entities	# of Measured Entities	Measured Entities	Enrichment Score (ES)	Normalized ES	Median change	p-value	Gene Set Category	#
Adipocytokine Signaling	Lipid metabolism	Pathway	52	774	549	MAPK8, PTPRQ, PMEL, ACSS2, KHK, ACYP2, TFF3, GH2, MAPK6, MAP3K8, SLC5A8, PRKAA2, TRAF6, TNFRSF14, NQO1, SLC2A2, PBX1, HSD17B7, CHUK, HNF4A, TNFSF11, G6PC, SLC27A2, IL22RA2, RELL1, GNPDA1, IFNAR1, PLA2G10, MAP3K12, PRKAG3, TNFRSF11B, HNF4G, PCK1, LTA, MAP4K2, SLC27A1, NPC1, ZAK, MAP3K7, IL10RA, PLCB3, SOCS1, PTPN7, FBP2, FBP2, TFEB, GAPDH, GAPDH, SLC2A6, TFEC, SLC37A4, ELOVL1, IL12B, PEX11A, CSF3,…	-0.325384	-1.23421	1.01762	0	Ariadne Cell Signaling	6
Apoptosis	Cell growth and death	Pathway	94	186	131	MAPK8, AIFM1, CHUK, DNASE1L3, MAP3K7, ACTC1, BCL2, CAPN3, GNG12, NGFR, DAPK1, TNFSF10, DIABLO, CASP7, CYCS, SMC4, FASLG, YWHAE, CALD1, SMC2, ARHGAP6, HPR, NFKB2, CASP2, CASP8, UACA, NCAPG, NCAPH, NKX3-1, CRADD, EZR, VCL, BOK, CAPN10, CAPN8, CFLAR, DFFB, ALKBH6, LCP1, ENDOG, RELB, LMNA, DNAJA3, MAPK10, CASP3, XPNPEP1, REL, IQGAP1, CAPN7, TRADD, MAPK9, CNN3, MAP4K2, CAPN2, DFFA, DAXX, VDAC3, VDAC3,…	-0.416653	-1.37896	-1.09097	0.0180723	Ariadne Cell Process Pathways	13
Chromosome Condensation	Cell growth and death	Pathway	21	44	26	AURKA, STK4, AIM1, STAG2, SMC4, ESPL1, PLK1, SMC2, TOP2A, NCAPG, NCAPH, NCAPD3, CDK1, STAG1, SMC3, SMC1A, CASP4, SMC1B, NCAPG2, NCAPH2, HIST1H4A, NCAPD2, TOP2B, TOP2B, PAPD7, PARP1	-0.716428	-1.79695	-1.39001	0	Ariadne Cell Process Pathways	2
Coagulation Cascade	Circulatory system	Pathway	36	42	24	F8, A4GALT, KNG1, COL1A1, FAM110A, PLG, TTF2, COL1A2, PLAT, SERPINC1, FGB, F13A1, KCNAB2, CNTN1, TFPI, THBD, F9, FGL2, FGG, PROC, PROS1, SERPINA10, PROZ, F7	-0.717378	-1.75605	-1.30241	0	Ariadne Cell Process Pathways	1
EctodysplasinR -> AP-1 signaling	Cell signaling	Pathway	19	19	15	MAPK8, TRAF6, EDA, MAPK10, JUN, MAPK9, MAP2K1, MAPK1, TRAF2, MAP3K5, MAP2K4, MAP2K2, MAPK1, MAP2K7, EDAR	-0.75031	-1.64701	-1.06523	0.0195122	Ariadne Receptor Signaling	17
EctodysplasinR -> LEF1 signaling	Cell signaling	Pathway	10	10	7	TRAF6, MAP3K7, EDA, HIPK2, TRAF2, LEF1, EDAR	-0.850008	-1.63281	-1.309	0	Ariadne Receptor Signaling	4
EctodysplasinR -> NF-kB signaling	Inmune system	Pathway	14	22	19	TRAF6, CHUK, EDA, NFKB2, RELB, REL, NFKB1, RELA, TRAF2, MAP2K6, MAP3K14, IKBKB, NFKBIA, MAP3K5, MAPK14, EDAR, IKBKE, IKBKAP, IKBKG	-0.705715	-1.66389	1.00571	0.0046729	Ariadne Receptor Signaling	8
EphrinB -> JUN signaling	Cell signaling	Pathway	19	19	18	MAPK8, MAP3K7, CRK, EFNB1, EPHB1, EPHB1, MAPK10, JUN, MAPK9, NCK2, EPHB3, MAP2K6, MAP4K1, PTK2, MAP2K4, MAPK14, MAP2K7, BCAR1	-0.69622	-1.62434	-1.14232	0.012987	Ariadne Receptor Signaling	11
Gap Junction Regulation	Cell community	Pathway	51	637	429	CARTPT, PYY, SSTR1, SSTR1, RLN3, PTPRQ, CCL19, FFAR2, MAFIP, MAPK6, MAP3K8, GPR143, RAPGEF3, CCL20, GPNMB, GNRH2, GNRH1, FGF1, CASR, FGF22, HRH3, LHB, PTGFR, MC4R, NMU, FGF18, UTS2R, GALR2, CD200R1, CXCL12, HCRT, NMUR1, MCHR1, AVPR1A, PNP, CHRM5, CXCR5, FGF5, GNB3, MAP3K12, FPR1, GJA10, GJA10, PTH1R, NTS, FGF10, MLNR, GRPR, CPAMD8, DHX34, TACR3, RXFP4, PRKAR2A, HTR4, ZAK, OXR1, MAP3K7, PLCB3, CAL…	0.382512	1.29762	1.06558	0.0128535	Ariadne Cell Signaling	10
Melanogenesis	Other	Pathway	50	668	463	CARTPT, PYY, SSTR1, SSTR1, RLN3, PTPRQ, FANCA, DVL3, CCL19, TFF3, DDC, thd, MAPK6, GPR143, RAPGEF3, Calm5, CCL20, GPNMB, GNRH1, GNRH2, FGF1, FGF22, HRH3, MC4R, NMU, TDO2, TDO2, FGF18, CAMK1G, CXCL12, HCRT, PNP, CXCR5, FGF5, GNB3, FPR1, CALML4, NTS, FGF10, CPAMD8, DKK2, WNT9B, RXFP4, EPX, PRKAR2A, HTR4, OXR1, PLCB3, CALCB, ADM, PTPN7, CALCA, FGF12, FGF13, FGF13, NRG2, TPH1, CHFR, KYNU, MYLK4, ANGP…	0.430096	1.45727	1.0852	0	Ariadne Cell Signaling	5
Phenylalanine and Tyrosine metabolism	Amino acid metabolism	Pathway	135	166	33	FANCA, DDC, thd, EPX, DIDO1, HPD, DBH, HGD, DIO2, AOX1, AOC2, ATAT1, PRDX6, YARS2, PEMT, PEMT, PXDN, GSTZ1, GSTZ1, FARS2, ALDH3A1, ADH7, ADH7, GOLT1A, YARS, GOT2, ALDH3B1, FARSB, FARSB, ADH5, MAOA, DDT, COMT	0.708485	1.72458	1.26996	0.0034965	Ariadne Metabolic Pathways	7
Pterine biosynthesis	Other	Pathway	55	63	13	thd, PCBD1, TDO2, TPH1, GCH1, MOCS3, MOCS2, MOCS1, PTS, PCBD2, QDPR, ALPL, SERGEF	0.884126	1.8336	1.23868	0	Ariadne Metabolic Pathways	3
Skeletal Myogenesis Control	Other	Pathway	70	563	409	CARTPT, PYY, SSTR1, RLN3, PTPRQ, SMAD2, MAP3K8, Calm5, GPNMB, GNRH1, GNRH2, FGF1, NOX4, FGF22, PTGFR, MC4R, NMU, FGF18, UTS2R, CAMK1G, CD200R1, INHBA, HCRT, PTK2B, NMUR1, DLL4, HDAC10, AVPR1A, PNP, FGF5, MAP3K12, PIK3R5, CALML4, NTS, FGF10, MLNR, GRPR, CPAMD8, DHX34, IGFBP5, NFATC2, TACR3, HTR4, ZAK, MAP3K7, PLCB3, CALCB, SOCS1, ADM, PTPN7, HDAC5, CALCA, IGF2, FGF12, FGF13, FGF13, NRG2, MYLK4, GP…	0.370283	1.26103	1.02804	0.032	Ariadne Cell Signaling	20
T-cell receptor -> NF-kB signaling	Inmune system	Pathway	38	176	47	TRAF6, CHUK, PIK3R5, TRBV25-1, MAP3K7, ZAP70, BTK, VAV1, ITK, PLCG1, PTPRC, MALT1, PIK3R1, CD4, LCK, NFKB2, PLCG2, PIK3C2A, BCL10, CLSTN1, PIK3C2G, RELB, LCP2, REL, FYN, PTPN6, NFKB1, RELA, PIK3CG, PIK3CB, PRKCQ, SYK, PIK3R3, CD22, LYN, IKBKB, NFKBIA, PIK3R2, PIK3CA, PIK3C2B, IKBKE, PIK3R4, CARD11, IKBKAP, PIK3C3, IL16, IKBKG	-0.553778	-1.52575	-1.10331	0.0101523	Ariadne Receptor Signaling	9
TLR -> AP-1 signaling	Cell community	Pathway	30	30	17	TLR5, MAPK8, TRAF6, TIRAP, TLR9, TLR2, MAP3K7, TLR7, IRAK4, MAPK10, JUN, MAPK9, MAP2K6, IRAK1, MYD88, MAP2K4, MAPK14	-0.687448	-1.54325	-1.34727	0.034188	Ariadne Receptor Signaling	22
TLR4/5/7/9 -> NF-kB signaling	Inmune system	Pathway	19	27	20	TLR5, TRAF6, CHUK, TIRAP, TLR9, MAP3K7, TLR7, NFKB2, RELB, IRAK4, REL, NFKB1, RELA, IRAK1, MYD88, IKBKB, NFKBIA, IKBKE, IKBKAP, IKBKG	-0.722201	-1.62161	-1.1234	0.0144928	Ariadne Receptor Signaling	12
TNFR -> CREB/ELK-SRF signaling	Cell community	Pathway	42	45	38	MAPK8, TRAF6, TNFRSF14, LTA, TNFSF13, CD40LG, TNFSF10, TRAF5, FASLG, CD40, ELK4, TNFSF13B, RPS6KA5, CREB1, CAMLG, TRADD, MAPK9, DAXX, MAP2K1, TNF, MAPK1, TRAF2, RPS6KA3, RPS6KA2, MAP2K6, MAPKAPK2, RPS6KA4, RPS6KA1, FASN, MAP3K5, MAP2K4, MAPK14, MAP2K2, MAPK1, MAPKAPK3, SRF, MAP2K7, KCNH8	-0.561756	-1.48725	1.06302	0.0192308	Ariadne Receptor Signaling	15
TNFR -> NF-kB signaling	Inmune system	Pathway	32	40	32	TRAF6, TNFRSF14, CHUK, LTA, MAP3K7, TNFSF13, CD40LG, TNFSF10, TRAF5, FASLG, NFKB2, CD40, TNFSF13B, RELB, CAMLG, REL, TRADD, DAXX, NFKB1, RELA, TNF, TRAF2, MAP2K6, MAP3K14, IKBKB, FASN, NFKBIA, MAP3K5, MAPK14, IKBKE, IKBKAP, IKBKG	-0.59841	-1.50141	1.01213	0.0339806	Ariadne Receptor Signaling	21
