# Supplementary material for: Differential transcriptome regulation by 3,5-T2 and 3′,3,5-T3 in brain and liver uncovers novel roles for thyroid hormones in tilapia
Source: Sci Rep. 2017 Nov 8;7:15043. doi: 10.1038/s41598-017-14913-9 (PMC5678081; doi:10.1038/s41598-017-14913-9)
Supplement: Supplementary file 5 — Supplemental Data S7 [file 41598_2017_14913_MOESM5_ESM.xlsx]

## Sheet: Cerebellum T2
Differential transcriptome regulation by 3,5-T2 and 3’,3,5-T3 in brain and liver uncovers novel roles for thyroid hormones in tilapia
Olvera A., Martyniuk C. J. , Buisine N. , Jiménez-Jacinto V. , Sanchez-Flores A. , Sachs L.M. , Orozco A.
Supplemental Data S7. Sub-network Enrichment Analysis (GSEA) full lists.
hormone	Gene Set Seed	Main Themes	Total # of Neighbors	# of Measured Neighbors	Measured Neighbors	Median change	p-value	#
T2	adaptive immune response	Immune system	215	129	MAST2, RNF7, MBL2, CCL19, CCL20, CD8A, IL12B, PLG, PBX1, CPAMD8, Olfr48, RAG2, INHBA, CD40LG, TPD52, HLA-E, IFNAR1, HAVCR2, CCNO, SLC7A11, Lyz1, LTA, CLEC4M, PEMT, CXCL12, RAG1, IL1B, TLR7, ATF6B, INPP5D, HPR, IL7R, CD4, POMC, TLR5, MPL, C1QA, PNOC, TNFSF10, TGM2, IL10, TNFRSF9, SNCA, IDO1, UNC93B1, SOS1, TICAM1, DPP4, OXR1, TLR2, LGALS2, LTB4R, CD83, CD40, PER2, TNF, CCR7, ADRB2, CHD2, TNFSF11, …	-1.11677	3.88102e-07	1
T2	humoral immune response	Immune system	336	200	MBL2, TNFRSF21, NQO1, CCL20, TNFRSF14, FGF1, HSP90AA1, SGPP1, GRAP2, CD8A, AQP4, PBX1, CPAMD8, Olfr48, CTSL2, EPCAM, INHBA, CD40LG, IFNAR1, MAPK8, Lyz1, PRDM1, ZP3, LTA, CLEC4M, PEMT, FN1, PCDHA6, TFEB, ATP6AP1, IL1B, CTAG2, FGF13, TLR7, JAK3, CD44, SH2D1A, HRH2, CFP, LRRK2, VIPR1, ZBTB7A, PIK3AP1, PLAT, GP5, CD274, CD4, POMC, WT1, TAC1, BIRC5, COL2A1, TLR5, MPL, F8, C1QA, PNOC, TNFSF10, TGM2, AS…	-1.2	7.54854e-07	2
T2	agglutination	Immune system	70	41	RNF7, PRG2, MBL2, CYCS, FETUB, PLG, APOH, SEPP1, FPR1, Lyz1, FN1, TTF2, SCUBE1, ACTN1, ADAMTSL1, HPR, GP1BA, CD4, F8, KIT, C1QA, ADAMTS13, HPR, HPSE, A4GALT, TNF, CBL, MUC5AC, THBS1, CACNA1A, EGFL7, LGALS1, BTK, ITGA2B, CP, SFTPA2, LDLR, HSPA8, FLOT2, GAPDHS, VWF	-1.50774	8.68279e-07	3
T2	monocyte activation	Immune system	111	59	S100B, NPY, GNAS, HSP90AA1, CD8A, PLG, PBX1, CPAMD8, CD40LG, IL2RG, SEPP1, CD5L, FPR1, FN1, CD44, KLF2, ACTN1, HPR, CD4, MAP3K11, TAC1, C1QA, TGM2, IL10, TNFRSF9, SPI1, SOS1, PIGF, VEGFA, TLR2, AGTR1, LGALS2, CD40, COL13A1, TNF, STAT4, XPNPEP1, MYD88, PTGS2, HBP1, FASLG, RPL10, ACVRL1, FABP2, ITGB2, EGFR, PPARG, ACVR1, ANXA1, SEMA7A, APOE, MAPK14, PRKCA, ARRB2, MAPK1, AGXT, FASN, CSF1, IL2RA	1.02126	1.80023e-06	4
T2	capillary permeability	Transport	152	106	PRG2, CALCA, NPY, PROC, OXT, PLG, CPAMD8, SERPING1, WISP1, TACR1, IFNAR1, FLT1, FPR1, ARHGAP22, IL1B, FGF13, SLC12A2, DRD4, SRC, TTF2, HRH2, FLT4, BDKRB2, SERPINC1, PTAFR, TRPC4, TAC1, MPV17, MMP9, HPR, IL10, HBEGF, SOS1, SOS1, HSPB2, KNG1, PLAU, GPR182, ANGPT2, VEGFA, DTNA, ITGB3, AGTR1, VEGFC, CRH, PTGER1, CYSLTR1, XDH, TNF, EPX, CAV1, ITGA4, PTGS2, EDNRB, EDNRB, HBP1, PDE4A, ACE, PTGS1, NPR1, …	-1.19088	2.37459e-06	5
T2	water transport	Transport	201	132	CORIN, CALCA, NFAT5, HTR4, NPY, SLC26A6, FGF1, SLC2A2, RLN1, AQP4, NPVF, AQP7, AQP7, OXT, HTR1D, MCHR1, PBX1, CPAMD8, PPYR1, AQP3, SCTR, SLC5A8, IFNAR1, HTR1B, SLC22A3, CXCL12, ANK2, ADCYAP1, IL1B, FGF13, SLC12A2, HRH2, BDKRB2, CASR, POMC, CDH17, AQP11, ANXA4, CLDN2, TAC1, MPV17, OXTR, PCDHA4, PNOC, AQP8, SLC4A4, MMP17, CCKAR, KNG1, DPP4, VEGFA, AGTR1, HTR1A, CRH, PTGER1, TNF, GUCY2C, HTR2B, ADRB…	-1.15131	2.84852e-06	6
T2	T lymphocyte proliferation	Immune system	615	383	DOK2, PRKCE, PRG2, CALCA, NFAT5, TNFRSF21, NPY, CCL19, RRN3, FOXJ1, PTPN22, TNFRSF14, EGR2, HSP90AA1, SGPP1, CD8A, PSMA4, IL12B, GADD45A, CARD11, PBX1, CPAMD8, ITGB4, Olfr48, SERPING1, CTSL2, MECOM, CD53, CD40LG, KCNIP3, IL2RG, NR1I2, TACR1, PROM1, HAVCR2, FLT1, APOH, TYR, FPR1, MAPK8, SLC7A11, PRDM1, CLEC4M, PEMT, FN1, PTGER2, RPLP2, CXCL12, PCDHA6, ADCYAP1, ADAM10, IL1B, KRT17, TLR7, GPNMB, MC1…	-1.05551	8.99004e-06	7
T2	T-helper lymphocyte response	Immune system	154	86	PRG2, TNFRSF21, GRHL1, SGPP1, CD8A, IL12B, CPAMD8, INHBA, CD40LG, IFNAR1, HAVCR2, MAPK8, Lyz1, CLEC4M, IL1B, HRH2, RUNX3, CCR8, AIMP1, ITK, KAL1, CD4, POMC, MPL, KIT, IL10, TNFRSF9, IDO1, SPI1, SOS1, TICAM1, AHR, TINAGL1, OXR1, IKZF1, TLR2, IRF4, CD40, TNF, NFKB1, CCR7, STAT4, LGALS9, ADRB2, IL13RA2, NFATC1, TNFSF11, MYD88, CEBPB, BCL6, STAT3, ABCB6, IL4R, ACVR1B, NFATC2, JAG2, NOD1, IL12RB2, MRC…	-1.02397	1.98694e-05	8
T2	leukocyte function	Immune system	188	123	CALCA, NPY, PIKFYVE, SYK, SGPP1, CD8A, PROC, AQP7, PBX1, CPAMD8, ADORA3, ISG15, CXCR1, TACR1, IFNAR1, CHRM5, HAVCR2, SEPP1, FPR1, MAPK8, PEMT, UCP2, CXCL12, PCDHA6, IL1B, CD44, SLC25A16, SH2D1A, HRH2, AKR1B10, SERPINC1, CD4, POMC, LTBR, TAC1, P2RX7, MMP9, HMOX1, C1QA, PNOC, TNFSF10, IL10, ZFP36, IDO1, SPI1, PXDN, SOS1, DPP4, PLAU, TINAGL1, SOCS1, VEGFA, LGALS2, LTB4R, CRH, TNF, CBL, LYN, EPX, CCR…	-1.16566	2.00413e-05	9
T2	urine output	Other	96	66	CORIN, CALCA, NPY, AQP4, OXT, BTC, PBX1, AQP3, IFNAR1, Lyz1, PTHLH, IL1B, PTGER2, HRH2, NPRL3, SLC14A2, POMC, TAC1, MPV17, PCDHA4, PNOC, DRD3, SOS1, KNG1, DPP4, GPR182, A4GALT, AGTR1, TNF, EPX, GUCY2C, SLC12A1, AQP1, PTGS2, EDNRB, EDNRB, ADM2, CREM, GUSB, ACE, NPRL2, NPR1, OPRK1, NPPC, NANOS1, IGF1, PDYN, AVPR2, ADORA1, MAX, PENK, NISCH, COMT, MME, MB, TRPV1, EGF, TCN2, EDN1, HOOK1, AGXT, SLC5A2,…	-1.43031	2.10276e-05	10
T2	cholinergic synaptic transmission	Synaptic processes	70	55	PRKCE, CALCA, HTR4, NPY, SLC5A7, GALR1, OXT, CPAMD8, TACR1, IFNAR1, HTR6, FPR1, PCDHA6, ADCYAP1, IL1B, PHLPP1, POMC, CHRFAM7A, TAC1, PCDHA4, PNOC, SLC18A3, DRD3, CHRNA4, SOS1, DDR1, AGTR1, HTR1A, SH2D3C, ADRB2, XPNPEP1, SLC10A4, PDE4A, EGFL7, CYR61, NANOS1, ADORA1, PENK, OPRM1, MME, IGF2R, HCRT, SIGMAR1, MAPT, ADORA2A, TACR3, HRH3, PITRM1, APOE, BCHE, EDN1, CHRM2, GRIK3, EREG, TRH	-1.14994	4.44984e-05	11
T2	natural killer cell proliferation	Immune system	60	27	VAV3, PTPN22, PBX1, ISG15, CD40LG, IL2RG, HLA-E, IL1B, HRH2, ADAMTSL1, CD4, IL10, TNFRSF9, IDO1, SOS1, DPP4, PIGF, CD40, TNF, KITLG, FLII, IL21R, ACVR1, HSPA1B, SEMA7A, PIBF1, IL2RA	-1.11476	4.46619e-05	12
T2	cellular immune response	Immune system	433	239	PRG2, MBL2, CALCA, CCL19, TNFRSF14, SGPP1, CD8A, TNN, IL12B, OXT, PBX1, CPAMD8, LECT2, EPCAM, INHBA, CD40LG, TPD52, CXCR1, IFNAR1, GNB3, HAVCR2, APOH, TYR, MAPK8, Lyz1, ZP3, LTA, CLEC4M, PEMT, PTGER2, CXCL12, ANK2, ADCYAP1, IL1B, FGF13, TTF2, DBI, SLC25A16, IRF3, AIMP1, VAV1, IL7R, XCR1, CYP19A1, AKR1B10, GP5, CD274, CD4, POMC, GAPDH, WT1, TAC1, MPV17, COL2A1, NKX3-1, MPL, TNFSF10, TGM2, HPSE, LC…	-1.12598	5.09272e-05	13
T2	placenta blood flow	Transport	47	38	CALCA, OXT, PLG, CPAMD8, INHBA, TACR1, IFNAR1, FLT1, PTHLH, FGF13, SERPINC1, CD4, POMC, TAC1, MPV17, HMOX1, HBEGF, KNG1, CNTN1, PIGF, VEGFA, CRH, PTGS2, EDNRB, EDNRB, SCARB1, NPPC, IGF1, NT5E, F2R, ANXA5, FAM110A, NOTCH2, EDN1, AGXT, MTHFR, THBD, ADM	-1.41223	5.36898e-05	14
T2	vasodilation	Circulatory system	406	290	CORIN, PRKCB, CALCA, CALCRL, NPY, GNAS, FGF1, HSP90AA1, GPR55, CD8A, NOX4, GALR1, OXT, HTR1D, PLG, PBX1, CPAMD8, ADORA3, CTSL2, UTS2D, TACR1, IFNAR1, FLT1, AHRR, SEPP1, KCNAB2, PTPN11, RAMP2, PTGIR, HTR1B, FPR1, MAPK8, Lyz1, ACE2, PTHLH, PTGER2, TPM2, PCDHA6, U2SURP, ADCYAP1, IL1B, FGF13, SLC12A2, DRD4, SRC, TTF2, PTGER2, ADCYAP1R1, HRH2, VIPR1, ADAMTSL1, BDKRB2, NELL1, AIMP1, CASR, PLAT, CYP19A1…	-1.06895	5.4251e-05	15
T2	engraftment	Other	257	161	RTKN2, GNAS, CD8A, IL12B, PROC, OXT, PLG, PBX1, Olfr48, CTSL2, RAG2, MECOM, CD40LG, IL2RG, CXCR1, PROM1, SEPP1, MMP14, NGFR, CCNC, FN1, CXCL12, PCDHA6, IL1B, FGF13, MGAT4A, DNASE2B, CD44, GFI1, VAV1, CASR, PLAT, CD274, CD4, GATA2, CDH2, BIRC5, MMP9, HMOX1, MPL, THY1, CDKN2B, KIT, TNFSF10, ANXA2, HPR, HPSE, IL10, IDO1, SPI1, ITGA5, HBEGF, SOS1, SOS1, PSMA4, PECAM1, DPP4, CNTN1, PLAU, SOCS1, VEGFA,…	-1.10446	6.59025e-05	16
T2	bronchoconstriction	Circulatory system	129	89	PRG2, CALCA, NPY, EPX, OXT, HTR1D, CPAMD8, ADORA3, TACR1, PLA2G10, IFNAR1, FPR1, SLC22A3, PCDHA6, ADCYAP1, IL1B, TTF2, HRH2, CTRB1, BDKRB2, PTAFR, CD4, POMC, TAC1, PNOC, SPI1, KNG1, TIRAP, ANGPT2, VEGFA, OPRL1, ABP1, Pde4dl1, AGTR1, HTR1A, CYSLTR1, XDH, CELA1, TNF, EPX, ADRB2, ITGA4, RGS4, MYD88, PTGS2, EDNRB, EDNRB, PDE4A, ACE, EGFL7, CELA2A, NPPC, ADORA2B, NT5E, PDYN, F2R, HNMT, MAOA, PTGDR2, P…	-1.18328	6.93092e-05	17
T2	T-cell function	Immune system	432	274	PRKCB, MBL2, PRG2, CALCA, TNFRSF21, NPY, PTPN22, TNFRSF14, EGR2, SYK, CD8A, ARHGEF1, OXT, LGALS8, CARD11, PBX1, CPAMD8, FOXN1, CTSL2, CD40LG, IL2RG, HSF1, HLA-E, NR1I2, CTCF, HAVCR2, PTPN11, MAPK8, PDE3B, Lyz1, PEMT, FN1, PTGER2, CXCL12, PCDHA6, IL1B, HMGA1, ST3GAL1, DGKZ, PLCG2, CRLF1, ZAP70, TRPM4, JAK3, B3GAT1, CD44, SH2D1A, HRH2, KLF2, VIPR1, NAB2, NELL1, KCNK18, VAV1, IL7R, CD274, KCNK5, ITK…	-1.03308	7.21894e-05	18
T2	astrocyte function	Other	37	30	S100B, CD8A, AQP4, CPAMD8, UTS2D, CRYBA1, NPC1, GYS2, PCDHA6, IL1B, TTF2, DBI, CD44, P2RX7, SOS1, TNF, EPX, XPNPEP1, HBP1, OPRK1, ABCB6, EGFR, CASP3, PPARG, ACVR1, GFAP, PINK1, TNNC1, APOE, PARK2	1.1124	8.38529e-05	19
T2	renal reabsorption	Other	99	64	CALCA, GNAS, CYCS, SLC2A2, OXT, CPAMD8, MTX1, SLC5A8, HOXA3, IFNAR1, Lyz1, SLC22A3, PTHLH, PHEX, SLC22A5, AKR1B10, SLC15A1, POMC, TYMP, PNOC, HPR, SLC4A4, FBP2, SLC22A2, SLC34A1, AGTR1, TNF, EPX, STC1, PTGS2, EDNRB, ADM2, LRP2, SLC28A3, ACE, PTGS1, SLC16A1, SLC1A1, IGF1, VDR, SLC2A9, AVPR2, ADORA1, EGFR, PPARA, SLC9A3R1, SLC23A2, SLC23A2, SLC3A1, CLCN5, KL, CUBN, IAPP, SLC15A2, CBX2, SLC11A2, TRP…	-1.2147	8.57881e-05	20
T2	intestine motility	Other	125	79	CALCA, HTR4, NPY, GPR55, NPVF, OXT, CPAMD8, TACR1, IFNAR1, MAPK8, NPC1, PTHLH, PCDHA6, ADCYAP1, IL1B, GPBAR1, NTF3, NTSR1, HRH2, CASR, POMC, TRPC4, TAC1, MPV17, FA2H, HMOX1, PCDHA4, KIT, PNOC, CCKAR, HBEGF, SOS1, KNG1, HTR1A, CRH, TNF, SH2D3C, TRPC6, OPRD1, PTGS2, CALCR, OPRK1, PANX1, STAT3, NPPC, ABCB6, NANOS1, ADRB3, PDYN, F2R, PNP, SRF, PENK, OPRM1, CALB2, HTR3B, BDNF-AS, GFAP, TRPV1, HCRT, IA…	-1.28291	9.33377e-05	21
T2	leukocyte accumulation	Immune system	92	59	NPY, HSP90AA1, PROC, CD40LG, CXCR1, TACR1, SEPP1, LTA, CXCL12, ADCYAP1, F11R, IL1B, ADCYAP1R1, CD44, BDKRB2, GP1BA, PTAFR, CD4, POMC, TAC1, MMP9, ESAM, IL10, SPI1, SOS1, HSPB2, PECAM1, PLAU, PIGF, ANGPT2, AGTR1, CD40, TNF, NTN1, PTGS2, EDNRB, ADA, CELA2A, CXCR3, CCL3, ITGB2, JAM3, ACVR1, CXCR4, C5, ADORA2A, EGF, JAM2, CTSS, APOE, TP53, MMP2, EDN1, ROCK1, AGXT, IL16, THBD, VCAM1, SLPI	-1.15849	0.00011763	22
T2	vasoconstriction	Circulatory system	320	244	PRKCE, PRKCB, CALCA, HTR4, NPY, HSP90AA1, SGPP1, CD8A, NOX4, PROC, GALR1, OXT, HTR1D, PBX1, CPAMD8, PPYR1, UTS2D, TBXAS1, TACR1, IFNAR1, FLT1, SEPP1, PTGIR, HTR1B, FPR1, MAPK8, ACE2, NGFR, PTHLH, TPM2, ADCYAP1, IL1B, FGF13, SLC12A2, DRD4, SRC, TTF2, GPR68, TRPM4, HRH2, VIPR1, BDKRB2, UTS2R, CYP8B1, CASR, PLAT, CLCN1, PTAFR, POMC, TAC1, SLC6A5, OXTR, PRKCD, HMOX1, PCDHA4, PNOC, TGM2, SPI1, ADRA2C,…	-1.16215	0.000157419	23
T2	germinal center formation	Nervous system	74	38	FOXJ1, Olfr48, CD40LG, POU2AF1, LTA, KLHL7, MALT1, SH2D1A, INPP5D, RC3H1, KAL1, CD4, LTBR, CXCR5, IL10, TNFRSF9, SOS1, CD40, CRH, TNF, TNFSF13B, DEFA6, POU2F2, PTGS1, BCL6, TNFSF13, EBF1, IL21R, SWAP70, KLF12, FYN, GPR183, CXCR4, COPS5, BCL2, MCL1, SEMA4D, TXNIP	-1.22381	0.000169975	24
T2	blood-aqueous barrier	Circulatory system	15	12	CALCA, CPAMD8, PTGER2, CXCL12, PTGER2, POMC, TAC1, VEGFA, PTGER1, TNF, OCLN, ACVR1	-1.7508	0.000172995	25
T2	anagen	Other	142	106	CALCA, GNAS, FGF1, SGPP1, CD8A, PBX1, FOXN1, CTSL2, CTSL2, NOG, TACR1, NRTN, TYR, NGFR, PTHLH, PTGER2, EDAR, IL1B, FGF13, FGF13, KRT17, MC1R, TTF2, RXRA, IGFBP3, AKR1B10, WASL, CD4, POMC, NTRK1, IGFBP5, TAC1, PRKCD, PCDHA4, LIPI, KIT, HPSE, MAP3K7, FGF5, SOS1, SOS1, HSPB2, EFNA3, THOC5, VEGFA, STX1B, MST1, CRH, TNF, EPX, CASP2, SHH, DCLRE1C, NFATC1, PTGS2, CDK4, PTH1R, STAT3, TSKU, CRYM, QSOX1, I…	-1.01545	0.000176169	26
T2	B lymphocyte proliferation	Immune system	258	167	PRKCE, PRKCB, TNFRSF21, CCL19, CCL20, SYK, SGPP1, CD8A, CARD11, PBX1, INHBA, CD40LG, AHRR, POU2AF1, CD5L, MAPK8, Lyz1, NGFR, LTA, PEMT, PTGER2, CXCL12, PCDHA6, IL1B, TLR7, SRC, PTGER2, CD44, SLC25A16, MALT1, INPP5D, RUNX3, HPR, IL7R, CD4, POMC, NTRK1, MTBP, MPL, PCDHA4, HPR, MYBL1, IL10, TNFRSF9, NFKB2, SPI1, SOS1, SOS1, DPP4, MEF2C, TIRAP, VEGFA, RASGRP1, IKZF1, TRAF6, TLR2, MST1, HTR1A, IRF4, C…	-1.13896	0.000198729	27
T2	erythrocyte aggregation	Immune system	28	18	RNF7, MBL2, FETUB, CLU, ADAMTSL1, HPR, BDKRB2, HPR, SPI1, SOS1, KNG1, TNF, EPX, CACNA1A, PDE4A, SLC4A1, CP, VWF	-1.32361	0.000204013	28
T2	oral tolerance	Other	67	25	RNF7, PRG2, CD8A, CPAMD8, CD40LG, APOH, Lyz1, ZP3, CLEC4M, CD274, CD4, COL2A1, IL10, IDO1, CD40, TNF, PTGS2, ITGB2, ACVR1, VIPR2, PTPRC, Gm12141, GAD2, TGFBR2, IL2RA	1.00269	0.000207219	29
T2	Leukocyte-endothelial cell interaction	Immune system	79	51	HSP90AA1, PROC, CD40LG, SEPP1, FPR1, NGFR, CXCL12, PCDHA6, F11R, IL1B, TTF2, CD44, SERPINC1, PTAFR, TAC1, COL2A1, HMOX1, LCK, IL10, SOS1, PECAM1, KNG1, COL18A1, VEGFA, OXR1, AGTR1, TNF, ITGAL, ITGA4, EDNRB, GPX1, PDE4A, EGFL7, NANOS1, COLEC12, ITGB2, JAM3, ACVR1, CCKBR, TNFAIP1, CSF3, ADORA2A, JAM2, CAT, PARP1, EDN1, ERC1, ROCK1, AGXT, THBD, VCAM1	-1.34954	0.000218131	30
T2	vasopressin secretion	Other	51	35	HTR4, NPY, RLN1, PLG, PBX1, IFNAR1, LTC4S, ADCYAP1, IL1B, PLAT, POMC, TAC1, PNOC, GNRHR, SOS1, KNG1, AGTR1, HTR1A, CRH, TNF, ADRB2, HTR7, EDNRB, OPRK1, NANOS1, PDYN, PGRMC1, ESR2, HCRT, HTR2A, RIPK2, EDN1, AGXT, ADM, NR3C2	-1.36275	0.000220207	31
T2	perception of pain	Other	304	213	PRKCE, CALCA, CALCRL, HTR4, NPY, ASIC2, GALR2, AQP4, NPVF, GALR1, OXT, HTR1D, PBX1, CPAMD8, PLCB3, KCNIP3, TACR1, GRM8, IFNAR1, KCNAB2, HTR6, HTR1B, MAPK8, PCDHA6, ADCYAP1, IL1B, SLC12A2, TTF2, GPR68, PLCB1, PTGER2, TMPRSS15, DBI, ADCYAP1R1, CSPG5, NTF3, NTSR1, HRH2, KCNQ2, GABRR1, VIPR1, BDKRB2, SLC12A5, KCNK18, AKR1B10, CYP19A1, KCNQ5, PTAFR, CD4, POMC, NTRK1, TAC1, SLC6A5, OXTR, P2RX7, FA2H, H…	1.00442	0.000255044	32
T2	mast cell degranulation	Immune system	211	136	PRKCB, PRG2, PRG2, MBL2, CALCA, NPY, SYK, SGPP1, EPX, PBX1, CPAMD8, ADORA3, Olfr48, TACR1, HAVCR2, MAPK8, FN1, PCDHA6, ADCYAP1, SRC, TTF2, PLCG2, TRPM4, JAK3, RAB3D, NTF3, NTSR1, HRH2, INPP5D, BDKRB2, PLAT, PTPN9, ITK, CD4, POMC, GATA2, TAC1, MPV17, P2RX7, PRKCD, HMOX1, KIT, IL10, RAB27B, KNG1, VEGFA, RASGRP1, SPHK1, TLR2, LGALS2, CRH, CYSLTR1, XDH, TNF, INPPL1, LYN, LGALS9, ADRB2, EDNRB, VTN, RA…	-1.15029	0.000257879	33
T2	neutrophil recruitment	Immune system	224	133	CCL20, SYK, SGPP1, CD8A, IL12B, PROC, PLG, CPAMD8, ISG15, CD40LG, CXCR1, IFNAR1, SEPP1, FPR1, MAPK8, LTA, CXCL12, PCDHA6, ADCYAP1, SLC37A4, IL1B, FGF13, JAK3, CD44, HRH2, IRF3, SERPINC1, PTAFR, CD4, POMC, TAC1, TLR5, MMP9, CSF3R, NR6A1, IL10, SPI1, SOS1, SOS1, HSPB2, TICAM1, PECAM1, KNG1, S100A10, AHR, PLAU, PDE4D, OXR1, SPHK1, TLR2, LGALS2, LTB4R, XDH, NFATC3, TNF, NFKB1, STAT4, FFAR2, ADRB2, IT…	-1.02388	0.000261688	34
T2	fibrinolysis	Other	176	119	MMP13, PROC, OXT, BHLHA15, PLG, PBX1, Olfr48, SERPING1, TACR1, IFNAR1, APOH, SEPP1, CPA6, MMP14, NGFR, IL1B, FGF13, Clec3b, CPB1, TTF2, HRH2, ADAMTSL1, HPN, PLAT, SERPINC1, POMC, GAPDH, TFPI, TAC1, MMP9, F8, ANGPTL5, ANXA2, IL10, SPI1, SOS1, SOS1, KNG1, S100A10, COL18A1, CNTN1, PLAU, ANGPT2, VEGFA, KCNAB2, A4GALT, SHBG, AGTR1, PER2, TNF, EPX, EPX, MMP15, F2RL2, XPNPEP1, MFI2, FGG, VTN, LRP2, HABP…	-1.09308	0.00029645	35
T2	gastrointestinal function	Other	51	30	CALCA, HTR4, NPY, OXT, PBX1, CPAMD8, PPYR1, TACR1, Lyz1, ADCYAP1, TAC1, KIT, PNOC, CCKAR, KNG1, SLC6A4, CRH, OPRD1, PTGS2, EDNRB, NPPC, IGF1, OPRM1, HCRT, IAPP, RIPK2, KCNK3, EDN1, COPA, TRH	-1.44661	0.000299321	36
T2	myometrium relaxation	Other	10	7	CALCA, GNAS, NR1I2, PTGER2, PTGER2, CRH, HSPB6	1.659	0.000301041	37
T2	immune system function	Immune system	440	292	MBL2, PRG2, PRG2, CALCA, TNFRSF21, NPY, TNFRSF14, RORC, SYK, SGPP1, CD8A, IL12B, ARHGEF1, STRA13, OXT, BHLHA15, PBX1, CPAMD8, Olfr48, UTS2D, PLCB3, ISG15, CD40LG, IL2RG, HLA-E, NR1I2, TACR1, IFNAR1, IFNAR1, HAVCR2, AHRR, SEPP1, POU2AF1, MAPK8, Lyz1, MMP14, LTA, NR1H3, CLU, CXCL12, PCDHA6, ADCYAP1, IL1B, GPBAR1, MC1R, SRC, TTF2, PTPN2, PLCG2, ZAP70, JAK3, DBI, CD44, SH2D1A, INPP5D, HPR, NPRL3, IGF…	-1.06751	0.000303104	38
T2	cartilage homeostasis	Other	59	43	COL10A1, CALCA, LTBP2, MMP13, PLG, GLMN, GREM1, IL1B, FGF13, HMGA1, CRLF1, MATN3, CD44, RSPO1, TAC1, COL2A1, MMP9, WNT11, IL10, SOS1, PIGF, TNF, PRG4, PTGS2, PLOD3, TRPV4, ADAMTS5, IGF1, ITGA1, HSPG2, ACVR1, TNFRSF11B, FRZB, CTNNB1, BMP2, COMP, SIRT1, BMP7, CLGN, CTGF, PTN, WNT5A, HIF1A	-1.05224	0.00031403	39
T2	monocyte chemotaxis	Immune system	123	75	PRKCB, CALCA, NPY, CCL13, SGPP1, PROC, PLG, CPAMD8, CXCR1, FLT1, GREM1, FN1, CXCL12, IL1B, SRC, TTF2, SLC25A16, CCR8, AIMP1, CD4, POMC, TAC1, HMOX1, PNOC, SOS1, PECAM1, DPP4, PLAU, PIGF, ANGPT2, VEGFA, LGALS2, CYSLTR1, TNF, TRPC6, LCAT, SHH, XPNPEP1, MYBBP1A, SMAD3, RPS19, CELA2A, ABCB6, ALCAM, C4B, F2R, CCL3, LGALS1, WIPF2, PLA2G7, PPARA, ACVR1, PLA2G4A, TNFRSF11B, ITGB1, C5, WAS, EGF, SCG2, RIP…	-1.15198	0.000333303	40
T2	B-cell response	Immune system	179	94	RNF7, PRG2, TNFRSF21, TNFRSF14, HSP90AA1, SGPP1, CD8A, CPAMD8, Olfr48, CD40LG, POU2AF1, Lyz1, UCP2, CXCL12, TLR7, PTGER2, SLC25A16, SH2D1A, INPP5D, VAV1, CD274, CD4, POMC, GAPDH, PRKCD, THY1, F8, TGM2, IL10, TNFRSF9, SPI1, SOS1, TLR2, ITGB3, CD40, TNF, LYN, EPX, CCR7, CLOCK, ITGAL, HSPB6, TNFSF13B, XPNPEP1, MYD88, FASLG, IRF9, BCL6, TNFSF13, ADA, CELA2A, IL21R, IL6ST, ABCB6, IGF1, IL4R, PNP, MMAB…	-1.19712	0.000347092	41
T2	thymus maturation	Immune system	19	13	SYK, CD8A, PBX1, IL2RG, CD4, THYN1, KIT, PNOC, LCK, DPP4, LGALS1, PTPN14, NOTCH1	1.20911	0.000371914	42
T2	smooth muscle contraction	Other	224	176	PRKCE, PRKCB, PRG2, CALCA, HTR4, NPY, SYK, SNAP25, MYLPF, OXT, Olfr48, PPYR1, ACTG1, TACR1, IFNAR1, SMTNL1, MAPK8, PDE3B, PTHLH, PTGER2, PCDHA6, ADCYAP1, IL1B, TLR7, TTF2, TRPM4, PTGER2, NTSR1, ACTN1, BDKRB2, SMTN, CASR, AKR1B10, ANO1, TRPC4, TAC1, OXTR, PRKCD, HMOX1, PCDHA4, PNOC, PAWR, MYH11, IL10, RNASEH2A, GNA11, CCKAR, PXDN, GNRHR, SOS1, HSPB2, KNG1, MYLK4, KCNH2, PDE4D, GPR182, VEGFA, MBNL1…	-1.15904	0.000390812	43
T2	REM sleep	Other	65	42	PRG2, NPY, KCNK9, OXT, PBX1, CPAMD8, IFNAR1, HTR1B, LTA, ADCYAP1, IL1B, NTF3, POMC, TAC1, PCDHA4, SOS1, SLC6A3, DDR1, OPRL1, HTR1A, CD40, CRH, TNF, OPRD1, HTR7, ABCB6, NANOS1, IGF1, HNMT, MAOA, ADORA1, ADRB1, HCRT, HTR2A, HRH3, RIPK2, APOE, DRD2, CHRM2, MAPKAP1, NAMPT, GRIK3	-1.3565	0.000395195	44
T2	gastrointestinal motility	Other	118	75	CALCA, HTR4, NPY, GALR1, OXT, PBX1, CPAMD8, TACR1, IFNAR1, PTGER2, PCDHA6, ADCYAP1, IL1B, GPBAR1, PTGER2, NTF3, NTSR1, HRH2, TAC1, PCDHA4, KIT, PNOC, CCKAR, SOS1, TICAM1, SLC6A4, CRH, TNF, MUC5AC, OPRD1, HTR7, MYD88, PTGS2, EDNRB, EDNRB, ADM2, PPP1R14A, OPRK1, KITLG, NPPC, ADORA2B, NANOS1, ADRB3, F2R, PNP, PTGER3, KCNJ10, ADORA1, PENK, OPRM1, CRHR2, BDNF-AS, CCKBR, COMT, CALD1, APLNR, HCRT, CRHR1…	-1.236	0.000415984	45
T2	hemagglutination	Other	42	18	MBL2, FETUB, SGPP1, IL12B, FN1, TTF2, CTRB1, ADAMTSL1, SOS1, A4GALT, LGALS2, LGALS9, CACNA1A, EGFL7, LGALS1, SFTPA2, RHBG, ST3GAL3	-1.81111	0.00042008	46
T2	migrating myoelectric complexe	Other	38	23	CALCA, HTR4, NPY, HTR1D, CPAMD8, HTR1B, IL1B, NTF3, TAC1, MPV17, CCKAR, HTR1A, CRH, HTR7, NANOS1, ADRB3, PDYN, PNP, CCKBR, HCRT, HTR2A, RIPK2, ADM	-1.236	0.00043153	47
T2	T-cell recruitment	Other	93	43	CCL19, CCL20, SGPP1, CD8A, CXCR1, FLT1, SEPP1, PEMT, CXCL12, TTF2, CD44, CD4, MMP9, IL10, SOS1, DPP4, VEGFA, OXR1, TLR2, LTB4R, CD40, TNF, CCR7, ITGA4, CD99, MYD88, CXCR3, ABCB6, CCL3, ITGB2, CCBP2, ITGB1, CLSTN1, JUN, CXCR4, C5, STAT5B, KDR, PRKCQ, STAT5B, IL16, VCAM1, ALOX15B	-1.05273	0.000457338	48
T2	rosetting	Other	32	19	PIKFYVE, SYK, CD8A, SEPP1, FN1, SRC, TTF2, CD44, ADAMTSL1, CD4, POMC, SOS1, EGFL7, ITGB2, PENK, CP, PLCG1, SLC2A1, PPL	-1.50774	0.000461248	49
T2	ganglion neurotransmission	Synaptic processes	29	17	CALCA, NPY, HTR1D, CPAMD8, IFNAR1, CHRNA3, HRH2, POMC, TAC1, ADCY1, ADRB2, EDNRB, ADORA1, PENK, ADCY8, TACR3, AGXT	-1.30653	0.000517815	50
T2	eye movement	Other	133	81	NPY, FGF1, OXT, MCHR1, PBX1, CPAMD8, TNNT2, IFNAR1, HTR1B, NGFR, LTA, ADCYAP1, IL1B, ADCYAP1R1, NTF3, POMC, CHRFAM7A, TAC1, PCDHA4, IL10, SOS1, EGR1, SLC6A3, DDR1, ANKS1B, TLR2, HTR1A, CD40, CRH, RARB, TNF, EPX, CLOCK, SH2D3C, HTR2B, OPRD1, GRM2, XPNPEP1, HTR7, PTGS2, KCNA2, CACNA1A, ADA, ABCB6, NANOS1, IGF1, PTGDS, NT5E, PDYN, GHRHR, MAOA, ADK, ADORA1, OPRM1, ACVR1, CACNA1G, CYP21A2, GRM5, BDNF-…	-1.17211	0.000531923	51
T2	blood circulation	Circulatory system	417	307	PRKCB, CALCA, CALCRL, NPY, CYCS, FGF1, HSP90AA1, SGPP1, PROC, OXT, ANXA3, PLG, PBX1, CPAMD8, ADORA3, INHBA, TACR1, IFNAR1, HAVCR2, FLT1, AHRR, SEPP1, SEPP1, KCNAB2, PTGIR, HTR1B, TYR, Lyz1, ACE2, NGFR, PTHLH, FN1, PTGER2, CXCL12, ADCYAP1, IL1B, ESRRG, FGF13, TTF2, PTGER2, NTF3, HRH2, KLF2, VIPR1, HPR, NPRL3, BDKRB2, HPN, SLC2A4, CASR, PLAT, AKR1B10, SERPINC1, KCNK5, PTAFR, POMC, WT1, TYMP, ACTC1,…	-1.14124	0.00053393	52
T2	immunoreactivity	Immune system	503	363	METAP2, PRKCE, PRKCB, PRG2, MBL2, CALCA, S100B, NPY, GRHL1, CD68, FGF1, HSP90AA1, SYK, OTOR, CD8A, AQP4, SNAP25, HERC3, KCNK9, NPVF, OXT, LAMTOR2, CASP6, PLG, PBX1, CPAMD8, ADORA3, Olfr48, PPYR1, CTSL2, ST14, INHBA, CNOT3, ATF3, PTPRA, TACR1, IFNAR1, PRMT8, APOH, SEPP1, CEL, SYP, CPA6, HTR1B, FPR1, MAPK8, MMP14, NGFR, PEMT, CXCL12, ADCYAP1, OSBPL2, F11R, IL1B, GRIN2A, FGF13, PHLPP1, TLR7, TPH1, S…	-1.04994	0.000570404	53
T2	micturition	Excretory system	68	52	CALCA, S100B, HTR4, OXT, CPAMD8, TACR1, IFNAR1, PTGIR, PCDHA6, ADCYAP1, FGF13, TAC1, SLC6A5, PCDHA4, PNOC, GNRHR, KNG1, DDR1, AGTR1, HTR1A, CRH, PTGER1, OPRD1, PRKG1, HTR7, PTGS2, EDNRB, PDE4A, ADRA1D, ADRA1D, OPRK1, PDE5A, GRIN2C, TRPV4, PTGER3, ECE1, OPRM1, GRM5, CACNA1B, PPP1R9B, TRPV1, HCRT, SLC6A9, GRM1, HTR2A, TACR3, DRD2, EDN1, MAPK1, AGXT, GRIK3, TRH	-1.23009	0.000577458	54
T2	lymph node development	Immune system	18	12	CCL19, RORC, LTA, IL7R, CD4, LTBR, NFKB2, TNF, TNFSF11, KITLG, RELA, RELB	-1.24058	0.000587804	55
T2	hemolysis	Circulatory system	127	87	RTKN2, MBL2, S100B, PLG, SERPING1, AQP3, FLT1, Lyz1, FN1, CLU, BCMO1, TTF2, CFP, CTRB1, HPR, ASAH2, SERPINC1, CD4, POMC, NKX3-1, P2RX7, HMOX1, F8, KIT, C1QA, ADAMTS13, E2F8, TF, SPI1, FCGBP, SOS1, KEL, A4GALT, PFN1, XDH, TNF, EPX, ABL1, HBZ, CAV1, XPNPEP1, VTN, PFDN1, ACE, EGFL7, PNPLA2, ADA, PAPPA, ABCB6, Gusr, PDIA3, C4B, C4B, LGALS1, SLC4A1, CALR, ACVR1, ITPA, ANXA5, UBL4A, CP, C2, GLRX, FAM11…	-1.24926	0.000593507	56
T2	colorectal motility	Excretory system	74	49	CALCA, HTR4, NPY, FGFR4, OXT, CPAMD8, PPYR1, GRM8, IFNAR1, ADCYAP1, IL1B, GPBAR1, NTF3, POMC, TAC1, MPV17, PNOC, CCKAR, DDR1, SLC6A4, PTGFR, CRH, HTR2B, ADRB2, OPRD1, PTGS2, PTGS1, F13A1, NPPC, ADORA2B, NANOS1, ADRB3, PNP, ADORA1, CRHR2, BDNF-AS, CCKBR, HCRT, CRHR1, KLB, ADORA2A, RIPK2, KCNMA1, DRD2, ARRB2, CFTR, COPA, NR3C2, TRH	-1.236	0.000600479	57
T2	immune evasion	Immune system	113	69	TNFRSF21, TNFRSF14, SGPP1, CD8A, PROC, PLG, CTSL2, CTSL2, EPCAM, ISG15, CD40LG, SKAP1, PEMT, NDRG1, VIPR1, AIMP1, GP5, CD274, CD4, POMC, TNFSF10, IL10, IDO1, IL22RA2, CNTN1, SOCS1, VEGFA, OXR1, TLR2, CD40, TNF, PDIA6, PTGS2, FASLG, ARG2, EGFL7, STAT3, NT5E, EBAG9, LGALS1, STAT1, SEC14L2, NPM1, CADM1, CFLAR, CALR, ACVR1, TSPAN2, JAK2, CD200, JUN, CXCR4, P4HB, TLR9, SCIN, ALK, GAS1, STAT5B, CTSS, S…	-1.19712	0.000603578	58
T2	uterine activity	Other	25	19	CALCA, OXT, CPAMD8, IFNAR1, PTHLH, IL1B, OXTR, IL10, SOS1, PTGFR, PIGF, CRH, TNF, PTGS2, EGFR, MME, PTGIS, EGF, EDN1	-1.31531	0.000629018	59
T2	neuronal activity	Nervous system	381	293	PRKCE, PRKCB, CALCA, MBD5, S100B, HTR4, NPY, OTX1, DISC1, FGF1, SGPP1, GALR2, AQP4, NPVF, PROC, GALR1, OXT, PLG, PBX1, CPAMD8, ADORA3, MAP4K2, ADARB2, KCNIP3, PTPRA, TACR1, IFNAR1, DNM3, SYP, STK24, HTR6, HTR1B, NPC1, GNB5, UCP2, CXCL12, PCDHA6, ADCYAP1, IL1B, FGF13, TPH1, SLC12A2, DRD4, TTF2, ADCYAP1R1, NTF3, OPN4, NTSR1, HRH2, KCNQ2, VIPR1, GFRA1, BDKRB2, PLAT, CYP19A1, AKR1B10, SSTR5, POMC, CH…	-1.08795	0.000634908	60
T2	cytokine production	Immune system	845	514	ZCCHC11, PRKCB, PRG2, PRG2, MBL2, CALCA, MBD5, S100B, NFAT5, TNFRSF21, NPY, FOXJ1, NFKBID, TNFRSF14, BFSP1, RORC, DISC1, HSP90AA1, SYK, SGPP1, CD8A, IL12B, PROC, OXT, GADD45A, CARD11, PLG, GZMA, PBX1, CPAMD8, ITGB4, SERPING1, RAG2, PLCB3, ABCC1, CD40LG, ATF3, HSF1, HLA-E, TACR1, IFNAR1, HAVCR2, FLT1, APOH, SEPP1, PTPN11, MAPK8, Lyz1, PRDM1, CLEC4M, FN1, PTGER2, CLU, CXCL12, PCDHA6, RAG1, ADCYAP1,…	-1.04994	0.000635544	61
T2	HCO(3)(-) transport	Transport	116	80	PRKCE, RNF7, CALCA, HTR4, NPY, SLC26A6, CA4, PBX1, CPAMD8, SCTR, IFNAR1, PTHLH, ADCYAP1, IL1B, SLC12A2, PTGER2, CASR, TAC1, P2RX7, SLC4A4, CCKAR, SOS1, KNG1, DPP4, DDR1, Pde4dl1, BEST2, AGTR1, CRH, PTGER1, TNF, GUCY2C, HTR2B, ADRB2, SLC9A3R2, STC1, SLC38A3, PTGS2, ACE, PTGS1, NPRL2, ASIC1, PRKG2, PDZK1, PDE5A, TRPV4, ADRB3, SLC4A8, SLC8A1, PTGER3, KCNJ10, ADORA1, SLC4A1, SLC4A2, SLC9A3R1, SLC4A3,…	-1.07243	0.000696477	62
T2	neutrophil adhesion	Immune system	177	108	CALCA, RADIL, SYK, EPX, PROC, ARHGEF1, PLG, CXCR1, IFNAR1, SEPP1, FPR1, MAPK8, LTA, FN1, IL1B, SRC, TTF2, DBI, CD44, KLF2, ADAMTSL1, SERPINC1, GP1BA, PTAFR, POMC, TAC1, PRKCD, TNFSF10, TGM2, TF, IL10, SOS1, SOS1, EGR1, PECAM1, KNG1, ANGPT2, VEGFA, SPHK1, LGALS2, LTB4R, CYSLTR1, XDH, TNF, LYN, ABL1, ITGAL, PRKG1, CAV1, ITGA4, CD99, PTGS2, EDNRB, EDNRB, VTN, HBP1, FASLG, PDE4A, ACE, EGFL7, CELA2A, …	-1.07455	0.000711538	63
T2	leukocyte cell adhesion	Immune system	239	155	PRKCE, PRKCB, CALCA, S100B, NPY, HSP90AA1, SYK, SGPP1, PROC, PBX1, SERPING1, ESM1, CD40LG, TACR1, SEPP1, PTPN11, FPR1, MAPK8, PDE3B, FN1, F11R, IL1B, FGF13, MC1R, TTF2, CD44, SLC25A16, CYP2J2, BDKRB2, SERPINC1, GP1BA, CYSLTR2, PTAFR, CD4, TAC1, MMP9, HMOX1, THY1, ESAM, TNFSF10, ADAMTS13, HMMR, HPR, IL10, ST3GAL4, SOS1, PECAM1, KNG1, CNTN1, PLAU, ANGPT2, VEGFA, OXR1, SPHK1, TRAF6, ITGB3, LGALS2, L…	-1.1284	0.000755214	64
T2	fluid secretion	Transport	102	70	CALCA, HTR4, NPY, SLC26A6, AQP4, GALR1, CPAMD8, AQP3, SCTR, TACR1, IFNAR1, CLCN2, IL1B, FGF13, SLC12A2, CASR, CYP19A1, ANO1, TAC1, KCNN4, P2RX7, PRKCD, PCDHA4, KNG1, VEGFA, BEST2, AGTR1, TNF, GUCY2C, ADRB2, SLC12A1, AQP1, PTGS2, NFE2L1, BMP1, PTGS1, ASIC1, KCNQ1, PRKG2, PDE5A, TRPV4, CAPN2, IL4R, F2R, PNP, EGFR, PENK, SLC4A10, AHCYL1, CAPN1, MME, PASK, ABCC4, SLC9A1, HTR2A, EGF, RIPK2, TRPC1, E2F…	-1.0574	0.000819352	65
T2	calcium mobilization	Signaling molecules and interaction	630	420	PRKCE, PRKCB, PRG2, CALCA, CALCRL, NPY, CCL19, CD79A, VAV3, RGS8, AKT2, CCL20, CCL13, TNFRSF14, GPR55, ERBB3, SYK, GRAP2, CD8A, GALR2, NPVF, GALR1, OXT, MCHR1, PLG, PBX1, CPAMD8, ADORA3, Olfr48, PPYR1, UTS2D, PLCB3, CD40LG, G6PC, KCNIP3, CXCR1, TACR1, IFNAR1, CHRM5, GCGR, SEPP1, CEL, POU2AF1, PTPN11, HTR1B, FPR1, MAPK8, Lyz1, MMP14, SUCNR1, SKAP1, PTHLH, FN1, PTGER2, CXCL12, PCDHA6, ANK2, ADCYAP1…	-1.09308	0.00082316	66
T2	Th1 immune response	Immune system	80	42	SGPP1, CD8A, IL12B, PBX1, CTSL2, CD40LG, HAVCR2, APOH, LTA, ZBTB7A, CD4, MPL, IL10, TNFRSF9, MORC2, SOS1, SOCS1, OXR1, CD40, TNF, STAT4, LGALS9, XPNPEP1, ERBB2, STAT3, CXCR3, VDR, IL12RB2, STAT1, PPARA, ACVR1, CD200, TLR9, HSPA1B, Gm12141, MAP3K14, CD9, APOE, SOD1, RBM33, TLR3, IL2RA	-1.16534	0.000886441	67
T2	immunocompetence	Immune system	16	9	CD8A, PBX1, DBI, CD44, CD4, HPR, OXR1, TNF, FAM110A	1.20674	0.000924714	68
T2	T-cell response	Immune system	563	310	PRG2, CALCA, TNFRSF21, NPY, MAP3K8, CCL19, GNAS, PTPN22, CYCS, TNFRSF14, SYK, CD8A, AQP4, IL12B, LGALS8, GADD45A, CARD11, PBX1, CPAMD8, Olfr48, FOXN1, CTSL2, CD40LG, HLA-E, IFNAR1, IFNAR1, HAVCR2, EZH1, APOH, TYR, MAPK8, Lyz1, PRDM1, ZP3, CLEC4M, SKAP1, PEMT, FN1, CXCL12, ADCYAP1, IL1B, TLR7, GPNMB, SRC, TTF2, PTPN2, ZAP70, NTRK3, CD44, SH2D1A, HRH2, VIPR1, IL7R, XCR1, AKR1B10, RC3H1, CD274, IRF7…	-1.06917	0.000925831	69
T2	peristalsis	Excretory system	60	40	CALCA, HTR4, GALR1, OXT, CPAMD8, TACR1, IFNAR1, GCGR, ADCYAP1, GPBAR1, BDKRB2, POMC, TAC1, PCDHA4, KIT, KNG1, SSTR2, SLC6A4, P2RX3, HTR2B, FFAR2, HTR7, OPRK1, SRF, PENK, OPRM1, SMAD4, CRHR2, BDNF-AS, TRPV1, CALD1, HCRT, TACR3, HRH3, RIPK2, HCN4, HCN2, EDN1, NUCB2, AGXT	-1.23678	0.000947689	70
T2	locomotor rhythm	Other	25	18	NPY, CPAMD8, IFNAR1, USP8, TAC1, PCDHA4, PNOC, SLC17A6, CRH, PER2, TNF, CLOCK, HTR7, GRIN2C, PGAP3, TRPV1, GRM1, S1PR5	1.15488	0.00094819	71
T2	opsinization	Other	63	38	MBL2, FETUB, SGPP1, PLG, Olfr48, APOH, Lyz1, LTA, PEMT, FN1, CFP, CD4, C1QA, ITGA5, LGALS2, CHD2, XPNPEP1, VTN, EGFL7, APOB, CELA2A, ABCB6, C4B, C4B, ITGB2, SLC4A1, CALR, C2, C2, C5, SFTPA2, SSB, LMLN, MASP1, S1PR5, MASP2, LDLR, APOE	-1.34954	0.000953161	72
T2	eating behavior	Digestive system	449	300	CALCA, MBD5, HTR4, NPY, GNAS, TNXB, FGF1, GPR55, SLC2A2, SGPP1, GALR2, NPVF, GALR1, OXT, MCHR1, PBX1, CPAMD8, Olfr48, PPYR1, CTSL2, MAP4K2, INHBA, CNOT3, ADARB2, G6PC, TACR1, IFNAR1, GCGR, PTPN11, HTR6, HTR1B, MAPK8, PDE3B, LTA, PTHLH, UCP2, CCDC80, ADD2, CXCL12, PCDHA6, ADCYAP1, IL1B, SDC3, GRIN2A, FGF13, MCHR2, TPH1, PTGER2, DBI, ADCYAP1R1, NTSR1, HRH2, SIM1, NHLH2, SREBF2, RXRA, NPRL3, QRFPR, …	-1.0389	0.000955036	73
T2	leukocyte recruitment	Immune system	231	136	CCL19, CCL20, HSP90AA1, SGPP1, CD8A, CD151, PROC, PLG, LECT2, ESM1, CD40LG, CXCR1, TACR1, SEPP1, FN1, CXCL12, PCDHA6, ADAM10, F11R, IL1B, FGF13, TTF2, CD44, HRH2, BDKRB2, SERPINC1, GP1BA, PTAFR, CD4, TAC1, P2RX7, MMP9, HMOX1, ESAM, PNOC, TNFSF10, IL10, TNFRSF9, SPI1, SOS1, PECAM1, KNG1, CNTN1, PLAU, VEGFA, OXR1, TLR2, ABP1, AGTR1, LGALS2, LTB4R, VEGFC, CD40, CRH, XDH, TNF, LYN, EPX, ADAM17, ADRB2…	-1.04337	0.00100062	74
T2	action potential amplitude	Synaptic processes	22	18	CALCA, SNAP25, OXT, CLU, CLCN2, HRH2, POMC, TAC1, DDR1, KCNB2, PFN1, XPNPEP1, OPRK1, ADRB3, KCNB1, PENK, ERC1, GRIK3	-1.64258	0.00101992	75
T2	penile erection	Other	87	66	CALCA, NPY, OXT, PBX1, CPAMD8, IFNAR1, NRTN, HTR1B, ADCYAP1, DRD4, HRH2, IGFBP3, CYP19A1, AKR1B10, POMC, TAC1, OXTR, HMOX1, PCDHA4, PNOC, GDF5, DRD3, DDR1, VEGFA, SPHK1, AGTR1, HTR1A, TNF, EPX, HTR2B, SHH, CAV1, EDNRB, ACE, ERBB2, NPRL2, ADRA1D, APOB, PDE5A, SOD3, NPPC, ADORA2B, NANOS1, IGF1, MAOA, OPRM1, ANGPT1, ACVR1, BDNF-AS, MME, COMP, PDE3A, HTR2A, HMGCR, KCNMA1, DRD2, PARP1, RHOA, EDN1, MAP…	-1.17268	0.0010265	76
T2	sensory processing	Sensory system	44	32	CALCA, NPY, OXT, TACR1, IFNAR1, MAPK8, NPFFR2, ADCYAP1, GPNMB, GABRR1, TAC1, OXTR, PCDHA4, PNOC, SLC8A3, HTR1A, CRH, PTGER1, HTR7, ASIC1, NANOS1, PDYN, BDNF-AS, ADRA2A, HSPA1B, HCRT, HTR2A, RIPK2, EP300, MAPK14, GRIK3, TRH	-1.03823	0.00103473	77
T2	bone resorption	Other	444	322	ACVR2A, CALCA, GNAS, FGF1, GPR55, FETUB, SYK, SGPP1, CLDN18, CD8A, MMP13, SNX10, MGP, NOX4, OXT, PLG, PBX1, CPAMD8, LECT2, CTSL2, ATP6V0D2, INHBA, SYT7, SEMA3B, CD40LG, NR1I2, CXCR1, TACR1, IFNAR1, BMP3, CLIC5, GGT1, MAPK8, POSTN, PRDM1, MMP14, LTA, PTHLH, FHL2, GREM1, FN1, PTGER2, PCDHA6, ATP6AP1, ADCYAP1, IL1B, FGF13, PHEX, GPNMB, SRC, TTF2, PTPN2, PLCG2, PTGER2, DNM2, CD44, HRH2, INPP5D, ZBTB7…	-1.04401	0.00106538	78
T2	mammary gland blood flow	Other	9	6	CALCA, OXT, CPAMD8, PTHLH, VEGFA, IGF1	-1.41223	0.00111385	79
T2	gastric motility	Digestive system	76	46	CALCA, HTR4, NPY, OXT, CPAMD8, SCTR, TACR1, IFNAR1, CXCL12, ADCYAP1, IL1B, NTF3, HRH2, POMC, TAC1, MPV17, OXTR, PNOC, DRD3, CCKAR, KNG1, HTR1A, CRH, PTGER1, TNF, SH2D3C, HTR7, NPPC, PNP, OPRM1, GLP2R, CRHR2, TRPV1, ADRA2A, HCRT, IAPP, KDR, RIPK2, RCN3, APOE, DRD2, EDN1, AGXT, COPA, TRH, HEBP1	-1.09308	0.00112744	80
T2	artery blood flow	Circulatory system	86	59	CALCA, NPY, OXT, CPAMD8, IFNAR1, FN1, ADCYAP1, FGF13, TTF2, HRH2, VIPR1, BDKRB2, SGCA, NELL1, PLAT, POMC, TAC1, MPV17, MMP9, PCDHA4, PNOC, KNG1, PLAU, VEGFA, CALCB, IGFBP7, CRH, TNF, ADAM17, CAV1, GUSB, ACE, PCNA, EGFL7, PDE5A, NPPC, TRPV4, NANOS1, CRCP, SERPIND1, ECE1, PPARA, PPARG, TNFRSF11B, ANXA5, PPP1R9B, PROS1, HMGCR, MAPK14, PRKCA, MMP2, EDN1, FGF8, HOOK1, AGXT, ADM, TRH, TBXA2R, EDN2	-1.33047	0.00113879	81
T2	monocyte recruitment	Immune system	139	85	CCL20, FGF1, SGPP1, SEMA3B, CD40LG, CXCR1, FLT1, SEPP1, ATF7IP, MAPK8, UCP2, FN1, CXCL12, PCDHA6, ADAM10, F11R, IL1B, FGF13, CD44, ADAMTSL1, AKR1B10, CD4, HMOX1, ESAM, LIPI, IL10, TNFRSF9, SOS1, SOS1, KNG1, PLAU, PIGF, VEGFA, OXR1, TRAF6, AGTR1, LTB4R, CD40, TNF, LPAR1, ITGA4, MYD88, PTGS2, RTN3, ACE, PANX1, IL6ST, ALCAM, CCL3, GCNT1, ITGB2, JAG2, ABCA1, NR4A3, PPARA, PPARG, ACVR1, LCP1, S1PR3, N…	-1.15198	0.00118096	82
T2	AMP metabolism	Energy metabolism	8	6	OXT, CPAMD8, IFNAR1, TTF2, PDE4D, PDE4A	-1.94344	0.00123339	83
T2	degranulation	Other	401	245	PRKCE, PRKCB, PRG2, PRG2, CALCA, HTR4, MAP3K8, CCL13, TNFRSF14, PIKFYVE, SYK, SGPP1, GRAP2, CD8A, EPX, PLG, CPAMD8, ADORA3, Olfr48, PLCB3, HLA-E, CXCR1, TACR1, STAM2, HAVCR2, SEPP1, ATF7IP, FPR1, MAPK8, Lyz1, LTA, NDRG1, FN1, PTGER2, CXCL12, ADCYAP1, IL1B, PPP3CC, DGKZ, SRC, TTF2, PLCG2, TRPM4, RAB3D, SLC25A16, MALT1, INPP5D, CTRB1, BDKRB2, VAV1, SLC2A4, PLAT, SERPINC1, CD274, PTAFR, KAL1, CD4, G…	-1.09724	0.0013475	84
T2	thermoregulation	Other	190	112	MBL2, CALCA, NPY, HSP90AA1, CD8A, OXT, PBX1, CPAMD8, ADORA3, AQP3, TACR1, IFNAR1, UCP2, ADCYAP1, IL1B, PTGER2, HRH2, CD4, SLC25A25, POMC, TAC1, MPV17, OXTR, THRA, PCDHA4, PNOC, TNFSF10, IL10, ADRA2C, DRD3, CCKAR, SOS1, KNG1, SLC6A3, DDR1, OPRL1, AGTR1, HTR1A, CRH, TNF, EPX, CLOCK, ADAM17, OPRD1, TNFSF11, DGAT1, XPNPEP1, HTR7, PTGS2, HBP1, SMAD3, PTGS1, UCP3, CEBPB, OPRK1, NPPC, TRPV4, NANOS1, ADR…	-1.04653	0.00134864	85
T2	arterial relaxation	Circulatory system	57	46	CALCA, HSP90AA1, CPAMD8, IFNAR1, PDE3B, PTHLH, FHL2, IL1B, TTF2, HRH2, PTAFR, TAC1, MPV17, MMP9, HMOX1, PCDHA4, KNG1, DDR1, VEGFA, Pde4dl1, AGTR1, THBS1, PDE4A, ACE, CAMK2G, PTGS1, OPRK1, CELA2A, NPPC, ADRB3, KCNB1, CRCP, HSD11B2, JAK2, MB, TRPV1, ADRB1, PDE3A, MYLK, SOD1, MMP2, DRD2, EDN1, AGXT, ADM, AKT1	-1.20095	0.00141073	86
T2	defecation	Excretory system	47	33	HTR4, NPY, ASIC2, NPVF, CPAMD8, TACR1, IFNAR1, PCDHA6, GPBAR1, GABRR1, VAV1, TAC1, MPV17, PCDHA4, SNCA, ABP1, HTR1A, CRH, ISYNA1, CALU, ADORA1, HERPUD1, EGFR, PENK, CRHR2, FERMT2, NEK4, CRHR1, RIPK2, PSMD4, TRPM7, TRH, TRPM3	-1.03363	0.00141291	87
T2	neutrophil activation	Immune system	162	100	PRKCB, PRG2, CALCA, SYK, SGPP1, PROC, PLG, ADORA3, SERPING1, CD40LG, CXCR1, SEPP1, FPR1, CLEC4M, PCDHA6, IL1B, SRC, TTF2, PLCG2, HRH2, ACTN1, VAV1, PLAT, SERPINC1, PTAFR, CD4, TAC1, TLR5, MMP9, HMOX1, CSF3R, IL10, SPI1, SOS1, PECAM1, CNTN1, PLAU, ANPEP, SPHK1, TLR2, A4GALT, AGTR1, LGALS2, XDH, TNF, LYN, FFAR2, XPNPEP1, PTGS2, HBP1, FASLG, PDE4A, AMBP, STAT3, CELA2A, IGF1, F2R, CCL3, ITGB2, PENK, …	-1.13452	0.001471	88
T2	artery dilation	Circulatory system	74	55	CALCA, MMP13, CPAMD8, TACR1, IFNAR1, MAPK8, PTGER2, ADCYAP1, ADCYAP1R1, BDKRB2, PLAT, POMC, TAC1, MMP9, PNOC, HSPB2, KNG1, PLAU, DDR1, VEGFA, AGTR1, XDH, TNF, EPX, ADRB2, CAV1, PTGS2, EDNRB, ACE, OPRK1, CELA2A, TRPV4, NANOS1, PDYN, F2R, ADORA1, PENK, TGFB2, PPARG, ACVR1, TNFRSF11B, MME, ESR2, ADRB1, HSPA1B, ADORA2A, CTSS, CAT, SOD1, MMP2, EDN1, MAPK1, AGXT, ADM, EREG	-1.17211	0.00149364	89
T2	acid secretion	Digestive system	156	100	PRKCE, RNF7, CALCA, NPY, FGF1, SNAP25, GALR1, CA4, CPAMD8, IFNAR1, CLIC5, PEMT, PTGER2, CLCN2, ADCYAP1, IL1B, SLC12A2, SRC, TTF2, ADCYAP1R1, NTSR1, HRH2, INPP5D, VIPR1, CASR, POMC, CLCN7, NTRK1, TAC1, PCDHA4, SLC12A6, RAB27B, CCKAR, SOS1, KNG1, SSTR2, PTK2B, CRH, STX3, SLC12A7, TNF, SHH, PRKG1, PTGS2, EDNRB, EZR, PDE4A, CAMK2G, PTGS1, PTH1R, KCNQ1, GPR19, HVCN1, IGF1, F2R, HNMT, PTGER3, KCNJ10, A…	-1.20888	0.00159696	90
T2	saliva secretion	Digestive system	49	29	CALCA, NPY, CPAMD8, TACR1, IFNAR1, CHRM5, Lyz1, FN1, PCDHA6, SLC12A2, DBI, ANO1, TRPV5, TAC1, P2RX7, PCDHA4, VEGFA, AQP1, PTGS2, ACE, TRPV1, ADRB1, SLC9A1, RIPK2, AGXT, CHRM2, CA2, TRH, TLR3	-1.15131	0.0015985	91
T2	endochondral ossification	Other	137	115	COL10A1, CALCA, CSGALNACT1, SGPP1, OTOR, MMP13, MGP, TCP1, WISP1, BMP3, FLT1, TWIST1, PTHLH, DLX6, FN1, SDC3, FGF13, TNMD, RUNX3, IHH, NELL1, CHERP, IGFBP5, COL2A1, MMP9, ATF4, THRA, GDF5, GDF2, HOXA2, RNASEH2A, TNS3, CARM1, COL18A1, MEF2C, PIGF, VEGFA, MSTN, GPC6, TNF, EPX, PRKG1, STC1, PTGS2, THBS1, PHOSPHO1, BMP5, DLK1, HBP1, EPAS1, NPRL2, CEBPB, ADAMTS9, PTH1R, PRKG2, KITLG, CHDH, DLK1, BAG1,…	-1.1135	0.00164576	92
T2	natural killer cell activation	Immune system	114	54	NPY, VAV3, HSP90AA1, CD8A, CD40LG, HLA-E, PTPN11, LTA, TLR7, PLCG2, SH2D1A, HRH2, VAV1, CD274, KAL1, CD4, KIT, LCK, IL10, TNFRSF9, VAV2, SOS1, OXR1, TLR2, ITGB3, CD40, TNF, CBL, ABL1, STAT4, HBP1, CD81, CRK, HMBOX1, STAT1, BTK, BCL10, ACVR1, IRAK1, FYN, TLR9, HSPA1B, ADORA2A, BAG6, PRKCQ, MAPK1, MAPK1, HLTF, HSP90B1, IFIH1, PTPN6, RAP1A, CD226, TLR3	1.02807	0.00168539	93
T2	ion transport	Transport	211	150	PRG2, CALCA, WFS1, HTR4, NPY, SGPP1, AQP4, NPVF, GALR1, OXT, CA4, PBX1, CPAMD8, ITGB4, PRSS8, TACR1, IFNAR1, PTHLH, CLIC3, UCP2, PTGER2, CXCL12, ADCYAP1, IL1B, SLC12A2, TTF2, PTGER2, NTF3, HRH2, CYP2J2, BDKRB2, SLC12A5, CASR, ANO1, PTAFR, CD4, PDZD3, NTRK1, TAC1, MPV17, P2RX7, PNOC, LCK, IL10, SLC4A4, UNC93B1, SOS1, KNG1, DPP4, KEL, TRAF6, Pde4dl1, AGTR1, SLC12A7, TNF, CBL, GUCY2C, HTR2B, ADRB2, …	-1.09308	0.00169244	94
T2	macrophage chemotaxis	Immune system	86	58	NPY, SGPP1, IL12B, CPAMD8, FLT1, MAPK8, CLU, IL1B, TLR7, CD44, NTF3, AIMP1, VAV1, NTRK1, TAC1, HMMR, SOS1, PLAU, PIGF, ANGPT2, VEGFA, TLR2, VEGFC, PTK2B, TNF, LYN, STC1, PRKCZ, PFDN1, HBP1, RPS19, IL6ST, CNTFR, IGF1, CCL3, ITGB2, ABCA1, PPARG, ANGPT1, ACVR1, BDNF-AS, CNTF, CLSTN1, P2RY12, C5, RAC1, SFTPA2, WAS, SCG2, LEPROT, P2RX1, PIK3CG, SEMA7A, SETD6, MAPK1, MAPK1, ROCK1, CSF1	-1.15198	0.00170118	95
T2	ileum contraction	Digestive system	25	17	HTR4, CPAMD8, TACR1, FPR1, BDKRB2, TAC1, KNG1, DDR1, HTR7, PTGS2, ACE, OPRK1, NPPC, ABCB6, CRHR2, HTR2A, RIPK2	-1.2377	0.00172239	96
T2	follicle-stimulating hormone secretion	Endocrine system	33	16	NPY, GNAS, NPVF, PBX1, CPAMD8, INHBA, ADCYAP1, CYP19A1, POMC, GDF9, CRH, IGF1, BMP2, BMP7, EDN1, EREG	1.88165	0.00176906	97
T2	B-cell activation	Immune system	238	142	PRKCB, TNFRSF21, CD79A, PTPN22, FGF1, SYK, SGPP1, CD8A, IL12B, STRA13, CARD11, CASP6, PBX1, CD53, CD40LG, POU2AF1, PTPN11, MAPK8, LTA, CXCL12, IL1B, TLR7, ST3GAL1, SRC, PLCG2, ZAP70, CD44, SLC25A16, INPP5D, PIK3AP1, VAV1, CD274, CD4, GAPDH, CXCR5, PRKCD, C1QA, IL10, SPI1, SPI1, PADI2, SOS1, PECAM1, SIGLEC1, IKZF1, TRAF6, TLR2, CD83, IRF4, CD40, TNF, INPPL1, CBL, LYN, PLEKHA2, EPX, CCR7, STAT4, BA…	-1.01694	0.00183663	98
T2	lymphocyte proliferation	Immune system	290	186	PRKCB, RNF7, PRG2, CALCA, NPY, GNAS, CYCS, TNFRSF14, CD8A, IL12B, PBX1, CPAMD8, CTSL2, INHBA, CD40LG, IL2RG, TACR1, HAVCR2, Lyz1, PTHLH, PEMT, FN1, ANK2, ADCYAP1, IL1B, JAK3, CD44, MALT1, SH2D1A, HRH2, EPHA3, HPR, VAV1, IL7R, CD274, ITK, CD4, POMC, TAC1, COL2A1, KCNN4, P2RX7, MMP9, F8, TNFSF10, ANXA2, HPR, LCK, IL10, CTRL, TNFRSF9, IDO1, MYO18A, SOS1, KNG1, DPP4, TINAGL1, VEGFA, IKZF1, HTR1A, CD4…	1.00045	0.0018666	99
T2	immune system activation	Immune system	183	100	PRKCB, MBL2, CCL20, DISC1, HSP90AA1, SYK, CD8A, IL12B, PBX1, CD40LG, HSF1, TYR, FPR1, CLEC4M, PCDHA6, IL1B, TLR7, IRF3, IL7R, CD274, PTAFR, CD4, CARD9, CHRFAM7A, MPV17, COL4A3BP, TGM2, LCK, IL10, CH25H, IDO1, SOS1, AHR, SLC6A3, SLC6A4, SOCS1, VEGFA, OXR1, TLR2, CD40, CRH, AIF1, TNF, ABL1, CCR7, XPNPEP1, MYD88, PTGS2, IKBKE, DLL4, HBP1, FASLG, ACE, STAT3, ABCB6, IGF1, CCL3, HDAC11, TBK1, ITGB2, AD…	-1.02388	0.00192487	100
T2	bone remodeling	Other	316	215	CALCA, NPY, GNAS, TNFRSF14, FETUB, SGPP1, MMP13, OXT, PBX1, CTSL2, ATP6V0D2, INHBA, KLF10, SYT7, NOG, WISP1, SEPP1, POSTN, WISP2, MMP14, TWIST1, PTHLH, GREM1, NR1H3, FN1, PTGER2, CXCL12, PCDHA6, IL1B, FGF13, SRC, PTGER2, RSPO1, BBS9, FGFBP1, IHH, IGFBP3, CASR, PLAT, CYP19A1, AKR1B10, CHERP, POMC, DIO2, IGFBP5, TAC1, BIRC5, COL2A1, P2RX7, MMP9, ATF4, THRA, PCDHA4, LRP5, TNFSF10, TGM2, IL10, NFKB2,…	-1.02525	0.00196699	101
T2	peripheral nerve function	Nervous system	168	113	PRKCB, CALCA, HTR4, NPY, GNAS, TNXB, AQP4, OXT, PBX1, CPAMD8, ABCC1, TACR1, IFNAR1, ACE2, NGFR, LITAF, UCP2, CLU, PCDHA6, ADCYAP1, IL1B, FGF13, NTF3, POMC, TAC1, MPV17, FA2H, PNOC, DRD3, SOS1, SOS1, KNG1, DDR1, VEGFA, AGTR1, HTR1A, CRH, PTGER1, TRPM5, TNF, P2RX3, EPX, ADRB2, SHH, HTR7, PTGS2, EDNRB, EDNRB, ADM2, ACE, ERBB2, ADRA1D, ADRA1D, KCNQ1, OPRK1, PDE5A, NPPC, GRIN2C, NANOS1, ADRB3, IGF1, C…	-1.08986	0.00202056	102
T2	sensory perception	Sensory system	20	14	CPAMD8, KCNIP3, Lyz1, TAC1, PCDHA4, VEGFA, TNF, CSRP3, CHD2, SLC12A1, ASIC1, LPAR5, STIM1, AFF2	-1.47926	0.00210757	103
T2	capillary growth	Other	30	27	NPY, FGF1, NDP, FLT1, FN1, FGF13, TAC1, RNASEH2A, COL18A1, PLAU, PIGF, ANGPT2, VEGFA, AGTR1, TNF, EPX, EPAS1, ACE, STAT3, ADAMTS5, CALR, ANGPT1, RGS5, KDR, MAPK1, HIF1A, AKT1	-1.02525	0.00213658	104
T2	sleep	Other	277	180	CALCA, MBD5, NPY, DISC1, FGF1, KCNK9, OXT, HTR1D, MCHR1, PBX1, CPAMD8, ADORA3, TACR1, IFNAR1, GNB3, AHRR, HTR6, HTR1B, MAPK8, NGFR, LTA, PTGER2, ADCYAP1, IL1B, FGF13, TPH1, DRD4, PTGER2, DBI, ADCYAP1R1, B3GAT1, NTF3, OPN4, HRH2, CCNA2, CD4, POMC, CHRFAM7A, TAC1, MPV17, SLC6A5, FA2H, MMP9, PCDHA4, PNOC, IL10, SNCA, DRD3, CCKAR, SOS1, EGR1, SLC6A3, DDR1, SLC6A4, ANKS1B, OPRL1, TLR2, HTR1A, UBE3A, C…	-1.11863	0.0021612	105
T2	fluid transport	Transport	60	36	HTR4, NPY, AQP4, AQP7, PBX1, CPAMD8, AQP3, IFNAR1, IL1B, CASR, HMOX1, AQP8, SLC4A4, KNG1, VEGFA, GABRP, ADRB2, SLC9A3R2, AQP1, KCNQ1, PDE5A, ADORA2B, NANOS1, CAPN2, KCNJ10, SLC9A3R1, CAPN1, ACVR1, P2RY1, EGF, IGF2, EDN1, AGXT, CFTR, SHANK2, EREG	-1.0574	0.00216933	106
T2	lymphangiogenesis	Other	154	114	PPP3CB, CCL19, PPAP2B, HSP90AA1, SGPP1, OTOR, PLG, PBX1, FLT1, MAPK8, POSTN, MMP14, LTA, LITAF, FN1, CXCL12, IL1B, FGF13, SPRED1, SRC, PTGER2, CD44, CCBE1, FLT4, NELL1, IL7R, CD4, BIRC5, MMP9, GDF2, HPSE, ITGA5, SOS1, COL18A1, PIGF, EMILIN1, ANGPT2, VEGFA, SPHK1, AGTR1, VEGFC, PTGER1, TNF, NR2F1, EPX, SHH, NFATC1, LPAR1, CAV1, SIX1, PTGS2, THBS1, DLL4, SEMA3F, HBP1, FOXC1, ACE, ERBB2, SPRED2, NPR…	-1.10446	0.00233329	107
T2	lung blood flow	Circulatory system	62	46	PRKCE, CALCA, NPY, NQO1, HSP90AA1, CPAMD8, IFNAR1, ACE2, FGF13, TTF2, PLAT, PTAFR, TAC1, MPV17, BIRC5, IL10, KNG1, PLAU, GCH1, VEGFA, AGTR1, TNF, EDNRB, EDNRB, ADM2, PDE4A, ACE, PTGS1, PDE5A, SOD3, NANOS1, SLCO2A1, ANGPT1, C5, PTGIS, EGF, RIPK2, CAT, BMPR2, EDN1, ROCK1, AGXT, MAPKAP1, ST13, ADM, HOOK2	-1.17608	0.00237475	108
T2	neutrophil degranulation	Immune system	52	32	PRG2, GPR55, SYK, FPR1, MAPK8, FN1, SRC, PLCG2, PLAT, SPI1, SOS1, SOS1, AHR, VEGFA, SPHK1, LGALS2, LTB4R, PTK2B, TNF, PRKG1, ACE, ITGB2, ACVR1, C5, CSF3, ADORA2A, RAC2, ANXA1, MAPK14, MAPK11, PLAA, ARRB1	-1.19087	0.00247391	109
T2	mucosal barrier	Transport	67	42	IFNAR1, CLDN4, FPR1, CLU, CLCN2, FGF13, PTGER2, HRH2, RSPO1, CD4, TAC1, IL10, SOS1, SOS1, SLC6A4, VEGFA, TLR2, LGALS2, CRH, TNF, GUCY2C, C1GALT1, EDNRB, PTGS1, TNFSF13, TFF3, OCLN, GJA3, VDR, GLS2, EGFR, PARP2, ITGB1, CXCR4, PHB, ILK, EGF, MYLK, EDN1, FASN, HIF1A, TIFA	-1.15849	0.00247713	110
T2	tolerance induction	Other	118	71	PRG2, CYCS, CD8A, IL12B, CTSL2, CD40LG, HAVCR2, SEPP1, Lyz1, CLEC4M, JAK3, HPR, CD274, CD4, PRKCD, HMOX1, F8, HPR, IL10, IDO1, SOS1, SOS1, PLAU, TRAF6, TLR2, CD83, PTGER1, TNF, NFKB1, CBL, LYN, EPX, CCR7, LGALS9, TNFSF13B, MYD88, PTGS2, THBS1, CACNA1A, HBP1, FASLG, SMAD3, ERBB2, PDE5A, NFKBIA, FSCN1, MMAB, F9, SEC14L2, ACVR1, IRAK1, PTPRC, HSPA1B, Gm12141, HDAC5, BCL2L1, BCL2, AIRE, PRKCQ, APOE, …	-1.03767	0.00248235	111
T2	capillary blood flow	Circulatory system	32	20	CALCA, NPY, PROC, OXT, MMP14, PLAT, SERPINC1, PTAFR, HMOX1, AGTR1, TNF, EPX, EDNRB, ACE, NANOS1, HTR2A, KDR, RIPK2, EDN1, AGXT	-1.54793	0.00254523	112
T2	response to water	Other	8	5	AQP4, CPAMD8, AQP3, POMC, Gusr	1.43236	0.0025661	113
T2	B cell function	Immune system	137	89	PTPN22, CD8A, PBX1, CD40LG, IL2RG, IFNAR1, POU2AF1, IL1B, KLHL7, PLCG2, PIK3AP1, VAV1, SERPINC1, CD4, POMC, IKZF2, PRKCD, HMOX1, IL10, NFKB2, MAP3K7, SPI1, SOS1, PECAM1, AHR, DPP4, ZFAT, IKZF1, CD83, IRF4, CD40, TNF, LYN, ABL1, ADRB2, ITGAL, NFATC1, TNFSF11, TNFSF13B, IKZF3, MYD88, NUP98, POU2F2, BCL6, TNFSF13, STAT3, CD81, IGF2BP2, IRF8, IGF1, IL4R, FOXO1, PNP, BCL11A, CELSR1, ITGB2, BTK, BLNK, …	-1.02388	0.00261023	114
T2	parathyroid function	Endocrine system	9	6	PBX1, PTHLH, IL1B, CASR, SOS1, VDR	1.39271	0.00261521	115
T2	gastric emptying	Digestive system	114	67	CALCA, HTR4, NPY, OXT, SCTR, TACR1, IFNAR1, HTR1B, PTHLH, ADCYAP1, IL1B, FGF13, HRH2, POMC, TAC1, MPV17, OXTR, FA2H, HMOX1, PCDHA4, PNOC, DRD3, CCKAR, SOS1, DPP4, OPRL1, CRH, TNF, DGAT1, PTGS2, ADM2, NPR1, ASIC1, PDE5A, NPPC, NANOS1, ADRB3, PNP, CRCP, PMEL, OPRM1, TRHR, GLP2R, CRHR2, CCKBR, MME, JUN, ADRA2A, ADRB1, HCRT, CRHR1, IAPP, HTR2A, TACR3, KDR, EGF, RIPK2, SIRT1, LEPROT, RCN3, DRD2, SNCB,…	-1.14771	0.00265441	116
T2	Ca++ export	Transport	625	448	PRKCB, CALCA, S100B, HTR4, NPY, SSFA2, GNAS, CD79A, OMP, CYCS, AKT2, GPR55, SYK, SGPP1, CD8A, GALR2, HRC, RGS14, PROC, OXT, MCHR1, PLG, PBX1, CPAMD8, ADORA3, PPYR1, ST14, INHBA, PLCB3, ABCC1, NOG, KCNIP3, PTPRA, CXCR1, TACR1, IFNAR1, SLC24A2, GCGR, PNPLA8, JPH1, FLT1, SEPP1, PTPN11, OGN, FPR1, CAPN3, GNB5, ZP3, LTA, PTHLH, PTGER2, CLU, CXCL12, PCDHA6, ANK2, ADCYAP1, IL1B, FGF13, BOK, SLC24A1, CAS…	-1.0361	0.00277373	117
T2	thyroid function	Endocrine system	83	51	SLC16A2, CALCA, NPY, GNAS, OXT, MCHR1, PBX1, CPAMD8, INHBA, IFNAR1, IL1B, FGF13, CAPZB, HPN, HOPX, F8, THRA, TNS3, SOS1, VEGFA, CRH, TNF, PDE8B, LRP2, CACNA1A, GPX3, KCNQ1, IGF1, FGFR1, EGFR, STAT1, PDE8A, TRHR, ACVR1, TNFRSF11B, LAMA2, IGF1R, BDNF-AS, SLC5A5, PDE3A, KDR, EGF, DICER1, RAPGEF3, NMBR, MYOC, NAMPT, GNAQ, IYD, TRH, VWF	-1.12465	0.00296366	118
T2	macrophage activation	Immune system	334	214	PRKCE, CALCA, NPY, MAP3K8, HSP90AA1, ACYP2, SGPP1, CD8A, IL12B, PROC, PBX1, ADORA3, ST14, ABCC1, CD40LG, ATF3, PLA2G10, IFNAR1, HAVCR2, FLT1, PTPN11, ATF7IP, MAPK8, Lyz1, LTA, PEMT, UCP2, NR1H3, FN1, IL1B, SRC, SLC25A16, INPP5D, HPR, VAV1, PTAFR, CD4, POMC, LTBR, TAC1, KCNN4, P2RX7, CMPK2, HMOX1, C1QA, TNFSF10, ANXA2, TGM2, SFRP5, HPR, HPSE, IL10, HAVCR1, TNFRSF9, SNCA, SOS1, HSPB2, NR4A1, CNTN1,…	-1.10797	0.00298534	119
T2	tissue remodeling	Other	294	194	PRKCB, CALCA, LGR4, CD68, FGF1, SGPP1, CD8A, MMP13, CASP6, PLG, PBX1, CTSL2, ST14, INHBA, CD53, HOXA3, SEPP1, GLMN, FPR1, MAPK8, POSTN, MMP14, ACE2, FHL2, GREM1, FN1, CLU, CXCL12, IL1B, FGF13, Clec3b, TTF2, PTGER2, CD44, NTF3, PRSS23, HPR, BDKRB2, HPN, PLAT, AKR1B10, CD4, POMC, CDH2, IGFBP5, PRKCD, MMP9, HMOX1, MMP11, ANXA2, TGM2, TF, HPSE, IL10, SPI1, SOS1, SOS1, SOS1, EGR1, AHR, DPP4, B4GALT1, …	-1.05551	0.0029896	120
T2	osteoclast formation	Other	309	210	PRKCB, ACVR2A, CALCA, NPY, EGR2, HSP90AA1, GPR55, SGPP1, CD8A, SNX10, OXT, CPAMD8, INHBA, SEMA3B, CD40LG, NOG, GGT1, MAPK8, PRDM1, LTA, PTHLH, FHL2, FN1, PTGER2, CXCL12, PCDHA6, ATP6AP1, ADCYAP1, IL1B, FGF13, GPNMB, SRC, GPR68, PTGER2, MAFB, CD44, HRH2, ZBTB7A, CASR, PLAT, CD4, IGFBP5, NKX3-1, P2RX7, MMP9, THRA, PCDHA4, TNFSF10, ANXA2, STMN1, HPSE, IL10, TNFRSF9, MAP3K7, SPI1, SOS1, SOS1, EGR1, P…	-1.09308	0.00300939	121
T2	natriuresis	Other	103	75	CORIN, CALCA, NPY, OXT, PBX1, CPAMD8, PRSS8, IFNAR1, Lyz1, IL1B, SRC, PTGER2, HRH2, NPRL3, BDKRB2, SLC14A2, CASR, POMC, TAC1, OXTR, HMOX1, PNOC, DRD3, KNG1, DPP4, DDR1, GPR182, ANPEP, AGTR1, PTGER1, TNF, GUCY2C, SLC12A1, STC1, CAV1, PTGS2, EDNRB, EDNRB, ADM2, ACE, DRD5, NPRL2, NPR1, PDE5A, NPPC, NANOS1, IGF1, AVPR2, ADORA1, GNAI2, PPARA, ACVR1, NISCH, COMT, MME, TRPV1, PRLR, IAPP, KDR, EGF, SGK1,…	-1.15849	0.00314965	122
T2	viral transmission	Immune system	16	9	RNF7, CD8A, CLEC4M, PEMT, CD4, VEGFA, EGFL7, CCNK, CXCR4	1.21777	0.00317542	123
T2	muscle contraction	Other	191	151	PRKCE, PRKCB, CALCA, S100B, HTR4, NPY, DTNB, HSP90AA1, MYLPF, NPVF, OXT, CPAMD8, PPYR1, TNNT2, PLCB3, TACR1, IFNAR1, SMTNL1, NR5A2, PTHLH, TPM2, ADCYAP1, IL1B, CASQ1, PTGER2, DBI, MYBPC2, BDKRB2, SLC22A5, SLC2A4, PTAFR, CD4, POMC, TNNT1, TAC1, OXTR, MMP9, HMOX1, PCDHA4, PNOC, CKM, MYH11, SMYD1, UNC93B1, GNA11, CCKAR, SOS1, KNG1, VEGFA, AGTR1, PTGER1, TNF, GNAI3, SH2D3C, TRPC6, ADRB2, PRG4, HSPB6,…	-1.17875	0.00326039	124
T2	GTPase activity	Energy metabolism	32	29	CALCA, NPY, IQGAP2, NGEF, LAMTOR2, IFNAR1, DAB2IP, IL1B, NME2, TTF2, TTF2, GABRR1, PNOC, KNG1, RGS4, ELMOD2, ARFGAP3, SYNGAP1, RIC8B, SRGAP2, CDC42, EEF2, RAC1, RGS19, RIPK2, IQGAP1, RHOA, RAB11A, RGS14	1.0714	0.00328858	125
T2	Antibody-Dependent Enhancement	Signal Transduction	12	6	CD8A, GP5, CD4, C1QA, IL10, EGFL7	2.19539	0.00364123	126
T2	muscle relaxation	Other	119	94	CALCA, HTR4, NPY, GNAS, PBX1, CPAMD8, TACR1, SMTNL1, KCNAB2, PTGIR, SCN4A, PTHLH, PTGER2, TPM2, ADCYAP1, IL1B, TLR7, GPBAR1, CASQ1, PTGER2, HRH2, VIPR1, SMTN, CLCN1, TAC1, FA2H, HSPB2, KNG1, VEGFA, Pde4dl1, TNF, ADRB2, HSPB6, PRKG1, HTR7, PTGS2, EDNRB, PDE4A, ACTA2, ACE, ATP2B1, NPRL2, ADRA1D, AMBP, ASIC1, TNNC1, TNNC1, PDE5A, NPPC, ADORA2B, NANOS1, GJA3, ADRB3, P2RY6, F2R, SLC8A1, NCF1, PPARG, V…	-1.1094	0.00376087	127
T2	thymocyte proliferation	Immune system	71	47	CALCA, PBX1, INHBA, TACR1, IFNAR1, LTA, FN1, ADCYAP1, IL1B, CD44, IL7R, TAC1, BIRC5, KIT, LCK, IL10, SOS1, DPP4, SSTR2, RASGRP1, TNF, OPRD1, PTGS2, FASLG, EFNB1, KITLG, ADA, TFRC, IGF1, TWSG1, TGFB2, ACVR1, LAMA2, PTPRC, FYN, ITGB1, CXCR4, ADRB1, EIF4EBP1, BCL2, PKD1, PTEN, MAPK1, FASN, BMI1, TRH, IL2RA	-1.23251	0.0037986	128
T2	Glycan catabolism	Carbohydrate metabolism	41	26	MMP13, PLG, BMP3, FN1, IL1B, FGF13, MMP9, SOS1, TNF, PRKCZ, PTGS2, GUSB, TNFSF13, ACAN, CELA2A, IL6ST, ADAMTS5, IGF1, ADAM28, ADAMTS2, PPARG, ACVR1, MME, EIF2AK2, MMP2, CLGN	-1.10446	0.00388078	129
T2	innervation	Circulatory system	219	176	CALCA, MBD5, S100B, NFASC, NTM, NPY, FGF1, NPVF, OXT, HTR1D, PBX1, CPAMD8, NOG, POU4F1, TACR1, MATN2, IFNAR1, HTR6, NRTN, NGFR, FN1, ANK2, ADCYAP1, IL1B, FGF13, DRD4, GRID2, NTRK3, NTF3, FGFBP1, NELL1, PLAT, AKR1B10, CYP19A1, ROBO2, KAL1, POMC, LMNB2, NTRK1, CDH2, CHRFAM7A, TAC1, SLC6A5, SLC6A5, NKX3-1, THY1, PCDHA4, KIT, SEMA3D, SOS1, SOS1, KNG1, ALDH1A2, CNTN1, PLAU, DDR1, VEGFA, KCNJ2, HTR1A, …	-1.11476	0.00411116	130
T2	T-cell interaction	Immune system	57	33	CCL19, TNFRSF14, CD8A, CD40LG, CLEC4M, NELL1, CD4, POMC, SOS1, TICAM1, SIGLEC1, CD83, CD40, TNF, ITGAL, ITGA4, DLK1, HBP1, EGFL7, BCL6, ABCB6, DIAPH1, SKAP2, MRC1, SEMA3A, ACVR1, KLC1, RELB, NELL2, NOTCH1, VCAM1, TBXA2R, LAG3	-1.24058	0.00422457	131
T2	cytolysis	Other	190	93	PRG2, MBL2, PRG2, CYCS, HSP90AA1, SYK, KSR1, CD8A, EPX, GZMA, PBX1, CPAMD8, CD40LG, HLA-E, CLDN4, MAPK8, Lyz1, PRDM1, LTA, CLU, IL1B, CD44, HRH2, CD274, CD4, P2RX7, MMP9, THY1, TNFSF10, HPR, IL10, SPI1, HSPB2, DPP4, OPRL1, PFN1, TNF, CASP2, ADAM17, ADSL, ITGAL, VTN, TAL1, FASLG, ERBB2, APAF1, EGFL7, CELA2A, Gusr, KCNA3, CCL3, SLC8A1, DIAPH1, ITGB2, FADD, RB1, STAT1, CASP3, PYCARD, PTPRC, CP, PLCG…	-1.03767	0.00430637	132
T2	phosphate import	Transport	68	50	PRKCE, PRKCB, CALCA, SLC26A6, GNAS, CPAMD8, G6PC, CXCR1, IFNAR1, PTHLH, SLC37A4, FGF13, PHEX, TTF2, CASR, P2RX7, SLC34A1, HTR1A, TNF, CTNS, STC1, ARG2, PTH1R, PDZK1, ADA, SLC20A1, IGF1, P2RY6, IGFBP6, SLC4A1, SLC15A4, EGFR, SLC9A3R1, XPR1, ACVR1, STC2, KL, BMP2, EGF, IGF2, IP6K2, MAPK14, SOD1, PRKCA, PRKACA, PARP1, EDN1, MAPK1, SLC20A2, ABCB4	-1.12867	0.00446105	133
T2	reproductive behavior	Endocrine system	49	33	NPY, NPVF, OXT, PBX1, IFNAR1, ADCYAP1, CYP19A1, AKR1B10, POMC, TAC1, LGALS12, OXTR, PNOC, PPP1R1B, DDR1, CRH, NANOS1, IGF1, PGRMC1, ZBTB22, TRIM25, PENK, OPRM1, SRD5A1, IGF1R, ESR2, HCRT, ADRA1B, EGF, RIPK2, NCOA1, EREG, TRH	-1.15904	0.00450033	134
T2	bone marrow proliferation	Other	11	7	ADORA3, IL1B, CD44, IL10, SOS1, EPX, ACVR1	1.72537	0.00458476	135
T2	thyroid hormone metabolism	Endocrine system	24	12	SLC16A2, IL1B, THRA, SECISBP2, SOS1, AHR, NR4A1, TNF, CACNA1A, IGF1, FOSL2, GCLC	-1.41223	0.00491623	136
T2	vein blood flow	Circulatory system	31	22	NPY, SYK, CPAMD8, TBXAS1, IFNAR1, SEPP1, GP5, MPV17, HMOX1, VEGFA, TNF, EPX, PTGS2, ARG2, BAG1, PDE5A, ANXA5, EGF, PROS1, EDN1, LCP2, TBXA2R	-1.15849	0.00523572	137
T2	endometrium maturation	Other	10	8	AQP4, PBX1, SLC25A16, HBEGF, VEGFA, TNF, FGFR1, ACVR1	1.26155	0.00538076	138
T2	endothelial cell response	Cell Community	53	44	PROC, CD40LG, IFNAR1, FN1, CXCL12, FGF13, TTF2, KLF2, ADAMTSL1, NELL1, AKR1B10, GDF2, IL10, SOS1, PECAM1, AHR, ANGPT2, VEGFA, AGTR1, PTK2B, CD40, TNF, EPX, GPX1, EPAS1, ARG2, ACE, NPRL3, ITGB2, ACVR1, JAK2, CDC42, FLNA, NOTCH1, BCL2, KDR, MAPK14, EIF4E, RHOA, KRAS, MAPK1, ROCK1, TIE1, FASN	-1.03767	0.00543049	139
T2	catagen	Other	52	40	CALCA, PBX1, CTSL2, TACR1, NRTN, NGFR, PTHLH, IL1B, KRT17, NTF3, POMC, NTRK1, TAC1, FGF5, SOS1, VEGFA, TNF, PTGS2, THBS1, CRYM, IGF1, VDR, NFATC2, EGFR, TGFB2, MSX2, ACVR1, SMAD4, BDNF-AS, ESR2, CTNNB1, TRPV1, BMP2, BCL2, EGF, ATF1, TP53, DNTT, TRH, VCAN	-1.13214	0.00549717	140
T2	pigmentation	Other	153	105	PCBD1, CORIN, LEO1, NQO1, FGF1, OTOR, MCHR1, PBX1, Olfr48, FOXN1, OCA2, PLA2G10, SLC24A2, TYR, GNB5, PPP1R27, LHX2, AIM1, FGF13, TLR7, MC1R, IHH, PAX7, CHERP, POMC, RAB32, DIO2, TLR5, TPCN2, KIT, HPSE, SOS1, SOS1, HSPB2, GCH1, TLR2, CRH, TNF, TFAP2A, FOXD3, ADRB2, CTNS, EDNRB, CYBB, PFDN1, DCAF7, MYB, ACE, KITLG, PDZK1, TFF3, PLD2, SOX10, CELSR1, AASS, PMEL, TYRP1, EGFR, PENK, UGCG, RAB38, SALL3,…	1.01228	0.00559388	141
T2	cellular extravasation	Other	79	51	CALCA, PROC, SEPP1, FPR1, CXCL12, F11R, IL1B, TTF2, CD44, LRRK2, PTAFR, POMC, MMP9, ESAM, HPSE, IL10, SOS1, PECAM1, KNG1, PLAU, ANGPT2, VEGFA, OXR1, TNF, EPX, ADAM17, ITGAL, ITGA4, CD99, PFDN1, FASLG, FUT7, NT5E, LGALS1, ITGB2, PVRL1, ITGB1, CDH5, GLG1, ANXA1, JAM2, APOE, MMP2, RHOA, DAG1, VCAM1, CCL14, AKT1, HEBP1, VWF, GAS6	-1.00448	0.00611299	142
T2	eosinophil degranulation	Immune system	45	23	PRG2, CD8A, EPX, ADORA3, FN1, IL1B, HRH2, CD4, TAC1, TNF, LYN, RAF1, PRKCZ, PDE4A, PTGDR2, ITGB2, JAK2, C2, C5, CANT1, PTEN, MAPK1, MAPK1	1.07594	0.00619707	143
T2	myometrium blood flow	Other	6	6	NPY, CPAMD8, ADCYAP1, TAC1, CRH, PTGIS	1.77693	0.00621381	144
T2	thymocyte adhesion	Immune system	24	16	CD8A, PBX1, FN1, FGF13, THY1, TNFRSF9, ITGA5, LGALS2, TNF, ITGA4, ITGA6, ITGB2, IGF1R, ITGB1, NID1, VCAM1	1.04276	0.00636846	145
T2	pituitary gland function	Endocrine system	38	23	CALCA, NPY, OTX1, PBX1, CPAMD8, IFNAR1, AHRR, ADCYAP1, AKR1B10, POMC, TAC1, MPV17, GNRHR, CRH, ADM2, IGF1R, CRHR1, EGF, MAPK1, MAPK1, AGXT, EREG, TRH	1.02142	0.00652838	146
T2	hypothalamus function	Nervous system	32	23	NPY, PBX1, CPAMD8, IFNAR1, IL1B, FGF13, SIM1, POMC, TAC1, PCDHA4, KNG1, CRH, TNF, HTR7, NANOS1, IGF1, EGFR, BDNF-AS, KCNJ11, CNTN1, AGXT, IRS2, NR5A1	-1.22092	0.00685669	147
T2	granulocyte adhesion	Immune system	49	35	PRKCB, NPY, FGF1, EPX, PLG, PNPLA8, SEPP1, FPR1, FN1, FGF13, TTF2, ADAMTSL1, VEGFA, ITGB3, PTK2B, TNF, ITGAL, VTN, PFDN1, EGFL7, CELA2A, ITGB2, PLA2G7, ITGA2B, C5, CSF3, ADORA2A, ANXA1, CAT, TNFAIP6, EDN1, MAPK1, MAPKAP1, THBD, VCAM1	-1.17211	0.0071657	148
T2	DNA replication licensing	DNA replication and repair	20	19	SUV420H1, SLC25A15, KLF15, CDC6, AKR1B10, CDT1, MCM2, MCM2, MCM3, MCM6, MCM4, MCM5, PCNA, SUV420H2, GMNN, MCM10, Setd8-ps1, KAT7, CDK2	-1.60913	0.00718921	149
T2	bone marrow function	Other	10	5	PBX1, SLC37A4, IL10, TNF, EPX	1.72537	0.00728827	150
T2	complement activation, classical pathway	Immune system	74	44	RNF7, MBL2, PRG2, AQP4, PLG, Olfr48, SERPING1, CLEC4M, CLU, CD44, CFP, GAPDH, COL2A1, C1QA, HPR, SOS1, CNTN1, TNF, CFI, XPNPEP1, EGFL7, ABCB6, ABCB6, C4B, C4B, COL17A1, SLC4A1, FMOD, CALR, C2, ATP5G1, BGN, C5, MAPT, Hdac1l, MASP1, SAMM50, MASP2, LDLR, KDM1A, TNFAIP6, ARFIP2, C1QBP, ITM2B	-1.27746	0.00744154	151
T2	blood vessel permeability	Other	363	253	PRKCB, PRG2, CALCA, NPY, FOXM1, CD8A, AQP4, CD151, PROC, PLG, BTC, PBX1, CPAMD8, ADORA3, Olfr48, SERPING1, TACR1, IFNAR1, FLT1, FPR1, MAPK8, MMP14, ACE2, FN1, CXCL12, ADCYAP1, F11R, IL1B, FGF13, SRC, TTF2, PTGER2, CD44, NTSR1, HRH2, RXRA, FLT4, FGFBP1, BDKRB2, NELL1, IGFBP3, PLAT, CYP19A1, SERPINC1, CYSLTR2, PTAFR, POMC, TYMP, TRPC4, TAC1, MPV17, PRKCD, MMP9, ESAM, ANGPTL5, PNOC, TGM2, TF, HPR, H…	-1.07497	0.0075766	152
T2	testis function	Reproduction	101	59	CALCA, NPY, AKT2, NPVF, PBX1, ACE2, IL1B, FGF13, AKR1B10, CYP19A1, CHERP, POMC, TAC1, NUPR1, NKX3-1, HPR, SOS1, SOS1, VEGFA, GDF9, CRH, WNT4, TNF, EPX, CLOCK, AMH, AQP1, PTGS2, ETV2, RARA, OCLN, ETNK2, IGF1, CPNE1, LAMA4, CBR1, RXFP2, MTNR1A, ABCA1, PENK, TGFB2, ACVR1, SMAD4, CYP21A2, IGF1R, TGFB3, ESR2, EGF, SOX8, FSTL3, MOGAT1, AGXT, C16orf88, ADM, EREG, FKBP4, NR5A1, USP14, RGL2	-1.04092	0.00760924	153
T2	fibroblast function	Cell Community	49	28	PRKCE, CD40LG, IFNAR1, PTGIR, LTA, FGF13, MC1R, TTF2, MMP9, TGM2, KNG1, PIGF, VEGFA, AGTR1, CD40, TNF, TRPC6, ADCY6, PPARG, ACVR1, FAM110A, EGF, PKD1, IGF2, MAPK14, CTGF, AGXT, VCAN	-1.14124	0.00764611	154
T2	stromal cell function	Other	16	15	PBX1, PTHLH, IL1B, FGF13, IHH, TAC1, SPI1, PFDN1, CEBPB, CAPN2, IGF1, NOA1, ACVR1, RAC1, PDGFRB	-1.07148	0.00778748	155
T2	kidney blood flow	Circulatory system	111	86	PRKCB, CALCA, NPY, HSP90AA1, PROC, OXT, PLG, IFNAR1, SEPP1, Lyz1, ACE2, PTHLH, UCP2, IL1B, DRD4, TTF2, BDKRB2, PTAFR, POMC, HMOX1, IMPG1, DRD3, SOS1, KNG1, DPP4, CNTN1, DDR1, VEGFA, AGTR1, XDH, TNF, EPX, ADAM17, ADRB2, PRKG1, PTGS2, EDNRB, EDNRB, ADM2, DDAH2, ACE, PTGS1, ADRA1D, SOD3, NPPC, NANOS1, IGF1, BACE2, F2R, ENPP2, MAOA, AVPR2, ADORA1, ECE1, EGFR, PPARA, CASP3, ACVR1, MME, MB, TRPV1, CDH5…	-1.17211	0.0078056	156
T2	membrane fluidity	Membrane transport	96	78	CALCA, PLA2G3, PLG, PBX1, IFNAR1, APOH, FPR1, NPC1, Lyz1, PEMT, FN1, CLU, IL1B, DRD4, TTF2, DBI, CTRB1, BDKRB2, PLAT, RSAD2, CD4, POMC, ANXA4, NKX3-1, SELK, PRKCD, MMP9, ANXA2, ASNA1, SNCA, SOS1, PLAU, PIGF, FABP1, TNF, DHCR7, CAV1, XPNPEP1, PTGS2, SCARB1, EGFL7, AMBP, ABCB6, FDPS, TFRC, LBR, ABCA1, SERP1, DES, ANXA5, FADS6, FAM110A, MARCKS, SFTPA2, NSDHL, IAPP, BACE1, PNPLA6, EGF, CAV2, RIPK2, S…	-1.15131	0.00783716	157
T2	menstrual cycle	Other	168	114	NPY, TGFB1I1, HSP90AA1, SGPP1, OXT, PBX1, INHBA, CD40LG, NR5A2, FLT1, CLDN4, POSTN, WISP2, CLU, IL1B, FGF13, TTF2, PTGER2, SLC25A16, IHH, IGFBP3, CYP19A1, AKR1B10, PTAFR, POMC, SLC6A5, OXTR, NKX3-1, MMP9, HMOX1, WNT7A, STMN1, HPSE, IDO1, HBEGF, SOS1, SOS1, SOS1, AHR, VEGFA, PTTG1, Pde4dl1, SHBG, LGALS2, HTR1A, CRH, TNF, EPX, AMH, BRCA1, PTGS2, CD82, EDNRB, THBS1, IGFBP2, PTGS1, RARA, FKBP5, ADA, …	-1.10446	0.00794123	158
T2	blood-retinal barrier	Nervous system	61	49	CALCA, HSP90AA1, AQP4, CDH15, FLT1, FN1, CLU, IL1B, CD44, CD4, TAC1, MMP9, SLC7A3, LRP5, TF, IDO1, SOS1, KNG1, COL18A1, PIGF, VEGFA, LGALS2, TNF, EPX, PTGS2, ACE, ABCC6, OCLN, IGF1, ITGB2, ANGPT1, ACVR1, PVRL1, ABCG2, AKAP12, CDH5, SERPINF1, KDR, BAMBI, CLDN5, BCAT1, ATF1, HMGCR, MAPK14, SLC5A6, MTOR, FZD4, GATA3, Ea2	-1.15829	0.0079706	159
T2	NK cell mediated cytotoxicity	Immune system	396	205	CALCA, NPY, ERBB3, SYK, SGPP1, CD8A, GZMA, PBX1, CPAMD8, CD40LG, IL2RG, HSF1, HLA-E, TACR1, IFNAR1, HAVCR2, PTPN11, TYR, MAPK8, PEMT, FN1, PTGER2, PCDHA6, IL1B, TLR7, SRC, TTF2, PLCG2, DNM2, B3GAT1, CD44, SLC25A16, SH2D1A, HRH2, HPR, FMNL1, VAV1, KAL1, CD4, POMC, LTBR, WT1, TAC1, P2RX7, MMP9, MPL, F8, PNOC, TNFSF10, HPR, HPSE, IL10, TNFRSF9, MAP3K7, IDO1, SPI1, FBP2, SOS1, AHR, DPP4, DDR1, SOCS1,…	-1.10446	0.00814681	160
T2	reproductive process	Endocrine system	75	41	NPY, AQP4, OXT, PBX1, APOH, ADCYAP1, IL1B, FGF13, HPR, AKR1B10, CYP19A1, POMC, TAC1, TNFSF10, GNRHR, KNG1, AHR, COL18A1, ALDH1A1, CRH, TNF, PTGS2, KITLG, NPPC, IGF1, PNP, MTNR1A, STAT1, SLCO2A1, PPARA, ESR2, PLTP, STAT5B, ETS1, AGXT, GNB2L1, ADM, EREG, NR5A1, CSF1, PTGES	-1.29931	0.00839188	161
T2	telogen	Other	25	15	PBX1, NOG, NTRK1, TAC1, SOS1, VEGFA, CRH, TNF, EPX, SHH, STAT3, CRYM, MSX2, ACVR1, VCAN	1.42729	0.00843797	162
T2	inflammatory response	Immune system	1340	865	MAST2, PRKCE, IFRD1, RNF7, RNF7, MBL2, PRG2, PRG2, CALCA, S100B, TNFRSF21, RB1CC1, NPY, MAP3K8, CCL19, GNAS, VAV3, CYCS, NFKBID, NQO1, CCL20, TNFRSF14, CREB5, FGF1, HSP90AA1, GPR55, FETUB, SYK, SGPP1, KSR1, CD8A, MMP13, AQP4, RGS14, IL12B, NPVF, NOX4, PROC, OXT, HTR1D, GADD45A, CASP6, PLG, PBX1, CPAMD8, ITGB4, ADORA3, Olfr48, SERPING1, CTSL2, EPCAM, INHBA, FSTL1, CIC, ABCC1, CD40LG, ATF3, HSF1, N…	-1.04675	0.00868644	163
T2	glial cell reaction	Nervous system	25	19	RBFOX3, IL1B, FGF13, TTF2, FLT4, PLAT, NKX3-1, MMP9, HSPB2, VEGFC, XPNPEP1, ABCB6, ACVR1, BDNF-AS, GFAP, GCLM, MAPT, SERPINE2, TP53	-1.2266	0.00873344	164
T2	baroreflex	Circulatory system	85	62	CALCA, NPY, ASIC2, OXT, CPAMD8, TACR1, IFNAR1, ACE2, ADCYAP1, GRIN2A, HRH2, BDKRB2, AKR1B10, CYP19A1, POMC, TAC1, SLC6A5, PCDHA4, PNOC, RAMP1, SOS1, KNG1, OPRL1, AGTR1, CRH, XDH, ADRB2, STC1, EDNRB, ACE, ASIC1, NPPC, GRIN2C, NANOS1, PDYN, AVPR2, ADORA1, PENK, PPP1CB, OPRM1, CASP3, BDNF-AS, ADRB1, HSPA1B, HCRT, ADORA2A, HTR2A, TACR3, HRH3, RIPK2, PTPN1, HMGCR, LDLR, MSRA, EDN1, AGXT, AGTR2, ADM, A…	-1.16566	0.0093411	165
T2	gamma-delta T-cell proliferation	Immune system	7	5	HSP90AA1, CD4, IL10, RASGRP1, FASLG	1.56111	0.00954526	166
T2	endogenous oscillator	Endocrine system	19	14	NPY, CPAMD8, IFNAR1, GRIN2A, OPN4, NR1D1, TIMELESS, CRH, PER2, ARNTL2, CLOCK, PER3, CSNK1E, NPAS2	1.72598	0.0097252	167
T2	ornithine metabolism	Amino acid metabolism	5	5	SLC25A15, TTF2, SLC25A2, SLC7A3, OAT	-3.44481	0.00984478	168
T2	endothelial cell adhesion	Cell Community	245	169	PRKCB, ISM1, NPY, NQO1, CD300LG, PLG, PBX1, SERPING1, FLT1, SEPP1, FPR1, ACE2, PEMT, FN1, PCDHA6, ANTXR1, ANK2, F11R, IL1B, FGF13, GPNMB, SRC, TTF2, CD44, KLF2, ADAMTSL1, NELL1, SERPINC1, PTAFR, POMC, CREBBP, CDH2, TAC1, PRKCD, MMP9, HMOX1, C1QA, ANGPTL5, TNFSF10, IL10, ITGA5, PXDN, HBEGF, SOS1, PSMA4, PECAM1, KNG1, COL18A1, DPP4, PLAU, ANPEP, VEGFA, SPHK1, ITGB3, LGALS2, CD40, CRH, CYSLTR1, XDH,…	-1.05551	0.00988566	169
T2	hair cell differentiation	Other	32	22	BHLHA15, NOG, MYO6, GFI1, IGFBP3, KAL1, ATOH1, MYCN, HES5, SIX1, MYO7A, DLK1, ATP2B1, NPRL3, QSOX1, JAG2, LEF1, PAX2, CTNNB1, NOTCH1, S1PR5, NEUROD1	1.28204	0.00993563	170
T2	NO biosynthesis	Cell Community	312	222	PRKCE, PRKCB, PRG2, CALCA, S100B, NPY, CYCS, TNFRSF14, HSP90AA1, SGPP1, CD8A, PSMA4, PROC, OXT, PLG, PBX1, CPAMD8, CD40LG, IFNAR1, MAPK8, LTA, SUCNR1, FN1, CLU, CXCL12, PCDHA6, ADCYAP1, IL1B, FGF13, SRC, TTF2, AOX1, ADCYAP1R1, NTF3, INPP5D, BDKRB2, IGFBP3, PTAFR, CD4, POMC, CHRFAM7A, TAC1, P2RX7, PRKCD, HMOX1, SLC7A3, PCDHA4, HPR, IL10, ZFP36, SPI1, RNASEH2A, CPM, FOSL1, HBEGF, PADI2, SOS1, SOS1,…	-1.07243	0.0100673	171
T2	T-cell receptor signaling pathway	Immune system	244	172	DOK2, PRKCB, PRG2, MAP3K8, VAV3, PTPN22, RORC, SYK, GRAP2, CD8A, CARD11, CD40LG, PTPRA, BCL11B, EZH1, PTPN11, MAPK8, SKAP1, FN1, CXCL12, PCDHA6, RAG1, UBASH3B, CABIN1, DGKZ, SRC, PTPN2, ZAP70, JAK3, APBB1IP, CD44, SLC25A16, MALT1, SH2D1A, FRK, IHH, VAV1, CD274, ITK, CD4, PTPRK, PRKCD, PCDHA4, LCK, IL10, TNFRSF9, GNA11, EGR1, PECAM1, DPP4, TINAGL1, CAMK2D, SOCS1, RASGRP1, IKZF1, TRAF6, LGALS2, CD4…	-1.02969	0.0101239	172
T2	positive chemotaxis	Cell motility	142	85	MBL2, CALCA, CCL20, SGPP1, MMP13, SEMA3B, FLT1, FN1, CXCL12, IL1B, SRC, TTF2, CCR8, NELL1, CASR, TAC1, MMP9, C1QA, TNFRSF9, HBEGF, SOS1, KNG1, DPP4, SSTR2, PIGF, ANGPT2, VEGFA, OXR1, SPHK1, MYCN, IGFBP7, LGALS2, VEGFC, CD40, TNF, LGALS9, SHH, LPAR1, NTN1, XPNPEP1, PTGS2, LRP2, SEMA3F, KITLG, ABCC6, CXCR3, CCL3, LGALS1, SEMA3C, EGFR, ERBB4, SEMA3A, ACVR1, ETV5, PLA2G4A, BDNF-AS, NELL2, BMP2, CXCR4…	-1.15849	0.01022	173
T2	hippocampus rhythm	Nervous system	12	7	IFNAR1, POMC, TAC1, ABP1, CRH, XPNPEP1, OPRM1	-1.84652	0.0103422	174
T2	DNA strand elongation	DNA replication and repair	10	10	POLG, CDT1, MCM2, MCM2, MCM3, POLE, MCM6, MCM4, MCM5, SSBP1	-1.6322	0.0107004	175
T2	joint function	Cell Community	6	5	CALCA, CHERP, COL2A1, PRG4, ACAN	-1.67968	0.0110047	176
T2	respiratory burst	Other	195	124	PRKCB, PRG2, NPY, TNFRSF14, SYK, EPX, PBX1, CPAMD8, ADORA3, CXCR1, SEPP1, ATF7IP, FPR1, MAPK8, LTA, FN1, CLU, PCDHA6, ADCYAP1, IL1B, SRC, HPR, VAV1, CD274, POMC, TAC1, KCNN4, PRKCD, HMOX1, C1QA, ITGA5, SOS1, KNG1, AHR, SLC6A3, CNTN1, RHD, ANPEP, TLR2, MST1, LGALS2, PTK2B, HTR1A, TNF, LYN, ITGAL, PRKCZ, XPNPEP1, VTN, NCF2, THBS1, CYBB, HBP1, PDE4A, PRDX6, ADA, CELA2A, NPPC, C4B, IGF1, KCNA3, PDYN,…	-1.10804	0.0110164	177
T2	lymphocyte activation	Immune system	301	190	DOK2, PTPN22, CCL20, TNFRSF14, HSP90AA1, SYK, SGPP1, GRAP2, CD8A, RGS14, STRA13, CARD11, PBX1, Olfr48, INHBA, ABCC1, CD40LG, IL2RG, PTPN11, MAPK8, Lyz1, GNB5, UCP2, FN1, ANK2, IL1B, FGF13, GPNMB, SRC, TTF2, ZAP70, JAK3, CD44, MALT1, SH2D1A, HRH2, INPP5D, TRAF5, CDK5R1, VAV1, SERPINC1, CD274, SSTR5, ITK, CD4, CARD9, POMC, MELK, TAC1, BIRC5, HMOX1, DPP7, LCK, IL10, SOS1, PECAM1, DPP4, VEGFA, KCNAB2…	-1.03227	0.0113387	178
T2	immunity	Immune system	1119	644	DOK2, MYO1B, RNF7, RNF7, COL10A1, PRG2, MBL2, PRG2, CALCA, NFAT5, TNFRSF21, NPY, MAP3K8, CCL19, CD79A, YWHAE, PTPN22, CYCS, CCL20, TNFRSF14, RORC, HSP90AA1, PIKFYVE, SYK, SGPP1, CD8A, CRISP3, IL12B, PROC, ARHGEF1, CARD11, PLG, GZMA, PBX1, CPAMD8, Olfr48, CTSL2, RAG2, INHBA, MECOM, ISG15, CD40LG, G6PC, ATF3, HSF1, TPD52, HLA-E, NR1I2, CXCR1, TACR1, IFNAR1, IFNAR1, NR5A2, HAVCR2, EZH1, SEPP1, POU2A…	-1.04658	0.0117814	179
T2	neuromuscular synaptic transmission	Nervous system	52	43	CALCA, HTR4, NPY, GALR1, OXT, CPAMD8, VAMP1, TACR1, IFNAR1, CHRNE, DBI, HRH2, CASR, AKR1B10, POMC, OTOG, TAC1, SLC8A3, SH2D3C, XPNPEP1, CEBPB, DNAJC5, ADORA1, PENK, ITPR1, APLP2, UNC13B, NBEA, BDNF-AS, P2RY1, ADORA2A, MUSK, TACR3, NTRK2, DNAJA3, BCHE, KCNMA1, GFPT1, ERC1, CNTN1, AGXT, RAPSN, TMPO	-1.14387	0.0118297	180
T2	epithelial cell development	Development	27	24	CD8A, BHLHA15, FOXN1, CD40LG, HOXA3, KRT17, SLC12A2, SRC, CD4, LTBR, TRAF6, CD40, BRCA1, TNFSF11, RGS12, EGFR, SEMA3A, RELB, MAP3K14, NOTCH1, DAG1, SMAD7, EPHA2, EREG	1.03626	0.0118472	181
T2	quiescence	Other	299	221	PPP3CB, CALCA, S100B, LTBP2, GNAS, FOXJ1, AKT2, SGPP1, CD8A, MGP, OXT, PLG, PBX1, PBX1, CPAMD8, MECOM, KCNIP3, IL2RG, FLT1, FBXW7, KCNAB2, NGFR, PTHLH, CCNC, FN1, PTGER2, CLU, CXCL12, ADCYAP1, CELF1, FGF13, LRIG1, DRD4, MEGF10, CDC6, CD44, CDC14A, KLF2, POLA1, ADAMTSL1, RUNX3, GFI1, PAX7, CASR, AKR1B10, CD4, WT1, GATA2, CDH2, TAC1, CLDN11, BIRC5, G0S2, OXTR, NKX3-1, MMP9, HMOX1, DPP7, MPL, KIT, H…	-1.06574	0.0119139	182
T2	skin blood flow	Circulatory system	26	20	CALCA, NPY, CPAMD8, IFNAR1, ADCYAP1, TAC1, ADRA2C, KNG1, VEGFA, CRH, ADRB2, EDNRB, ACE, P2RY6, CRCP, IAPP, RIPK2, EDN1, AGXT, ADM	-1.09308	0.0121196	183
T2	lymphocyte chemotaxis	Cell motility	47	31	NPY, CCL20, SGPP1, CPAMD8, FLT1, CXCL12, IL1B, NELL1, TAC1, IL10, SPI1, SOS1, GMFG, VEGFA, OXR1, TNF, CCR7, DOCK2, FOXO1, CCL3, PPARG, CDC42, CXCR4, HDAC5, WAS, KDR, S1PR1, AGXT, VCAM1, CSF1, ELMO1	-1.09724	0.0121562	184
T2	vascular smooth muscle relaxation	Circulatory system	54	40	CALCA, OXT, CPAMD8, PTHLH, ADCYAP1, TTF2, PTGER2, CASR, HMOX1, PCDHA4, KNG1, Pde4dl1, EPX, ADRB2, HSPB6, PRKG1, XPNPEP1, HTR7, EDNRB, THBS1, CAMK2G, PTH1R, CELA2A, PDE5A, NPPC, ADORA2B, NANOS1, ADRB3, VDR, ADORA1, ADRB1, EGF, SOD1, KCNMA1, EDN1, ATP2A3, PPP5C, ROCK1, AGXT, ADM	-1.10797	0.0121797	185
T2	complement activation	Immune system	174	94	RNF7, MBL2, PIKFYVE, AQP4, PLG, Olfr48, SERPING1, CD40LG, HLA-E, APOH, SEPP1, Lyz1, MMP14, CLEC4M, FN1, CLU, IL1B, TTF2, CFP, PLAT, SERPINC1, CD4, GAPDH, COL2A1, HMOX1, C1QA, ANXA2, HPR, IL10, SPI1, SOS1, CNTN1, VEGFA, CD93, TLR2, A4GALT, PFN1, TNF, C1QB, CFI, XPNPEP1, VTN, MCM5, HBP1, EGFL7, CELA2A, ABCB6, ABCB6, C4B, C4B, ITGB2, COL17A1, FMOD, ITGA2B, CALR, PSMA7, C2, C2, KLHDC2, BGN, Gm12141, …	-1.12346	0.0125684	186
T2	pigment biosynthesis	Other	21	17	PCBD1, CYCS, NOX4, TYR, MC1R, POMC, TNF, CTNS, ZEB1, DCAF7, HGD, TYRP1, RAB38, PPOX, SIGMAR1, PAX3, ATP7A	1.10896	0.0126198	187
T2	motor behavior	Other	69	56	MBD5, PBX1, CPAMD8, TACR1, IFNAR1, NRTN, HTR1B, IL1B, GRIN2A, FGF13, DRD4, NTSR1, TAC1, PCDHA4, PNOC, IL10, PPP1R1B, DRD3, SLC6A3, DDR1, OPRL1, HTR1A, CRH, PER2, EPX, SHH, OPRK1, NANOS1, PDYN, ADORA1, PENK, PGAP3, OPRM1, TRHR, KCNJ8, IGF1R, BDNF-AS, CNTF, ESR2, GRIN2B, ATXN1, SLCO3A1, HCRT, SIGMAR1, ADORA2A, HTR2A, EGF, ATF1, DRD2, RHOA, GSK3B, MAPK1, ABCB4, TAGLN3, MTOR, AKT1	-1.02388	0.0126908	188
T2	lymphocyte function	Immune system	146	103	CALCA, NPY, SGPP1, CD8A, PBX1, CPAMD8, INHBA, HLA-E, Lyz1, FN1, PTGER2, CXCL12, PCDHA6, IL1B, PTGER2, CD44, SLC25A16, MALT1, SH2D1A, HPR, VAV1, SSTR3, CD4, POMC, TAC1, MPV17, HMOX1, TNFSF10, IL10, VAV2, IDO1, GNRHR, SOS1, AHR, TINAGL1, HTR1A, IRF4, CD40, CRH, PFN1, XDH, TNF, ITGAL, THBS1, STK10, FASLG, BCL6, FGL2, CD81, CRK, IGF1, NT5E, KCNA3, EBAG9, FADD, VASP, ADAM28, DBNL, OPRM1, TMEM132A, BCL…	-1.12407	0.012799	189
T2	lung function	Other	185	123	PRG2, MBL2, NQO1, HSP90AA1, FOXM1, CD8A, PROC, ARHGEF1, PLG, PBX1, CPAMD8, SERPING1, ABCC1, WISP1, CXCR1, TACR1, IFNAR1, HTR1B, FN1, ADCYAP1, IL1B, FGF13, CDC6, FLT4, PLAT, AKR1B10, SERPINC1, CD4, TAC1, MMP9, HMOX1, IL10, SPI1, SOS1, PECAM1, KNG1, CNTN1, PLAU, SLC6A4, VEGFA, KCNAB2, FOXP2, TLR2, AGTR1, CYSLTR1, CELA1, TNF, EPX, ADRB2, CAV1, XPNPEP1, PTGS2, EDNRB, EDNRB, CNPY2, GSTT1, PDE4A, ACTA2…	-1.0574	0.012873	190
T2	intestine blood flow	Circulatory system	26	16	CALCA, PROC, CPAMD8, IFNAR1, NTSR1, TAC1, PNOC, HBEGF, VEGFA, TNF, EDNRB, ALOX5, EGF, RIPK2, EDN1, COPA	-1.62115	0.0128947	191
T2	cell-cell signaling	Cell Community	46	36	NOG, FBXW7, PTHLH, FN1, CXCL12, IL1B, CD44, DHH, CDH2, GDF5, SOS1, VEGFA, CD40, TNF, WNT9A, DLL4, PTGS1, EFNB1, PCDH15, HSPG2, EGFR, MXRA5, SEMA3A, SMAD4, GLI1, DNAJC6, MME, CTNNB1, NUDT3, CDH5, NOTCH1, EGF, BIRC2, PTEN, PTPN4, RHOA	-1.15849	0.0129044	192
T2	bone calcification	Other	87	68	COL10A1, CALCA, FETUB, SGPP1, PBX1, CPAMD8, CD40LG, BMP3, Lyz1, FN1, FGF13, PHEX, PTGER2, NELL1, CASR, CYP19A1, AKR1B10, IGFBP5, THRA, LRP5, TGM2, HPR, COL1A1, VEGFA, SLC34A1, TNF, TNFSF11, STC1, VTN, THBS1, PHOSPHO1, BMP1, GDF11, ADAMTS5, IGF1, VDR, SOST, STAT1, SLC9A3R1, TGFB2, MSX2, ACVR1, TNFRSF11B, ENPP1, IGF1R, SP7, KL, BMP2, BGLAP, BGN, RPS6KA3, PRLR, SPARC, SIRT1, NFYB, CTSS, MAP2K6, MAPK…	-1.03238	0.0130573	193
T2	kidney function	Other	327	225	KIRREL, CALCA, NPY, SLC26A6, SGPP1, CD151, PROC, OXT, PLG, PBX1, ADORA3, SERPING1, IFNAR1, FLT1, SEPP1, SLC7A11, Lyz1, ACE2, WNT9B, SLC16A12, PTHLH, NR1H3, ADD2, CXCL12, ADCYAP1, IL1B, ESRRG, DNASE2B, TTF2, PTGER2, DBI, CYP2J2, BDKRB2, CASR, PLAT, TRPM1, CD274, PTAFR, POMC, AQP11, LMNB2, WT1, TFPI, IGFBP5, TAC1, MPV17, BIRC5, OXTR, MMP9, HMOX1, ACVR1, THY1, PCDHA4, PNOC, TNFSF10, IL10, IDO1, DRD3…	-1.04653	0.0132618	194
T2	gall bladder motility	Other	48	25	CALCA, NPY, OXT, CPAMD8, PEMT, ADCYAP1, TAC1, MPV17, CCKAR, KNG1, SSTR2, CRH, EDNRB, EDNRB, ADRB3, F2R, PNP, PENK, CNTF, RIPK2, LEPROT, F2RL3, EDN1, AGXT, TRH	-1.39468	0.0134439	195
T2	gallstone formation	Other	41	26	PRKCB, CALCA, SGPP1, NPC1L1, ABCG5, NPC1, PEMT, ABCB11, CCKAR, FABP1, PCDHB16, PTGS2, LRP2, GUSB, SCARB1, PTGS1, APOB, CTDSP2, PPARG, ALOX5, RIPK2, HMGCR, LDLR, APOE, EREG, ABCB4	-1.47422	0.0135635	196
T2	proestrus	Other	76	51	NPY, SGPP1, MMP13, NPVF, OXT, PBX1, EPCAM, INHBA, NGFR, ADCYAP1, IL1B, DBI, BDKRB2, CYP19A1, POMC, TAC1, OXTR, GNRHR, KNG1, AHR, VEGFA, CRH, WNT4, TNF, OPRK1, NPPC, NANOS1, GJA3, IGF1, PDYN, GAP43, RABEP2, IGF1R, BDNF-AS, GFAP, ESR2, TIMP4, PRLR, THOP1, NTRK2, EPOR, APOE, NCOA1, NCAM1, AGXT, PHB2, NCOR2, FASN, EREG, TIMP3, CYP1B1	-1.05103	0.0138679	197
T2	erythrocyte development	Development	31	26	ABCB10, PBX1, MAPK8, LHX2, FN1, ZFPM1, TAC1, NMUR1, IL10, SOS1, MST1, TNF, EPX, MST1R, KITLG, KLF1, RB1, SLC4A1, STAT1, DYRK3, BCL2L1, STAT5B, EPOR, SEC23B, ZFPM2, GATA1	-1.2618	0.0138897	198
T2	intestine barrier	Other	105	74	PRKCB, PRG2, CCL20, HSP90AA1, CPAMD8, EPCAM, ST14, ABCC1, AQP3, IFNAR1, SEPP1, CLDN4, Lyz1, F11R, IL1B, GPBAR1, CLDN2, PRKCD, MMP9, PCDHA4, IL10, MAP3K7, HBEGF, SOS1, SLC6A4, SPHK1, TLR2, CRH, TNF, EPX, GUCY2C, PRKCZ, MYD88, PTGS2, HBP1, MYO9B, TFF3, OCLN, IGF1, ABCC2, F2R, FABP2, RELA, CASP3, PPARG, MFGE8, ACVR1, GLP2R, PASK, PPARGC1B, CXCR4, NOD2, LAMB1, HSPA1B, C5, CSF3, STAT5B, EGF, RIPK2, MY…	-1.04337	0.0139353	199
T2	grooming behavior	Reproduction	42	31	CALCA, NPY, OXT, PBX1, TACR1, IFNAR1, POMC, TAC1, MPV17, IL10, MMEL1, DRD3, SSTR2, DDR1, HTR1A, CRH, TNF, HTR2B, MAOA, GRM5, NBEA, HCRT, CRHR1, HTR2A, RIPK2, ARIH1, DRD2, EDN1, MAPK1, MAPK1, TRH	1.1192	0.0139994	200
T2	chemotaxis	Cell motility	853	592	PRKCE, PRKCB, PRG2, MBL2, CALCA, S100P, NPY, CCL19, PARD3, GNAS, AKT2, CCL20, TGFB1I1, CCL13, FGF1, ERBB3, RADIL, SYK, SGPP1, CD8A, MMP13, IL12B, GDE1, RGS14, CD151, NOX4, PROC, AQP7, OXT, EFNA4, PLG, PBX1, CPAMD8, ADORA3, Olfr48, SYT7, PLCB3, ABCC1, CD40LG, AQP3, G6PC, CXCR1, TACR1, GNB3, FLT1, SEPP1, PTPN11, ATF7IP, FPR1, MAPK8, POSTN, Lyz1, MMP14, NGFR, TWIST1, LTA, PEMT, FN1, PTGER2, CLU, CXC…	-1.09331	0.0140057	201
T2	liver blood flow	Circulatory system	48	32	CALCA, CD8A, PROC, CPAMD8, IFNAR1, HRH2, PLAT, SERPINC1, CD274, HMOX1, SOS1, SOS1, VEGFA, CRH, TNF, PTGS2, EDNRB, EDNRB, PTGS1, PDE5A, NANOS1, ABCC2, ABCA1, HSPA1B, SLC51A, PARP1, EDN1, ROCK1, AGXT, ABCC3, THBD, TRH	-1.19481	0.0140571	202
T2	cell recognition	Cell Community	133	64	KIRREL, PRG2, CYCS, EMP1, HSP90AA1, CD8A, PLG, CD40LG, HLA-E, APOH, FN1, ANK2, TLR7, CD44, SLC25A16, VIPR1, CD4, CDH2, ANXA2, TGM2, OXR1, NPHS1, TLR2, CD40, TNF, CCR7, CHD2, NCAN, SYNGAP1, SCARB1, ERBB2, EGFL7, CELA2A, ALCAM, TFRC, SEC14L2, MRC1, CALR, CDH13, IFI30, PTPRC, CD74, CTNNB1, ITGB1, FAT4, TLR9, SFTPA2, BAG6, TNR, ANXA1, PROS1, C1D, CTSS, GAD2, RPL11, CNTN1, NCAM1, PICK1, NCCRP1, LYPLA2…	-1.17949	0.0141632	203
T2	neurophysiological process	Nervous system	17	14	NPY, IFNAR1, GRIN2A, TTF2, PCDHA4, SOS1, TNF, RGS4, DRD5, CACNA1G, FYN, EEF2, NOTCH1, IAPP	-1.23251	0.0143223	204
T2	platelet function	Other	198	155	PRKCB, CALCA, SYK, CD151, PROC, PLG, TACR1, IFNAR1, APOH, SEPP1, GYS2, GP9, FN1, PTGER2, CXCL12, ADCYAP1, F11R, IL1B, TTF2, JAK3, PTGER2, ADAMTSL1, PLAT, IL4I1, GP5, SERPINC1, GP1BA, TAC1, PRKCD, MMP9, MPL, ESAM, F8, C1QA, IL10, SOS1, SOS1, HSPB2, PECAM1, KNG1, CNTN1, PLAU, PDE4D, SLC6A4, PIGF, RASGRP1, KCNAB2, Pde4dl1, PDE2A, ITGB3, TNF, TUBB, EPX, CLOCK, TRPC6, THBS2, HSPB6, PRKG1, XPNPEP1, PTG…	-1.17618	0.0147882	205
T2	Sertoli cell development	Development	11	7	INHBA, CYP19A1, CHERP, THRA, KITLG, GJA3, SRD5A1	2.33739	0.0148451	206
T2	serotonin metabolism	Nervous system	29	18	IL1B, TPH1, NTF3, POMC, TAC1, IDO1, ADRA2C, SOS1, GCH1, SLC6A4, HTR1A, TNF, SH2D3C, MAOA, BDNF-AS, DRD2, TRH, TDO2	-1.01969	0.0150617	207
T2	adrenal secretion	Other	17	12	CALCA, PBX1, CPAMD8, IFNAR1, ADCYAP1, POMC, TAC1, CRH, PER2, DRD2, ADM, TBXA2R	-1.04092	0.0151677	208
T2	choroid blood flow	Other	15	13	RNF7, CALCA, CPAMD8, IFNAR1, PTGER2, ADCYAP1, VEGFA, EDNRB, PDE5A, NANOS1, EDN1, AGXT, ADM	-1.09308	0.0152948	209
T2	embryonic skeletal development	Development	12	9	NOG, PTHLH, IHH, COL2A1, LRP5, SMAD3, IGF1, BMP2, LRP6	1.17575	0.0153843	210
T2	T cell suppression	Immune system	62	42	PRG2, CALCA, CD8A, CD40LG, NR1I2, HAVCR2, PEMT, IL1B, PTGER2, CD274, CD4, IL10, TNFRSF9, IDO1, SOS1, SOS1, SLC6A3, TINAGL1, CD40, TNF, ZFYVE9, MYD88, PTGS2, THBS1, FASLG, FKBP1A, PPARG, ACVR1, CD200, STAT6, ADRB1, NOTCH1, GSN, STAT2, ENTPD1, HMGCR, C1QBP, FASN, MTOR, CD276, DAND5, IL2RA	-1.03767	0.0156857	211
T2	vein relaxation	Circulatory system	12	10	CALCA, CPAMD8, IFNAR1, HRH2, TAC1, KNG1, ADRB2, PDE5A, MMP2, EREG	-1.10446	0.0157689	212
T2	Cl- transport	Other	228	173	PRKCB, PRG2, CALCA, HTR4, NPY, SLC26A6, GALR1, PLG, PBX1, CPAMD8, ADORA3, SCTR, TACR1, IFNAR1, CLIC5, STK24, FPR1, CLCN2, ADCYAP1, IL1B, GPBAR1, SLC12A2, SRC, TTF2, DBI, NTSR1, HRH2, VIPR1, NPRL3, SLC12A5, CASR, ANO1, CLCN1, BEST3, KCNK5, WASL, CLCN7, TRPC4, TAC1, KCNN4, PRKCD, ANXA2, SLC4A4, GNA11, KNG1, SLC12A3, SLC6A3, DDR1, KCNJ2, Pde4dl1, BEST2, LTB4R, HTR1A, PFN1, SLC12A7, XDH, TNF, GABRP, …	-1.08795	0.0159014	213
T2	thermogenesis	Other	179	125	CALCA, ARRDC3, NPY, GNAS, TNFRSF14, ACSS1, MCHR1, PBX1, CPAMD8, Olfr48, MAP4K2, IFNAR1, PNPLA8, MFSD2A, KCNAB2, CIDEA, MAPK8, PDE3B, UCP2, CCDC80, ADCYAP1, IL1B, ESRRG, GPBAR1, SRC, THRSP, SLC2A4, POMC, ACSL1, DIO2, TAC1, MPV17, LGALS12, OGG1, THRA, PCDHA4, OMA1, SOS1, DDR1, ACOX1, PDE2A, HTR1A, PLCD1, CRH, MSTN, TNF, ADRB2, HTR7, EDNRB, ESRRA, PDE4A, ARG2, UCP3, PNPLA2, CALCR, STAT3, DLK1, TRPV4…	1.05777	0.015958	214
T2	courtship behavior	Reproduction	14	10	NPY, PBX1, CPAMD8, AKR1B10, PCDHA4, DDR1, ZBTB22, SRD5A1, Hdac1l, CBX5	1.94871	0.0159943	215
T2	PBMC proliferation	Immune system	40	20	CALCA, OTOR, CD40LG, PTAFR, CD4, POMC, PNOC, IL10, PADI2, Pde4dl1, TNF, HBP1, PDE4A, ERBB2, BAG1, ACVR1, APOE, HSP90B1, CSF1, Mtag2	1.02126	0.0163182	216
T2	leukocyte migration	Immune system	400	267	RNF7, PRG2, CALCA, NPY, CCL19, CCL20, CCL13, FGF1, SGPP1, MMP13, CD151, PROC, CD300LG, EFNA4, CASP6, PLG, CPAMD8, SP8, ST14, ESM1, CD40LG, CXCR1, TACR1, IFNAR1, FLT1, SEPP1, GGT1, FPR1, MAPK8, MMP14, CLEC4M, PEMT, UCP2, FN1, CXCL12, PCDHA6, F11R, IL1B, FGF13, SRC, TTF2, ZAP70, JAK3, PTGER2, CD44, SLC25A16, INPP5D, FLT4, CCR8, BDKRB2, AIMP1, VAV1, SERPINC1, PTAFR, ROBO2, POMC, CDH2, TAC1, CXCR5, P…	-1.09308	0.0168603	217
T2	mammalian oogenesis stage 3	Other	7	5	IHH, DHH, KIT, GDF9, KITLG	1.88165	0.0169191	218
T2	urinary excretion	Excretory system	146	100	CALCA, NPY, CYCS, UMPS, SGPP1, HAL, OXT, PBX1, SLC22A7, NR1I2, IFNAR1, AHRR, Lyz1, PTHLH, ADCYAP1, SGSH, AGXT, CYP2J2, DBT, SLC22A5, POMC, TAC1, PNOC, SPI1, KNG1, SLC22A2, BANF1, AGTR1, HTR1A, XDH, TNF, CBL, HMBS, EPX, POLR2D, ADSL, SLC12A1, UCK2, PTGS2, EDNRB, ADM2, GSTT1, ACE, PTGS1, CALCR, OPRK1, SLC47A1, CELA2A, IGF1, ABCC2, F2R, VDR, SLC2A9, MAOA, AVPR2, KCNJ10, ADORA1, KCNJ1, GNAI2, PPARA, …	-1.12407	0.0170555	219
T2	granulocyte production	Immune system	52	35	CALCA, CALCRL, NPY, PBX1, SERPING1, SEPP1, FN1, IL1B, FGF13, TAC1, IL10, SPI1, SOS1, KNG1, LTB4R, TNF, NFKB1, LGALS9, EDNRB, EDNRB, CELA2A, ITGB2, ACVR1, ALOX5, C5, CSF3, NOTCH1, CAT, MAPK14, TNFAIP6, EDN1, CPEB1, THBD, CSF1, IL10RA	-1.09308	0.0173074	220
T2	ulcerations	Other	26	16	CALCA, HRH2, CLDN7, PLAT, SOS1, SOS1, VEGFA, AGTR1, CRH, TNF, PTGS2, PTGS1, PPP1R9B, EGF, EDN1, FASN	-1.54515	0.0174572	221
T2	Th2 immune response	Immune system	63	32	CPAMD8, CTSL2, CD40LG, Lyz1, CLEC4M, CD4, COL2A1, IL10, IDO1, SOS1, TLR2, LGALS2, LTB4R, CD40, TNF, XPNPEP1, PTGS2, PLK4, TNFSF13, NOD1, MRC1, PPARA, ACVR1, STAT6, CXCR4, SFTPA2, LAMP1, IL1RL1, PARP1, MAPK1, PIBF1, DAND5	-1.16919	0.0174787	222
T2	neurosteroidogenesis	Endocrine system	26	20	NPY, PSMA4, OXT, IFNAR1, ADCYAP1, DBI, DBI, CYP19A1, POMC, CRH, XPNPEP1, CYP17A1, PGRMC1, PPARA, SRD5A1, DHRS9, RIPK2, CYP11A1, STARD3, NR5A1	1.0242	0.0176513	223
T2	ossification	Other	686	517	LRP4, ACVR2A, COL10A1, CALCA, MBD5, NPY, LGR4, GNAS, SOX6, COL12A1, EGR2, GPKOW, FGF1, HSP90AA1, FETUB, ERBB3, SGPP1, CD8A, MMP13, TNN, MMRN2, MGP, MKS1, GALR1, AQP7, OXT, UCMA, PLG, PBX1, CPAMD8, Olfr48, MMP23B, PPYR1, ATP6V0D2, INHBA, KLF10, NOG, WISP1, CDH15, NR1I2, FGF17, IFNAR1, BMP3, FLT1, EZH1, OGN, HTR1B, MAPK8, POSTN, PRDM1, MMP14, NGFR, TWIST1, PTHLH, DLX6, FHL2, GREM1, FN1, PTGER2, CXC…	-1.05224	0.0177695	224
T2	endocrine function	Endocrine system	96	65	NPY, GNAS, FANCA, OXT, PBX1, CPAMD8, KCNIP3, IFNAR1, MAPK8, PTHLH, ADCYAP1, IL1B, FGF13, PTF1A, SLC25A16, IGFBP3, SSTR5, POMC, HPR, CCKAR, SOS1, AHR, SSTR2, SLC22A2, TINAGL1, VEGFA, HTR1A, CRH, TNF, EPX, RAF1, DGAT1, HSD17B1, NPPC, ABCB6, IGF1, PDYN, VDR, EGFR, PPARG, MMD, TNFRSF11B, IGF1R, CCKBR, IAPP, TGFBR3, PAX6, EGF, ANXA1, RIPK2, LEPROT, INSR, DRD2, NRIP1, EDN1, NCAM1, AGXT, PCSK2, CRHBP, A…	-1.02732	0.0178494	225
T2	platelet inhibition	Other	23	16	CALCA, GNAS, TTF2, PRKCD, HMOX1, PECAM1, KNG1, PRKG1, PTGS2, PTGS1, NANOS1, VASP, ITGA2B, P2RY12, APOE, RAP1A	-1.34541	0.0182784	226
T2	T-helper lymphocyte activity	Immune system	42	27	TNFRSF21, CD8A, IL12B, CD40LG, POU2AF1, CD109, CD274, CD4, HMOX1, IL10, SOS1, TLR2, TNF, LGALS9, FASLG, ADA, IRAK4, ADORA1, PENK, TBX21, STAT6, NOD2, CSF3, AMN, STS, GATA3, IL10RA	-1.21481	0.0183873	227
T2	ureter contraction	Other	9	7	CALCA, NPY, KNG1, TNF, PTGS2, ADRA1D, HCN4	-1.6257	0.0184572	228
T2	neural crest cell differentiation	Nervous system	39	32	NPY, CPAMD8, NOG, PTPRA, PPP1R27, GREM1, FN1, FGF13, SNAI2, PKNOX1, VIPR1, PAX7, CHERP, NTRK1, MYCN, FOXD3, RHOB, RHOV, SOX10, MSX2, ACVR1, OLFM2, RGMB, DICER1, ATF1, OLFM1, ZIC2, PAX3, MKL2, TRAF4, ZIC5, ZIC1	1.12092	0.0185181	229
T2	chemokinesis	Cell motility	119	83	RNF7, NPY, FGF1, OXT, PLG, FPR1, MAPK8, Lyz1, FN1, CXCL12, IL1B, FGF13, SRC, TTF2, NTF3, HPR, POMC, TYMP, MMP9, C1QA, TGM2, HBEGF, SOS1, SOS1, PECAM1, KNG1, PLAU, VEGFA, LTB4R, VEGFC, PTK2B, TNF, EPX, ABL1, CCR7, RAF1, STC1, PRKCZ, THBS1, KITLG, PSTPIP2, IGF1, HYAL2, SWAP70, F2R, ITGA1, PTGDR2, ITGB2, RRAS, CAPN1, ANGPT1, ACVR1, JAK2, FYN, ITGB1, CXCR4, C5, PPAP2A, RAC1, CSF3, EGF, RAC2, IGF2, EP…	-1.09308	0.0191485	230
T2	cardiovascular function	Other	155	101	CORIN, CALCA, NPY, PROC, OXT, MCHR1, PPYR1, TACR1, IFNAR1, ACE2, ADCYAP1, FGF13, TTF2, CASR, CYP19A1, SSTR5, PTAFR, POMC, TAC1, MPV17, HMOX1, THRA, PCDHA4, PNOC, DRD3, SOS1, KNG1, SSTR2, DDR1, OPRL1, AGTR1, HTR1A, CRH, EPX, SNTA1, ADRB2, OPRD1, STC1, PTGS2, EDNRB, EDNRB, ADM2, THBS1, ABCC9, ACE, PTGS1, ADRA1D, OPRK1, PDE5A, NPPC, GRIN2C, NANOS1, ADRB3, IGF1, KCNA3, CPNE1, VDR, CRCP, ADORA1, PENK,…	-1.15131	0.0193257	231
T2	peripheral nerve blood flow	Circulatory system	13	10	PRKCB, CALCA, IFNAR1, VEGFA, AGTR1, SHH, PTGS2, ACE, ARIH1, EDN1	-1.6257	0.0194784	232
T2	disease resistance	Immune system	53	34	MBL2, HSP90AA1, CD8A, CD40LG, PHC1, CXCR1, Lyz1, NDRG1, IL1B, CD4, IL10, PPM1B, TRAF6, PSMB10, NUP98, ERBB2, KITLG, ABCB6, SPA17, DGKE, PRODH, EGFR, OAT, SPIC, BDNF-AS, HLA-DRB1, EEF1A1, CHORDC1, MAP2K2, PDPK1, MAP2K1, MOCOS, DUSP12, ILKAP	-1.11646	0.0195961	233
T2	luteal maintenance	Other	8	6	PBX1, IL1B, PLAT, PLAU, VEGFA, PTEN	1.91096	0.0196499	234
T2	Sertoli cell function	Other	31	24	PBX1, ADCYAP1, IL1B, FGF13, AKR1B10, CYP19A1, POMC, LGALS12, SOS1, SOS1, GDF9, TNF, AMH, PTGS2, IGF1, MSI1, ACVR1, NPEPPS, CDH22, EGF, SOX8, DICER1, YWHAQ, NR5A1	-1.13524	0.0196659	235
T2	fracture healing	Other	78	60	COL10A1, CALCA, SOX6, MMP13, PROC, NOG, CXCL12, FGF13, GPNMB, PTGER2, CHERP, TAC1, NKX3-1, MMP9, GDF5, IL10, SOS1, EGR1, PIGF, VEGFA, ITGB3, PTGER1, TNF, EPX, TNFSF11, PTGS2, BMP1, SMAD3, PTH1R, CYR61, PAPPA, IGF1, F2R, SOST, RELA, ACVR1, BMPR1A, TNFRSF11B, SFRP1, CDH13, CTNNB1, STIM1, ITGB1, BMP2, CXCR4, BGLAP, ALOX5, SDC4, CSF3, SOX5, BMP7, CTGF, GSK3B, MAPK1, SH2B3, PTN, RUNX2, LECT1, PTGES, E…	-1.01846	0.0198216	236
T2	coronary flow	Circulatory system	73	55	CALCA, NPY, FGF1, CPAMD8, ADORA3, TNNT2, IFNAR1, SEPP1, SLC22A3, PTHLH, IL1B, FGF13, BDKRB2, PLAT, TAC1, HMOX1, HSPB2, KNG1, AGTR1, CRH, TNF, EPX, EDNRB, EDNRB, GPX1, ACE, OPRK1, CELA2A, PDE5A, ADORA2B, CRCP, ADORA1, ITGA2B, DES, KCNJ8, P2RY1, S1PR3, CXCR4, ALOX5, C5, ADORA2A, HRH3, CAT, HMGCR, GOT2, MYLK, MAPK14, PRKCA, EDN1, WASF2, AGXT, AK1, ADM, ATP2A2, AKT1	-1.1284	0.0199204	237
T2	myometrium contraction	Other	114	82	PRKCB, CALCA, OXT, NR1I2, TACR1, IFNAR1, PTHLH, PTGER2, IL1B, TTF2, PTGER2, CYP19A1, POMC, TAC1, MPV17, SLC6A5, OXTR, PRKCD, HMOX1, PNOC, IL10, GNA11, SOS1, KNG1, SLC6A4, PTGFR, PIGF, SPHK1, PLCD1, CRH, PTGER1, TNF, ADRB2, PRKCZ, CAV1, HTR7, PTGS2, EDNRB, THBS1, PPP1R14A, PDE4A, PTGS1, ADRA1D, ADRA1D, AMBP, CXADR, HPGD, GJA3, ADRB3, PTGER3, EGFR, KCNJ8, CRHR2, COMT, MME, KCNJ11, BMP2, BGN, CRHR1,…	-1.1058	0.0201478	238
T2	relaxation	Other	575	441	PRKCB, CALCA, CALCRL, HTR4, NPY, GNAS, CYCS, KAT2A, HSP90AA1, ASIC2, CD8A, SNAP25, HRC, MYLPF, NPVF, NOX4, GALR1, OXT, HTR1D, GADD45A, PLG, PBX1, CPAMD8, ADORA3, TNNT2, ADARB2, SCTR, TACR1, GRM8, IFNAR1, SMTNL1, PARG, FLT1, SEPP1, KCNAB2, CPA6, PTGIR, HTR1B, FPR1, Lyz1, ACE2, PTHLH, UCP2, FN1, PTGER2, TPM2, ADCYAP1, IL1B, FGF13, TOP3A, SRR, HMGA1, SETMAR, TLR7, TPH1, CASQ1, SRC, TTF2, PTGER2, CDC…	-1.07243	0.0203777	239
T2	response to bacteria	Immune system	18	10	MBL2, CPA6, Lyz1, IL1B, WNT11, TNF, NOD1, NOD2, TLR9, MAPK14	1.20902	0.0207267	240
T2	centromere binding	Other	10	5	STRA13, KIF2C, APITD1, SPC24, MIS12	-2.0018	0.0207339	241
T2	neuroblast proliferation	Nervous system	28	23	OTX1, PBX1, CPAMD8, ADCYAP1, FGF13, AURKA, ADCYAP1R1, NTF3, PAFAH1B1, THRA, HBEGF, SOS1, ASPM, RB1, HSPG2, EGFR, EMX2, ATF1, RHOA, VPS72, SMC1A, OTX2, ARTN	-1.2998	0.0207839	242
T2	monocyte aggregation	Immune system	14	8	SEPP1, IL10, SOS1, PECAM1, ANPEP, RPL10, ITGB2, PTPRC	-1.23581	0.0208335	243
T2	thymus involution	Other	49	32	SGPP1, CD8A, PBX1, FOXN1, IFNAR1, LTA, IL1B, AKR1B10, CD4, POMC, SOS1, AHR, MST1, TNF, RHOB, HLX, KITLG, IGF1, TGFB2, PPARG, ACVR1, CDC42, FYN, ESR2, CTNNB1, PRLR, PRDX2, MIA3, AXIN1, FASN, EREG, TRPM7	-1.17337	0.0209679	244
T2	de novo DNA methylation	Transcription	25	12	GRHL1, CTCF, EZH1, KDM1B, SUV39H1, RARB, DNMT3B, PIWIL2, UHRF1, EHMT2, EIF2C4, DNMT1	-1.66274	0.0210309	245
T2	hemato-encephalic barrier	Nervous system	326	244	SLC16A2, PRKCB, MBL2, CALCA, S100B, TNFRSF21, NPY, CLDN12, SGPP1, CD8A, MMP13, AQP4, AQP7, OXT, PLG, CPAMD8, NDP, ABCC1, CD40LG, NR1I2, TACR1, IFNAR1, SEPP1, MAPK8, MMP14, NGFR, FN1, CXCL12, PCDHA6, F11R, IL1B, FGF13, SLC12A2, SRC, TTF2, BDKRB2, PLAT, PTAFR, CD4, POMC, GAPDH, TYMP, TAC1, SLC1A5, P2RX7, PRKCD, MMP9, SLC29A1, TNFSF10, TGM2, HPR, HBEGF, PADI2, SOS1, SOS1, HSPB2, PECAM1, KNG1, DPP4, …	-1.09785	0.0211014	246
T2	eosinophil adhesion	Other	49	28	TACR1, SEPP1, PTGIR, FPR1, FN1, IL1B, SRC, PTGER2, PECAM1, PLAU, Pde4dl1, CYSLTR1, TNF, LGALS9, ITGAL, ITGA4, PDE4A, KITLG, ITGB2, STAT1, ITGB1, C5, ANXA1, MAPK1, MAPK1, VCAM1, SPON2, TYK2	1.04276	0.0212289	247
T2	immune cell chemotaxis	Immune system	89	51	PROC, CPAMD8, FLT1, FPR1, CXCL12, IL1B, TTF2, CD44, AIMP1, ROBO2, POMC, TAC1, PNOC, SOS1, KNG1, PLAU, OXR1, LTB4R, CRH, CYSLTR1, TNF, MYO5B, PDE4A, P2RY11, CELA2A, C4B, PLD2, CCL3, LGALS1, RGMA, ITGB2, PSTPIP1, PRKCSH, ACVR1, ROBO1, CLSTN1, NID1, CXCR4, CLCN3, SLIT3, C5, RAB11FIP2, RPL35A, PIK3CG, ROBO3, VPS72, ROCK1, AGXT, GNAQ, CSF1, LSP1	-1.10531	0.0214317	248
T2	gastric acid secretion	Other	153	94	CALCA, NPY, AKT2, AQP4, SNAP25, GALR1, OXT, CPAMD8, SCTR, IFNAR1, ADCYAP1, IL1B, FGF13, DRD4, ADCYAP1R1, NTSR1, HRH2, CASR, POMC, TAC1, MPV17, PCDHA4, PNOC, RAB27B, CCKAR, KNG1, SSTR2, THOC5, VEGFA, ATP1A4, KCNJ2, CALCB, ABP1, AGTR1, CRH, TNF, ADRB2, SHH, OPRD1, PTGS2, EZR, PDE4A, CAMK2G, PTGS1, PTH1R, KCNQ1, OPRK1, ADRB3, IGF1, PDYN, F2R, PNP, PTGER3, EGFR, ARF6, PENK, SLC4A2, OPRM1, MBD4, TGFB3…	-1.15849	0.0217721	249
T2	blood clotting	Other	569	410	PRKCB, RNF7, MBL2, PRG2, CALCA, NPY, PARD3, GNAS, AKT2, NQO1, HSP90AA1, SYK, CD8A, SNAP25, EPX, PROC, OXT, ANXA3, PLG, GZMA, PBX1, CPAMD8, SERPING1, KLF10, TBXAS1, CD40LG, TACR1, PLA2G10, IFNAR1, GNB3, FLT1, APOH, SEPP1, CEL, CPA6, PTGIR, FPR1, MAPK8, Lyz1, MMP14, GP9, FN1, PTGER2, CXCL12, ADCYAP1, F11R, IL1B, ESRRG, FGF13, SLC24A1, PEAR1, SRC, TTF2, TTF2, PLCG2, JAK3, PTGER2, CSPG5, SLC25A16, HR…	-1.10565	0.0217902	250
T2	intestine secretion	Other	44	30	CALCA, HTR4, NPY, CPAMD8, TACR1, ADCYAP1, IL1B, HRH2, TAC1, PCDHA4, KNG1, CRH, TNF, GUCY2C, OPRD1, PRKG1, PRKG2, NPPC, ABCC2, CASP8, ABCG2, ADRA2A, HTR2A, CTSC, SOAT2, PSMD4, AGXT, PLAA, ABCB4, TRH	-1.05017	0.0220107	251
T2	pituicyte function	Synaptic processes	12	9	CALCA, CPAMD8, KCNIP3, ADCYAP1, IL1B, PDYN, ACVR1, ESR2, TRH	1.26155	0.0220633	252
T2	osteoclast differentiation	Other	338	241	PRKCB, CALCA, PARD3, AKT2, CCL20, EGR2, SYK, SGPP1, CLDN18, CD8A, MMP13, SNX10, CPAMD8, INHBA, KLF10, NOG, FLT1, CLIC5, MAPK8, PRDM1, MMP14, TWIST1, PTHLH, FHL2, CXCL12, PCDHA6, IL1B, FGF13, GPNMB, SRC, TTF2, PLCG2, GPR68, PTGER2, MAFB, CD44, HRH2, EBF2, ZBTB7A, FLT4, NAB2, CASR, TAC1, MPV17, TNKS, MMP9, HMOX1, ATF4, TPCN2, PCDHA4, TNFSF10, AMPD1, IL10, TNFRSF9, NFKB2, MAP3K7, SPI1, RNASEH2A, FOS…	-1.03362	0.0221935	253
T2	glycoprotein secretion	Cell Community	13	10	CPAMD8, IL1B, HRH2, TAC1, SOS1, TNF, LMAN2L, HNMT, RIPK2, EDN1	-1.36922	0.0222246	254
T2	uterine relaxation	Other	15	13	CALCA, OXT, NR1I2, PTHLH, HRH2, OXTR, CRH, ADRB2, ADRB3, KCNJ1, MYLK, KCNMA1, ADM	-1.10902	0.0222368	255
T2	ADCC	Other	143	72	PRKCB, CD79A, VAV3, CLDN18, CD8A, AQP4, PLG, EPCAM, HLA-E, PEMT, SRC, HRH2, INPP5D, VAV1, CYP19A1, CD4, PLXDC1, TAC1, THY1, C1QA, IL10, TNFRSF9, VAV2, SPI1, FBP2, SOS1, VEGFA, CD83, CD40, PFN1, TNF, SYNGAP1, FASLG, SMAD3, ERBB2, EGFL7, IGF1, ITGB2, EGFR, ARF6, PPARA, PPARG, ACVR1, FUT4, ING3, PTPRC, PLCG1, ING1, C5, RAC1, CSF3, BCL2, EGF, HPD, SAMM50, SHC1, PTPN1, ENTPD1, SET, TUBGCP2, FGFR3, CD2…	-1.03767	0.0222516	256
T2	Lipid degradation	Lipid metabolism	368	255	PRKCB, CALCA, NPY, GNAS, AKT2, GALR1, AQP7, OXT, HTR1D, CIDEB, PLG, PBX1, CPAMD8, Olfr48, PLCB3, CD40LG, NR1I2, PLA2G10, IFNAR1, GCGR, GNB3, PNPLA8, PRKAG3, CEL, HTR1B, CIDEA, MAPK8, PDE3B, NGFR, LTA, GYS2, UCP2, NR1H3, NPFFR2, FN1, ADCYAP1, OSBPL2, CIDEC, IL1B, FGF13, GPBAR1, MC1R, SRC, TTF2, PLCG2, GH2, ADCYAP1R1, SLC25A16, NTF3, NPRL3, CASR, AKR1B10, POMC, GAPDH, ACSL1, ACVR1C, TAC1, G0S2, LGA…	-1.06134	0.022447	257
T2	diapedeses	Other	91	58	SEPP1, MMP14, CXCL12, PCDHA6, ADAM10, F11R, IL1B, SRC, TTF2, CD44, ADAMTSL1, PLAT, WASL, CDH2, MMP9, THY1, HPSE, ITGA5, PECAM1, CNTN1, VEGFA, TNF, CCR7, ITGAL, CAV1, ITGA4, CD99, CD99, EZR, ITGA6, EGFL7, CELA2A, CXCR3, ALCAM, GJA3, ITGB2, CYTH1, ITGB1, CLSTN1, CXCR4, CLCN3, CDH5, Gm12141, C5, RAC1, ANXA1, SPARC, MAPK14, DNTT, RHOA, MAPK1, AGXT, TRIO, VCAM1, FASN, CD226, EDIL3, PIK3CA	-1.01545	0.022516	258
T2	water balance	Other	62	45	AQP4, AQP7, OXT, PBX1, AQP3, IFNAR1, CXCL12, SLC12A2, SRC, GPR64, POMC, TAC1, MPV17, PNOC, KNG1, DTNA, AGTR1, CRH, TNF, SLC12A1, AQP1, PTGS2, ACE, PTGS1, NPR1, ACAN, TRPV4, IGF1, PGRMC1, AVPR2, PPARG, MME, ESR2, PKD1, TYRO3, DRD2, EDN1, CD63, MAFIP, AGXT, CFTR, GNAQ, EREG, NR3C2, ACIN1	-1.12256	0.022525	259
T2	B lymphocyte differentiation	Other	226	147	CALCA, CD79A, NQO1, ETV7, SYK, CD8A, PBX1, RAG2, CD40LG, PHC1, EZH1, POU2AF1, PRDM1, LTA, PCDHA6, RAG1, FGF13, TLR7, PLCG2, PTGER2, CD44, SH2D1A, GFI1, IL7R, CD4, TAC1, CXCR5, IKZF2, KIT, MYBL1, IL10, SPI1, SPI1, SOS1, SOS1, AHR, DPP4, ALDH1A1, IKZF1, TLR2, LGALS2, CD83, IRF4, CD40, TNF, LYN, EPX, ABL1, RAF1, DCLRE1C, TNFSF11, TNFSF13B, IKZF3, CD99, DAXX, NUP98, TAL1, DLK1, DEFA6, POU2F2, MYB, FA…	-1.07909	0.0226412	260
T2	paternal behavior	Other	6	5	OXT, PBX1, IFNAR1, CYP19A1, EREG	1.03626	0.0235674	261
T2	eosinophil function	Other	38	23	SEPP1, FN1, IL1B, PTGER2, CD4, KIT, IL10, SOS1, VEGFA, TNF, ITGA4, PDE4A, KITLG, F2R, CCL3, LILRB3, PPARG, CISH, PTPRC, RAC2, RCAN1, PTEN, VCAM1	-1.15568	0.023619	262
T2	ovarian follicle development	Development	111	80	ACVR2A, AQP4, OXT, PLG, PBX1, INHBA, MECOM, IFNAR1, FN1, ADCYAP1, FGF13, NAT6, IGFBP3, CYP19A1, AKR1B10, CD4, POMC, OXTR, MMP9, KIT, ASNA1, HPR, GREM2, GNRHR, SOS1, AHR, PLAU, VEGFA, GDF9, CRH, WNT4, TNF, EPX, AMH, STC1, SMAD3, PCNA, KITLG, CCND2, NPPC, PAPPA, GJA3, ADAMTS5, IGF1, DNAI2, F9, EGFR, TGFB2, ACVR2B, ACVR1, XIAP, BDNF-AS, ESR2, PPARGC1B, PRLR, TACR3, SPRY2, KDR, EGF, NTRK2, IGF2, LEPR…	-1.04092	0.023997	263
T2	pancreatic juice secretion	Other	59	36	CALCA, NPY, CPAMD8, SCTR, TACR1, IFNAR1, ADCYAP1, DBI, NTSR1, POMC, TAC1, PRKCD, PCDHA4, CCKAR, KNG1, CRH, CELA1, TNF, NFE2L1, NPRL2, NPPC, PNP, PENK, DBH, CCKBR, HCRT, IAPP, EGF, RIPK2, AGXT, CFTR, SLC25A21, GRIK3, COPA, TRH, CDK5	-1.15131	0.0244657	264
T2	taction	Other	5	5	NPY, NTF3, CYP19A1, NANOS1, BDNF-AS	-1.23678	0.0244711	265
T2	phagocyte activity	Cell motility	206	124	MBL2, NPY, CD68, TNFRSF14, SGPP1, PLG, GZMA, PBX1, Olfr48, INHBA, CD40LG, IFNAR1, CD5L, MAPK8, Lyz1, FN1, CLU, PCDHA6, ADCYAP1, IL1B, FGF13, SRC, TTF2, NTF3, HPR, PTAFR, POMC, TAC1, PRKCD, F8, C1QA, IL10, SNCA, SPI1, SOS1, OXR1, CD93, TLR2, ITGB3, AGTR1, LGALS2, CRH, EPS8, TNF, EPX, CCR7, TNFSF11, XPNPEP1, MYBBP1A, LRRC17, MYD88, CYBB, DEFA6, EZR, ABCA7, HBP1, SCARB1, STAT3, CELA2A, ABCB6, IGF1, …	-1.03448	0.0246215	266
T2	centrosome cycle	Cell growth and death	15	13	HSP90AA1, AURKA, NEK7, CDC14A, PLK1, NEK2, CDK1, CCP110, E2F3, CDK4, TP53, BRCA2, CDK2	-1.63715	0.0252331	267
T2	pancreas blood flow	Other	34	22	CALCA, NPY, CPAMD8, IFNAR1, ADCYAP1, IL1B, BDKRB2, TAC1, SOS1, KNG1, VEGFA, CRH, PTGS2, NPPC, IGF1, IAPP, EGF, RIPK2, EDN1, AGXT, TRH, EDN2	-1.09308	0.025625	268
T2	neutrophil chemotaxis	Immune system	177	120	FGF1, RADIL, SGPP1, ARAP3, PROC, PBX1, CPAMD8, ADORA3, CXCR1, FPR1, CXCL12, ADCYAP1, F11R, IL1B, FGF13, SRC, TTF2, JAK3, HPR, SERPINC1, PTAFR, CD4, POMC, GAPDH, TAC1, MMP9, CSF3R, PNOC, TGM2, HPR, IL10, SPI1, SOS1, HSPB2, HSPB2, PECAM1, KNG1, PIGF, GMFG, VEGFA, SPHK1, A4GALT, LTB4R, VEGFC, PFN1, TNF, ABL1, OPRD1, MYBBP1A, PTGS2, FASLG, ACE, P2RY11, DOCK2, AMBP, ADA, STAT3, CELA2A, SOD3, ADORA2B, …	-1.01576	0.0259356	269
T2	dopaminergic system	Synaptic processes	99	74	CALCA, MBD5, OXT, PBX1, CPAMD8, ADCYAP1, IL1B, FGF13, DRD4, GRID2, LRRK2, PLAT, AKR1B10, POMC, TAC1, OXTR, PRKCD, PCDHA4, SNCA, PPP1R1B, DRD3, CCKAR, SOS1, SLC6A3, DDR1, AMPH, SLC6A4, VEGFA, OPRL1, AGTR1, VEGFC, CRH, TNF, CLOCK, OPRD1, XPNPEP1, OPRK1, ABCC6, PDYN, ADORA1, PENK, DTNBP1, OPRM1, TGFB2, ACVR1, BDNF-AS, COMT, ESR2, GRIN2B, HSPA1B, HCRT, CRHR1, HTR2A, TACR3, FOSB, EGF, S1PR5, RIPK2, RE…	-1.06917	0.0259733	270
T2	kidney elimination	Other	16	10	CALCA, IFNAR1, TNFSF10, SLC22A2, TINAGL1, POU2F1, SLC47A1, ABCC2, ABCG2, ABCB4	-1.39983	0.0260271	271
T2	membrane hyperpolarization	Other	292	219	PRKCE, PRG2, CALCA, S100B, CALCRL, HTR4, NPY, CYCS, CD8A, KCNK9, GALR1, OXT, PBX1, CPAMD8, ADORA3, FSTL1, IFNAR1, SLC24A2, KCNAB2, HTR1B, FPR1, MAPK8, PTHLH, UCP2, FN1, CXCL12, CLCN2, ADCYAP1, ATP5J2, IL1B, FGF13, KCNK10, SLC12A2, TTF2, TRPM4, NTSR1, HRH2, KCNQ2, VIPR1, NPRL3, BDKRB2, SLC12A5, DYNC1I1, SSTR3, CLCN1, POMC, TRPV5, NTRK1, TAC1, MPV17, BIRC5, KCNN4, NKX3-1, P2RX7, MMP9, PCDHA4, PNOC,…	-1.09308	0.0260836	272
T2	monocyte differentiation	Immune system	122	79	SGPP1, GRAP2, CPAMD8, INHBA, CRABP2, CLEC4M, FN1, IL1B, SRC, TTF2, MAFB, KLF2, HPR, RXRA, IRF7, CD4, PRKCD, MMP9, TGM2, IL10, SPI1, SOS1, EGR1, LGALS2, PTK2B, TNF, RAF1, ADAM17, NEU3, TNFSF11, CAV1, XPNPEP1, MYD88, CYBB, RARA, EGFL7, CEBPB, ASIC1, STAT3, IRF8, IL6ST, NT5E, VDR, MATK, RB1, CSF1R, CASP8, ARF6, BTK, PPARA, PPARG, ACVR1, PTPRC, CDKN1A, JUN, STAT6, Gm12141, C5, ADORA2A, NOTCH1, KLF4, …	-1.07594	0.0265165	273
T2	peritoneal macrophage function	Other	9	5	NPY, ADCYAP1, TAC1, EPX, RIPK2	-1.15131	0.0268183	274
T2	cardiovascular reflex	Other	19	12	NPY, TACR1, IFNAR1, BDKRB2, TAC1, KNG1, AGTR1, HTR7, BCS1L, SLC17A8, RIPK2, AGXT	1.16719	0.0268516	275
T2	nursing behavior	Reproduction	6	5	GNAS, IFNAR1, CRH, PDYN, OPRM1	1.40623	0.0268613	276
T2	blood vessel barrier	Nervous system	35	33	TNFRSF21, FOXM1, PROC, GADD45A, SPOCK2, FN1, IL1B, TTF2, HAO1, PECAM1, ANGPT2, VEGFA, TNF, TRPC6, PIK3C2A, HBP1, NT5E, F2R, VASP, CCM2, TNFRSF19, ACVR1, CDC42, CDH5, RAC1, MCAM, GSN, RAPGEF3, MYLK, S1PR1, KRIT1, ROCK1, SPTAN1	-1.13053	0.0270342	277
T2	thymic T-cell selection	Immune system	48	30	TNFRSF14, CD8A, CTSL2, CD40LG, PTPN11, SRC, ZAP70, RUNX3, CD274, CD4, NKX3-1, EGR1, CD40, TNF, TNFSF11, PCDHB16, HIVEP2, NCK1, PTPRC, GRB2, HLA-DRB1, BCL2L1, NOTCH1, BCL2, HDAC9, AIRE, MERTK, PTEN, FASN, RAP1A	-1.12585	0.0276843	278
T2	pineal gland function	Nervous system	18	16	NPY, OXT, CPAMD8, TPH1, POMC, TAC1, BANF1, HTR2B, NPPC, IGF1, NR1D2, AANAT, TRPV1, SLC17A7, MAPK14, TRH	1.10862	0.0277596	279
T2	macrophage function	Immune system	148	97	RNF7, SGPP1, CD8A, PLG, PBX1, CPAMD8, HAVCR2, MAPK8, NR1H3, FN1, PCDHA6, ADCYAP1, BACH1, IL1B, GPBAR1, INPP5D, ACTN1, HPR, GFI1, CASR, CD4, POMC, TAC1, P2RX7, TGM2, HPR, IL10, SPI1, HBEGF, SOS1, SOS1, CNTN1, PIGF, ANGPT2, PDE2A, LGALS2, CRH, TNF, IL13RA2, TNFSF13B, MYD88, PTGS2, PFDN1, FASLG, CEBPB, PNPLA2, OPRK1, STAT3, IGF1, IL4R, LGALS1, NCF1, ABCA1, CSF1R, MRC1, SOCS3, TGFB2, PPARG, ACVR1, CN…	-1.08117	0.028198	280
T2	lymphocyte adhesion	Other	101	66	CCL20, SGPP1, CD300LG, CPAMD8, SERPING1, SEPP1, CXCL12, IL1B, APBB1IP, CD44, HRH2, CD4, POMC, TAC1, MMP9, IL10, SOS1, SOS1, PECAM1, ANPEP, VEGFA, OXR1, ITGB3, TNF, OPRD1, ITGAL, ITGA4, STK10, ITGA6, EGFL7, EGFL7, CXCR3, CRK, CYTH1, OCLN, NT5E, ITGA1, ITGB2, ADAM28, RASSF5, RASSF5, ITGA2B, STAB1, PRKCSH, ACVR1, NELL2, C2, ITGB1, CXCR4, ACP1, PKD1, ENTPD1, STK4, STAB2, PRKCA, LCP2, CD22, MAPK1, MAP…	-1.1058	0.0282786	281
T2	kidney vascularization	Other	34	25	CALCA, IFNAR1, ARAP1, PTHLH, CXCL12, AKR1B10, MMP9, DPP4, VEGFA, KCNQ4, AGTR1, THBS1, PDE4A, NPPC, LAMA4, EGFR, ANGPT1, ACVR1, TRPV1, CXCR4, SERPINF1, MMP2, EDN1, AGXT, ADM	1.19228	0.0287677	282
T2	uterus blood flow	Other	23	18	CALCA, NPY, OXT, CPAMD8, IFNAR1, GYS2, KNG1, PIGF, VEGFA, ACE, PDE5A, NPPC, IGF1, EGF, EDN1, AGXT, AGTR2, EREG	-1.15849	0.0288465	283
T2	hatching	Other	117	84	NPY, YWHAE, PLG, BTC, PBX1, CPAMD8, INHBA, AHRR, CRYBB3, FN1, RAG1, ADCYAP1, POLG, FGF13, BOK, BCMO1, ZAP70, RXRA, CYP19A1, SSTR5, CD4, POMC, THRA, PCDHA4, HPR, FOXA2, HBEGF, GNRHR, SOS1, SSTR2, CRH, MSTN, XPNPEP1, PTGS2, KCNA2, RPS6KB1, TBX2, GPX1, IGFBP2, GRIA3, KEAP1, COL14A1, Gusr, IGF1, FOXO1, DMRT2, GLO1, PLIN2, AANAT, VCL, PPARG, ACVR1, MB, OGDH, ACO1, HTR2A, KLF4, RIMBP2, EGF, SPARC, GRN,…	-1.06763	0.0292456	284
T2	glia proliferation	Nervous system	46	39	PRG2, S100B, NPY, ARHGAP32, AQP4, CXCL12, IL1B, FGF13, TTF2, DBI, NTF3, TYMP, BIRC5, P2RX7, IL10, TNF, SHH, TNFSF13, STAT3, ABCB6, IGF1, F2R, PHGDH, ACVR1, GRM5, GAB2, BDNF-AS, CNTF, NOTCH1, S1PR5, SPARC, BCHE, MAGI1, BCAN, NCAM1, IGFBP1, BMI1, NF2, CDKN1B	1.00335	0.029503	285
T2	apoptotic nuclear changes	Cell growth and death	9	7	CYCS, MAPK8, AIFM1, TNF, XPNPEP1, CASP3, TP53	-1.7508	0.0296978	286
T2	phosphorus metabolism	Energy metabolism	8	5	CALCA, CTDSPL, CASR, VDR, KL	-1.21722	0.0298983	287
T2	musculoskeletal development	Development	7	5	RB1CC1, SOX6, TCF15, IGF1, CTGF	16.0271	0.0301319	288
T2	organ development	Development	105	82	ACVR2A, LGR4, OTX1, FSTL1, STK24, LTA, CXCL12, EDAR, FGF13, EDA, HPR, AKR1B10, CD4, POMC, LTBR, WT1, WNT2, CXCR5, NKX3-1, HPSE, NFKB2, FOXA2, NEK1, SOS1, SOS1, AHR, VEGFA, NASP, MYCN, AGTR1, CRH, TNF, NR2F1, ABL1, SHH, SIX1, PTGS2, ETV4, MYB, ERBB2, DLK1, VHL, CELSR1, RB1, EGFR, RDH10, JARID2, LEF1, PPARG, MSX2, ACVR2B, ACVR1, PAX2, RELB, ITGB1, CXCR4, PTPN14, SOX13, PRLR, BCL2, KDR, LAMA5, EP300…	1.0242	0.0303128	289
T2	T-cell adhesion	Immune system	135	85	CALCA, NPY, CCL20, SGPP1, CD8A, PROC, CD40LG, SEPP1, PTPN11, SKAP1, FN1, CXCL12, IL1B, CD44, SH2D1A, ACTN1, VAV1, KAL1, CD4, TAC1, HMOX1, PCDHA4, LCK, DRD3, ITGA5, SOS1, PECAM1, DPP4, VEGFA, OXR1, RASGRP1, CD40, TNF, CCR7, STAP2, ITGAL, ITGA4, CD99, THBS1, EZR, EFNA1, DOCK2, EGFL7, CYTH1, KCNA3, MMAB, LGALS1, ITGB2, SERP1, PRKCSH, PPARG, CYTH1, ACVR1, PTPRC, FYN, ITGB1, MAP3K2, CXCR4, ACP1, SERPI…	-1.02969	0.0306807	290
T2	intestinal absorption	Other	135	85	CALCA, NPY, SLC26A6, SLC2A2, PBX1, CPAMD8, SLC52A3, SP8, MTX1, NPC1L1, SLC5A8, NR5A2, ABCG5, CEL, NPC1, NR1H3, IL1B, ABCB11, SLC22A5, CYP8B1, SLC15A1, SLC46A1, SLC29A1, HPR, FBP2, DPP4, BANF1, TNF, EPX, PDIA6, LCAT, STC1, SLC29A4, GUSB, SLC28A3, SCARB1, MT1B, SLC16A1, APOB, SLC7A5, TFRC, IGF1, PDYN, ABCC2, LRAT, VDR, VDR, FABP2, ABCA1, SLC2A5, PPARA, SLC23A2, ABCG2, SLC5A5, CUBN, ABCC4, SLC51A, P…	-1.00628	0.030985	291
T2	regulation of cell volume	Other	163	126	HSP90AA1, AQP4, AQP7, AQP7, SLC9A7, SLC9A7, PLG, PBX1, CPAMD8, MAP4K2, AQP3, IFNAR1, STK24, NRTN, FPR1, MAPK8, Lyz1, NGFR, CLCN2, IL1B, FGF13, SLC12A2, SRC, ZNF706, ANO1, KCNQ5, KCNK5, POMC, KCNN4, P2RX7, SLC12A6, AQP8, LCK, GNA11, SLC12A3, KCNH2, ATP1A4, KCNQ4, AGTR1, PTK2B, SLC12A7, TNF, EPX, PDLIM5, SLC12A1, XPNPEP1, AQP1, VDAC1, ACE, ATP2B1, SLC6A6, KCNQ1, THG1L, SLC26A5, GPX4, TRPV4, GJA3, I…	1.02224	0.0311867	292
T2	hair follicle morphogenesis	Other	37	30	AKT2, BTC, CTSL2, TCP1, NOG, EZH1, NGFR, NTF3, FGF5, SOS1, THOC5, SHH, ERBB2, RIPK4, PDGFA, EGFL6, MSI1, TGFB2, ACVR1, CTNNB1, ITGB1, RAC1, NOTCH1, BCL2, NOTCH2, ILK, EGF, SMOX, CPEB1, CTNNA1	-1.18941	0.0312825	293
T2	complement activation, alternative pathway	Immune system	37	20	MBL2, PIKFYVE, Olfr48, SERPING1, CFP, PLAT, CD4, COL2A1, XPNPEP1, EGFL7, C4B, ITGB2, SLC4A1, CYP21A2, C2, C2, MASP1, LDLR, THBD, GNPDA1	-1.32361	0.0313841	294
T2	copulation	Reproduction	18	13	OXT, IFNAR1, AKR1B10, CYP19A1, TAC1, OXTR, DDR1, HTR1A, NANOS1, HCRT, HTR2A, DRD2, AGXT	1.16728	0.0313903	295
T2	endothelial cell function	Other	370	276	PRKCB, MBL2, CALCA, NPY, NQO1, PPAP2B, FGF1, HSP90AA1, GPR55, SYK, SGPP1, PROC, OXT, PLG, RASIP1, PBX1, ESM1, INHBA, FSTL1, ABCC1, IFNAR1, FLT1, AHRR, APOH, SEPP1, SEPP1, MAPK8, MMP14, ACE2, UCP2, FN1, CXCL12, ANK2, ADCYAP1, ADAM10, IL1B, FGF13, SRC, TTF2, PTGER2, NTRK3, CD44, KLF2, CYP2J2, FLT4, NELL1, AIMP1, PLAT, AKR1B10, PLXDC1, GRHL3, TRPC4, TFPI, TAC1, EGR3, MPV17, KCNN4, PRKCD, MMP9, HMOX1…	-1.01101	0.0318469	296
T2	lymphocyte homeostases	Immune system	30	20	CYCS, RORC, CD8A, CD40LG, CD4, P2RX7, TNFSF10, BMF, TNF, DEFA6, FASLG, SCARB1, CASP8, CFLAR, ACVR1, XIAP, STAT6, FASN, AKT1, HEBP1	-1.02388	0.031873	297
T2	macrophage differentiation	Immune system	183	124	PRKCE, PRKCB, EGR2, SGPP1, GRAP2, CD8A, MAPK8, PRDM1, FN1, PTGER2, PTPN2, PLCG2, PTGER2, MAFB, KLF2, NAB2, GFI1, NELL1, IRF7, CD4, POMC, WT1, NTRK1, GATA2, PRKCD, RACGAP1, CSF3R, IL10, ZFP36, SPI1, RNASEH2A, MYO18A, Hcar2, QKI, SOS1, HSPB2, EGR1, MKI67, TINAGL1, SOCS1, VEGFA, TLR2, TNF, EPX, DUSP5, DLK1, CREM, TFEC, MYB, CEBPB, KITLG, STAT3, CELA2A, IRF8, IL6ST, IGF1, DGKG, VDR, MAPK9, SKAP2, NOT…	-1.14212	0.0319601	298
T2	floor plate development	Development	9	7	NKX2-8, ADAMTSL1, NKX2-2, FOXA2, SHH, GLI1, NOTCH1	-2.06595	0.0322452	299
T2	T-cell development	Immune system	555	377	PAXIP1, DOK2, NFAT5, NPY, LIN28B, EGR2, RORC, HSP90AA1, SYK, KSR1, GRAP2, CD8A, PSMA4, IL12B, GADD45A, CARD11, PBX1, CPAMD8, FOXN1, CTSL2, RAG2, INHBA, CD40LG, IL2RG, A3GALT2P, BCL11B, CTCF, STAM2, HAVCR2, FBXW7, EZH1, MAML1, PTPN11, MAPK8, PRDM1, PPP1R27, CLEC4M, HHEX, PTGER2, CXCL12, RAG1, ADCYAP1, ADAM10, IL1B, FGF13, HMGA1, CABIN1, SRC, TTF2, ZAP70, JAK3, DBI, CD44, PKNOX1, SH2D1A, INPP5D, KL…	-1.03391	0.0323638	300
T2	heart polarization	Other	21	16	KLF15, SCN4A, KCNIP2, KCNN4, ST3GAL4, KCNH2, KCNB2, KCNJ2, NOS1AP, TNF, CSRP3, KCNQ1, GINS3, KCNK3, AGXT, HOOK2	-1.7508	0.032413	301
T2	proprioception	Sensory system	10	7	NTF3, RUNX3, TRPC4, ATOH1, GART, ARL6IP5, SLC17A7	-1.1457	0.0326266	302
T2	granulocyte function	Immune system	22	14	NPY, FN1, HPR, SOS1, HSPB2, OXR1, TNF, ITGAL, EGFL7, ITGB2, SERPINH1, C5, CSF3, CSF1	-1.50774	0.0332416	303
T2	Glycogen degradation	Carbohydrate metabolism	91	66	CALCA, GNAS, PBX1, CPAMD8, MAP4K2, INHBA, G6PC, IFNAR1, GCGR, PDE3B, GYS2, ADCYAP1, SLC37A4, IL1B, TTF2, RIPK3, SLC2A4, POMC, LGALS12, PHKA2, PCDHA4, SOS1, SSTR2, NR4A1, Pde4dl1, FABP1, TNF, HTR2B, ADRB2, EDNRB, ADORA2B, ADRB3, FOXO1, PDYN, PGM2, PFKM, TRIB3, ADORA1, PYGL, PPARA, ACVR1, UBL4A, GAA, PPARGC1B, STK11, ADORA2A, PCK2, IAPP, HTR2A, EGF, PPP1R3C, PYGM, PYGB, EDN1, PHKG1, GSK3B, PLP1, PP…	-1.03362	0.0336945	304
T2	spermatid differentiation	Other	22	18	MAST2, PARD3, PVRL3, AKR1B10, STX5, PAFAH1B1, TRIP13, CLIP2, ACE, CXADR, CREB3L4, DYNLT1, ARPC5, JAM3, CADM1, CBY1, AFF4, USP14	-1.01946	0.0342709	305
T2	hippocampal function	Nervous system	79	56	NPY, SNAP25, NPVF, OXT, GRM8, IFNAR1, NGFR, IL1B, NTRK3, PLAT, CYP19A1, CHRFAM7A, PCDHA4, NPAS4, SSTR2, EFNA3, OXR1, SPHK1, HTR1A, UBE3A, CRH, CLSTN2, ADRB2, XPNPEP1, HTR7, GRIN2C, NANOS1, PDYN, GRIN3A, HCN1, PENK, OPRM1, PPARG, BDNF-AS, LCP1, COMT, ESR2, HCRT, EPHA4, CRHR1, MARCKS, MAPT, NOTCH1, HTR2A, BCL2, CAMK4, NTRK2, RASGRF1, HOMER1, SLC2A1, CREB1, MAPK1, AGXT, TERT, PRSS12, NR3C2	-1.05951	0.0346584	306
T2	endothelial cell morphogenesis	Development	32	29	FGF1, FLT1, CXCL12, FGF13, MMP9, SOS1, PKN3, PIGF, ANPEP, VEGFA, LGALS2, PTK2B, ANTXR2, RHOB, TNFSF11, THBS1, ACVR1, TNFRSF11B, CDC42, ITGB1, S1PR3, CXCR4, CDH5, AXL, RAC1, NFYB, MAPK7, S1PR1, MAPK1	1.07594	0.0350453	307
T2	cartilage condensation	Other	7	7	FN1, WNT7A, GDF5, HOXA2, STX1B, BMPR1A, BMPR1B	-1.1642	0.0352445	308
T2	apoptosis of neutrophils	Other	149	97	CYCS, SYK, G6PC, CXCR1, FPR1, MAPK8, SLC7A11, NGFR, FN1, SLC37A4, IL1B, TLR7, SRC, CD44, HRH2, INPP5D, CD4, TAC1, BIRC5, NKX3-1, P2RX7, PRKCD, HMOX1, TNFSF10, IL10, TNFRSF9, SPI1, Hcar2, SOS1, HSPB2, ANPEP, ANGPT2, TLR2, LGALS2, TNF, CDK1, CBL, LYN, ITGAL, XPNPEP1, PTGS2, VTN, FASLG, PDE4A, P2RY11, PCNA, STAT3, CELA2A, SOD3, IGF1, PLD2, MAPK9, ITGB2, CASP8, PRKCSH, CASP3, CAPN1, ANGPT1, DIABLO, X…	-1.08463	0.0354144	309
T2	endocrine changes	Endocrine system	17	11	NPY, CYP19A1, SOS1, VEGFA, CRH, TNF, POLR2D, AMH, IGF1, SIRT1, IGFBP1	1.05139	0.0357087	310
T2	sex maturation	Reproduction	75	47	NPY, HSP90AA1, CD8A, NPVF, OXT, PBX1, ADCYAP1, TPH1, IGFBP3, AKR1B10, CYP19A1, CD4, POMC, NUPR1, OXTR, NKX3-1, GNRHR, SHBG, HEXA, GUSB, HSD17B1, CYP17A1, GRIN2C, GPX4, LHB, IGF1, EGFR, ERBB4, SRD5A1, PLA2G4A, ESR2, HSPA1B, PRLR, EGF, P2RX2, S1PR5, DHRS9, NCOA3, CAT, STAT5B, HSPA8, PRKACA, NRIP1, CFTR, IGFBP1, KISS1R, TRIM37	-1.0574	0.0358918	311
T2	neurotransmitter uptake	Synaptic processes	206	162	PRKCB, S100B, HTR4, NPY, AQP4, PLG, TACR1, IFNAR1, GNB3, DNM3, SYP, NRTN, HTR1B, TYR, MAPK8, SLC7A11, SLC22A3, CLCN2, ADCYAP1, IL1B, FGF13, DRD4, TTF2, DBI, NTF3, LRRK2, NPRL3, BDKRB2, PLAT, CD4, POMC, TAC1, SLC1A5, SLC6A5, SLC6A5, P2RX7, PRKCD, PCDHA4, PNOC, GDF5, SNCA, DRD3, SOS1, SOS1, KNG1, SLC6A3, ALDH1A1, DDR1, SLC6A4, SLC17A6, AGTR1, HTR1A, CRH, LPAR4, XDH, TNF, EPX, ADAM17, TRPC6, HTR2B, …	-1.08049	0.0364038	312
T2	androgen receptor signaling pathway	Transcription	11	10	TGFB1I1, TRIM24, AKR1B10, GAPDH, SOS1, EGR1, ERBB2, RNF14, RCHY1, NCOA4	-1.27753	0.0368567	313
T2	cell fusion	Cell Community	203	149	PRKCE, CALCA, AKT2, TNFRSF14, SGPP1, CD8A, TSPAN13, CTSL2, ATP6V0D2, CDH15, MAPK8, Lyz1, MMP14, ACE2, FN1, CXCL12, FGF13, SRC, TTF2, PLCB1, CD44, KLF2, ITIH4, NAT6, ACTN1, SLC2A4, CD4, AGTPBP1, SLC1A5, P2RX7, PRKCD, MMP9, KIRREL3, ACVR1, WNT11, TSPAN5, STMN1, BARX2, ASCL2, SOS1, EGR1, BANF1, KCNJ2, ITGB3, PTK2B, TNF, ABL1, RAF1, ADSL, HES6, NFATC1, TNFSF11, PRKCZ, PTGS2, EZR, DPAGT1, ACTA2, NEU4,…	1.02383	0.0374539	314
T2	muscle blood flow	Other	25	19	CALCA, NPY, CPAMD8, FGF13, SERPINC1, KNG1, VEGFA, Pde4dl1, ADRB2, THBS1, ACE, NANOS1, IGF1, ANGPT1, MME, P2RX2, EDN1, AGXT, TBXA2R	1.06756	0.0374625	315
T2	respiratory gaseous exchange	Other	99	71	MBD5, NPY, KCNK9, OXT, CPAMD8, TACR1, IFNAR1, ADCYAP1, IL1B, TTF2, TAC1, PCDHA4, PNOC, IL10, SOS1, KNG1, DDR1, VEGFA, KIF4A, AGTR1, HTR1A, CRH, TNF, NCAM2, EPX, HTR2B, OPRD1, EDNRB, EPAS1, PDE4A, ACE, GRIA3, ASIC1, OPRK1, PDE5A, NANOS1, RABGAP1, ADORA1, PENK, NHP2L1, OPRM1, SLC4A3, NDUFS4, ACVR1, BDNF-AS, TGFB3, AHI1, ESR2, TRPV1, PPARGC1B, RET, SERPINF1, HCRT, ADORA2A, IAPP, HTR2A, NALCN, RIPK2,…	-1.1317	0.037722	316
T2	establishment of T-cell polarity	Immune system	65	37	CCL19, PARD3, HSP90AA1, SGPP1, CLEC4M, CXCL12, ZAP70, VAV1, CD274, LCK, IL10, TNF, ABL1, STAT4, ITGAL, PTGS2, DLK1, DPYSL2, MARK2, CD2AP, ITGB2, IL12RB2, NFIL3, ACVR1, CDC42, TBX21, HSPA1B, RAC1, SFTPA2, CSF3, LEPROT, MYLK, MAPK14, TIAM1, FASN, SH3KBP1, RAP1A	-1.05722	0.0379485	317
T2	adrenocortical secretion	Endocrine system	18	14	CALCA, CPAMD8, IFNAR1, POMC, TAC1, SOS1, KNG1, HTR1A, CRH, NPPC, HTR2A, EDN1, AGXT, NR3C2	-1.09308	0.0384373	318
T2	endothelial cell activation	Other	139	101	NPY, SGPP1, CD151, PROC, SERPING1, CD40LG, FLT1, APOH, SEPP1, MAPK8, FN1, CLU, PCDHA6, IL1B, FGF13, TTF2, DBI, CD44, KLF2, SERPINC1, CD4, HMOX1, ANXA2, IL10, TNFRSF9, SOS1, KNG1, NR4A1, CNTN1, PKN3, ANGPT2, VEGFA, OXR1, TLR2, VEGFC, CD40, XDH, TNF, CAV1, NTN1, ITGA4, PTGS2, GPX1, PTGS1, EGFL7, TNFSF13, CD81, NFKBIA, F2R, MEOX2, ANKRD1, NOTCH4, ITGB2, FGFR1, NOD1, CASP8, MRC1, PPARA, TGFB2, PPARG,…	-1.06574	0.0386663	319
T2	homotypic cell-cell adhesion	Cell Community	82	49	SGPP1, CD151, EPCAM, CD53, CD40LG, CDH15, SLC7A11, SRC, CD44, CLDN7, CD4, CDH17, CDH2, BCAR3, PECAM1, LGALS2, CD40, ITGAL, XPNPEP1, CD99, CD82, CXADR, CD81, ALCAM, OCLN, LGALS1, ITGB2, CADM1, CDH13, FUT4, PTPRC, CD74, ITGB1, CDH5, MCAM, PTPRU, CD9, STAT5B, MGAT5B, EGF, RELN, ENTPD1, TRAPPC10, CHM, EDN1, MAPK1, NCAM1, PTK2, HIF1A	-1.15849	0.03873	320
T2	bladder contraction	Other	50	37	CALCA, NPY, OXT, TACR1, PTGIR, ADCYAP1, IL1B, POMC, TAC1, PNOC, KNG1, DDR1, HTR1A, CRH, TNF, GNAI3, PRKG1, PTGS2, EDNRB, PDE4A, PTGS1, OPRK1, TRPV4, ADRB3, PENK, BDNF-AS, TRPV1, HTR2A, EDN1, MAPK1, MAPK1, ROCK1, AGXT, CHRM2, KCNN3, GRIK3, TAGLN	-1.06216	0.0388417	321
T2	T-cell selection	Immune system	34	22	PSMB11, PTPN22, CD8A, OXT, CD40LG, PLCG2, CD4, NKX3-1, LCK, SOS1, CD40, XPNPEP1, CELSR1, UCP1, PLCG1, GLI3, BCL2, AIRE, MAPK1, PRSS16, PTPN6, FASN	-1.12585	0.0389161	322
T2	blood coagulation, intrinsic pathway	Circulatory system	15	12	PLG, SERPING1, TTF2, F8, KNG1, CNTN1, A4GALT, F2R, F9, FAM110A, PROS1, VWF	-1.00843	0.0389717	323
T2	female receptivity	Reproduction	6	6	OXT, ADCYAP1, POMC, SHBG, CRH, EREG	1.03626	0.039101	324
T2	phototransduction	Signal Transduction	77	62	RNF7, S100B, PDE6G, AIPL1, ASIC2, GUCY2D, BHLHA15, PROM1, GNB3, NRL, SLC24A1, NME2, UBAP2, DRD4, OPN4, PDE6B, CNGA1, ABCA4, THRA, HPR, SOS1, INADL, CNGB3, GRM6, OPN3, PLEKHB1, LRP2, ARR3, ASIC1, PDE5A, NANOS1, IGF1, DET1, SLC8A1, DGKE, PDE6D, CNTF, LCP1, GRK1, RGS9BP, RGS9BP, UNC119, ICMT, RDH8, GNB5, PLCB4, CNGA3, PDE6C, KCNH1, GNAZ, MYO3A, INSR, ARRB2, PITPNM2, NSF, MAPK1, MAFIP, GNAQ, RFWD2, C…	-1.10332	0.0391632	325
T2	macrophage response	Immune system	47	30	MAPK8, NR1H3, FN1, ACTN1, HPR, VAV1, CD4, IL10, SPI1, SOS1, PECAM1, TLR2, MST1, TNF, MYD88, SCARB1, STAT3, SOD3, LGALS1, PPARG, ACVR1, BMP2, NOD2, SLC11A1, SFTPA2, QARS, MAPK1, AKT1, CSF1, SLPI	1.02126	0.0393059	326
T2	endometrium secretion	Other	7	6	OXT, INHBA, OXTR, TNF, IGF1, EDN1	-1.09308	0.0396814	327
T2	adrenal gland function	Endocrine system	79	49	CALCA, NPY, OXT, PBX1, CPAMD8, IFNAR1, SYP, ADCYAP1, IL1B, NTRK3, CYP19A1, POMC, TAC1, MPV17, PCDHA4, SOS1, AGTR1, HTR1A, CRH, PTGER1, TNF, PTGS2, SCARB1, ACE, PTGS1, NANOS1, PDYN, GRIN3A, HSD11B2, PTGER3, DBH, ACVR1, HCRT, CRHR1, CSF3, TACR3, RIPK2, IGF2, KCNK3, RCN1, EDN1, CYP11A1, NCAM1, AGXT, ADM, NR3C2, NR5A1, TRH, RGL2	-1.04092	0.0402257	328
T2	bladder function	Other	58	47	NPY, CPAMD8, ADCYAP1, PTGER2, TAC1, PCDHA4, KIT, PNOC, HBEGF, GNRHR, DDR1, VEGFA, AGTR1, HTR1A, CRH, PTGER1, SHH, OPRD1, GALNS, EDNRB, ACTA2, ADRA1D, ADRA1D, OPRK1, KITLG, TRPV4, ADRB3, PTGER3, ADORA1, ECE1, EGFR, OPRM1, GRM5, BDNF-AS, TRPV1, HCRT, ADORA2A, HTR2A, RIPK2, NTRK2, P2RX1, PARP1, EDN1, IRS4, MAPK1, AKT1, TRH	-1.23678	0.0403785	329
T2	pregnancy	Other	1106	727	SLC16A2, PRKCE, PRKCB, PRG2, PRG2, MBL2, CALCA, S100B, NFAT5, CALCRL, HTR4, NPY, GNAS, AKT2, PPAP2B, RBFOX3, FGF1, FOXM1, ERBB3, SGPP1, RLN1, CD8A, AQP4, PSMA4, IL12B, PROC, OXT, PLG, PBX1, CPAMD8, ITGB4, SERPING1, KCNJ15, CTSL2, NDP, MAP4K2, INHBA, MTX1, ABCC1, ISG15, CD40LG, AQP3, G6PC, ATF3, HSF1, HLA-E, NR1I2, TACR1, IFNAR1, IFNAR1, SMTNL1, NR5A2, FLT1, AHRR, APOH, SEPP1, CEL, SYP, RAMP2, CLD…	-1.07594	0.0404926	330
T2	gamma-delta T-cell activation	Immune system	15	7	IL1B, SRC, CD4, IL10, TNF, CD81, MSH2	2.19539	0.0404943	331
T2	dendritic cell differentiation	Synaptic processes	101	67	PRKCB, HSP90AA1, CD8A, CPAMD8, CD40LG, SLC7A11, CLEC4M, PEMT, FN1, IL1B, MAFB, GFI1, VAV1, CD4, KIT, TNFSF10, IL10, SPI1, SOS1, AHR, PIGF, VEGFA, IKZF1, CD83, CD40, TNF, ADAM17, XPNPEP1, DLL4, DLK1, STAT3, IRF8, ADORA2B, NFKBIA, VDR, CSF1R, ADORA1, RELA, ACVR1, CISH, JAK2, RELB, CTNNB1, TRPV1, CXCR4, NOD2, HSPA1B, Gm12141, WNT1, REL, CSF3, NOTCH1, STAT5B, PHB, PPIA, MAPK14, PARP1, CPEB1, MAPK1, A…	1.06106	0.0408929	332
T2	epithelial cell permeability	Cell Community	89	67	PRG2, PBX1, CPAMD8, FLT1, PEMT, F11R, IL1B, SRC, CLDN7, PLAT, CLDN2, TAC1, MMP9, PCDHA4, TGM2, HPR, IL10, SPI1, SOS1, EGR1, KNG1, PIGF, VEGFA, XDH, TNF, EPX, CAV1, AQP1, PTGS2, HBP1, GNA13, MYO9B, CXADR, CELA2A, PDE5A, TFF3, TRPV4, OCLN, NT5E, F2R, EGFR, ANGPT1, ACVR1, PDGFC, PASK, STAT6, NOD2, KDR, CLDN5, ARHGEF2, PKD1, PRKAA2, ATF1, CAT, MYLK, MAPK14, PRKCA, PARP1, MAPK1, MAPK1, NAMPT, CFTR, SC…	-1.1058	0.0411998	333
T2	Mullerian duct regression	Other	17	14	NR5A2, AKR1B10, CHERP, WT1, ACVR1, WNT7A, WNT4, AMH, SMAD9, SMAD5, BMPR1A, ALK, MMP2, GARS	-1.10446	0.0414609	334
T2	pinocytosis	Membrane transport	89	75	SNX9, FAM21C, PIKFYVE, CPAMD8, INHBA, IFNAR1, RIN1, FPR1, GNB5, FN1, POLG, IL1B, DNASE2B, SRC, CD44, EPHA3, MYO6, POMC, TAC1, CSF3R, SNCA, ARHGEF7, SOS1, HSPB2, KNG1, PLAU, GALNTL1, TNF, ABL1, CAV1, LRP2, PLS3, GUSB, SH2B1, VPS4B, EGFL7, TRIP10, IGF1, ABCA1, RAB15, RAB7B, ARF6, MRC1, SEMA3A, CLCN5, CLTC, CDC42, IGF2R, TSC2, GAPVD1, PKN1, AXL, RAC1, MARCKSL1, EGF, CRYAB, C1D, NEDD4L, DNAJC13, TXNL…	-1.15849	0.0414655	335
T2	sperm cell adhesion	Other	53	33	FGF1, FETUB, SGPP1, CRISP3, PLG, SEPP1, ZP3, SLC25A16, ASTL, PCDHA4, GLIPR1L1, TNF, ITGA6, ACE, CD81, SVEP1, PTGDS, ITGB2, SPAM1, MRC1, NHP2L1, MFGE8, ANXA5, ITGB1, ADAMTS10, HSPA5, FUCA1, SERPINE2, SLC2A8, CLGN, CTSD, ADAM15, BSG	-1.18676	0.0419861	336
T2	muscle development	Development	202	154	KIRREL, S100B, DACH2, FGFR4, AKT2, FGF1, HSP90AA1, TCF15, INHBA, TNNT2, NOG, COL15A1, MAML1, TCF21, CAPN3, PRDM1, TWIST1, LITAF, PTHLH, UCP2, LHX2, CELF1, SDC3, TTF2, RXRA, IGFBP3, PAX7, AKR1B10, ROBO2, POMC, IGFBP5, NKX3-1, THRA, BARX2, TBX15, SOS1, HSPB2, KCNH2, MEF2C, VEGFA, KCNJ2, NPHS1, NR1D1, HFE2, CSRP2, KPNA2, MSTN, TEAD4, TUBB, EPX, FHOD1, RAF1, SHH, HES6, FHL1, APOBEC2, HIRA, XPNPEP1, S…	-1.10454	0.0421399	337
T2	glycerol metabolism	Lipid metabolism	12	10	AQP7, AQP7, AQP3, AQP8, AQP1, PTGS2, PPARA, PPARG, GPD1, PPARD	1.21459	0.0422892	338
T2	nerve regeneration	Nervous system	198	162	PRG2, CALCA, S100B, NPY, ASCL1, FGF1, GALR2, AQP4, GALR1, APOD, ANXA3, CPAMD8, CD40LG, ATF3, NOG, GORAB, MATN2, PRMT8, NRTN, MAPK8, NGFR, NDRG1, FN1, ATP1B2, ADCYAP1, IL1B, GRIN2A, FGF13, SRC, TTF2, DBI, B3GAT1, NTF3, GFRA1, NELL1, PLAT, AKR1B10, ROBO2, AGTPBP1, POMC, LMNB2, NTRK1, MMP9, ATF4, NINJ2, PDLIM1, SOS1, SOS1, TICAM1, COL18A1, TXLNB, B4GALT1, VEGFA, NOS1AP, TNF, CDK1, NINJ1, EPX, EPX, S…	-1.06917	0.0424383	339
T2	thymus function	Immune system	28	16	CD8A, PBX1, CXCL12, CYP19A1, CD4, NTRK1, IL10, AHR, WNT4, PTGS2, IGF1, CXCR4, IGF2, TSC22D3, CYP2U1, TRH	1.75757	0.0425682	340
T2	drug metabolism	Other	108	66	AQP4, PBX1, NR1I2, IFNAR1, AHRR, CPA6, IL1B, SRC, AOX1, FMO5, HRH2, CYP2J2, RXRA, CYP19A1, IL4I1, TYMP, MGST2, COL2A1, CH25H, SOS1, AHR, SLC6A3, SLC6A4, XDH, TNF, SLC35A2, TPMT, PTGS2, NUP98, GUSB, TYMS, MGST1, ADA, DLK1, NANOS1, ABCC2, VDR, CYP2S1, CYP4F3, MAOA, CYB5A, ACVR1, ABCG2, CYP21A2, CTNNB1, MB, SLC5A5, ACY1, CYB5R3, ACADM, MIA3, NCOA3, BCHE, PRKCA, HNF4A, GJB1, MGST3, ARFIP2, UBD, ABCB4…	-1.0275	0.0426958	341
T2	host invasion	Other	50	37	HSP90AA1, PROC, PLG, CTSL2, Lyz1, ACE2, CLEC4M, FN1, AURKA, BDKRB2, PTAFR, WASL, CD4, MMP9, TGM2, CD99, VTN, EGFL7, RB1, CALR, ACVR1, CDC42, EIF2AK2, ITGB1, NOD2, Gm12141, HDAC5, BCAR1, ILK, EGF, GSN, IQGAP1, MMP2, ACTR3, PTK2, CTSB, BSG	-1.15849	0.0429349	342
T2	lung permeability	Other	45	30	TACR1, IL1B, TTF2, IL10, SOS1, TICAM1, PLAU, ANGPT2, VEGFA, SPHK1, XDH, TNF, MYD88, PTGS2, ADM2, FASLG, PTGS1, CELA2A, TRPV4, F2R, CCL3, ITGB2, C5, CSF3, MAPKAPK2, GRN, MAPK14, NAMPT, THBD, ADM	1.15436	0.0436517	343
T2	taste aversion	Other	71	49	CALCA, NPY, FGF1, OXT, IFNAR1, HTR1B, IL1B, POMC, TAC1, MPV17, PCDHA4, PNOC, DRD3, CNOT2, EGR1, SLC6A3, DDR1, SLC6A4, HTR1A, CRH, TNF, ABL1, HTR2B, XPNPEP1, HBP1, MAOA, MBD4, GRM5, BDNF-AS, PPP1R9B, GRIN2B, JUN, LLGL1, IAPP, BACE1, HTR2A, HRH3, RIPK2, LEPROT, CAT, INSR, DRD2, GRM7, EIF4EBP2, CREB1, CPEB1, MAPK1, MAPK1, AGXT	1.06756	0.0441968	344
T2	endomitotic cell cycle	Other	28	23	MECOM, CXCL12, AIM1, CCNE2, MASTL, CCNB1, STMN1, TNFRSF9, SOS1, CDK1, TUBB, EPX, CDC20, KITLG, CCND2, ACVR1, CCND1, CIB1, ARHGEF2, SIRT1, TP53, SH2B3, SIRT2	-1.15193	0.0445702	345
T2	myelocyte adhesion	Other	7	6	F11R, IL1B, CD44, TNF, ITGB2, PIK3CG	-1.34954	0.0446804	346
T2	sperm motility	Other	186	105	CALCA, TUBG1, HSP90AA1, AQP7, OXT, PBX1, CPA6, FPR1, FN1, PCDHA6, ADCYAP1, SRC, AKR1B1, CYP19A1, POMC, GAPDH, TAC1, PCDHA4, ARHGAP6, HPR, CRAT, SPI1, SOS1, SOS1, KNG1, SPNS1, PLAU, ANPEP, VEGFA, ATP1A4, ABP1, SHBG, AGTR1, TEKT4, XDH, TNF, SH2D3C, AMH, TNFSF11, SLC9A3R2, PRKCZ, NTN1, AQP1, PTGS2, HABP2, PDE4A, GNA13, ACE, PPP1R11, CELA2A, PDE5A, ODF1, ODF1, GPX4, NANOS1, IGF1, FSCN1, ARHGDIA, RHPN…	-1.14137	0.0454416	347
T2	parietal cell function	Other	16	10	GNAS, CPAMD8, IL1B, FGF13, TAC1, SHH, SLC4A2, EGF, RIPK2, HIP1R	1.29368	0.0459339	348
T2	cartilage differentiation	Development	48	40	SOX6, SGPP1, CTSL2, NOG, TWIST1, LITAF, PTHLH, SDC3, IHH, NELL1, IGFBP3, CHERP, COL2A1, WNT7A, HPSE, HES5, SHH, WNT9A, BMP5, HSPG2, ABCA1, TWSG1, TGFB2, ACVR1, MMD, TGFB3, P2RY1, ITGB1, MED12, BMP2, SOX5, PAX3, BMP7, TGFBR2, RECK, FGF8, MAPK1, RUNX2, WNT5A, VCAN	-1.0418	0.0469147	349
T2	endothelial cell proliferation	Other	478	353	METAP2, PRKCB, PRG2, CALCA, ISM1, NPY, TNXB, ETV7, FGF1, HSP90AA1, FOXM1, ERBB3, SYK, SGPP1, SMOC2, CD151, NOX4, PROC, OXT, PLG, PBX1, CPAMD8, ESM1, INHBA, FSTL1, CD40LG, CXCR1, TACR1, FLT1, CEL, MAPK8, POSTN, MMP14, FN1, CXCL12, ADCYAP1, IL1B, FGF13, SPRED1, SRC, TTF2, CD44, KLF2, CYP2J2, ADAMTSL1, FLT4, FGFBP1, NPRL3, BDKRB2, NELL1, IGFBP3, AIMP1, PLAT, SERPINC1, CD274, PLXDC1, LTBR, WT1, TYMP,…	-1.05224	0.0478507	350
T2	protein thiol-disulfide exchange	Other	13	9	Lyz1, MPL, TGM2, FABP7, GPX3, Gusr, PDIA3, P4HB, HSPA1B	-1.50844	0.0486951	351
T2	cytotoxic T-cell differentiation	Other	7	5	IL10, TNFRSF9, SOS1, TNF, ACVR1	1.26155	0.0488996	352
T2	Na+ influx co-transport	Membrane transport	44	37	CALCA, SLC26A6, AKT2, HSP90AA1, CPAMD8, IFNAR1, MAPK8, PTHLH, SRC, TTF2, PRKCD, SLC4A4, SOS1, KNG1, SLC34A1, ADRB2, EZR, PDZK1, SLC20A1, IGF1, NT5E, EGFR, SLC4A10, SLC9A3R1, SLC4A7, PDGFB, EGF, MAPKAPK2, MYLK, MAPK14, EDN1, ROCK1, AGXT, SLC5A2, CFTR, SLC20A2, AKT1	-1.10902	0.0492422	353
T2	platelet interaction	Other	28	14	CD40LG, SEPP1, FN1, ADAMTSL1, SERPINC1, GP1BA, C1QA, THBS1, ITGB2, ITGA2B, JAM3, F2RL3, ROCK1, VWF	-1.28379	0.0494609	354
T2	osteoclast function	Other	234	170	RTKN2, CALCA, NPY, LTBP2, VAV3, GPR55, SYK, SGPP1, CD8A, MGP, PLG, PBX1, CPAMD8, INHBA, SYT7, NOG, IFNAR1, RAMP2, LTA, PTHLH, FN1, CXCL12, PCDHA6, IL1B, FGF13, GPNMB, SRC, GPR68, PTGER2, RAB3D, RSPO1, NELL1, CASR, CYP19A1, CD4, TRPV5, IGFBP5, TAC1, MPV17, P2RX7, MMP9, PCDHA4, LRP5, ANXA2, IL10, SOS1, SOS1, SOS1, VEGFA, MST1, ITGB3, VEGFC, PTK2B, LPAR4, TNF, CBL, ADRB2, THBS2, NFATC1, TNFSF11, LPA…	-1.00448	0.0495679	355
T2	thymus output	Immune system	17	9	CD8A, CTSL2, CD4, WNT4, GNAI3, IGF1, PTK7, GNAI2, FASN	-1.28929	0.0497528	356
T2	sperm entry		33	21	FETUB, SGPP1, PLG, ZP3, FN1, PTGER2, C1QA, CTRL, SOS1, VEGFA, VTN, EGFL7, SPAM1, PLCG1, UCHL3, CD9, EGF, CANT1, CAT, VCAN, TIMP3	-1.16534	0.0499305	357

## Sheet: Cerebellum T3
Differential transcriptome regulation by 3,5-T2 and 3’,3,5-T3 in brain and liver uncovers novel roles for thyroid hormones in tilapia
Olvera A., Martyniuk C. J. , Buisine N. , Jiménez-Jacinto V. , Sanchez-Flores A. , Sachs L.M. , Orozco A.
Supplemental Data S7. Sub-network Enrichment Analysis (GSEA) full lists.
hormone	Gene Set Seed	Main Themes	Total # of Neighbors	# of Measured Neighbors	Measured Neighbors	Median change	p-value	#
T3	peristalsis	Digestive system	60	46	SSTR1, SLC6A4, FFAR2, GNRH1, HRH3, NMU, HCRT, NTS, FGF10, CPAMD8, TACR3, HTR4, CALCA, KNG1, HCN2, TACR1, IFNAR1, HTR2B, P2RX3, POMC, GCGR, SSTR2, CALD1, BDKRB2, GALR1, TACR2, ADCYAP1, EDN1, NUCB2, OPRK1, HTR7, BDNF-AS, HCN4, KIT, GPBAR1, OXT, SMAD4, CRHR2, OPRM1, PCDHA4, PENK, TRPV1, AGXT, TAC1, RIPK2, SRF	1.49555	1.14295e-08	1
T3	thermoregulation	Other	190	120	CARTPT, SSTR1, GPNMB, GNRH1, PBX1, HRH3, MC4R, NMU, MBL2, TNFSF11, HCRT, GPR83, AVPR1A, NTS, GRPR, CPAMD8, TACR3, UCP2, NISCH, CALCA, ADAM17, IL1B, ADRA2C, PTGER2, KNG1, TACR1, IFNAR1, HTR1A, ADORA3, ADRB3, TNFSF10, HTR2A, OXTR, CHKB, IL10, POMC, NANOS1, CEBPB, DDR1, CD4, UCP3, SLC25A25, DRD3, NMBR, DGAT1, AQP3, ESR2, SLC6A3, ADCYAP1, AGTR2, SCN1A, TRH, PTGDS, OPRD1, EDN1, CRH, SMAD3, NUCB2, HRH2…	1.32341	2.80234e-08	2
T3	intestine motility	Digestive system	125	85	PYY, SSTR1, MAPK8, SH2D3C, thd, TRPC4, CASR, HRH3, NMU, GPR55, HCRT, PNP, NTS, NPVF, GRPR, CPAMD8, TACR3, NPC1, HTR4, CALCA, IL1B, KNG1, NTSR1, NTF3, TACR1, PTHLH, IFNAR1, HTR1A, ADRB3, FA2H, CALB2, POMC, NANOS1, EGF, ABCB6, TACR2, ADCYAP1, TRH, OPRD1, EDN1, CRH, NUCB2, HRH2, ATF1, PANX1, BMP7, CALCR, OPRK1, BDNF-AS, KIT, HBEGF, GPBAR1, PNOC, SOS1, TRPC6, PTGS2, PDYN, MPV17, OXT, NPPC, STAT3, OPR…	1.07216	4.57699e-08	3
T3	gastric emptying	Digestive system	114	74	CARTPT, PYY, SSTR1, PMEL, GPNMB, NMU, ADM2, HCRT, PNP, NTS, MLNR, GRPR, TACR3, HTR4, ADM, CALCA, IL1B, FGF13, TACR1, PTHLH, IFNAR1, PDE5A, GLP2R, TRHR, ADRB3, HTR2A, RCN3, OXTR, FA2H, POMC, CRCP, NANOS1, EGF, MME, CCKBR, DRD3, TACR2, DGAT1, ADCYAP1, TRH, CRH, NUCB2, HRH2, PNOC, SOS1, ASIC1, ADRA2A, PTGS2, MPV17, OXT, HTR1B, CRHR2, NPPC, JUN, OPRM1, PCDHA4, LEPROT, CCKAR, TNF, AGXT, KDR, SNCB, HMO…	1.31783	1.68975e-07	4
T3	cellular immune response	Immune system	433	241	MAPK8, PMEL, CCL19, TNFRSF14, GNRH1, PBX1, EPCAM, TDO2, SEC14L2, MBL2, PRG2, INHBA, CXCL12, MRC1, EBI3, ZP3, PNP, GNPDA1, GNB3, TNFAIP3, TNFRSF11B, Lyz1, TLR9, TLR2, CPAMD8, DHX34, ENPEP, CLEC4M, LAG3, LTA, PEMT, OXR1, PECAM1, SOCS1, CALCA, FBP2, ADAM17, IL1B, ANK2, FGF13, C5, GAPDH, IRF3, TNFAIP8L2, IL12B, VAV1, PLAU, IFNAR1, CSF3, TNFSF13, XCR1, COL2A1, MPL, PCK2, PTPRC, AIMP1, CD40LG, FAM110A,…	-1.04492	3.93668e-07	5
T3	gastric motility	Digestive system	76	50	CARTPT, PYY, SSTR1, SH2D3C, thd, CXCL12, HCRT, PNP, NTS, MLNR, CPAMD8, HTR4, CALCA, IL1B, KNG1, NTF3, TACR1, IFNAR1, HTR1A, GLP2R, PTGER1, RCN3, OXTR, POMC, DRD3, ADCYAP1, TRH, EDN1, CRH, HRH2, HTR7, PNOC, ADRA2A, MPV17, OXT, CRHR2, NPPC, OPRM1, CCKAR, TRPV1, TNF, AGXT, APOE, HEBP1, KDR, IAPP, TAC1, RIPK2, COPA, DRD2	1.38866	4.94024e-07	6
T3	vasopressin secretion	Endocrine system	51	38	SSTR1, GNRH1, PBX1, HCRT, LTC4S, NTS, HTR4, ADM, IL1B, KNG1, IFNAR1, HTR1A, RLN1, HTR2A, PLG, GNRHR, PLAT, POMC, NANOS1, TACR2, ESR2, ADCYAP1, EDN1, CRH, OPRK1, HTR7, PNOC, EDNRB, SOS1, PDYN, ADRB2, AGTR1, TNF, AGXT, NR3C2, TAC1, RIPK2, PGRMC1	1.10764	8.99949e-07	7
T3	water transport	Membrane transport	201	135	PYY, SSTR1, RLN3, MAFIP, SLC5A8, MMP17, GNRH1, FGF1, SLC2A2, PBX1, CASR, HRH3, MC4R, ADM2, AQP7, AQP7, CXCL12, HCRT, MCHR1, PNP, CORIN, NTS, NPVF, CPAMD8, DHX34, SLC22A3, TACR3, HTR4, ADM, CALCA, IL1B, ANK2, FGF13, KNG1, IFNAR1, HTR1A, PPYR1, HTR2B, GUCY2C, RLN1, ADCY6, PTGER1, HTR2A, ADRA1D, OXTR, ADRA1D, POMC, NANOS1, EGF, BDKRB2, SLC12A2, PRKG2, AQP3, ADCYAP1, AGTR2, TRH, SLC12A1, CLDN2, OPRD1…	1.1447	1.01559e-06	8
T3	humoral immune response	Immune system	336	201	TLR5, MAPK8, PMEL, LRRK2, F8, TRAF6, CCL20, TNFRSF14, NQO1, GNRH1, FGF1, PBX1, EPCAM, CHUK, MBL2, TNFSF11, INHBA, MRC1, ZP3, GNPDA1, IFNAR1, TNFRSF11B, Lyz1, TLR9, TLR2, CPAMD8, DHX34, ENPEP, FN1, CLEC4M, LTA, PEMT, ZBTB7A, MAP3K7, PIK3AP1, Olfr48, IL1B, FGF13, C5, ALOX5, TFEB, BTK, PYCARD, TNFAIP8L2, TNFSF13, COL2A1, MPL, PTPRC, VTN, CTAG2, CD40LG, HMMR, TNFSF10, GNRHR, CELA2A, PSIP1, TLR7, IL10…	-1.1145	2.28333e-06	9
T3	capillary permeability	Other	152	107	PDE4A, SPAM1, TRPC4, HRH3, PRG2, WISP1, FPR1, NTS, CPAMD8, DHX34, TACR3, CALCA, IL1B, FGF13, C5, ALOX5, ITGB3, KNG1, TACR1, PLAU, IFNAR1, CSF3, HSPG2, SRC, PTAFR, PTGER1, PLG, APOB, TTF2, DRD4, CELA2A, IL10, ANGPT2, SERPING1, HPR, BDKRB2, MME, SLC12A2, SERPINC1, PTGIS, DTNA, FLT4, ROCK2, ITGA4, EDN1, CRH, ACE, HRH2, PTGS1, EPX, TBXA2R, HSPB2, LSP1, HBP1, HBEGF, MYLK, FIGF, EDNRB, EDNRB, SOS1, SOS…	-1.04492	2.64655e-06	10
T3	ion transport	Membrane transport	211	151	PYY, SSTR1, OXSR1, ITGB4, PRKAA2, TRAF6, PBX1, CASR, PRSS8, NMU, PRG2, HNF4A, CXCL12, NPVF, CPAMD8, CLIC3, TACR3, UCP2, HTR4, ADM, CALCA, IL1B, BCL2, CYP2J2, PTGER2, KNG1, NTF3, TACR1, PTHLH, IFNAR1, CLIC1, HTR2B, PDE5A, NT5E, GUCY2C, PTAFR, TTF2, CELA2A, IL10, NANOS1, EGF, SLC9A3R2, CD4, EDN2, LCK, BDKRB2, PDZD3, GALR1, SLC12A2, PRKG2, PTGIS, NTRK1, TACR2, KL, ADCYAP1, AGTR2, TRH, SLC12A1, OPRD1…	1.09203	3.51877e-06	11
T3	adaptive immune response	Immune system	215	126	MAST2, TLR5, CCL19, CCL20, PBX1, SEC14L2, MBL2, CD200R1, TNFSF11, INHBA, CXCL12, MRC1, IFNAR1, Lyz1, TLR9, TLR2, CPAMD8, ENPEP, CLEC4M, LTA, PEMT, OXR1, Olfr48, IL1B, C5, PYCARD, IL12B, MPL, PTPRC, GATA3, CD40LG, TNFSF10, PLG, RAG1, APOB, TLR7, NOD1, IL10, POMC, CHD2, TGM2, FASLG, CD4, HIF1A, LGALS1, HPR, PSTPIP2, TICAM1, CD40, IDO1, C1QA, CASP8, SMARCA4, AGTR2, LTB4R, POU6F2, BCL10, CYBB, PRDX6,…	-1.00454	3.71533e-06	12
T3	migrating myoelectric complexe		38	26	PYY, SSTR1, HCRT, PNP, NTS, CPAMD8, HTR4, ADM, CALCA, IL1B, NTF3, HTR1A, ADRB3, HTR2A, NANOS1, CCKBR, TACR2, CRH, HTR7, PDYN, MPV17, HTR1B, CCKAR, HTR1D, TAC1, RIPK2	1.38866	3.77203e-06	13
T3	cholinergic synaptic transmission	Synaptic processes	70	55	PYY, SLC5A7, PDE4A, SSTR1, SH2D3C, HRH3, HCRT, FPR1, CPAMD8, TACR3, HTR4, CHRFAM7A, CALCA, IL1B, TACR1, IFNAR1, HTR1A, SLC18A3, POMC, CHRNA4, NANOS1, DDR1, MME, PRKCE, GALR1, DRD3, ADCYAP1, TRH, EDN1, SLC10A4, PHLPP1, PNOC, SOS1, OXT, IGF2R, XPNPEP1, ADRB2, AGTR1, OPRM1, PCDHA4, PENK, CYR61, EGFL7, ADORA1, BCHE, PCDHA6, APOE, GRIK3, SIGMAR1, TAC1, ADORA2A, MAPT, CHRM2, PITRM1, EREG	1.29412	4.15139e-06	14
T3	eating behavior	Other	449	316	CARTPT, PYY, SSTR1, SLC6A4, RLN3, MAPK8, thd, PRKAA2, GPNMB, GNRH2, GNRH1, FGF1, SLC2A2, PBX1, HRH3, SDC3, MC4R, NMU, ADM2, GPR55, GALR2, CD200R1, INHBA, CXCL12, GRIN2A, G6PC, NPB, HCRT, MCHR1, AVPR1A, PNP, FGF5, FOXH1, NTS, NPVF, MLNR, GRPR, NKX2-2, TNXB, CPAMD8, DHX34, UCP2, LTA, FOXO1, HTR4, OXR1, Olfr48, ADM, CALCA, IGF2, IL1B, FGF13, EGR1, TPH1, C5, PDE3B, CCDC80, PTGER2, IGFBP3, DIDO1, NTSR…	1.06963	7.96769e-06	15
T3	eye movement	Other	133	85	CARTPT, PYY, SSTR1, SH2D3C, FGF1, PBX1, HRH3, CD200R1, HCRT, CYP21A2, MCHR1, TLR2, CPAMD8, DHX34, LTA, NR4A2, CHRFAM7A, IL1B, EGR1, TNNT2, NTF3, IFNAR1, HTR1A, HTR2B, NT5E, NGFR, HTR2A, IL10, POMC, NANOS1, EGF, DDR1, ADCYAP1R1, RARB, CCKBR, CD40, ABCB6, SLC6A3, ADCYAP1, PTGDS, OPRD1, CRH, EPX, ANKS1B, HTR7, BDNF-AS, CLOCK, SOS1, ADA, PTGS2, PDYN, CREB1, OXT, XPNPEP1, ADK, HTR1B, OPRM1, PCDHA4, KC…	1.09741	1.41652e-05	16
T3	gastrointestinal motility	Digestive system	118	82	CARTPT, PYY, SSTR1, SLC6A4, GPNMB, PBX1, MC4R, NMU, ADM2, HCRT, PNP, NTS, MLNR, CPAMD8, HTR4, CALCA, IL1B, PTGER2, NTSR1, NTF3, TACR1, IFNAR1, ADRB3, HTR2A, NANOS1, EGF, CALD1, GALR1, CCKBR, TICAM1, ADCYAP1, TRH, OPRD1, EDN1, CRH, NUCB2, HRH2, PTGER2, OPRK1, HTR7, BDNF-AS, KIT, GPBAR1, MYLK, PNOC, EDNRB, EDNRB, SOS1, PTGS2, ADORA2B, KCNJ10, KITLG, OXT, PPP1R14A, APLNR, CRHR2, NPPC, OPRM1, PCDHA4,…	1.18854	1.42271e-05	17
T3	perception of pain	Other	304	218	CARTPT, PYY, SSTR1, SLC6A4, MAPK8, KCNQ5, PBX1, HRH3, NMU, GALR2, HCRT, AVPR1A, PNP, NTS, NPVF, CPAMD8, DHX34, KCNK18, TACR3, HTR4, PLCB3, CALCA, IL1B, GRIK1, GPR68, ADRA2C, GCH1, PTGER2, KNG1, NTSR1, NTF3, TACR1, IFNAR1, HTR1A, CSF3, KCNQ2, HTR2B, PDE5A, NT5E, PLCB1, PTAFR, HTR2A, ADRA1D, P2RX3, P2RX1, CALCRL, KCNAB2, TTF2, OXTR, PRKG1, FA2H, S100A10, IL10, CYP19A1, AKR1B10, POMC, DBH, NANOS1, D…	1.18672	2.09767e-05	18
T3	acid secretion	Digestive system	156	101	CARTPT, PYY, PDE4A, SSTR1, FGF1, CASR, HRH3, HCRT, PTK2B, PTH1R, NTS, CPAMD8, PEMT, ADM, CALCA, IGF2, IL1B, KNG1, NTSR1, IFNAR1, TRHR, SRC, TTF2, PRKG1, HVCN1, POMC, SSTR2, EGF, CLCN2, VIPR1, ADCYAP1R1, PRKCE, CLIC5, GALR1, CCKBR, SLC12A2, NTRK1, SNAP25, ADCYAP1, TRH, IGFBP4, RAB27B, EDN1, STX3, CRH, SHH, CAMK2G, CLCN7, HRH2, PTGER2, PTGS1, SLC12A6, SLC4A1, SLC12A7, GPR19, SLC4A2, EZR, MYLK, EDNR…	1.17693	2.89008e-05	19
T3	blood circulation	Circulatory system	417	316	CARTPT, PYY, PDE4A, SSTR1, SSTR1, DDC, thd, F8, GNRH1, FGF1, ESRRG, PBX1, CASR, HRH3, NMU, ADM2, INHBA, CXCL12, HCRT, DLL4, FGF5, MEOX2, Lyz1, NTS, CPAMD8, DHX34, FN1, A4GALT, CALCB, ADM, ACTC1, CALCA, IGF2, ADAM17, IL1B, NTN1, HPN, FGF13, BCL2, CKM, C5, ALOX5, PTGER2, KNG1, NTF3, KCNK5, TACR1, PLAU, PTHLH, IFNAR1, HTR1A, CSF3, SLC51A, ADORA3, HTR2B, PDE5A, HSPG2, NT5E, GLP2R, NGFR, RAMP1, PTAFR,…	1.02804	2.92476e-05	20
T3	peripheral nerve function	Nervous system	168	118	CARTPT, PYY, SSTR1, PBX1, NMU, ADM2, HCRT, AVPR1A, ABCC1, TNXB, CPAMD8, DHX34, UCP2, HTR4, LITAF, ADM, CALCA, IL1B, FGF13, BCL2, KNG1, NTF3, TACR1, IFNAR1, HTR1A, CSF3, PDE5A, NGFR, CLU, ADRB3, PTGER1, HTR2A, ADRA1D, P2RX3, ACE2, FA2H, ADRA1D, POMC, CRCP, NANOS1, DDR1, LGALS1, PTGIS, DRD3, TACR2, ADCYAP1, TRH, EDN1, CRH, SHH, ACE, NUCB2, EPX, OPRK1, ERBB2, HTR7, MED12, BDNF-AS, ERBB4, MYOC, PNOC,…	1.1447	3.43995e-05	21
T3	micturition	Other	68	52	PDE4A, HCRT, CPAMD8, TACR3, HTR4, CALCA, FGF13, KNG1, TACR1, IFNAR1, HTR1A, S100B, PDE5A, PTGER1, HTR2A, ADRA1D, GNRHR, PRKG1, ADRA1D, DDR1, SLC6A5, SLC6A9, TACR2, ADCYAP1, TRH, OPRD1, EDN1, CRH, OPRK1, HTR7, PNOC, EDNRB, TRPV4, PTGS2, CACNA1B, OXT, AGTR1, OPRM1, PCDHA4, PPP1R9B, TRPV1, GRM5, AGXT, PCDHA6, GRM1, GRIK3, GRIN2C, TAC1, PTGER3, MAPK1, ECE1, DRD2	-1.06523	4.17585e-05	22
T3	agglutination	Circulatory system	70	40	F8, PRG2, MBL2, Lyz1, FPR1, FN1, A4GALT, FETUB, BTK, PLG, GP1BA, TTF2, APOH, ADAMTS13, CYCS, HPR, LDLR, CD4, SCUBE1, LGALS1, HPR, SEPP1, C1QA, ACTN1, THBS1, ADAMTSL1, KIT, FLOT2, CP, HPSE, EGFL7, ITGA2B, TNF, VWF, CBL, CACNA1A, HSPA8, SFTPA2, MUC5AC, GAPDHS	-1.34715	4.46793e-05	23
T3	T-helper lymphocyte response	Immune system	154	89	MAPK8, PRG2, EHMT2, TNFSF11, INHBA, MRC1, IFNAR1, Lyz1, TLR9, TLR2, CPAMD8, DHX34, ENPEP, CLEC4M, NFATC2, OXR1, IL10RA, IL1B, ACVR1B, IL12B, ITK, MPL, AIMP1, GATA3, CD40LG, NOD1, FOXP3, IL10, POMC, IL13RA2, CEBPB, CD4, TICAM1, CD40, ABCB6, IDO1, TINAGL1, IRF4, STAT4, HRH2, CCR8, TIMD4, AHR, RUNX3, HAVCR2, KIT, GRHL1, CCR7, SEMA4A, KAL1, SOS1, LGALS9, TNFRSF9, PPARA, NFATC1, SPI1, SGPP1, SOCS3, AD…	-1.00454	5.22423e-05	24
T3	calcium mobilization	Signaling molecules and interaction	630	431	SSTR1, SLC6A4, RLN3, MAPK8, CCL19, FFAR2, RAPGEF3, CCL20, TNFRSF14, SH3BP5, GPNMB, GNRH1, GNRH2, TPCN2, PBX1, CASR, HRH3, PTGFR, UTS2D, NMU, UTS2R, GPR55, GALR2, PRG2, HMX3, TNFSF11, CXCL12, G6PC, PTK2B, MCHR1, AVPR1A, CHRM5, Lyz1, FPR1, CD79A, TLR2, NTS, NPVF, SLC35A1, GRPR, CPAMD8, DHX34, ENPEP, FN1, PTP4A3, TACR3, LPAR5, OXR1, PECAM1, PLCB3, Olfr48, CHRFAM7A, ADM, CALCA, IGF2, IL1B, ANK2, FGF1…	1.00354	6.35238e-05	25
T3	sensory processing	Sensory system	44	35	CARTPT, SSTR1, MAPK8, GPNMB, GNRH1, HCRT, AVPR1A, CALCA, TACR1, IFNAR1, HTR1A, PTGER1, HTR2A, OXTR, NANOS1, NPFFR2, ADCYAP1, TRH, CRH, SLC8A3, HTR7, BDNF-AS, PNOC, ASIC1, ADRA2A, GABRR1, PDYN, OXT, PCDHA4, GRIK3, TAC1, RIPK2, MAPK14, HSPA1B, EP300	1.48655	6.72359e-05	26
T3	gastrointestinal function	Digestive system	51	33	PYY, SSTR1, SLC6A4, GPNMB, PBX1, NMU, HCRT, Lyz1, CPAMD8, HTR4, CALCA, KNG1, TACR1, PPYR1, ADCYAP1, TRH, OPRD1, EDN1, CRH, KIT, PNOC, EDNRB, PTGS2, OXT, NPPC, OPRM1, CCKAR, IGF1, IAPP, TAC1, RIPK2, COPA, KCNK3	-1.06569	7.08233e-05	27
T3	cardiovascular function	Circulatory system	155	107	SSTR1, thd, GNRH1, CASR, HRH3, MC4R, NMU, ADM2, HCRT, MCHR1, CORIN, NTS, TACR3, ADM, CALCA, FGF13, KNG1, TACR1, IFNAR1, HTR1A, CSF3, PPYR1, PDE5A, PTAFR, ADRB3, HTR2A, ADRA1D, SNTA1, TTF2, ACE2, CYP19A1, POMC, CRCP, NANOS1, SSTR2, DDR1, DRD3, SSTR5, ADCYAP1, AGTR2, TRH, OPRD1, THBS1, EDN1, CRH, S1PR3, ACE, NUCB2, PTGS1, EPX, OPRK1, BDNF-AS, PNOC, EDNRB, EDNRB, SOS1, PTGS2, RNLS, THRA, CP, PTPN1, …	-1.08524	7.49447e-05	28
T3	gastric acid secretion	Digestive system	153	102	CARTPT, PYY, PDE4A, SSTR1, GPNMB, GNRH1, CASR, HRH3, NMU, CD200R1, HCRT, PNP, PTH1R, NTS, GRPR, CPAMD8, DHX34, TACR3, CALCB, ADM, CALCA, IGF2, IL1B, FGF13, KNG1, NTSR1, IFNAR1, ADRB3, DRD4, POMC, KCNJ2, ATP1A4, SSTR2, EGF, ADCYAP1R1, GALR1, CCKBR, TACR2, SNAP25, ADCYAP1, TRH, RAB27B, OPRD1, CRH, SHH, NUCB2, CAMK2G, THOC5, HRH2, PTGS1, OPRK1, TBXA2R, SLC4A2, EZR, PNOC, ADRA2A, PTGS2, PDYN, MPV17, …	1.16125	8.70257e-05	29
T3	inflammatory response	Immune system	1340	869	RB1CC1, PYY, MAST2, PDE4A, SSTR1, TLR5, SLC6A4, IFRD1, MAPK8, LRRK2, CCL19, FFAR2, ITGB4, AIFM1, MAP3K8, RAPGEF3, PRKAA2, TRAF6, CCL20, TNFRSF14, CREB5, GPNMB, NQO1, GNRH1, SMOC1, FGF1, NOX4, PBX1, CASR, ABCG1, RGS14, HRH3, EPCAM, CHUK, MC4R, NMU, TIRAP, TIA1, GPR55, MBL2, PRG2, PRG2, CD200R1, HNF4A, CNGA3, TNFSF11, INHBA, CXCL12, PGLYRP2, MMP13, MRC1, PTK2B, NMUR1, EBI3, GPR83, CHRM5, NR5A2, IFN…	1.01308	9.85224e-05	30
T3	gall bladder motility	Other	48	29	PYY, SSTR1, PNP, NTS, MLNR, GRPR, CPAMD8, PEMT, CALCA, KNG1, ADRB3, SSTR2, ADCYAP1, TRH, EDN1, CRH, CNTF, EDNRB, EDNRB, MPV17, OXT, F2RL3, PENK, LEPROT, CCKAR, AGXT, F2R, TAC1, RIPK2	1.31783	0.000112522	31
T3	T-cell response	Immune system	563	314	PDE4A, SSTR1, MAPK8, PMEL, CCL19, NTRK3, MAP3K8, F8, CARD9, TNFRSF14, GPNMB, PBX1, SEC14L2, PRG2, TNFSF11, CXCL12, MRC1, CYP21A2, PTK2B, EBI3, ZP3, GNPDA1, IFNAR1, IFNAR1, Lyz1, TLR9, TLR2, CPAMD8, DHX34, ENPEP, FN1, CLEC4M, LAG3, ITGA5, PEMT, OXR1, MAP3K7, IL10RA, PECAM1, Olfr48, SOCS1, ADM, CALCA, LGALS8, IL1B, ZAP70, BCL2, CKM, C5, GAPDH, ITGB3, PYCARD, TNFAIP8L2, IL12B, PLAU, CSF3, TNFSF13, X…	-1.04733	0.000113725	32
T3	uterine activity	Other	25	19	PTGFR, CPAMD8, CALCA, IL1B, PTHLH, IFNAR1, OXTR, IL10, EGF, MME, PTGIS, EDN1, CRH, SOS1, PTGS2, OXT, PIGF, EGFR, TNF	1.74031	0.00011833	33
T3	vasodilation	Circulatory system	406	293	PYY, PDE4A, SSTR1, MAPK8, GNRH1, FGF1, NOX4, PBX1, CASR, HRH3, UTS2D, NMU, ADM2, GPR55, HCRT, PTK2B, PNP, CORIN, KCNN4, Lyz1, FPR1, TLR2, PTH1R, NTS, CPAMD8, DHX34, PECAM1, CALCB, CHRFAM7A, ADM, CALCA, IL1B, FGF13, C5, ALOX5, GAPDH, GCH1, TPM2, PTGER2, KNG1, TACR1, PLAU, PTHLH, IFNAR1, HTR1A, ADORA3, Hcar2, HTR2B, PDE5A, GLP2R, AIMP1, SRC, RAMP1, PTAFR, ADCY6, ADRB3, PTGER1, HTR2A, PLG, P2RX1, AP…	1.08477	0.000127187	34
T3	smooth muscle contraction	Other	224	182	PDE4A, SSTR1, MAPK8, GPNMB, TRPC4, CASR, MYLPF, NMU, PRG2, NTS, FGF10, DHX34, HTR4, Olfr48, ADM, CALCA, IL1B, C5, MYLK4, ALOX5, PDE3B, RNASEH2A, PTGER2, KNG1, NTSR1, TACR1, PTHLH, IFNAR1, PPYR1, HTR2B, PDE5A, VTN, LPAR1, ADRB3, HSPB6, PTGER1, HTR2A, P2RX1, GNRHR, TTF2, OXTR, CNN1, PRKG1, CELA2A, TLR7, IL10, ADRA1D, AKR1B10, RAF1, RGS4, NANOS1, EGF, MYH11, SMTNL1, ACTG1, C4B, EDN2, CALD1, BDKRB2, …	-1.06273	0.000133333	35
T3	renal reabsorption	Other	99	66	SSTR1, SLC5A8, GNRH1, SLC2A2, ADM2, MTX1, SLC1A1, Lyz1, CPAMD8, SLC22A3, SLC34A1, CALCA, FBP2, PHEX, PTHLH, IFNAR1, SLC11A2, SLC15A1, AKR1B10, POMC, CYCS, HPR, LRP2, SLC2A9, KL, SLC22A5, TYMP, SLC16A1, EDN1, ACE, PTGS1, TRPM6, EPX, HOXA3, SLC9A3R1, PNOC, SLC4A4, EDNRB, ABCB4, PPARA, PTGS2, OXT, AGTR1, SLC22A2, SLC15A2, EGFR, ADORA1, TNF, AGXT, CLCN5, CBX2, AVPR2, STC1, ADD1, SLC3A1, IGF1, IAPP, S…	1.17294	0.000146771	36
T3	baroreflex	Other	85	66	CARTPT, SSTR1, HRH3, GRIN2A, HCRT, AVPR1A, NTS, CPAMD8, DHX34, TACR3, ADM, CALCA, KNG1, TACR1, IFNAR1, RAMP1, HTR2A, ACE2, CYP19A1, AKR1B10, POMC, NANOS1, SLC6A5, BDKRB2, ADCYAP1, AGTR2, EDN1, CRH, ACE, HRH2, BDNF-AS, PNOC, EDNRB, SOS1, ASIC1, PDYN, PTPN1, OXT, CASP3, LDLR, ADRB2, AGTR1, EPHX2, NPPC, OPRM1, PCDHA4, ASIC2, PENK, ADORA1, AGXT, MSRA, NR3C2, XDH, GRIN2C, PPP1CB, AVPR2, STC1, HMGCR, O…	1.16486	0.000154023	37
T3	contractile activity	Other	362	284	PYY, PDE4A, SSTR1, MAPK8, SH2D3C, SMAD2, RAPGEF3, GNRH1, GPX4, PBX1, MYLPF, PTGFR, UTS2D, NMU, ADM2, UTS2R, PTK2B, AVPR1A, PNP, FGF5, NTS, NPVF, MLNR, GRPR, CPAMD8, DHX34, FN1, TACR3, HTR4, ADM, CALCA, IL1B, FGF13, EGR1, CYP2J2, CKM, C5, ALOX5, TNNT2, TPM2, DNM2, KNG1, CACNA1S, TACR1, PTHLH, IFNAR1, CSF3, MPL, PLCG1, PDE5A, NT5E, SRC, PTAFR, ADCY6, ADRB3, DHDDS, HSPB6, PTGER1, ADRA1D, P2RX1, TTF2…	1.00671	0.000193266	38
T3	colorectal motility	Excretory system	74	53	CARTPT, PYY, SSTR1, SLC6A4, PTGFR, HCRT, PNP, NTS, CPAMD8, HTR4, CALCA, IL1B, NTF3, IFNAR1, PPYR1, HTR2B, ADRB3, POMC, NANOS1, DDR1, CCKBR, TACR2, ADCYAP1, TRH, OPRD1, CRH, PTGS1, F13A1, BDNF-AS, GPBAR1, PNOC, PTGS2, ADORA2B, MPV17, OXT, GRM8, ADRB2, CRHR2, NPPC, CCKAR, ADORA1, NR3C2, ARRB2, TAC1, ADORA2A, FGFR4, RIPK2, CFTR, KCNMA1, COPA, CRHR1, KLB, DRD2	1.29412	0.000196062	39
T3	sleep	Other	277	187	CARTPT, PYY, SSTR1, SLC6A4, MAPK8, SH2D3C, SMAD2, GNRH1, FGF1, PBX1, HRH3, NMU, CD200R1, CD200R1, NPB, HCRT, CYP21A2, MCHR1, GNB3, TLR2, OPN4, NTS, CPAMD8, DHX34, LTA, CHRFAM7A, DISC1, CALCA, IL1B, FGF13, EGR1, TPH1, C5, PTGER2, NTF3, TACR1, IFNAR1, HTR1A, CSF3, ADORA3, HTR2B, NT5E, NGFR, FAM110A, PTGER1, HTR2A, AHRR, DRD4, PRKG1, FA2H, IL10, POMC, DBH, NANOS1, EGF, DDR1, CD4, SLC6A5, ADCYAP1R1, …	1.08257	0.000204926	40
T3	bronchoconstriction	Other	129	91	PDE4A, SSTR1, HRH3, TIRAP, PRG2, PLA2G10, FPR1, CPAMD8, DHX34, SLC22A3, TACR3, EPX, ADM, CALCA, IL1B, C5, ALOX5, KNG1, TACR1, IFNAR1, HTR1A, ADORA3, NT5E, PTAFR, CTRB1, HTR2A, TTF2, CELA2A, ANGPT2, POMC, RGS4, CD4, BDKRB2, MME, CELA1, TACR2, ADCYAP1, ITGA4, EDN1, ACE, HRH2, EPX, TBXA2R, ITGB1, BDNF-AS, MYLK, PNOC, EDNRB, EDNRB, HNMT, PTGS2, ADORA2B, CYSLTR1, PDYN, Pde4dl1, SPI1, OXT, ADRB2, AGTR1…	-1.07527	0.000205895	41
T3	opsinization	Other	63	37	MBL2, Lyz1, FN1, LTA, ITGA5, PEMT, Olfr48, C5, FETUB, VTN, PLG, APOB, APOH, CELA2A, CHD2, LDLR, CD4, C4B, C4B, CFP, ABCB6, C1QA, SLC4A1, CALR, SGPP1, XPNPEP1, ITGB2, EGFL7, C2, C2, LGALS2, APOE, S1PR5, SFTPA2, LMLN, SSB, MASP1	-1.47091	0.000212714	42
T3	appetite	Other	208	140	CARTPT, PYY, PDE4A, SSTR1, SLC6A4, RLN3, thd, GPNMB, GNRH2, GNRH1, FGF1, PBX1, HRH3, MC4R, NMU, GALR2, HCRT, MCHR1, PNP, FGF5, GNB3, NTS, NPVF, GRPR, CPAMD8, DHX34, TACR3, UCP2, POLG, ADM, CALCA, IGF2, ADAM17, IL1B, PLAU, IFNAR1, HTR1A, PPYR1, HTR2B, GLP2R, TRHR, GUCY2C, HTR2A, OXTR, FA2H, POMC, SLC6A14, DDR1, PTGES, SEPP1, CCKBR, PRCP, CETP, ADCYAP1, CRH, SH2B1, ACE, NUCB2, HRH2, EPX, BMP7, CALC…	1.17294	0.000215962	43
T3	pituitary gland function	Endocrine system	38	25	SSTR1, GNRH2, GNRH1, PBX1, ADM2, CPAMD8, CALCA, OTX1, IFNAR1, GNRHR, AHRR, AKR1B10, POMC, EGF, ADCYAP1, TRH, IGF1R, CRH, MPV17, AGXT, MAPK1, TAC1, CRHR1, EREG, MAPK1	1.7274	0.000223058	44
T3	engraftment	Other	257	159	RAPGEF3, PBX1, CASR, SFRP2, CXCL12, RTKN2, PROM1, TLR2, FN1, ITGA5, NR4A2, PECAM1, Olfr48, SOCS1, IL1B, MECOM, FGF13, BCL2, C5, ITGA6, ANXA2, ROBO4, IL12B, VAV1, PLAU, CSF3, MPL, PTPRC, NT5E, VTN, NGFR, CDKN1A, GATA3, CCNC, CD40LG, TNFSF10, PLG, THY1, IL10, LMX1A, PLAT, GFI1, CDH2, HPR, IL2RG, PSMA4, EGF, GATA2, FASLG, CD4, HIF1A, DNASE2B, SEPP1, CD40, IDO1, PITX3, TRIM33, ITGA4, TNFSF13B, CCND1,…	-1.02256	0.000238282	45
T3	ileum contraction	Excretory system	25	19	SSTR1, FPR1, CPAMD8, DHX34, HTR4, KNG1, TACR1, HTR2A, DDR1, BDKRB2, ABCB6, ACE, OPRK1, HTR7, PTGS2, CRHR2, NPPC, TAC1, RIPK2	1.43844	0.000248007	46
T3	vasoconstriction	Circulatory system	320	248	PYY, SSTR1, SLC6A4, MAPK8, NOX4, PBX1, CASR, HRH3, PTGFR, UTS2D, NMU, TDO2, UTS2R, HCRT, AVPR1A, FPR1, TLR2, NTS, CPAMD8, DHX34, TACR3, ITGA5, HTR4, CALCB, ADM, CALCA, ADAM17, IL1B, FGF13, C5, GPR68, ALOX5, ITGB3, ADRA2C, TPM2, KNG1, TACR1, PLAU, PTHLH, IFNAR1, HTR1A, PPYR1, HTR2B, PDE5A, NT5E, NGFR, SRC, CLCN1, PTAFR, TBXAS1, PTGER1, HTR2A, ADRA1D, P2RX1, APOB, TTF2, OXTR, DRD4, ACE2, PRKG1, ADR…	1.04129	0.000257954	47
T3	phosphoinositide metabolism	Signal Transduction	60	49	GNRH1, HRH3, MCHR1, GNPDA1, NTS, DHX34, CALCA, IGF2, IL1B, ZAP70, KNG1, BTK, IFNAR1, ADORA3, PLCG1, HTR2B, HTR2A, TTF2, ADRA1D, PLAT, RAF1, EGF, DDR1, BDKRB2, ADCYAP1, TRH, OPRD1, EDN1, EDNRB, CD9, OXT, PITPNB, XPNPEP1, ADORA1, AGXT, CDC42, SBF2, PTPLA, ACVR1, TAC1, ADORA2A, PKD1, CHRM2, MTM1, MTMR14, GSN, EEF1A1, INPP5A, GNAQ	1.21554	0.000264875	48
T3	grooming behavior	Reproduction	42	37	CARTPT, SSTR1, GNRH1, PBX1, MC4R, NMU, HCRT, NTS, CALCA, MMEL1, TACR1, IFNAR1, HTR1A, HTR2B, HTR2A, IL10, POMC, SSTR2, DDR1, DRD3, TACR2, TRH, EDN1, CRH, MPV17, OXT, GRM5, TNF, MAPK1, TAC1, NBEA, RIPK2, ARIH1, CRHR1, MAPK1, MAOA, DRD2	1.74031	0.000278348	49
T3	pancreatic juice secretion	Digestive system	59	39	CARTPT, PYY, SSTR1, GPNMB, NFE2L1, HCRT, PNP, NTS, CPAMD8, CALCA, KNG1, NTSR1, TACR1, IFNAR1, DBI, POMC, DBH, EGF, CCKBR, CELA1, ADCYAP1, TRH, CRH, NPPC, PCDHA4, PENK, CCKAR, TNF, AGXT, PRKCD, GRIK3, CDK5, IAPP, TAC1, SLC25A21, RIPK2, CFTR, COPA, NPRL2	1.15986	0.000292491	50
T3	innervation	Circulatory system	219	181	CARTPT, PYY, SSTR1, SH2D3C, NKX6-1, NTRK3, thd, GNRH1, FGF1, PBX1, PITX2, HCRT, POU4F1, PNP, NTS, NPVF, CPAMD8, FN1, NR4A2, CHRFAM7A, CALCA, IL1B, NTN1, ANK2, FGFBP1, FGF13, BCL2, KNG1, CACNA1S, NTF3, TACR1, PLAU, IFNAR1, HTR1A, S100B, NGFR, RGMA, MATN2, HTR2A, THY1, DRD4, ADRA1D, CYP19A1, AKR1B10, PLAT, POMC, DBH, CDH2, KCNJ2, SLC17A8, BMP2, WNT4, SEMA3F, NANOS1, DDR1, FASLG, SLC6A5, SLC6A5, ROB…	1.00929	0.000304945	51
T3	granulocyte production	Immune system	52	36	PYY, PBX1, FN1, IL10RA, CALCA, IL1B, FGF13, C5, ALOX5, KNG1, CSF3, CALCRL, CELA2A, IL10, SERPING1, CPEB1, SEPP1, TACR2, LTB4R, EDN1, THBD, EDNRB, EDNRB, SOS1, LGALS9, SPI1, ITGB2, NFKB1, TNF, ACVR1, NOTCH1, TAC1, CAT, CSF1, MAPK14, TNFAIP6	-1.10661	0.000344606	52
T3	serotonin metabolism	Amino acid metabolism	29	19	SLC6A4, SH2D3C, thd, TDO2, IL1B, TPH1, ADRA2C, GCH1, NTF3, HTR1A, POMC, IDO1, TRH, BDNF-AS, SOS1, TNF, TAC1, MAOA, DRD2	1.92544	0.000380662	53
T3	regional blood flow	Circulatory system	38	30	SSTR1, NMU, ADM2, ADM, CALCA, FGF13, KNG1, PTHLH, IFNAR1, PDE5A, ADCYAP1, AGTR2, THBS1, EDN1, ACE, TBXA2R, BDNF-AS, PNOC, EDNRB, SOS1, PTGS2, ANGPT1, EPHX2, GSK3B, FLT1, AGXT, HMGCR, IGF1, VEGFA, HOOK1	1.25487	0.000382856	54
T3	B-cell response	Immune system	179	96	SSTR1, F8, TNFRSF14, GNRH1, PRG2, CXCL12, PNP, Lyz1, TLR9, TLR2, CPAMD8, ENPEP, UCP2, Olfr48, GAPDH, ITGB3, PTGER2, BTK, PYCARD, TNFAIP8L2, VAV1, TNFSF13, PTPRC, CD40LG, HSPB6, THY1, CELA2A, TLR7, IL10, POMC, SLC25A16, TGM2, EGF, FASLG, CD4, CD40, ABCB6, POU2AF1, CASP8, WAS, IRF9, TNFSF13B, EPX, ITGAL, IL6ST, TWSG1, CCR7, LSAMP, CLOCK, SOS1, CLSTN1, ADA, TNFRSF9, INPP5D, SPI1, SGPP1, SH2D1A, CASP…	-1.13914	0.000555912	55
T3	hemolysis	Circulatory system	127	87	F8, MBL2, RTKN2, GNPDA1, FCGBP, Lyz1, FN1, A4GALT, BCMO1, S100B, VTN, CLU, FAM110A, CTRB1, PLG, P2RX1, TRPC2, TTF2, HBZ, ADAMTS13, POMC, SERPING1, TF, E2F8, LDLR, CD4, C4B, C4B, LGALS1, HPR, CFP, ABCB6, SERPINC1, C1QA, AQP3, NKX3-1, ASAH2, ACE, EPX, P2RX7, GLRX, SLC4A1, APRT, EPB41, LYPLA1, KIT, KEL, SLC11A1, THBD, CALR, SOS1, ADA, CP, SPI1, XPNPEP1, PFN1, CAV1, FLT1, C2, EGFL7, PNPLA2, TNF, ITPA…	-1.22614	0.000574298	56
T3	growth hormone secretion	Endocrine system	127	78	SSTR1, SSTR1, GNRH2, GNRH1, PBX1, MC4R, INHBA, CXCL12, HCRT, NTS, NPVF, GRPR, CPAMD8, TMEM27, ADM, CALCA, IGF2, IL1B, IGFBP3, IFNAR1, HTR2A, AKR1B10, POMC, RASGRP3, GSX1, SSTR2, EGF, DDR1, GIT1, ARHGAP17, SSTR5, ADCYAP1, TRH, OPRD1, PIK3C2A, EDN1, CRH, EPX, OPRK1, IL6ST, CNTF, RPH3A, PNOC, EDNRB, SOS1, CREB1, RASD1, DLK1, OXT, STXBP5, CXCR4, OPRM1, RIMS2, LEPROT, ABCC4, TNF, AGXT, CDC42, GHRHR, A…	1.17693	0.000593063	57
T3	Ca++ export	Signal Transduction	625	454	PYY, PDE4A, SSTR1, LRRK2, OMP, SSFA2, RAPGEF3, GPNMB, GNRH1, TPCN2, PBX1, CASR, HRC, RGS14, HRH3, PNPLA8, UTS2R, GPR55, GALR2, TNFSF11, INHBA, CXCL12, BCAP31, HCRT, PTK2B, MCHR1, GNB5, ZP3, BGLAP, KCNN4, PTPRA, TNFRSF11B, ABCC1, FPR1, NR0B2, CD79A, TLR2, OPN4, PTH1R, SLC24A2, NTS, MLNR, SLC35A1, CPAMD8, DHX34, TACR3, LTA, HTR4, OXR1, PECAM1, CASQ1, PLCB3, CHRFAM7A, ADM, CALCA, IL1B, NTN1, ANK2, F…	1.02194	0.000621351	58
T3	neuronal activity	Nervous system	381	305	CARTPT, PYY, SSTR1, SLC6A4, SH2D3C, thd, PEX5L, GPNMB, GNRH1, GNRH2, FGF1, PBX1, HRH3, MC4R, NMU, ADM2, GALR2, PITX2, STK24, CXCL12, HCRT, CTDSP1, AVPR1A, GNB5, PNP, PTPRA, OPN4, NTS, NPVF, CPAMD8, DHX34, TACR3, UCP2, FOXO1, NPC1, HTR4, OXR1, CHRFAM7A, ADM, DISC1, CALCA, IL1B, NTN1, FGF13, EGR1, TPH1, HDAC4, KNG1, NTSR1, DNM3, NTF3, TACR1, OTX1, IFNAR1, HTR1A, S100B, ADORA3, KCNQ2, PLCG1, GJD3, A…	1.03268	0.000632472	59
T3	lung blood flow	Circulatory system	62	46	PDE4A, NQO1, ADM2, CPAMD8, DHX34, ADM, CALCA, FGF13, C5, GCH1, KNG1, PLAU, IFNAR1, PDE5A, PTAFR, TTF2, ACE2, IL10, PLAT, NANOS1, EGF, PRKCE, PTGIS, EDN1, ACE, PTGS1, EDNRB, EDNRB, ANGPT1, MPV17, AGTR1, SOD3, TNF, AGXT, BMPR2, BIRC5, TAC1, VEGFA, CAT, MAPKAP1, RIPK2, SLCO2A1, HSP90AA1, ROCK1, HOOK2, ST13	1.09472	0.000632785	60
T3	placenta blood flow	Circulatory system	47	38	INHBA, CPAMD8, ADM, CALCA, FGF13, KNG1, TACR1, PTHLH, IFNAR1, NT5E, FAM110A, PLG, POMC, NOTCH2, CD4, SERPINC1, EDN1, CRH, CNTN1, HBEGF, THBD, EDNRB, EDNRB, PTGS2, MPV17, OXT, NPPC, PIGF, FLT1, AGXT, MTHFR, HMOX1, SCARB1, F2R, IGF1, TAC1, VEGFA, ANXA5	1.15189	0.000682879	61
T3	endochondral ossification	Development	137	118	COL10A1, OTOR, TNMD, SDC3, FGF18, DLX2, MMP13, WISP1, BGLAP, PTH1R, FN1, IGFBP5, DLX6, FOXO1, HDAC5, CALCA, IGF2, FGF13, HDAC4, RNASEH2A, PTHLH, COL2A1, SP7, HSPG2, TCP1, BMP3, BMP5, MGP, CHERP, PRKG1, CHDH, BMP2, LECT1, CEBPB, EGF, GPC6, HIF1A, PRKG2, RUNX2, DDR2, TNS3, NEO1, THBS1, COL18A1, CSGALNACT1, BAG1, ENPP1, COMP, EPX, ATF2, BMP7, PHOSPHO1, RUNX3, NFIX, TWSG1, ACP5, DLK1, HBP1, SMURF2, H…	1.03676	0.000697637	62
T3	drinking behavior	Other	67	48	PYY, SSTR1, RLN3, PBX1, HRH3, HCRT, DHX34, ADM, CALCA, IL1B, IKZF4, IFNAR1, HTR1A, FA2H, POMC, MME, DRD3, SLC6A3, ADCYAP1, AGTR2, TRH, OPRD1, CRH, ACE, HRH2, ATF1, BDNF-AS, TRPV4, CREB1, MPV17, HTR1B, AGTR1, OPRM1, PCDHA4, PENK, PGAP3, ALDH1A1, TNF, AGXT, HTR1D, TAC1, CAT, GRM2, HOOK1, CRHR1, GRM3, DRD2, AKT1	1.28553	0.000782139	63
T3	NO biosynthesis	Other	312	226	PYY, PDE4A, SSTR1, MAPK8, thd, TNFRSF14, GPNMB, PBX1, ADM2, PRG2, TNFSF11, CXCL12, PTK2B, TLR9, TLR2, CPAMD8, DHX34, ENPEP, FN1, LTA, PECAM1, SOCS1, CHRFAM7A, ADM, CALCA, IL1B, FGF13, ALOX5, RNASEH2A, GCH1, IGFBP3, KNG1, NTF3, PLAU, CPM, IFNAR1, CSF3, S100B, HTR2B, SRC, PTAFR, TMF1, CLU, CD40LG, ADRB3, MST1, HTR2A, PLG, SNTA1, TTF2, CELA2A, IL10, POMC, ZFP36, CYCS, DDAH2, RAF1, HPR, NANOS1, PSMA4…	1.05415	0.000810672	64
T3	fluid secretion	Excretory system	102	70	PYY, SSTR1, CASR, NFE2L1, PNP, KCNN4, NTS, FGF10, CPAMD8, HTR4, ADM, CALCA, IL1B, FGF13, E2F5, KNG1, TACR1, IFNAR1, PDE5A, GUCY2C, HTR2A, CYP19A1, BEST2, EGF, CLCN2, HIF1A, MME, GALR1, BMP1, SLC12A2, PRKG2, AQP3, SLC12A1, PASK, PTGS1, P2RX7, ASIC1, TRPV4, PTGS2, ANO1, ADRB2, AGTR1, PCDHA4, PENK, CAPN2, EGFR, CAPN1, ABCC4, TNF, AQP1, AGXT, PRKCD, CSE1L, MAPK1, F2R, TAC1, SLC4A10, VEGFA, KCNQ1, TRP…	1.23158	0.00081659	65
T3	vascular smooth muscle relaxation		54	41	CASR, PTH1R, CPAMD8, DHX34, ADM, CALCA, PTGER2, KNG1, PTHLH, PDE5A, ADRB3, HSPB6, TTF2, PRKG1, CELA2A, NANOS1, EGF, ADCYAP1, THBS1, EDN1, CAMK2G, EPX, HTR7, EDNRB, ADORA2B, Pde4dl1, OXT, XPNPEP1, ADRB2, NPPC, PCDHA4, ADORA1, AGXT, SOD1, HMOX1, ATP2A3, ADRB1, KCNMA1, ROCK1, VDR, PPP5C	1.01698	0.000825031	66
T3	relaxation	Other	575	444	PYY, PDE4A, SSTR1, TEAD1, RAPGEF3, GPNMB, GNRH1, NOX4, TRPC4, PBX1, CASR, HRC, MYLPF, HRH3, ADM2, CPA6, TNFSF11, HCRT, PNP, KCNN4, PARG, Lyz1, FPR1, TNNC2, NTS, NPVF, CPAMD8, DHX34, FN1, TACR3, UCP2, ADSL, HTR4, CASQ1, CALCB, RNF8, CHRFAM7A, ADM, CALCA, IGF2, IL1B, FGF13, TPH1, CHFR, C5, ALOX5, TNNT2, GCH1, TPM2, PTGER2, TOP3A, KNG1, PIWIL2, NTSR1, CACNA1S, NTF3, TACR1, PLAU, PTHLH, IFNAR1, HTR1A…	1.01301	0.000877476	67
T3	REM sleep	Other	65	45	CARTPT, SSTR1, PBX1, HRH3, PRG2, CD200R1, HCRT, CPAMD8, DHX34, LTA, IL1B, NTF3, IFNAR1, HTR1A, HTR2A, POMC, NANOS1, DDR1, CD40, ABCB6, SLC6A3, ADCYAP1, OPRD1, CRH, HTR7, SOS1, HNMT, OXT, HTR1B, KCNK9, PCDHA4, ADORA1, TNF, APOE, GRIK3, IGF1, OPRL1, TAC1, CHRM2, MAPKAP1, ADRB1, RIPK2, MAOA, DRD2, NAMPT	1.17693	0.000879148	68
T3	immune system function	Immune system	440	294	PDE4A, SSTR1, MAPK8, F8, TNFRSF14, GNRH1, PBX1, ABCG1, UTS2D, MBL2, PRG2, PRG2, ISG15, TNFSF11, CXCL12, MRC1, PNP, IFNAR1, TNFRSF11B, Lyz1, TLR9, NTS, CPAMD8, LTA, MAP3K7, PECAM1, PLCB3, Olfr48, SOCS1, ADM, CALCA, IGF2, ADAM17, IL1B, ZAP70, BCL2, C5, ALOX5, IGFBP3, KNG1, BTK, IL12B, TACR1, VAV1, IFNAR1, HTR1A, CSF3, STRA13, PTPRC, VTN, SRC, GATA3, PTAFR, DUSP2, CLU, CD40LG, TNFSF10, RORC, PSMB9, …	-1.02647	0.000880615	69
T3	follicle-stimulating hormone secretion	Other	33	17	GNRH1, GNRH2, PBX1, INHBA, NPVF, CPAMD8, CYP19A1, POMC, BMP2, ADCYAP1, EDN1, CRH, BMP7, GDF9, IGF1, GNAS, EREG	1.81089	0.000884304	70
T3	urine output	Other	96	67	PYY, SSTR1, PBX1, ADM2, AVPR1A, CORIN, Lyz1, DHX34, NISCH, A4GALT, ADM, CALCA, IL1B, PTGER2, KNG1, PTHLH, IFNAR1, GUCY2C, POMC, NPRL3, NANOS1, EGF, MME, DRD3, AQP3, CREM, AGTR2, SLC12A1, EDN1, ACE, HRH2, EPX, OPRK1, PNOC, EDNRB, EDNRB, SOS1, GPR182, PTGS2, PDYN, MPV17, OXT, AGTR1, NPPC, PCDHA4, PENK, TRPV1, ADORA1, TNF, AQP1, LNPEP, AGXT, NR3C2, AVPR2, IGF1, TAC1, TCN2, SLC14A2, HOOK1, MAX, NPR1,…	1.12887	0.000897288	71
T3	muscle contraction	Other	191	155	PYY, SSTR1, SH2D3C, RAPGEF3, PRKAA2, GNRH1, TNNT1, MYLPF, HRH3, DTNB, PNP, NR5A2, TNNC2, NTS, NPVF, CPAMD8, HTR4, CASQ1, PLCB3, ADM, CALCA, IL1B, CKM, TNNT2, TPM2, PTGER2, KNG1, CACNA1S, TACR1, PTHLH, IFNAR1, PPYR1, S100B, PLCG1, SMYD1, HSPG2, PTAFR, ADRB3, HSPB6, PTGER1, HTR2A, OXTR, PRKG1, ADRA1D, POMC, SLC2A4, NANOS1, EGF, MYH11, CD4, SMTNL1, MYBPC2, CALD1, BDKRB2, PRKCE, UCP3, ZNRF2, TACR2, S…	-1.07448	0.000964822	72
T3	pigmentation	Other	153	109	TLR5, PMEL, LHX2, LEO1, TFF3, DDC, thd, GPR143, BCO2, NQO1, FGF1, PAX3, TPCN2, OTOR, PBX1, MC4R, PCBD1, TBX6, CELSR1, MCHR1, GNB5, PLA2G10, CORIN, TLR2, SLC24A2, Olfr48, FGF13, GCH1, PAX7, RAB38, CHERP, TLR7, FOXD3, POMC, MC1R, FOXN1, CTNS, MME, DIO2, TYRP1, SOS1, SMARCA4, TRH, EDN1, CRH, ACE, GIPC1, CYBB, HSPB2, MREG, BDNF-AS, PDZK1, KIT, EDNRB, SOS1, KITLG, IHH, PPP1R27, ADRB2, HPSE, PAX6, ATP5…	1.17719	0.000969033	73
T3	AMP metabolism	Nucleotide metabolism	8	7	PDE4A, SSTR1, CPAMD8, IFNAR1, TTF2, PDE4D, OXT	-1.38369	0.000984248	74
T3	coronary flow	Circulatory system	73	55	FGF1, HRH3, CPAMD8, DHX34, SLC22A3, ADM, CALCA, IL1B, FGF13, C5, ALOX5, TNNT2, KNG1, PTHLH, IFNAR1, ADORA3, PDE5A, CELA2A, PLAT, CRCP, BDKRB2, SEPP1, EDN1, CRH, S1PR3, ACE, EPX, OPRK1, HSPB2, GPX1, MYLK, EDNRB, EDNRB, ADORA2B, CXCR4, AGTR1, DES, ADORA1, ITGA2B, TNF, AGXT, HMOX1, KCNJ8, HMGCR, GOT2, PRKCA, TAC1, ADORA2A, CAT, ATP2A2, MAPK14, WASF2, AK1, P2RY1, AKT1	1.06307	0.0011004	75
T3	leukocyte cell adhesion	Immune system	239	156	SSTR1, MAPK8, TRAF6, PBX1, ESM1, TNFRSF11B, FPR1, DHX34, FN1, OXR1, PECAM1, CALCA, ADAM17, IL1B, FGF13, CYP2J2, C5, ALOX5, ITGB3, PDE3B, KNG1, TACR1, PLAU, S100B, NT5E, VTN, PTAFR, CD40LG, ADCY6, HMMR, TNFSF10, GP1BA, CYSLTR2, THY1, TTF2, CELA2A, ADAMTS13, IL10, ANGPT2, SERPING1, ESAM, HPR, SLC25A16, ADAM28, NANOS1, MC1R, EGF, CD4, HIF1A, BDKRB2, PRKCE, SEPP1, CD40, SERPINC1, FUT7, LTB4R, THBS1, …	-1.00258	0.00110088	76
T3	reproductive behavior	Reproduction	49	36	CARTPT, GNRH2, GNRH1, PBX1, MC4R, HCRT, NPVF, IFNAR1, OXTR, ZBTB22, CYP19A1, AKR1B10, LGALS12, POMC, NANOS1, EGF, DDR1, ESR2, ADCYAP1, TRH, IGF1R, CRH, PNOC, OXT, OPRM1, PENK, SRD5A1, TRIM25, ADRA1B, IGF1, TAC1, RIPK2, PGRMC1, EREG, NCOA1, PPP1R1B	1.48655	0.00115231	77
T3	membrane hyperpolarization	Synaptic processes	292	227	PYY, SSTR1, SSTR1, SLC6A4, RLN3, MAPK8, PEX2, RAPGEF3, GNRH1, PBX1, ABCG1, PRG2, SLC1A1, HNF4A, CXCL12, HCRT, KCNN4, FPR1, SLC24A2, NTS, CPAMD8, DHX34, FN1, TACR3, UCP2, HTR4, ADM, SLC34A1, CALCA, IL1B, FGF13, BCL2, GRIK1, C5, ALOX5, KNG1, HCN2, NTSR1, PTHLH, IFNAR1, HTR1A, CLIC1, S100B, ADORA3, KCNQ2, VTN, HCN1, CLCN1, ADRB3, HTR2A, CALCRL, GNRHR, KCNAB2, TTF2, PRKG1, IL10, POMC, CYCS, KCNJ2, EN…	1.08682	0.00117753	78
T3	motor behavior	Other	69	58	CARTPT, SSTR1, PBX1, GRIN2A, HCRT, NTS, CPAMD8, IL1B, FGF13, NTSR1, TACR1, IFNAR1, HTR1A, TRHR, HTR2A, DRD4, IL10, NANOS1, EGF, DDR1, DRD3, ESR2, SLC6A3, IGF1R, CRH, SHH, PER2, EPX, ATF1, OPRK1, BDNF-AS, CNTF, PNOC, ABCB4, PDYN, ATXN1, HTR1B, SLCO3A1, OPRM1, PCDHA4, GSK3B, PENK, ADORA1, PGAP3, MBD5, SIGMAR1, KCNJ8, TAGLN3, OPRL1, TAC1, ADORA2A, GRIN2B, MTOR, MAPK1, RHOA, DRD2, PPP1R1B, AKT1	1.19768	0.00119163	79
T3	oral tolerance	Other	67	24	PRG2, ZP3, Lyz1, CPAMD8, CLEC4M, COL2A1, PTPRC, CD40LG, APOH, FOXP3, IL10, CD4, CD40, IDO1, TGFBR2, PTGS2, ITGB2, TNF, IL2RA, ACVR1, Gm12141, VIPR2, CD274, GAD2	-1.10293	0.00121111	80
T3	lymphocyte proliferation	Immune system	290	189	SSTR1, thd, F8, TNFRSF14, GNRH1, PBX1, ABCG1, PRG2, TNFSF11, INHBA, KCNN4, Lyz1, NTS, CPAMD8, FN1, LAG3, PEMT, CALCA, IL1B, ANK2, SIGIRR, BCL2, ALOX5, ANXA2, KNG1, PYCARD, IL12B, TACR1, VAV1, PTHLH, HTR1A, CSF3, COL2A1, ITK, PTPRC, MALT1, CD40LG, FAM110A, MYO18A, STK4, TNFSF10, HTR2A, PRKG1, FOXP3, IL10, POMC, CYCS, RAF1, HPR, IL2RG, BMP2, EGF, FASLG, CD4, LCK, LGALS1, HPR, CSRP3, CNNM2, CD40, ID…	1.05846	0.00123993	81
T3	neutrophil adhesion	Immune system	177	109	PDE4A, MAPK8, IFNAR1, FPR1, TLR9, RADIL, NTS, FN1, LTA, EPX, PECAM1, CALCA, IL1B, EGR1, C5, ALOX5, KNG1, CSF3, PLCG1, PTPRC, VTN, SRC, PTAFR, TNFSF10, PLG, GP1BA, TTF2, PRKG1, CELA2A, KLF2, IL10, ANGPT2, POMC, TF, TGM2, EGF, FASLG, MME, SEPP1, SERPINC1, LTB4R, ITGA4, EDN1, CD99, ACE, ITGAL, ADAMTSL1, ITGB1, CD44, LSP1, HBP1, MYLK, THBD, EDNRB, EDNRB, SOS1, SOS1, DBI, PTGS2, ARHGEF1, ANGPT1, CYSLT…	1.03991	0.00140049	82
T3	adrenal secretion	Endocrine system	17	13	SSTR1, PBX1, CPAMD8, ADM, CALCA, IFNAR1, POMC, ADCYAP1, CRH, PER2, TBXA2R, TAC1, DRD2	1.03268	0.00143418	83
T3	hormone secretion	Endocrine system	173	129	CARTPT, SSTR1, SSTR1, DPP10, GNRH1, GNRH2, PBX1, CASR, HRH3, ADM2, INHBA, NPB, HCRT, CYP21A2, GNB5, BGLAP, NTS, NPVF, CPAMD8, Olfr48, ADM, CALCA, IGF2, PTGER2, DNM2, FOXA2, PROSC, IFNAR1, HTR1A, TRHR, HTR2A, OGN, SLC15A1, CYP19A1, POMC, SSTR2, EGF, DIO2, ARAF, LRP2, SSTR5, ESR2, ADCYAP1, TRH, IGF1R, EDN1, CRH, SHH, ATF1, CALCR, Ea2, CYP17A1, CDK1, IL6ST, CNTF, RPH3A, RAB18, EDNRB, CADM1, SOS1, PD…	1.13675	0.00145231	84
T3	fracture healing	Other	78	59	GPNMB, COL10A1, TNFSF11, CXCL12, MMP13, BGLAP, TNFRSF11B, PTH1R, CALCA, FGF13, EGR1, ALOX5, ITGB3, PTGER2, CSF3, PTGER1, CHERP, IL10, BMP2, LECT1, PTGES, BMP1, RUNX2, NKX3-1, SMAD3, SOX5, EPX, BMP7, ITGB1, SOST, SOS1, PTGS2, CDH13, STIM1, CXCR4, GDF5, PIGF, GSK3B, CYR61, RELA, SH2B3, TNF, MMP9, CTNNB1, PTN, PROC, ACVR1, SDC4, F2R, IGF1, TAC1, PAPPA, VEGFA, SFRP1, SOX6, BMPR1A, MAPK1, CTGF, EDIL3	1.06508	0.00151879	85
T3	leukocyte accumulation	Immune system	92	59	SSTR1, CXCL12, LTA, PECAM1, IL1B, NTN1, C5, TACR1, PLAU, PTAFR, CD40LG, GP1BA, CD248, CELA2A, IL10, ANGPT2, POMC, ESAM, EGF, CD4, ADCYAP1R1, BDKRB2, SEPP1, CD40, ADCYAP1, EDN1, HSPB2, CD44, THBD, EDNRB, CXCR3, SOS1, CTSS, ADA, PTGS2, SPI1, CXCR4, AGTR1, ITGB2, JAM2, PIGF, TNF, F11R, JAM3, AGXT, MMP9, APOE, PROC, ACVR1, MMP2, CCL3, TAC1, ADORA2A, TP53, VCAM1, HSP90AA1, ROCK1, IL16, SLPI	-1.15279	0.00157231	86
T3	adrenocortical secretion	Endocrine system	18	15	NTS, CPAMD8, CALCA, KNG1, IFNAR1, HTR1A, HTR2A, POMC, EDN1, CRH, SOS1, NPPC, AGXT, NR3C2, TAC1	1.25487	0.0015981	87
T3	floor plate formation	Other	6	5	PAX3, INHBA, FOXA2, GLI3, SHH	3.8992	0.00193295	88
T3	artery blood flow	Circulatory system	86	63	PYY, SSTR1, GNRH1, TNFRSF11B, NTS, CPAMD8, DHX34, FN1, CALCB, ADM, CALCA, ADAM17, FGF13, KNG1, PLAU, IFNAR1, PDE5A, TTF2, PLAT, POMC, CRCP, NANOS1, EDN2, VIPR1, BDKRB2, ADCYAP1, TRH, EDN1, CRH, ACE, HRH2, TBXA2R, PNOC, TRPV4, PPARA, MPV17, OXT, NPPC, PCDHA4, CAV1, PPP1R9B, EGFL7, TNF, AGXT, MMP9, NELL1, HMGCR, MMP2, PROS1, PRKCA, SGCA, TAC1, VEGFA, HOOK1, FGF8, PCNA, IGFBP7, ANXA5, MAPK14, GUSB, …	1.18996	0.00227384	89
T3	endocrine function	Endocrine system	96	68	CARTPT, PYY, SSTR1, MAPK8, FANCA, GNRH1, PBX1, TNFRSF11B, CPAMD8, ADM, IL1B, FGF13, IGFBP3, PTHLH, IFNAR1, HTR1A, POMC, RAF1, HPR, SLC25A16, SSTR2, EGF, CCKBR, ABCB6, SSTR5, TINAGL1, DGAT1, ADCYAP1, TRH, IGF1R, EDN1, CRH, EPX, AHR, PTF1A, SOS1, PDYN, KCNIP3, OXT, SLC22A2, NPPC, CRHBP, PAX6, LEPROT, MMD, EGFR, CCKAR, NCAM1, TNF, TGFBR3, AGXT, NR3C2, IGF1, IAPP, CYP7B1, VEGFA, GNAS, HSD17B1, PCSK2,…	1.10922	0.00229655	90
T3	erythrocyte aggregation	Circulatory system	28	17	PDE4A, MBL2, KNG1, FETUB, CLU, HPR, BDKRB2, HPR, EPX, ADAMTSL1, SLC4A1, SOS1, CP, SPI1, TNF, VWF, CACNA1A	-1.60991	0.00233305	91
T3	T-cell interaction	Immune system	57	32	CCL19, TNFRSF14, MRC1, CLEC4M, LAG3, CD40LG, POMC, KLC1, CD4, DIAPH1, TICAM1, CD40, ABCB6, ITGA4, ITGAL, TBXA2R, SIGLEC1, CD83, DLK1, HBP1, SOS1, RELB, EGFL7, BCL6, TNF, NELL1, SKAP2, ACVR1, NELL2, NOTCH1, SEMA3A, VCAM1	-1.40992	0.00239101	92
T3	arachidonic acid metabolism	Lipid metabolism	87	51	PBX1, CASR, NTS, CPAMD8, IL1B, FGF13, CYP2J2, C5, ALOX5, KNG1, IFNAR1, HTR1A, Hcar2, PTPRC, TNFSF10, TTF2, APOH, EGF, ALOX15B, CYP4B1, PTGES, HPR, ABCB6, EDN1, PIBF1, PTGS1, CYP4F3, CYP4F3, PLA2G4A, PPARA, PTGS2, APOD, CD9, KITLG, XPNPEP1, EPHX2, TNF, AGXT, PLA2G3, ACVR1, RASGRP4, F2R, TAC1, AMBP, ACSL4, PLAA, MAPK1, ANXA1, ARFIP2, PLA2G6, PPARG	1.25487	0.00256379	93
T3	chondrocyte adhesion	Other	12	11	FN1, CALCA, MATN3, HSPG2, VTN, ACAN, COMP, ADAMTSL1, ITGB1, VCAN, ADAM15	-1.59953	0.00256379	94
T3	fluid transport	Other	60	36	SSTR1, PBX1, CASR, NMU, AQP7, CPAMD8, HTR4, IGF2, IL1B, KNG1, IFNAR1, PDE5A, NANOS1, EGF, SLC9A3R2, AQP3, EDN1, SLC9A3R1, AQP8, SLC4A4, ADORA2B, KCNJ10, GABRP, ADRB2, CAPN2, CAPN1, AQP1, AGXT, HMOX1, ACVR1, VEGFA, KCNQ1, CFTR, EREG, SHANK2, P2RY1	1.29405	0.00260167	95
T3	kidney blood flow	Excretory system	111	87	SSTR1, ADM2, Lyz1, DHX34, UCP2, ADM, CALCA, ADAM17, IL1B, C5, ALOX5, KNG1, PTHLH, IFNAR1, PTAFR, HTR2A, PLG, P2RX1, TTF2, DRD4, ACE2, PRKG1, ADRA1D, POMC, DDAH2, NANOS1, EGF, DDR1, EDN2, PTGES, BDKRB2, MME, SEPP1, DRD3, AGTR2, EDN1, ACE, PTGS1, EPX, TBXA2R, IMPG1, CNTN1, EDNRB, EDNRB, SOS1, PPARA, PTGS2, OXT, CASP3, ADRB2, AGTR1, EPHX2, NPPC, SOD3, EGFR, ENPP2, TRPV1, ADORA1, BACE2, TNF, LNPEP, A…	1.04171	0.0026105	96
T3	penile erection	Reproduction	87	68	SSTR1, GNRH1, PBX1, MC4R, NTS, CPAMD8, ADM, CALCA, IGFBP3, IFNAR1, HTR1A, HTR2B, PDE5A, HTR2A, APOB, OXTR, DRD4, ADRA1D, CYP19A1, AKR1B10, POMC, NANOS1, DDR1, MME, DRD3, ADCYAP1, TRH, EDN1, SHH, ACE, HRH2, COMP, EPX, ERBB2, BDNF-AS, PNOC, EDNRB, ADORA2B, ANGPT1, OXT, HTR1B, AGTR1, GDF5, NPPC, OPRM1, PCDHA4, CAV1, SOD3, SPHK1, TNF, AGXT, HMOX1, MAPK1, ACVR1, HMGCR, IGF1, TAC1, VEGFA, KCNMA1, ROCK1…	1.27684	0.00270796	97
T3	lung function	Other	185	122	PDE4A, SLC6A4, NQO1, PBX1, ABCG1, MBL2, PRG2, WISP1, ABCC1, TLR2, FGF10, CPAMD8, FN1, TACR3, PECAM1, IL1B, FGF13, BCL2, ALOX5, KNG1, TACR1, PLAU, IFNAR1, CSF3, HTR2A, PLG, CELA2A, IL10, AKR1B10, PLAT, SERPING1, CD4, CELA1, SERPINC1, SLC6A12, CDC6, ESR2, FLT4, ADCYAP1, NEDD4L, EDN1, ACE, ABCA1, PTGS1, EPX, TBXA2R, KCNAB2, ERBB4, CNPY2, EPHX1, CNTN1, UBE3C, MYLK, TLR3, THBD, EDNRB, EDNRB, ABCB4, SO…	1.15189	0.00271715	98
T3	leukocyte migration	Immune system	400	265	PDE4A, SSTR1, MAPK8, CCL19, RAPGEF3, CCL20, FGF1, CD151, ESM1, CD300LG, PRG2, CXCL12, MMP13, MRC1, PTK2B, EFNA4, CXCR5, IFNAR1, GGT1, FPR1, TLR2, CPAMD8, FN1, CLEC4M, TACR3, UCP2, ITGA5, PEMT, OXR1, PECAM1, ADM, CASP6, HDAC5, CALCA, IL1B, NTN1, FGF13, ZAP70, C5, ITGA6, ALOX5, PTGER2, KNG1, ST14, TACR1, VAV1, PLAU, CSF3, CCBP2, PTPRC, NT5E, VTN, AIMP1, SRC, PTAFR, CD40LG, RGMA, PLG, TTF2, CCL13, C…	-1.08128	0.0027323	99
T3	choroid blood flow	Circulatory system	15	12	CPAMD8, ADM, CALCA, IFNAR1, PDE5A, NANOS1, ADCYAP1, EDN1, PTGER2, EDNRB, AGXT, VEGFA	1.25487	0.00276434	100
T3	blood vessel permeability	Circulatory system	363	253	SSTR1, MAPK8, RAPGEF3, GNRH1, CD151, TRPC4, PBX1, ANGPTL5, HRH3, PRG2, TNFSF11, CXCL12, GNPDA1, FPR1, TLR2, NTS, CPAMD8, DHX34, FN1, A4GALT, PECAM1, Olfr48, ADM, CALCA, IL1B, FGFBP1, FGF13, BCL2, C5, ALOX5, ITGB3, PTGER2, IGFBP3, KNG1, NTSR1, TACR1, PLAU, IFNAR1, ADORA3, PDE5A, VTN, SRC, PTAFR, FAM110A, HTR2A, PLG, CYSLTR2, TTF2, ACE2, CELA2A, IL10, CYP19A1, PLAT, ANGPT2, POMC, SERPING1, ESAM, RA…	-1.00454	0.00279576	101
T3	mucosal barrier	Other	67	44	SLC6A4, IFNAR1, FPR1, TLR2, NTS, CLDN4, CLDN1, FGF13, PTGER2, GUCY2C, CLU, IL10, EGF, CLCN2, CD4, HIF1A, C1GALT1, EDN1, CRH, GLS2, HRH2, PTGS1, ITGB1, MYLK, EDNRB, SOS1, SOS1, PHB, TFF3, CXCR4, PARP2, EGFR, LGALS2, TNF, TNFSF13, TIFA, TAC1, VEGFA, GJA3, OCLN, FASN, VDR, ILK, RSPO1	1.30804	0.00284629	102
T3	pancreas blood flow	Circulatory system	34	23	PYY, SSTR1, CPAMD8, CALCA, IL1B, KNG1, IFNAR1, EGF, EDN2, BDKRB2, ADCYAP1, TRH, EDN1, CRH, SOS1, PTGS2, NPPC, AGXT, IGF1, IAPP, TAC1, VEGFA, RIPK2	1.43844	0.00290475	103
T3	generation of action potential	Synaptic processes	80	61	PDE4A, SSTR1, KCNQ5, GNRH1, MC4R, NMU, HCRT, NTS, CPAMD8, FGF13, KNG1, HCN2, IFNAR1, KCNQ2, GNRHR, POMC, KCNJ2, PDE2A, DDR1, KCNQ4, ESR2, ADCYAP1, TRH, EDN1, CRH, HRH2, PRKCZ, P2RX7, HTR7, COX5A, BDNF-AS, KCNB1, ASIC1, SUMO1, CREB1, Pde4dl1, OXT, XPNPEP1, KCNK9, AGTR1, KISS1R, PCDHA4, TRPV1, AQP1, GRM1, GRIK3, DNM1, P2RX4, SIGMAR1, KCNH2, TAC1, KCNC3, CHRM2, RIPK2, KCNMA1, P2RX2, GABRA1, MAPK1, D…	1.29647	0.00292205	104
T3	hemidesmosome assembly	Cell Community	29	24	ITGB4, CD151, HPN, ITGA6, KNG1, LAMC2, KRT5, PLG, LAMB3, CELA2A, RAF1, EGF, COL17A1, CALR, PLEC, FYN, GRB2, EGFR, DST, SHC1, MAPK1, EIF6, MAPK1, LAMA4	-1.20881	0.00299147	105
T3	immunoreactivity	Immune system	503	369	CARTPT, PYY, PDE4A, SSTR1, MAPK8, SH2D3C, PMEL, NTRK3, thd, GNRH1, FGF1, OTOR, PBX1, CASR, HRH3, A1CF, MC4R, NMU, PRG2, MBL2, CPA6, INHBA, CXCL12, GRIN2A, HCRT, BGLAP, PTPRA, FPR1, TLR2, LAMTOR2, NTS, NPVF, CPAMD8, TACR3, FOXO1, PEMT, PECAM1, Olfr48, ADM, CASP6, CALCA, IL1B, FGF13, EGR1, TPH1, IGFBP3, CTDSPL, KNG1, ST14, LAMC2, NTF3, TACR1, PLAU, IFNAR1, HTR1A, CSF3, PPYR1, S100B, ADORA3, PTPRC, …	1.02723	0.0030989	106
T3	neutrophil activation	Immune system	162	99	PDE4A, TLR5, FFAR2, PRG2, HCRT, FPR1, TLR9, TLR2, CLEC4M, A4GALT, PECAM1, ADM, CALCA, IL1B, C5, ALOX5, VAV1, PLAU, CSF3, ADORA3, SRC, PTAFR, CD40LG, PLG, P2RX1, TTF2, CELA2A, IL10, PLAT, SERPING1, EGF, FASLG, CD4, MME, SEPP1, ANPEP, SERPINC1, PLCG2, ACTN1, EDN1, HRH2, CSF3R, LSP1, CNTN1, HBP1, CEBPD, CALR, SOS1, PTGS2, CREB1, SPI1, SGPP1, XPNPEP1, LCP2, CXCR4, AGTR1, ITGB2, REL, STAT3, SLC2A1, TU…	-1.15279	0.00312498	107
T3	bone resorption	Other	444	325	CARTPT, PYY, TLR5, MAPK8, TFF3, TRAF6, GPNMB, FGF1, NOX4, EFNA2, CLDN18, PBX1, CASR, SNX10, MC4R, ADM2, GPR55, SEMA3B, TNFSF11, INHBA, MMP13, PTK2B, GREM1, ATP6V0D2, BGLAP, GNPDA1, GGT1, TNFRSF11B, TLR2, PTH1R, CPAMD8, DHX34, FN1, FHL2, IGFBP5, NFATC2, LTA, ZBTB7A, MAP3K7, PECAM1, CALCA, IGF2, IL1B, FGF13, EGR1, PHEX, SQSTM1, SYT7, ALOX5, ITGB3, ANXA2, PTGER2, IGFBP3, DNM2, KNG1, FETUB, TACR1, PL…	-1.00454	0.00314495	108
T3	pituicyte function	Nervous system	12	10	GNRH1, CPAMD8, CALCA, IL1B, ESR2, ADCYAP1, TRH, PDYN, KCNIP3, ACVR1	1.78592	0.0031768	109
T3	copulation	Reproduction	18	14	GNRH2, HCRT, IFNAR1, HTR1A, HTR2A, OXTR, AKR1B10, CYP19A1, NANOS1, DDR1, OXT, AGXT, TAC1, DRD2	2.55447	0.00318653	110
T3	pregnancy	Other	1106	739	PYY, PDE4A, SSTR1, MAPK8, SH2D3C, PMEL, CLDN3, SMAD2, ITGB4, GH2, thd, F8, GNRH1, GNRH2, FGF1, ESRRG, TRPC4, PPAP2B, PBX1, HSD17B7, SDC3, PTGFR, TDO2, ADM2, MTX1, MBL2, PRG2, PRG2, IL4I1, HMX3, PITX2, ISG15, TNFSF11, INHBA, CXCL12, GRIN2A, G6PC, HCRT, CYP21A2, EBI3, GREM1, BGLAP, GNPDA1, NR5A2, IFNAR1, CYP26A1, TNFRSF11B, Lyz1, ABCC1, TLR9, PAQR5, TLR2, FGF10, CPAMD8, CLDN4, DHX34, ENPEP, CLDN1, …	1.00532	0.00324704	111
T3	lymph node development	Immune system	18	12	CCL19, TNFSF11, LTA, RORC, CD4, LTBR, NFKB2, IL7R, RELB, KITLG, RELA, TNF	-1.40992	0.00324911	112
T3	monocyte chemotaxis	Immune system	123	75	PYY, SSTR1, CXCL12, GREM1, TNFRSF11B, CPAMD8, FN1, PECAM1, CALCA, IL1B, C5, PLAU, AIMP1, SRC, PLG, TTF2, CCL13, CELA2A, ANGPT2, POMC, SLC25A16, EGF, CD4, C4B, LGALS1, ABCB6, WAS, EDN1, MMP20, SMAD3, MYBBP1A, SHH, CCR8, ITGB1, LCAT, MYLK, PNOC, SOS1, PLA2G4A, PPARA, TRPC6, SEMA7A, CYSLTR1, SGPP1, XPNPEP1, PIGF, RPS19, FLT1, LGALS2, TNF, PIK3CG, AGXT, PRKCB, PLA2G7, HMOX1, PROC, ACVR1, CDCP1, HMGCR…	1.01888	0.00330382	113
T3	peripheral nerve excitation	Synaptic processes	19	11	SSTR1, HRH3, HCRT, FGF13, KNG1, HTR1A, P2RX3, ADCYAP1, TRPV1, TAC1, P2RX2	1.81089	0.00330833	114
T3	male courtship behavior	Reproduction	7	6	thd, PBX1, ZBTB22, CYP19A1, CPEB1, SRD5A1	2.63399	0.00342519	115
T3	T lymphocyte proliferation	Immune system	615	384	PDE4A, SSTR1, MAPK8, CCL19, DDC, ITGB4, F8, TNFRSF14, GPNMB, GNRH1, PBX1, TDO2, PRG2, IL4I1, TNFSF11, DOK2, CXCL12, CYP21A2, DLL4, PNP, GNPDA1, KCNN4, PROM1, TNFRSF11B, FPR1, TLR9, TLR2, CPAMD8, FN1, CLEC4M, LAG3, FOXO1, ITGA5, PEMT, OXR1, IL10RA, PECAM1, Olfr48, CHRFAM7A, ADAM10, CALCA, IGF2, IL1B, MECOM, EGR1, BCL2, C5, ALOX5, GAPDH, PPL, PTGER2, KNG1, PYCARD, IL12B, TACR1, VAV1, PLAU, HTR1A, C…	-1.00454	0.00343289	116
T3	blood clotting	Circulatory system	569	408	SSTR1, SLC6A4, MAPK8, RAPGEF3, F8, GZMA, NQO1, ESRRG, PBX1, CASR, PRG2, MBL2, IL4I1, CPA6, HNF4A, TNFSF11, CXCL12, IL22RA2, PLA2G10, GNB3, TNFRSF11B, Lyz1, FPR1, TLR2, KLF10, CPAMD8, DHX34, FN1, TACR3, LPAR5, EPX, A4GALT, OXR1, PECAM1, HABP2, ADM, CALCA, IGF2, IL1B, HPN, FGF13, EGR1, C5, GAPDH, ITGB3, ADRA2C, ANXA2, PTGER2, IGFBP3, KNG1, TFPI2, CDH6, TACR1, VAV1, PLAU, IFNAR1, CSF3, COL2A1, PLCG1…	-1.00859	0.00357588	117
T3	thyroid function	Endocrine system	83	55	SSTR1, RLN3, RAPGEF3, F8, GPNMB, PBX1, MC4R, INHBA, MCHR1, TNFRSF11B, CPAMD8, CALCA, IL1B, HPN, FGF13, IFNAR1, CAPZB, TRHR, EGF, LRP2, SLC16A2, NMBR, TNS3, TRH, IGF1R, CRH, BDNF-AS, MYOC, GPX3, SOS1, IYD, THRA, PDE8B, OXT, HOPX, EGFR, TNF, KDR, VWF, ACVR1, LAMA2, SLC5A5, IGF1, CACNA1A, STAT1, VEGFA, GNAS, KCNQ1, DICER1, FGFR1, PDE3A, TSHR, NAMPT, PDE8A, GNAQ	1.21554	0.00360362	118
T3	lactation	Other	288	200	CARTPT, PYY, MAST2, SSTR1, PMEL, thd, GNRH1, FGF1, SLC2A2, GPX4, PBX1, TNFSF11, G6PC, BGLAP, TNFRSF11B, Lyz1, PTH1R, CPAMD8, CLDN4, CLDN1, IGFBP5, ITGA5, SOCS1, ADM, CALCA, IGF2, FGF13, BCL2, AGR2, IGFBP3, DIDO1, PLAU, SLC39A3, PTHLH, IFNAR1, PCK2, GATA3, CLU, FAM110A, SLC11A2, PLG, GNRHR, OXTR, CELA2A, IL10, AKR1B10, PLAT, POMC, MT1B, SLC2A4, HPR, CEBPB, EGF, USF2, HIF1A, ADCYAP1R1, PTGES, GPR10…	1.08584	0.00364083	119
T3	HCO(3)(-) transport	Membrane transport	116	79	PYY, SSTR1, PBX1, CASR, HCRT, NTS, CPAMD8, HTR4, CALCA, IL1B, PTGER2, KNG1, PTHLH, IFNAR1, HTR2B, PDE5A, GUCY2C, ADRB3, PTGER1, ENTPD2, BEST2, EGF, SLC9A3R2, DDR1, PRKCE, SLC12A2, PRKG2, SLC38A3, ESR2, ADCYAP1, TRH, PASK, EDN1, CRH, ACE, PTGS1, P2RX7, SLC4A1, SLC4A2, SLC9A3R1, PDZK1, SLC4A4, ABCB4, SOS1, ASIC1, TRPV4, PTGS2, SLC8A1, Pde4dl1, KCNJ10, SLC4A7, CA14, ADRB2, AGTR1, CCKAR, TRPV1, ADORA…	1.29647	0.00382631	120
T3	cyclooxygenase pathway	Lipid metabolism	17	15	TFF3, GRPR, ALOX5, KNG1, PTPRC, HTR2A, ADCYAP1, EDN1, PTGS1, PTGS2, SPI1, PCDHA4, TNF, AGXT, RASGRP4	1.27684	0.00386543	121
T3	neutrophil recruitment	Immune system	224	131	PDE4A, TLR5, MAPK8, FFAR2, CCL20, ISG15, CXCL12, IFNAR1, FPR1, TLR9, TLR2, CPAMD8, LTA, OXR1, PECAM1, IL1B, FGF13, C5, ALOX5, KNG1, SLC37A4, IRF3, BTK, PYCARD, IL12B, PLAU, CSF3, PTAFR, CD40LG, PLG, CELA2A, NOD1, S100A10, IL10, POMC, FASLG, CD4, LGALS1, MME, SEPP1, TICAM1, SERPINC1, STAT4, ADCYAP1, NR6A1, LTB4R, ITGA4, EDN1, ACE, HRH2, NFATC3, ITGAL, CSF3R, HSPB2, AHR, MST1R, PDE4D, IL6ST, CD44, …	-1.07908	0.00393028	122
T3	adrenal gland function	Endocrine system	79	50	NTRK3, PBX1, HCRT, NTS, CPAMD8, TACR3, ADM, CALCA, IGF2, IL1B, IFNAR1, HTR1A, CSF3, PTGER1, CYP19A1, POMC, DBH, NANOS1, TACR2, ADCYAP1, TRH, EDN1, CRH, ACE, PTGS1, SOS1, PTGS2, PDYN, CYP11A1, MPV17, OXT, AGTR1, PCDHA4, SYP, HSD11B2, NCAM1, TNF, AGXT, NR3C2, ACVR1, SCARB1, TAC1, GRIN3A, RIPK2, NR5A1, PTGER3, CRHR1, KCNK3, RCN1, RGL2	1.27684	0.00394735	123
T3	hemostasis	Circulatory system	158	121	SSTR1, F8, CD151, MBL2, FN1, A4GALT, PECAM1, HABP2, ADM, CALCA, CYP2J2, ITGB3, ANXA2, KNG1, TFPI2, PLAU, IFNAR1, HSPG2, NT5E, VTN, CD40LG, FAM110A, STK4, PLG, GP1BA, P2RX1, TTF2, APOH, CELA2A, KLF2, ADAMTS13, IL10, PLAT, ANGPT2, EGF, HIF1A, LGALS1, SEPP1, CD40, SERPINC1, C1QA, CPB1, THBS2, THBS1, EDN1, SVEP1, SHH, ACE, PTGS1, EPX, ADAMTSL1, CALU, TBXA2R, F13A1, KCNAB2, CNTN1, TFPI, THBD, SOS1, MF…	1.01663	0.0039778	124
T3	pyramidal cell activity	Nervous system	10	9	SSTR1, CHRFAM7A, HTR1A, HTR2A, DRD4, ADRA1D, DDR1, PCDHA4, MOGAT1	2.5765	0.00402091	125
T3	ganglion neurotransmission	Nervous system	29	19	GNRH1, NTS, CPAMD8, DHX34, TACR3, CALCA, IFNAR1, CHRNA3, POMC, HRH2, EDNRB, ADRB2, PENK, ADORA1, ADCY8, AGXT, HTR1D, ADCY1, TAC1	1.18672	0.00402435	126
T3	NK cell mediated cytotoxicity	Immune system	396	205	SSTR1, MAPK8, PMEL, F8, GZMA, PBX1, SEC14L2, PTK2B, TLR9, TLR2, SLC35A1, CPAMD8, ENPEP, FN1, PEMT, HSF1, OXR1, MAP3K7, SOCS1, CALCA, FBP2, IL1B, C5, ALOX5, DNM2, BTK, TACR1, VAV1, IFNAR1, HTR1A, CSF3, MPL, PLCG1, PTPRC, NT5E, SRC, GATA3, CD40LG, TNFSF10, TTF2, CELA2A, TLR7, IL10, POMC, STX11, TRIP10, RAF1, HPR, IL2RG, SLC25A16, PRDX2, PIK3R1, DDR1, FASLG, CD4, HIF1A, EIF2AK2, HPR, LTBR, CD40, IDO…	-1.03172	0.00406042	127
T3	glial cell differentiation	Nervous system	28	23	ASCL1, FGF13, CDKN1A, SRC, CHERP, FOXD3, IL10, CDH2, HES5, METRN, SMARCA4, ATF1, FABP7, S100A13, QSOX1, CNTF, PTPRZ1, STAT3, PRMT5, SOX8, NOTCH1, STAT1, GCM2	1.31505	0.00416137	128
T3	parturition	Other	219	158	GH2, GPNMB, GNRH1, GPX4, PBX1, PTGFR, PRG2, IL4I1, STK24, HNF4A, INHBA, G6PC, MMP13, BGLAP, TLR2, HNF4G, CPAMD8, CLDN4, CLDN1, PRKAR2A, A4GALT, XAF1, ADM, CALCA, IL1B, BCL2, KNG1, PTHLH, IFNAR1, CSF3, S100B, PTAFR, RLN1, FAM110A, HSPB6, PTGER1, HTR2A, TTF2, OXTR, IL10, CYP19A1, AKR1B10, POMC, CRCP, CYCS, SERPING1, BMP2, PSMA4, EGF, CD4, EDN2, PTGES, HPR, CEL, RXFP1, NMBR, AQP3, ESR2, AGTR2, IGF1R…	1.10222	0.00424327	129
T3	natriuresis	Excretory system	103	75	PYY, PBX1, CASR, PRSS8, ADM2, CORIN, Lyz1, CPAMD8, NISCH, ADM, CALCA, IL1B, PTGER2, KNG1, IFNAR1, PDE5A, GUCY2C, SRC, PTGER1, OXTR, POMC, NPRL3, NANOS1, EGF, DDR1, HIF1A, BDKRB2, MME, ANPEP, DRD3, AGTR2, TRH, SLC12A1, EDN1, ACE, HRH2, PNOC, EDNRB, EDNRB, GPR182, PPARA, PTGS2, OXT, AGTR1, EPHX2, NPPC, CAV1, TRPV1, ADORA1, TNF, LNPEP, AGXT, NR3C2, KDR, HMOX1, ACVR1, AVPR2, STC1, IGF1, PRLR, IAPP, T…	1.19853	0.00438971	130
T3	Steroid metabolism	Lipid metabolism	392	291	SSTR1, GNRH1, FGF1, TRPC4, PBX1, PBX1, HSD17B7, HRH3, MRAP2, HNF4A, INHBA, DLX2, G6PC, CYP21A2, AVPR1A, NR5A2, CDK5R1, NR0B2, TLR2, NTS, NPVF, FGF10, CPAMD8, IGFBP5, DLX6, LTA, FOXO1, NPC1, HTR4, OXR1, ADM, CALCA, IGF2, IL1B, FGF13, EGR1, PRDM8, ALOX5, IGFBP3, CRTC2, HSD3B2, FOXA2, PTHLH, IFNAR1, PCK2, PDE5A, SRC, LGR6, TBXAS1, RLN1, LPAR1, HTR2A, BMP5, GNRHR, BCL11A, AHRR, TTF2, OXTR, DBI, CYP19…	1.08584	0.00457317	131
T3	Th1 immune response	Immune system	80	42	PBX1, EBI3, TLR9, LTA, ZBTB7A, OXR1, SOCS1, IL12B, MPL, CD40LG, APOH, IL10, CD4, CD40, STAT4, MORC2, ERBB2, HAVCR2, TLR3, CXCR3, SOS1, LGALS9, TNFRSF9, PPARA, CD9, SGPP1, XPNPEP1, STAT3, IL12RB2, RBM33, TNF, IL2RA, CTSL2, SOD1, APOE, ACVR1, Gm12141, STAT1, CD200, MAP3K14, HSPA1B, VDR	1.23661	0.00459933	132
T3	PBMC proliferation	Immune system	40	24	PDE4A, GNRH1, GNRH2, OTOR, DHX34, CALCA, PTAFR, CD40LG, IL10, POMC, CD4, BAG1, ERBB2, HBP1, PNOC, Pde4dl1, PADI2, TNF, Mtag2, APOE, ACVR1, HSP90B1, CSF1, TSHR	1.23661	0.00469755	133
T3	intestine secretion	Digestive system	44	32	PYY, SSTR1, NTS, CPAMD8, HTR4, CALCA, IL1B, KNG1, TACR1, GUCY2C, HTR2A, PRKG1, PRKG2, CASP8, ADCYAP1, TRH, OPRD1, CRH, HRH2, ABCB4, ADRA2A, NPPC, PCDHA4, TNF, AGXT, TAC1, ABCG2, CTSC, PLAA, SOAT2, PSMD4, ABCC2	1.27684	0.00474165	134
T3	fibrinolysis	Other	176	119	F8, GNRH1, PBX1, ANGPTL5, CPA6, MMP13, MRC1, A4GALT, Clec3b, HABP2, Olfr48, ADM, IL1B, HPN, FGF13, C5, GAPDH, ANXA2, KNG1, TFPI2, TACR1, PLAU, IFNAR1, VTN, NGFR, FAM110A, PLG, APOB, TTF2, APOH, CELA2A, S100A10, IL10, PLAT, ANGPT2, POMC, SERPING1, SERPINF2, SEPP1, LRP2, SERPINC1, CPB1, ESR2, TRH, EDN1, SVEP1, ACE, COL18A1, HRH2, PER2, EPX, EPX, ATP5E, ADAMTSL1, F13A1, KCNAB2, CNTN1, HBP1, TFPI, TH…	-1.12808	0.00479777	135
T3	proestrus	Other	76	54	CLDN3, thd, GNRH1, PBX1, EPCAM, INHBA, MMP13, NTS, NPVF, IL1B, KNG1, NGFR, GNRHR, OXTR, CYP19A1, POMC, WNT4, NANOS1, BDKRB2, ESR2, ADCYAP1, IGF1R, CRH, OPRK1, AHR, BDNF-AS, DBI, PDYN, SGPP1, OXT, NPPC, GFAP, EPOR, PHB2, NCAM1, TNF, TIMP4, RABEP2, NTRK2, AGXT, THOP1, APOE, TIMP3, IGF1, PRLR, GAP43, TAC1, VEGFA, CYP1B1, GJA3, FASN, EREG, NCOA1, NCOR2	1.17501	0.00481186	136
T3	Leukocyte-endothelial cell interaction	Immune system	79	51	PDE4A, CXCL12, FPR1, OXR1, PECAM1, IL1B, KNG1, CSF3, COL2A1, NGFR, PTAFR, CD40LG, TTF2, IL10, NANOS1, LCK, SEPP1, CCKBR, SERPINC1, ITGA4, EDN1, COL18A1, ITGAL, GPX1, CD44, THBD, EDNRB, SOS1, COLEC12, AGTR1, ITGB2, JAM2, EGFL7, TNF, F11R, JAM3, TNFAIP1, AGXT, PCDHA6, ERC1, HMOX1, PROC, ACVR1, TAC1, ADORA2A, VEGFA, CAT, VCAM1, HSP90AA1, ROCK1, PARP1	1.05846	0.00486825	137
T3	cell recognition	Other	133	65	SEC14L2, PRG2, PITX2, KIRREL, MRC1, SIX4, TLR9, TLR2, EMP1, FN1, IFI30, OXR1, ANK2, ANXA2, PTPRC, CD40LG, PLG, APOH, CELA2A, TLR7, CHD2, CYCS, CDH2, SLC25A16, TGM2, CD4, VIPR1, NPHS1, CD40, ITGB1, ERBB2, CD44, CNTN1, CCR7, CALR, CTSS, CD74, CDH13, TFRC, RPL11, TNR, EGFL7, HLA-E, VCAN, NCAM1, TNF, C1D, CTNNB1, FAT4, SCARB1, PROS1, NCAN, SYNGAP1, ALCAM, GAD2, SFTPA2, HSP90AA1, PICK1, CTSB, LY75, NC…	-1.06387	0.0049176	138
T3	courtship behavior	Reproduction	14	12	thd, GNRH2, GNRH1, PBX1, CPAMD8, ZBTB22, AKR1B10, DDR1, PCDHA4, SRD5A1, CBX5, Hdac1l	2.63399	0.00536177	139
T3	melanocyte differentiation	Other	40	35	PMEL, TFF3, ASCL1, PAX3, CELSR1, IFI30, FGF13, CHERP, FOXD3, POMC, MC1R, TYRP1, SMARCA4, WNT1, KIT, EDNRB, SOS1, MFGE8, CREB1, KITLG, MPV17, GSK3B, TFAP2A, DUSP12, WNT3A, MYB, CDK2, CTSL2, CTNNB1, ACVR1, TFE3, IGF1, HPS5, SOX10, S1PR5	1.17693	0.00549997	140
T3	respiratory gaseous exchange	Membrane transport	99	75	PYY, PDE4A, SSTR1, HCRT, PHOX2B, NTS, GRPR, CPAMD8, NR4A2, IL1B, KNG1, TACR1, IFNAR1, HTR1A, HTR2B, PDE5A, HTR2A, P2RX1, TTF2, IL10, NANOS1, DDR1, RET, KIF4A, ESR2, ADCYAP1, AGTR2, TRH, OPRD1, CRH, ACE, RABGAP1, EPX, ATF1, OPRK1, BDNF-AS, PNOC, EDNRB, SOS1, ASIC1, EPAS1, OXT, NHP2L1, PPARGC1B, KCNK9, AGTR1, OPRM1, PCDHA4, NCAM2, PENK, GRIA3, TRPV1, ADORA1, MBD5, TNF, NTRK2, AGXT, AHI1, ACVR1, IAP…	1.03268	0.00554872	141
T3	thymus function	Immune system	28	15	PBX1, CXCL12, IGF2, IL10, CYP19A1, WNT4, CD4, NTRK1, TRH, AHR, PTGS2, CYP2U1, CXCR4, IGF1, TSC22D3	1.39893	0.00558044	142
T3	rosetting	Other	32	18	FN1, PPL, PLCG1, SRC, TTF2, POMC, CD4, SEPP1, ADAMTSL1, CD44, SOS1, CP, ITGB2, SLC2A1, PENK, EGFL7, PIKFYVE, SYK	-1.32188	0.00571841	143
T3	uterus blood flow	Other	23	18	GNRH1, CPAMD8, GYS2, CALCA, KNG1, IFNAR1, PDE5A, EGF, AGTR2, EDN1, ACE, OXT, NPPC, PIGF, AGXT, IGF1, VEGFA, EREG	1.25487	0.00579279	144
T3	nervous system physiology	Nervous system	73	55	CARTPT, SSTR1, SH2D3C, PBX1, CPAMD8, CALCA, IL1B, FGF13, C5, GAPDH, NEFL, KNG1, IFNAR1, GLP2R, TRHR, P2RX1, POMC, NANOS1, EGF, TRH, EDN1, CRH, UNC13B, COL18A1, ATF1, HTR7, BDNF-AS, MIA3, PNOC, SOS1, OXT, SHARPIN, FYN, PENK, MMAB, TNF, AGXT, APOE, NR3C2, NELL1, ATM, GRIN2C, ACVR1, DNM1, SCN8A, IGF1, ADRA2B, CHRM2, GJA3, BACE1, RGS7, RIPK2, UNC50, TUB, ST8SIA1	1.1879	0.00580685	145
T3	gland development	Other	33	24	PBX1, SFRP2, FGF10, IGF2, ZNF653, ITGA6, FOXA2, GATA3, WNT7A, FOXP3, AKR1B10, CYP19A1, SHH, EPX, ITGB1, RRAS2, PTCH1, JUP, CTNNB1, IGF1, TP53, NID1, LEF1, GCM2	1.23424	0.00585998	146
T3	immunocompetence	Immune system	16	8	PBX1, OXR1, FAM110A, HPR, CD4, CD44, DBI, TNF	1.27684	0.00612349	147
T3	catagen	Other	52	39	PBX1, FGF5, NFATC2, CALCA, IL1B, BCL2, NTF3, TACR1, PTHLH, NGFR, KRT17, POMC, BMP2, EGF, NTRK1, ESR2, TRH, THBS1, DNTT, ATF1, BDNF-AS, SOS1, PTGS2, SMAD4, EGFR, TRPV1, VCAN, TNF, CTSL2, CTNNB1, ACVR1, CRYM, IGF1, TAC1, VEGFA, TP53, MSX2, VDR, TGFB2	1.17693	0.00646107	148
T3	collateral circulation	Circulatory system	15	14	SSTR1, FGF1, ADM, FGF13, IFNAR1, CD4, HIF1A, AGTR2, ACE, TRPV4, AGXT, ACVR1, HMGCR, VEGFA	1.25487	0.00648882	149
T3	fibroblast proliferation	Cell Community	278	197	MAPK8, SMAD2, RAPGEF3, TRAF6, FGF1, INHBA, WISP1, KCNN4, TNFRSF11B, NTS, FN1, NISCH, OXR1, PECAM1, SOCS1, ADM, IGF2, IL1B, FGFBP1, FGF13, EGR1, BCL2, ITGB3, RNASEH2A, IGFBP3, KNG1, PLAU, PTHLH, IFNAR1, HAS3, AIMP1, CDKN1A, SRC, CD40LG, FAM110A, LPAR1, ADRB3, PLG, CALCRL, AHRR, TTF2, CD248, PRKG1, IL10, AKR1B10, PLAT, POMC, IL17RD, RAF1, IL13RA2, BMP2, CPEB1, CEBPB, EGF, HIF1A, BDKRB2, LGALS1, POS…	-1.05424	0.00652394	150
T3	luteinization	Other	177	130	SSTR1, SMAD2, GNRH1, GNRH2, PBX1, PTGFR, INHBA, NR5A2, NPVF, FN1, HTRA3, ADM, IGF2, IL1B, EGR1, BCL2, ITGA6, IFNAR1, HTR2A, GNRHR, TTF2, OXTR, CYP19A1, PLAT, ANGPT2, POMC, SLC25A16, BMP2, CPEB1, NR4A1, CEBPB, EGF, FASLG, ROBO2, MKI67, PDIA6, GALR1, CASP2, IDO1, FZD10, ESR2, ADCYAP1, AGTR2, CCNA2, IGFBP4, IGF1R, EDN1, CRH, NKX3-1, SMAD3, ACE, TGFBR2, EPX, STC2, BMP7, OPRK1, CDKN1B, KIT, SLURP1, PN…	1.04171	0.00680577	151
T3	cellular extravasation	Cell Community	79	51	LRRK2, CXCL12, FPR1, OXR1, PECAM1, CALCA, ADAM17, IL1B, KNG1, PLAU, NT5E, PTAFR, TTF2, IL10, ANGPT2, POMC, ESAM, GLG1, FASLG, LGALS1, SEPP1, FUT7, ITGA4, CD99, EPX, ITGAL, ITGB1, CD44, SOS1, ITGB2, JAM2, HPSE, TNF, F11R, MMP9, PFDN1, APOE, HEBP1, VWF, PROC, PVRL1, MMP2, VEGFA, CDH5, DAG1, CCL14, VCAM1, RHOA, GAS6, ANXA1, AKT1	1.01973	0.00684043	152
T3	regeneration	Other	1036	786	CARTPT, PYY, PDE4A, SSTR1, IFRD1, MAPK8, NKX6-1, FOXP4, NTRK3, ITGB4, PAMR1, ASCL1, RAPGEF3, NQO1, FGF1, PAX3, TRPC4, EFNA2, PBX1, PBX1, FGF22, HRH3, SFRP2, PCBD1, NMU, FGF18, GALR2, PRG2, SLC1A1, ISL1, STK24, TCF7L2, CELSR1, HNF4A, TNFSF11, INHBA, DLX2, CXCL12, MMP13, RDH5, GREM1, WISP1, AVPR1A, BGLAP, MEOX2, TNFAIP3, MAP3K12, PTPRA, TNFRSF11B, TLR2, OPN4, PTH1R, NTS, FGF10, NKX2-2, CPAMD8, DHX3…	1.01399	0.00691824	153
T3	endometrium differentiation	Other	20	12	PBX1, INHBA, FOXO1, IGF2, BCL2, CEBPB, EGF, ANPEP, EPX, STAT3, GRN, IGFBP1	1.346	0.00701586	154
T3	kidney function	Excretory system	327	226	PYY, PDE4A, SSTR1, DDC, ESRRG, CD151, PBX1, CASR, ADM2, KIRREL, CXCL12, HCRT, PNP, BGLAP, TNFRSF11B, Lyz1, TLR2, PTH1R, NTS, IGFBP5, WNT9B, OXR1, ADM, CALCA, ADAM17, IL1B, NTN1, BCL2, CYP2J2, KYNU, PTGER2, KNG1, PLAU, PTHLH, IFNAR1, CSF3, ADORA3, DDIT3, PDE5A, NT5E, PTAFR, TNFSF10, PLG, APOB, THY1, TTF2, OXTR, HBZ, ACE2, CELA2A, IL10, PLAT, POMC, SLC16A12, SERPING1, BMP2, NANOS1, EGF, SLC9A3R2, P…	1.05485	0.00702802	155
T3	complement activation, alternative pathway	Immune system	37	20	MBL2, GNPDA1, Olfr48, COL2A1, PLAT, SERPING1, LDLR, CD4, C4B, CFP, SLC4A1, THBD, XPNPEP1, ITGB2, C2, C2, EGFL7, PIKFYVE, CYP21A2, MASP1	-1.35444	0.00708584	156
T3	Na+ homeostasis/export	Membrane transport	189	139	PYY, SSTR1, SSTR1, MAPK8, SLC5A11, GNRH2, GNRH1, PBX1, CASR, ADM2, GNB3, FPR1, PTH1R, NTS, CPAMD8, ADM, CALCA, IGF2, IL1B, FGF13, KNG1, TACR1, PTHLH, IFNAR1, HTR1A, PLCG1, PDE5A, GUCY2C, CALCRL, TTF2, OXTR, POMC, CYCS, HPR, NANOS1, EGF, DDR1, EDN2, LCK, HIF1A, BDKRB2, MME, DRD3, AGTR2, TRH, SLC12A1, OPRD1, NEDD4L, PASK, EDN1, POU6F2, ACE, CAMK2G, PTGER2, PTGS1, EPX, OPRK1, TBXA2R, TENM1, EPB41, S…	1.03268	0.00709308	157
T3	stomach function	Digestive system	35	22	CARTPT, SSTR1, NMU, PNP, PTH1R, NTS, ADM, CALCA, DRD4, TRH, CRH, NUCB2, HRH2, MPV17, CCKAR, TRPV1, TNF, TAC1, MCOLN1, RIPK2, MUC5AC, CPE	1.27684	0.00714054	158
T3	eosinophil adhesion	Immune system	49	27	PDE4A, FPR1, FN1, PECAM1, IL1B, C5, PTGER2, TACR1, PLAU, SRC, SEPP1, SPON2, ITGA4, ITGAL, ITGB1, LGALS9, CYSLTR1, Pde4dl1, KITLG, ITGB2, TNF, MAPK1, STAT1, VCAM1, TYK2, MAPK1, ANXA1	1.01973	0.00718883	159
T3	intestine blood flow	Circulatory system	26	19	PYY, SSTR1, NTS, CPAMD8, CALCA, ALOX5, NTSR1, IFNAR1, EGF, EDN1, HBEGF, PNOC, EDNRB, TNF, PROC, TAC1, VEGFA, RIPK2, COPA	1.15189	0.00728297	160
T3	lipoxygenase pathway	Signal Transduction	15	12	GNRH1, GPX4, FGF13, C5, ALOX5, KNG1, HPR, CNTN1, PTGS2, TNF, TAC1, ACSL4	1.27684	0.00739098	161
T3	artery dilation	Circulatory system	74	56	SSTR1, MAPK8, MMP13, TNFRSF11B, CPAMD8, ADM, CALCA, KNG1, TACR1, PLAU, IFNAR1, CELA2A, PLAT, POMC, NANOS1, DDR1, ADCYAP1R1, BDKRB2, MME, ESR2, ADCYAP1, EDN1, ACE, PTGER2, EPX, OPRK1, HSPB2, PNOC, EDNRB, CTSS, TRPV4, PTGS2, PDYN, ADRB2, AGTR1, CAV1, PENK, ADORA1, TNF, AGXT, SOD1, MMP9, XDH, ACVR1, MMP2, F2R, TAC1, ADORA2A, VEGFA, CAT, ADRB1, HSPA1B, EREG, MAPK1, TGFB2, PPARG	1.07694	0.00749228	162
T3	Glycogen degradation	Carbohydrate metabolism	91	67	SSTR1, PBX1, PPP1R3C, INHBA, G6PC, CPAMD8, GYS2, FOXO1, CALCA, IL1B, PDE3B, SLC37A4, PYGM, IFNAR1, HTR2B, PCK2, ADRB3, HTR2A, TTF2, LGALS12, POMC, GCGR, SLC2A4, NR4A1, SSTR2, EGF, TRIB3, ADCYAP1, EDN1, FABP1, PYGL, EDNRB, SOS1, PFKM, PPARA, RIPK3, ADORA2B, PDYN, PGM2, Pde4dl1, PPARGC1B, ADRB2, PCDHA4, MAP4K2, GSK3B, ADORA1, PYGB, PHKA2, TNF, AGXT, ACVR1, STK11, IAPP, ADORA2A, GNAS, ERN2, UBL4A, M…	1.13924	0.00772619	163
T3	lymph circulation	Immune system	34	23	SSTR1, CPAMD8, FN1, ITGA5, ADM, KNG1, IFNAR1, PLG, APOB, TTF2, EDN2, FLT4, EDN1, PTGS2, GJC2, ADRB2, VEGFC, AGXT, TAC1, VEGFA, CAT, RIPK2, SLPI	1.13902	0.00776613	164
T3	Cl- transport	Membrane transport	228	177	PYY, SSTR1, RAPGEF3, TRPC4, PBX1, CASR, NMU, PRG2, STK24, BCAP31, HCRT, KCNN4, FPR1, NTS, CPAMD8, DHX34, HTR4, ADM, CALCA, IL1B, ALOX5, ANXA2, KNG1, HCN2, NTSR1, KCNK5, TACR1, IFNAR1, HTR1A, CLIC1, ADORA3, PLCG1, NT5E, GLP2R, TRHR, GUCY2C, SRC, CLCN1, HTR2A, PLG, P2RX1, TTF2, KCNJ2, ANO7, NPRL3, BEST2, EGF, CLCN2, SLC9A3R2, DDR1, VIPR1, HIF1A, CLIC5, GALR1, SLC12A2, PRKG2, GNA15, TACR2, SLC6A3, A…	1.09203	0.00784788	165
T3	ontogeny	Other	217	155	SSTR1, SH2D3C, USP8, GNRH1, GNRH2, PBX1, MBL2, PITX2, HNF4A, DLX2, CXCL12, GRPR, FN1, DLX6, LTA, PECAM1, IGF2, FGF13, ZAP70, BCL2, BTK, PTHLH, HTR1A, PLCG1, PTPRC, EGR2, NT5E, VTN, TP73, PTAFR, HNF1B, BMP3, HTR2A, AKR1B10, CYP19A1, POMC, GFI1, BMP2, EGF, FOXN1, DDR1, FASLG, CD4, LCK, MME, SLC12A2, CD40, ABCB6, PLCG2, SOS1, ESR2, ADCYAP1, IGF1R, NPRL3, DNTT, EDN1, FUT9, LDHD, CD99, CRH, GATA1, SHH…	1.0402	0.00790561	166
T3	odontogenesis	Other	126	91	BCL11B, SMAD2, CASR, CHUK, SMOC2, ISL1, PITX2, TNFSF11, INHBA, DLX2, DLX2, LRP4, TNFRSF11B, FGF10, FN1, OSR2, LITAF, CALCA, BCL2, PHEX, NTF3, TACR1, PLAU, PTHLH, EDA, ADAM28, BMP2, EGF, FASLG, POSTN, BMP1, ABCB6, RUNX2, SOS1, NKX3-1, SHH, WNT1, EPX, ATF1, BMP7, TUFT1, ABCC6, HSPB2, BDNF-AS, CD44, SOSTDC1, QSOX1, SEL1L, SOS1, ACVR2B, PDGFRA, EIF2AK3, SMAD4, GDF5, PTCH1, DLX3, NCAM1, TNF, SP3, BCHE…	-1.05424	0.00791393	167
T3	testis function	Reproduction	101	61	SSTR1, ETNK2, GNRH1, GNRH2, PBX1, NUPR1, CYP21A2, NPVF, ADM, CALCA, IL1B, FGF13, CHERP, ACE2, CYP19A1, AKR1B10, POMC, HPR, WNT4, EGF, RXFP2, RARA, ETV2, ESR2, IGF1R, CRH, NKX3-1, ABCA1, EPX, CLOCK, C16orf88, SOS1, SOS1, PTGS2, AMH, MTNR1A, SMAD4, CBR1, PENK, FSTL3, GDF9, TNF, AQP1, AGXT, ACVR1, SOX8, CPNE1, IGF1, TAC1, AKT2, VEGFA, OCLN, MOGAT1, NR5A1, TGFB3, EREG, LAMA4, FKBP4, USP14, TGFB2, RGL2	1.15189	0.00795142	168
T3	hypothalamus function	Nervous system	32	23	CARTPT, PBX1, CPAMD8, IL1B, FGF13, KNG1, IFNAR1, SIM1, POMC, NANOS1, CRH, HTR7, BDNF-AS, CNTN1, PCDHA4, EGFR, TNF, AGXT, IGF1, IRS2, TAC1, KCNJ11, NR5A1	1.30197	0.00796107	169
T3	granulocyte adhesion	Immune system	49	35	PYY, FGF1, PNPLA8, PTK2B, FPR1, FN1, EPX, FGF13, C5, ITGB3, CSF3, VTN, PLG, TTF2, CELA2A, SEPP1, EDN1, ITGAL, ADAMTSL1, THBD, ITGB2, EGFL7, ITGA2B, TNF, PFDN1, PRKCB, PLA2G7, ADORA2A, VEGFA, CAT, MAPKAP1, VCAM1, MAPK1, TNFAIP6, ANXA1	1.10222	0.00797389	170
T3	tropism	Other	101	69	GNRH1, CXCL12, CXCR5, TNFRSF11B, ENPEP, CLDN1, FN1, CLEC4M, CLEC4M, FGF13, ANXA2, NTF3, PLAU, CCRL1, CCBP2, VTN, TP73, NGFR, FAM110A, ACE2, LDLR, CD4, ANPEP, ABCB6, RUNX2, SOS1, ITGA2, ATF1, IL6ST, CD44, KIT, SOST, CXCR3, SOS1, CXADR, EFNB2, DDX3X, KITLG, SGPP1, PDGFRB, CXCR4, JUN, EGFL7, ADRM1, TNF, F11R, TOP1, CTSL2, RAC1, CD81, ACVR1, LAMA2, MMP2, FURIN, PPIA, PTBP1, NOTCH1, IGF1, VEGFA, PDGFD…	-1.10021	0.00810136	171
T3	response to food	Other	28	19	CARTPT, PYY, SSTR1, SLC6A4, HCRT, PRKG1, CCKBR, SNAP25, ADCYAP1, CRH, CNTF, SMPD1, SOS1, SNCA, AGXT, SIRT1, IAPP, RIPK2, IGFBP1	1.25487	0.00811641	172
T3	granulosa cell function	Other	46	29	GNRH1, INHBA, GREM1, CPAMD8, FOXO1, IGF2, FGF13, IGFBP3, CYP19A1, AKR1B10, BMP2, CPEB1, CEBPB, EGF, NR1D1, PER2, BMP7, SOS1, AMH, GDF9, MAPK1, ACVR1, FOXL2, IGF1, VEGFA, WT1, PGRMC1, MAPK1, AKT1	1.17693	0.00836829	173
T3	blood coagulation, intrinsic pathway	Circulatory system	15	12	F8, A4GALT, KNG1, FAM110A, PLG, TTF2, SERPING1, CNTN1, F9, VWF, PROS1, F2R	-2.44572	0.0083894	174
T3	sperm entry	Other	33	21	SPAM1, ZP3, FN1, FETUB, PLCG1, VTN, PLG, EGF, C1QA, PTGER2, CTRL, SOS1, CD9, UCHL3, SGPP1, EGFL7, VCAN, TIMP3, CANT1, VEGFA, CAT	-1.19965	0.00881033	175
T3	membrane depolarization	Synaptic processes	654	507	CARTPT, PDE4A, SSTR1, RLN3, MAPK8, DPP10, LRRK2, DDC, thd, AIFM1, PEX2, KCNQ5, RAPGEF3, GZMA, GPNMB, GNRH1, TRPC4, PBX1, HRC, HRH3, PTGFR, NMU, GALR2, PRG2, SLC1A1, CD200R1, INHBA, CXCL12, GRIN2A, HCRT, PTK2B, ZP3, PNP, CHRM5, KCNN4, FPR1, GUCY2D, OPN4, NTS, NPVF, GRPR, CPAMD8, DHX34, ENPEP, TACR3, UCP2, NR4A2, PRKAR2A, NPC1, HTR4, OXR1, CASQ1, CHRFAM7A, ADM, DISC1, CASP6, CALCA, IGF2, IL1B, NTN1…	-1.01229	0.00890447	176
T3	leukocyte function	Immune system	188	121	SSTR1, MAPK8, PBX1, HRH3, ISG15, AQP7, TNFSF11, CXCL12, CHRM5, FPR1, CPAMD8, UCP2, PEMT, SOCS1, CALCA, ADAM17, IL1B, C5, TNFAIP8L2, TACR1, PLAU, IFNAR1, CSF3, ADORA3, TNFSF10, IL10, AKR1B10, POMC, ZFP36, SLC25A16, CD4, EDN2, HIF1A, LGALS1, LTBR, SEPP1, SERPINC1, IDO1, C1QA, TINAGL1, ESR2, LTB4R, EDN1, CRH, HRH2, EPX, ITGAL, CYP4F3, P2RX7, BDNF-AS, HAVCR2, CD44, CCR7, AHCY, PNOC, CSK, ABCB4, SOS1,…	1.00615	0.00896791	177
T3	tissue regeneration	Other	146	105	PBX1, INHBA, CXCL12, BGLAP, TLR2, FN1, OXR1, ADAM10, ADAM17, BANF1, FGF13, C5, RNASEH2A, CSF3, HSPG2, CLU, HMMR, PLG, TTF2, PLAT, ANGPT2, BMP2, EGF, HIF1A, LGALS1, MME, POU3F2, TINAGL1, SPINT1, RUNX2, SOS1, NTN4, SLC6A3, HGFAC, AGTR2, SMAD9, CCND1, SHH, ACE, EPX, EPX, BMP7, AHR, BDNF-AS, CD44, MIA3, QSOX1, KIT, HBP1, HBEGF, SLC11A1, ABCB4, SOS1, SOS1, PTGS2, SGPP1, FOXM1, CXCR4, BMI1, AGTR1, STAT…	1.08584	0.00901287	178
T3	cardiovascular reflex	Circulatory system	19	13	SSTR1, NTS, KNG1, TACR1, IFNAR1, SLC17A8, BDKRB2, BCS1L, HTR7, AGTR1, AGXT, TAC1, RIPK2	1.58575	0.00905683	179
T3	bone calcification	Other	87	69	GNRH1, COL10A1, PBX1, CASR, TNFSF11, BGLAP, TNFRSF11B, Lyz1, CPAMD8, FN1, IGFBP5, SLC34A1, CALCA, FGF13, PHEX, PTGER2, FETUB, SP7, COL1A1, VTN, CD40LG, BMP3, CYP19A1, AKR1B10, HPR, BMP2, TGM2, BMP1, LRP5, RUNX2, KL, IGF1R, THBS1, ENPP1, PHOSPHO1, SLC9A3R1, SOST, CTSS, NELL1, THRA, SGPP1, GDF11, DAND5, TNF, NFYB, ACVR1, RPS6KA3, SIRT1, STC1, MMP2, ZMPSTE24, MAP2K6, IGF1, PRLR, STAT1, VEGFA, MSX2, …	1.01094	0.00912464	180
T3	membrane fluidity	Membrane transport	96	79	PBX1, Lyz1, FPR1, NTS, FN1, PEMT, NPC1, ADM, CALCA, IL1B, ANXA2, RSAD2, PLAU, SELK, IFNAR1, CLU, FAM110A, CTRB1, PLG, TTF2, APOH, DRD4, PLAT, POMC, EGF, CD4, BDKRB2, ABCB6, LBR, SOS1, NKX3-1, ABCA1, FABP1, FADS6, ANXA4, ABCB4, DHCR7, CAV2, DBI, PTGS2, SMPD2, SFTPC, TFRC, SNCA, MGST3, XPNPEP1, MARCKS, SERP1, PIGF, CAV1, EGFL7, TM7SF2, DES, TNF, AGXT, MMP9, FDPS, PRKCD, PLA2G3, MAPK1, SCARB1, ASNA1…	-1.00351	0.00913733	181
T3	sperm cell adhesion	Other	53	34	SPAM1, GNRH1, FGF1, ASTL, CRISP3, MRC1, ZP3, ITGA6, FETUB, PLG, SLC25A16, SEPP1, PTGDS, SVEP1, ACE, ITGB1, ADAMTS10, MFGE8, GLIPR1L1, SGPP1, NHP2L1, ITGB2, PCDHA4, SLC2A8, TNF, ADAM15, CD81, FUCA1, SERPINE2, HSPA5, ANXA5, BSG, CTSD, CLGN	1.00426	0.00922687	182
T3	immune evasion	Immune system	113	69	TNFRSF14, EPCAM, SEC14L2, ISG15, IL22RA2, TLR9, TLR2, PEMT, OXR1, SOCS1, NT5E, AIMP1, CD40LG, TNFSF10, PLG, FOXP3, IL10, POMC, LDLR, FASLG, CD4, VIPR1, LGALS1, PDIA6, CD40, IDO1, GP5, EDN1, GAS1, EBAG9, CNTN1, TLR3, CFLAR, CALR, CADM1, CTSS, PTGS2, SGPP1, CXCR4, P4HB, JUN, STAT3, JAK2, ALK, EGFL7, NPM1, TNF, CTSL2, CTSL2, C1QBP, PROC, ACVR1, NDRG1, ARG2, SKAP1, STAT1, VEGFA, CD274, CD200, TP53, T…	1.1052	0.00927245	183
T3	joint function	Cell Community	6	5	CALCA, COL2A1, CHERP, ACAN, PRG4	-1.50254	0.00941744	184
T3	tolerance induction	Other	118	70	F8, TRAF6, SEC14L2, PRG2, Lyz1, TLR2, CLEC4M, LAG3, HDAC5, BCL2, IL12B, PLAU, PDE5A, PTPRC, CD40LG, PTGER1, FOXP3, IL10, CYCS, HPR, FASLG, CD4, HPR, SEPP1, IDO1, THBS1, TNFSF13B, SMAD3, EPX, ERBB2, CD83, HAVCR2, CDKN1B, HBP1, CCR7, SOS1, SOS1, LGALS9, PTGS2, F9, PTPN6, NFKB1, NCAM1, TNF, IL2RA, CTSL2, PRKCQ, APOE, PRKCD, HMOX1, VWF, ACVR1, CBL, Gm12141, MMAB, FSCN1, IRAK1, CACNA1A, MYD88, CD274, …	1.0325	0.0100292	185
T3	pigment biosynthesis	Other	21	17	thd, PAX3, NOX4, PCBD1, RAB38, POMC, CYCS, MC1R, HGD, CTNS, TYRP1, TNF, ATP7A, SIGMAR1, ZEB1, DCAF7, PPOX	1.20243	0.0100378	186
T3	cardiovascular physiology	Circulatory system	38	28	ADM2, CALCB, ADM, ACTC1, CALCA, ANK2, KNG1, TRPM4, PRCP, ESR2, EDN1, CRH, AGTRAP, ACE, S100A13, SOS1, PTGS2, MPV17, ADRB2, APLNR, EGFR, AGXT, CACNA1C, RAC1, IGF1, KCNQ1, RTN4, Hdac1l	1.1447	0.0100681	187
T3	arterial relaxation	Circulatory system	57	46	PDE4A, CPAMD8, FHL2, ADM, CALCA, IL1B, PDE3B, KNG1, PTHLH, IFNAR1, PTAFR, ADRB3, TTF2, CELA2A, CRCP, DDR1, THBS1, EDN1, ACE, CAMK2G, HRH2, PTGS1, OPRK1, KCNB1, MYLK, Pde4dl1, MPV17, AGTR1, NPPC, PCDHA4, JAK2, TRPV1, HSD11B2, AGXT, SOD1, MMP9, HMOX1, MMP2, TAC1, VEGFA, ADRB1, HSP90AA1, DRD2, PDE3A, AKT1, MB	1.09472	0.0103141	188
T3	endogenous oscillator	Other	19	13	GRIN2A, OPN4, CPAMD8, IFNAR1, TIMELESS, ARNTL2, CRH, NR1D1, PER2, CLOCK, NPAS2, CSNK1E, PER3	1.7274	0.0103897	189
T3	eicosanoid metabolism	Lipid metabolism	15	9	GPX4, PTGR1, KNG1, AGTR2, ACE, GPX1, PLA2G4A, PTGS2, ACVR1	1.21554	0.010477	190
T3	retinoic acid metabolism	Other	24	15	CYP2S1, CYP26A1, NR0B2, VAX2, GLI3, CRABP2, RARA, ALDH1A2, AHR, RARG, RXRA, ALDH1A1, ALDH3A1, CRABP1, CYP26B1	-1.19056	0.0105022	191
T3	action potential amplitude	Synaptic processes	22	18	CALCA, CLU, ADRB3, KCNB2, POMC, CLCN2, DDR1, SNAP25, HRH2, OPRK1, KCNB1, OXT, XPNPEP1, PFN1, PENK, ERC1, GRIK3, TAC1	-1.32188	0.0111218	192
T3	reproductive process	Reproduction	75	43	SSTR1, GNRH1, PBX1, PNP, NTS, ADM, IL1B, FGF13, KNG1, TNFSF10, GNRHR, APOH, AKR1B10, CYP19A1, POMC, PTGES, HPR, ESR2, ADCYAP1, CRH, COL18A1, AHR, PPARA, PTGS2, MTNR1A, KITLG, OXT, NPPC, ALDH1A1, TNF, PLTP, AGXT, IGF1, TAC1, STAT1, ETS1, SLCO2A1, CSF1, NR5A1, EREG, GNB2L1, STAT5B, TSHR	1.06473	0.0113851	193
T3	thymocyte adhesion	Immune system	24	15	PBX1, FN1, ITGA5, FGF13, ITGA6, THY1, IGF1R, ITGA4, ITGB1, TNFRSF9, ITGB2, LGALS2, TNF, NID1, VCAM1	1.44747	0.0114998	194
T3	pancreas function	Digestive system	42	29	CARTPT, PYY, SSTR1, PBX1, PBX1, FOXO1, ADM, HNF1B, AKR1B10, POMC, ABCB6, FGFRL1, TRH, BDNF-AS, GPBAR1, PPARA, OXT, EIF2AK3, NPPC, PAX6, MST1, PTPRK, HMOX1, ACVR1, E2F1, RIPK2, CFTR, DPP4, PDHX	-1.01417	0.0119329	195
T3	digestive process	Digestive system	18	9	CARTPT, PYY, SSTR1, PNP, CPAMD8, CELA2A, CTSL2, RIPK2, MTOR	1.24275	0.011982	196
T3	immunity	Immune system	1119	647	CARTPT, PDE4A, SSTR1, TLR5, SLC6A4, MAPK8, PMEL, LGALS3BP, LRRK2, CCL19, thd, MAP3K8, GZMA, SCARF2, TRAF6, CCL20, CARD9, TNFRSF14, GNRH1, COL10A1, PBX1, ABCG1, CRISP3, ANGPTL5, CHUK, NMU, SEC14L2, MBL2, PRG2, PRG2, CD200R1, ISG15, TNFSF11, DOK2, INHBA, CXCL12, G6PC, MRC1, HCRT, EBI3, PNP, NR5A2, CXCR5, IFNAR1, TNFAIP3, TNFRSF11B, Lyz1, FPR1, TLR9, CD79A, TLR2, NTS, CPAMD8, ENPEP, FN1, CLEC4M, CLE…	-1.00331	0.0120627	197
T3	thymocyte proliferation	Immune system	71	49	SSTR1, SSTR1, PBX1, INHBA, FN1, LTA, CALCA, IL1B, BCL2, TACR1, IFNAR1, PTPRC, IL10, SSTR2, FASLG, LCK, ADCYAP1, TRH, OPRD1, ITGB1, CD44, TWSG1, KIT, EFNB1, SOS1, IL7R, ADA, PTGS2, KITLG, TFRC, CXCR4, BMI1, FYN, TNF, IL2RA, PTEN, ACVR1, BIRC5, LAMA2, IGF1, TAC1, PKD1, EIF4EBP1, ADRB1, FASN, MAPK1, RASGRP1, TGFB2, DPP4	1.15274	0.0120886	198
T3	complement activation	Immune system	174	91	MBL2, GNPDA1, Lyz1, TLR2, FN1, CLEC4M, A4GALT, Olfr48, ADM, IL1B, C5, GAPDH, ANXA2, CSF3, COL2A1, VTN, CLU, CD40LG, PLG, TTF2, APOH, CELA2A, IL10, PLAT, SERPING1, HPR, LDLR, CD4, C4B, C4B, COL17A1, SEPP1, CFP, ABCB6, ABCB6, SERPINC1, C1QA, ITIH2, COMP, CNTN1, HBP1, THBD, CALR, SOS1, PHB, SPI1, XPNPEP1, MCM5, ITGB2, PFN1, PSMA7, EGFL7, C2, C2, HLA-E, CSMD1, KLHDC2, SDC2, ITGA2B, RAPSN, TNF, AGXT, …	-1.11526	0.0121103	199
T3	neuromuscular synaptic transmission	Synaptic processes	52	44	SH2D3C, GNRH1, CASR, CPAMD8, DHX34, TACR3, HTR4, CALCA, TACR1, IFNAR1, OTOG, AKR1B10, POMC, CEBPB, GALR1, TACR2, UNC13B, HRH2, SLC8A3, BDNF-AS, VAMP1, CNTN1, DBI, DNAJA3, OXT, XPNPEP1, ITPR1, PENK, ADORA1, APLP2, RAPSN, NTRK2, BCHE, AGXT, ERC1, DNAJC5, TAC1, NBEA, ADORA2A, KCNMA1, MUSK, TMPO, P2RY1, GFPT1	1.16955	0.0122181	200
T3	carbohydrate utilization	Carbohydrate metabolism	19	12	PYY, SSTR1, SLC2A2, SELK, PDK4, EGF, ACE, PPARA, MCM6, SLC1A2, IAPP, TPK1	1.17294	0.012222	201
T3	myometrium contraction	Other	114	86	PDE4A, SLC6A4, GNRH1, PTGFR, NMU, DHX34, TACR3, ADM, CALCA, IL1B, PTGER2, KNG1, TACR1, PTHLH, IFNAR1, ADRB3, PTGER1, ADRA1D, P2RX1, TTF2, OXTR, IL10, ADRA1D, CYP19A1, POMC, BMP2, EGF, SLC6A5, MME, PLCD1, TACR2, THBS1, EDN1, CRH, PTGER2, PTGS1, PRKCZ, Ea2, HTR7, MYLK, PNOC, EDNRB, SOS1, CXADR, PTGS2, HPGD, MPV17, OXT, ADRB2, PPP1R14A, CRHR2, PIGF, F2RL3, CAV1, SPHK1, EGFR, TNF, LNPEP, AGXT, PRKCD,…	1.09884	0.0122545	202
T3	ADCC	Immune system	143	72	SSTR1, CLDN18, EPCAM, CD79A, ENPEP, PEMT, FBP2, BCL2, C5, VAV1, CSF3, PLCG1, PTPRC, HPD, SRC, PLG, THY1, IL10, VAV2, CYP19A1, EGF, FASLG, CD4, CD40, C1QA, SMAD3, HRH2, ERBB2, CD83, FUT4, ABCB4, SOS1, TNFRSF9, PPARA, FGFR3, SAMM50, INPP5D, SPI1, PTPN1, IL1RAP, ITGB2, PFN1, TUBGCP2, PTPN6, ARF6, EGFL7, EGFR, HLA-E, SLC6A11, NCAM1, SHC1, TNF, RAC1, PRKCB, VAV3, ACVR1, GPC3, IGF1, TAC1, ING1, PLXDC1,…	1.04266	0.0123858	203
T3	tissue remodeling	Other	294	196	RLN3, MAPK8, GNRH1, FGF1, PBX1, FGF18, TNFSF11, INHBA, CXCL12, MMP13, MRC1, GREM1, MMP23A, TNFRSF11B, FPR1, ITGA3, FN1, FHL2, IGFBP5, OXR1, Clec3b, SOCS1, CASP6, CALCA, ADAM17, IL1B, HPN, FGF13, EGR1, ANXA2, PTGER2, TFPI2, MMP11, ST14, NTF3, PLAU, CSF3, FBLN1, NT5E, VTN, CLU, FAM110A, ADRB3, STK4, PLG, TTF2, ACE2, CELA2A, IL10, AKR1B10, PLAT, POMC, CDH2, TF, IL13RA2, PRSS23, TGM2, EGF, CD4, RXFP2…	1.01094	0.0126187	204
T3	gland morphogenesis	Other	32	25	GH2, PBX1, TCF7L2, FGF10, IGF2, WNT7A, AKR1B10, AKR1B10, EDA, EGF, RARB, RARA, IGF1R, SHH, RARG, SOS1, WNT3A, CTNNB1, SMAD7, MMP2, IGF1, FOXE1, S1PR5, EREG, LEF1	1.12359	0.0128428	205
T3	cartilage homeostasis	Other	59	44	LTBP2, COL10A1, FGF18, MMP13, GREM1, TNFRSF11B, CALCA, IL1B, FGF13, MATN3, COL2A1, HSPG2, CRLF1, PLG, IL10, BMP2, HIF1A, GLMN, COMP, BMP7, PLOD3, CD44, PRG4, SOS1, TRPV4, PTGS2, PIGF, TNF, FRZB, MMP9, CTNNB1, WNT11, PTN, ACVR1, SIRT1, ADAMTS5, IGF1, TAC1, ITGA1, HMGA1, CTGF, WNT5A, RSPO1, CLGN	1.21554	0.0131012	206
T3	vestibule function	Sensory system	20	17	HRH3, HMX2, HMX3, CALCA, NTF3, PMP22, POMC, TRH, USH2A, BDNF-AS, EPHB1, PENK, ATP2B2, S1PR2, TAC1, PCDH15, SFTPA2	-1.16723	0.0132314	207
T3	hippocampal function	Nervous system	79	59	PYY, SSTR1, RLN3, NTRK3, HCRT, NTS, NPVF, OXR1, CHRFAM7A, IL1B, BCL2, IFNAR1, HTR1A, NGFR, HCN1, NPAS4, HTR2A, CYP19A1, PLAT, NANOS1, SSTR2, ESR2, SNAP25, CRH, UBE3A, HTR7, CLSTN2, BDNF-AS, PDYN, CREB1, OXT, GRM8, XPNPEP1, MARCKS, ADRB2, OPRM1, SLC2A1, PCDHA4, SPHK1, PENK, NTRK2, AGXT, EFNA3, NR3C2, GRIN2C, CAMK4, NOTCH1, MAPT, GRIN3A, TERT, EPHA4, RASGRF1, HOMER1, CRHR1, MAPK1, LCP1, PRSS12, COM…	1.08257	0.0133373	208
T3	vein blood flow	Circulatory system	31	23	SSTR1, NMU, CPAMD8, IFNAR1, PDE5A, TBXAS1, EGF, SEPP1, GP5, EDN1, BAG1, EPX, TBXA2R, PTGS2, MPV17, LCP2, TNF, HMOX1, SYK, PROS1, ARG2, VEGFA, ANXA5	1.18996	0.0133796	209
T3	Th2 immune response	Immune system	63	32	MRC1, Lyz1, TLR2, CPAMD8, CLEC4M, TNFSF13, COL2A1, CD40LG, NOD1, IL10, CD4, CD40, IDO1, LTB4R, PIBF1, SOS1, PPARA, PTGS2, XPNPEP1, CXCR4, DAND5, IL1RL1, LGALS2, TNF, CTSL2, ACVR1, STAT6, PLK4, LAMP1, SFTPA2, MAPK1, PARP1	1.09884	0.0134558	210
T3	dopaminergic system	Nervous system	99	81	CARTPT, SSTR1, SLC6A4, LRRK2, DDC, thd, GNRH1, PBX1, HCRT, NTS, CPAMD8, TACR3, NR4A2, ADM, CALCA, IL1B, FGF13, GATA3, HTR2A, OXTR, DRD4, AKR1B10, PLAT, POMC, EGF, DDR1, AMPH, DRD3, ESR2, SLC6A3, ADCYAP1, PITX3, OPRD1, CRH, ATF1, OPRK1, ABCC6, BDNF-AS, CLOCK, SOS1, PDYN, SMPD2, OXT, SNCA, XPNPEP1, AGTR1, OPRM1, PCDHA4, PENK, CCKAR, VEGFC, ADORA1, NCAM1, MBD5, TNF, AGXT, PDE4B, GRID2, PRKCD, ACVR1,…	1.03544	0.0136782	211
T3	Lipid degradation	Lipid metabolism	368	261	PYY, PDE4A, SSTR1, MAPK8, FFAR2, G0S2, GH2, PRKAA2, GNRH1, PBX1, CASR, HRH3, PNPLA8, MC4R, AQP7, NPB, HCRT, AVPR1A, PNP, PLA2G10, GNB3, PRKAG3, NTS, CPAMD8, DHX34, FN1, GYS2, UCP2, LTA, FOXO1, SLC27A1, PLCB3, Olfr48, ADM, CALCA, IL1B, FGF13, ALOX5, GAPDH, PDE3B, KNG1, NTF3, FOXA2, IFNAR1, Hcar2, PLCG1, PCK2, PTPRC, HSPG2, NT5E, CIDEC, OSBPL2, NGFR, SRC, CD40LG, ADRB3, PDK4, PLG, APOB, TTF2, PRKG1…	1.01761	0.0141744	212
T3	muscle relaxation	Other	119	94	PDE4A, SSTR1, PBX1, NTS, CPAMD8, TACR3, HTR4, CASQ1, ADM, CALCA, IL1B, TPM2, PTGER2, KNG1, TACR1, PTHLH, PDE5A, CLCN1, ADRB3, HSPB6, HTR2A, SCN4A, KCNAB2, PRKG1, TLR7, FA2H, ADRA1D, NANOS1, SMTNL1, VIPR1, CALD1, SMTN, ATP2A1, ADCYAP1, ATP2B1, EDN1, ACE, HRH2, PTGER2, HSPB2, HTR7, CNTF, GPBAR1, MYLK, MRVI1, EDNRB, RYR2, ASIC1, ADRA2A, PTGS2, SLC8A1, ADORA2B, Pde4dl1, TNNC1, ADRB2, NPPC, F2RL3, TPM…	-1.00454	0.014213	213
T3	jejunum absorption	Digestive system	9	5	SSTR1, CPAMD8, CLDN4, ABCB4, AGXT	8.4054	0.0143445	214
T3	muscle blood flow	Circulatory system	25	18	CPAMD8, CALCA, FGF13, KNG1, NANOS1, MME, SERPINC1, THBS1, EDN1, ACE, TBXA2R, ANGPT1, Pde4dl1, ADRB2, AGXT, IGF1, VEGFA, P2RX2	1.25487	0.0146262	215
T3	chemokinesis	Cell motility	119	82	MAPK8, FGF1, CXCL12, PTK2B, Lyz1, FPR1, FGF10, FN1, PECAM1, IGF2, IL1B, FGF13, C5, KNG1, NTF3, PLAU, CSF3, SRC, PLG, TTF2, POMC, RAF1, TGM2, EGF, HPR, PSTPIP2, C1QA, TYMP, LTB4R, THBS1, EDN1, SWAP70, PPAP2A, PRKCZ, EPX, ITGB1, HBEGF, CCR7, SOS1, SOS1, ANGPT1, CREB1, KITLG, OXT, CXCR4, ITGB2, PTGDR2, JAK2, FYN, EPOR, VEGFC, CAPN1, TNF, PIK3CG, RAC2, AGXT, HYAL2, MMP9, RAC1, PTEN, MAPK1, ACVR1, STC…	-1.09097	0.0147255	216
T3	T-cell recruitment	Immune system	93	41	CCL19, CCL20, CXCL12, TLR2, PEMT, OXR1, C5, CCBP2, TTF2, IL10, CD4, ALOX15B, SEPP1, CD40, ABCB6, LTB4R, ITGA4, CD99, ITGB1, CD44, CCR7, CXCR3, SOS1, CLSTN1, SGPP1, CXCR4, ITGB2, JUN, FLT1, TNF, MMP9, PRKCQ, KDR, CCL3, VEGFA, MYD88, VCAM1, STAT5B, STAT5B, DPP4, IL16	-1.18924	0.0147363	217
T3	sensory perception	Sensory system	20	15	SSTR1, Lyz1, CPAMD8, LPAR5, CHD2, CSRP3, SLC12A1, ASIC1, KCNIP3, STIM1, PCDHA4, AFF2, TNF, TAC1, VEGFA	1.33814	0.0152893	218
T3	endothelial cell function	Other	370	276	PDE4A, MAPK8, NTRK3, NQO1, FGF1, TRPC4, PPAP2B, PBX1, ABCG1, ESM1, GPR55, MBL2, RASIP1, TNFSF11, INHBA, CXCL12, KCNN4, TNFRSF11B, ABCC1, NTS, FN1, UCP2, FOXO1, NR4A2, A4GALT, PECAM1, ADAM10, CALCA, IL1B, ANK2, FGF13, BCL2, CYP2J2, C5, ITGB3, GCH1, ROBO4, PTGER2, KNG1, TFPI2, IFNAR1, CSF3, DDIT3, PLCG1, PDE5A, HSPG2, NT5E, VTN, AIMP1, SRC, HMMR, TNFSF10, HTR2A, PLG, EGR3, AHRR, GLI3, TTF2, APOH, A…	1.07694	0.015337	219
T3	hemato-encephalic barrier	Circulatory system	326	245	PYY, SLC6A4, MAPK8, CLDN3, ADM2, MBL2, AQP7, CXCL12, MMP13, ABCC1, TLR2, CPAMD8, DHX34, ENPEP, CLDN1, FN1, OXR1, PECAM1, ADM, CALCA, ADAM17, IL1B, BANF1, FGF13, C5, GAPDH, KNG1, TACR1, PLAU, IFNAR1, CSF3, S100B, PDE5A, NGFR, SRC, PTAFR, CD40LG, ADRB3, SLC11A2, TNFSF10, PTGER1, PLG, TTF2, CELA2A, PLAT, ANGPT2, POMC, CRCP, SLC17A8, HPR, TGM2, FASLG, CD4, HIF1A, SLC1A5, SLCO1C1, BDKRB2, MME, SEPP1, …	1.00426	0.0153765	220
T3	skin blood flow	Circulatory system	26	19	CPAMD8, ADM, CALCA, ADRA2C, KNG1, IFNAR1, CRCP, ADCYAP1, EDN1, CRH, ACE, EDNRB, ADRB2, P2RY6, AGXT, IAPP, TAC1, VEGFA, RIPK2	1.17294	0.0154725	221
T3	acetylcholine metabolism	Nervous system	10	8	SLC5A7, SH2D3C, CPAMD8, SLC18A3, ABCB6, PPARA, BCHE, STXBP1	3.27899	0.015698	222
T3	lymphangiogenesis	Immune system	154	114	MAPK8, CCL19, OTOR, PPAP2B, PBX1, CXCL12, DLL4, FN1, NFATC2, LTA, ITGA5, LITAF, ADM, IGF2, IL1B, FGF13, BCL2, PTGER2, SRC, LPAR1, PTGER1, PLG, PSIP1, ANGPT2, PIK3R1, SEMA3F, PPP3CB, CD4, HIF1A, LGALS1, POSTN, FLT4, NTN4, IGF1R, NPRL3, THBS1, EDN1, SHH, NR2F1, ACE, COL18A1, COMP, EPX, CLN5, ERBB2, CD44, HBP1, SIX1, FIGF, SOS1, IL7R, NFATC1, PTGS2, ANGPT1, EFNB2, SGPP1, SLIT3, PDGFRB, CXCR4, ITGA9,…	1.04242	0.0158813	223
T3	dopamine metabolism	Nervous system	56	43	CARTPT, LRRK2, DDC, thd, NQO1, NTS, CPAMD8, TACR3, IL1B, FGF13, ADRA2C, GCH1, IFNAR1, POMC, EGF, DDR1, MME, ABCB6, SLC6A3, OPRD1, CRH, ATF1, BDNF-AS, SOS1, SNCA, OPRM1, ALDH1A1, ALDH1A1, TNF, XIAP, AGXT, GPR37, MTR, TAC1, DTNBP1, PRSS8, EIF3B, PINK1, MAOA, CNOT1, DRD2, PARK2, COMT	1.14378	0.0160843	224
T3	cytolysis	Other	190	93	MAPK8, CLDN3, GZMA, PBX1, PRG2, MBL2, PRG2, Lyz1, CPAMD8, CLDN4, LTA, ADSL, EPX, ADAM17, IL1B, BCL2, PYCARD, PLCG1, PTPRC, VTN, CLU, CD40LG, TNFSF10, THY1, CELA2A, IL10, CYCS, HPR, EGF, FASLG, CD4, HIF1A, DIAPH1, RNF19B, CASP2, KSR1, PIBF1, HRH2, ITGAL, P2RX7, HSPB2, ERBB2, TAL1, CD44, ABCB4, SLC8A1, PRDM1, CP, SPI1, CASP3, KCNA3, ITGB2, PFN1, PTPN6, EGFL7, HLA-E, TNF, APAF1, TOMM40, IL2RA, MMP9,…	1.00571	0.0161999	225
T3	lung permeability	Other	45	31	ADM2, DHX34, ADM, IL1B, C5, TACR1, PLAU, CSF3, TTF2, CELA2A, IL10, ANGPT2, FASLG, TICAM1, PTGS1, THBD, SOS1, TRPV4, PTGS2, ITGB2, SPHK1, TNF, XDH, CCL3, F2R, MAPKAPK2, VEGFA, MYD88, GRN, MAPK14, NAMPT	1.08869	0.0165929	226
T3	intestine barrier	Digestive system	105	76	SSTR1, SLC6A4, CCL20, EPCAM, PRG2, HNF4A, IFNAR1, Lyz1, ABCC1, TLR2, NTS, CPAMD8, CLDN4, MAP3K7, ADM, IL1B, C5, ST14, CSF3, GLP2R, GUCY2C, IL10, EGF, SEPP1, AQP3, CLDN2, PASK, CRH, PRKCZ, EPX, FABP2, HBP1, HBEGF, GPBAR1, MYLK, ABCB4, SOS1, MFGE8, PTGS2, TFF3, CASP3, CXCR4, PPARGC1B, PCDHA4, SPHK1, RELA, TNF, F11R, MMP9, HEBP1, PRKCD, PRKCB, ACVR1, LAMB1, CTNND1, MYO9B, MMP2, F2R, TIFA, IGF1, ABCC…	1.17693	0.0166088	227
T3	renal vasodilatation	Excretory system	16	11	CALCB, ADM, CALCA, KNG1, PTHLH, EDN1, ACE, EDNRB, AGXT, IGF1, HOOK1	-1.13706	0.0166221	228
T3	Sertoli cell proliferation	Reproduction	38	33	SSTR1, INHBA, IL1B, FGF13, CDKN1A, SRC, AKR1B10, CYP19A1, POMC, BMP2, EGF, RARB, SMAD3, ATF1, BMP7, CDKN1B, SOS1, THRA, CCND2, CREB1, ID1, SMAD4, FSTL3, EGFR, TNF, CDK2, ID2, MAPK1, IGF1, GJA3, GJB1, MAPK1, CDK4	1.17693	0.0169956	229
T3	artery contraction	Circulatory system	49	42	SLC6A4, CALCA, IL1B, C5, KNG1, PLAU, IFNAR1, HTR1A, ADORA3, HTR2B, HTR2A, ADRA1D, TTF2, ADRA1D, EGF, EDN2, AGTR2, EDN1, ACE, TBXA2R, THBD, EDNRB, EDNRB, STIM1, AGTR1, TNF, P2RY6, AGXT, MMP9, NR3C2, XDH, PRKCD, HMOX1, ADRA1B, MMP2, STK11, UBL4A, TRPC1, GFER, ROCK1, MAPK1, RHOA	1.11952	0.01718	230
T3	thermogenesis	Other	179	131	CARTPT, PYY, PDE4A, SSTR1, MAPK8, THRSP, ARRDC3, TNFRSF14, ESRRG, PBX1, PNPLA8, MC4R, NMU, HCRT, MCHR1, AVPR1A, NR0B2, CPAMD8, UCP2, Olfr48, CALCA, FNDC5, IL1B, KSR2, PDE3B, CCDC80, IFNAR1, HTR1A, SRC, ADRB3, HTR2A, KCNAB2, LGALS12, POMC, SLC2A4, CPEB1, PDE2A, DDR1, ACSS1, UCP3, DIO2, PLCD1, ATP2A1, ACSL1, ADCYAP1, TRH, MFSD2A, CRH, NUCB2, CALCR, HTR7, COX5A, BDNF-AS, GPBAR1, CAPN10, EDNRB, SOS1,…	1.18321	0.017539	231
T3	mammary gland morphogenesis	Other	44	38	PBX1, TNFSF11, TNFRSF11B, IGF2, ADAM17, NTN1, SRC, GATA3, AKR1B10, CEBPB, CSRP3, NEO1, PARD3, STX1B, CCND1, ROBO1, SHH, ARHGAP5, ERBB2, CDKN1B, MFGE8, CSPG4, PTPN1, SLIT3, PTCH1, PHB2, F11R, PERP, ACVR1, CTNND1, B4GALT1, NOTCH1, PAWR, EPHA2, PTK2, PYGO2, EREG, VDR	1.21062	0.0175823	232
T3	righting reflex	Other	15	12	HRH3, HCRT, NTS, IL10, EGF, TRH, PTGDS, VPS54, OPRM1, GRM5, IGF1, SLC1A3	1.76588	0.0179604	233
T3	positive chemotaxis	Cell motility	142	86	RAPGEF3, CCL20, CASR, MBL2, SEMA3B, CXCL12, MMP13, FGF10, FN1, OXR1, CALCA, IL1B, NTN1, C5, KNG1, TFPI2, SRC, LPAR1, TTF2, ANGPT2, BMP2, SEMA3F, SSTR2, EGF, HIF1A, RET, LGALS1, CD40, LRP2, C1QA, SHH, CCR8, ATF1, ABCC6, MYCN, BDNF-AS, ERBB4, HBEGF, CXCR3, SOS1, PLA2G4A, LGALS9, TNFRSF9, PTGS2, SMPD2, KITLG, SGPP1, XPNPEP1, CXCR4, PIGF, FLT1, SPHK1, GRB2, EGFR, VEGFC, LGALS2, TNF, AGXT, MMP9, NELL1…	1.01888	0.0185955	234
T3	contraction	Other	1082	833	PYY, PDE4A, SSTR1, TLR5, SLC6A4, MAPK8, SH2D3C, TEAD1, BCL11B, COL12A1, ALPK3, SMAD2, RAPGEF3, F8, GPNMB, GNRH1, FGF1, UBAP2, NOX4, CD151, TRPC4, TPCN2, PPAP2B, PBX1, CASR, HRC, MYLPF, HRH3, PTGFR, UTS2D, NMU, ADM2, MTX1, GPR55, GALR2, PRG2, RASIP1, INHBA, CXCL12, MMP13, HCRT, AVPR1A, GNB5, ZP3, PNP, GGT1, PTPRA, PARG, Lyz1, FPR1, TLR2, KLF10, OPN4, NTS, NPVF, MLNR, GRPR, CPAMD8, DHX34, FN1, FHL2…	-1.01645	0.0186971	235
T3	artery baroreflex	Circulatory system	10	9	TACR1, IFNAR1, ACE2, NANOS1, EDN1, ACE, AGTR1, OPRM1, AGXT	1.25487	0.0187092	236
T3	parathyroid function	Other	9	6	PBX1, CASR, IL1B, PTHLH, SOS1, VDR	3.76607	0.0193235	237
T3	granulocyte function	Immune system	22	13	FN1, OXR1, C5, CSF3, HPR, SOS1, ITGAL, HSPB2, ITGB2, SERPINH1, EGFL7, TNF, CSF1	1.27684	0.0194722	238
T3	ureter contraction	Excretory system	9	7	CALCA, KNG1, ADRA1D, TACR2, HCN4, PTGS2, TNF	1.43844	0.0199764	239
T3	regulation of action potential	Synaptic processes	187	146	SSTR1, GNRH1, NMU, INHBA, CXCL12, HCRT, KCNN4, NTS, CPAMD8, DHX34, HTR4, SCN4B, CASQ1, ADM, CALCA, IL1B, CYP2J2, TNNT2, KNG1, CACNA1D, CACNA1S, NTF3, TACR1, IFNAR1, HTR1A, CLCN1, GJD3, CLU, ADCY6, ADRB3, SCN4A, TRPC2, PMP22, KCNB2, CELA2A, ADRA1D, POMC, KCNJ2, NANOS1, DDR1, PRKCE, CSRP3, SCN11A, SLC6A3, ADCYAP1, SCN1A, TRH, OPRD1, EDN1, CRH, EPX, ATF1, OPRK1, P2RX7, S100A13, BDNF-AS, HCN4, HCN4, …	-1.09097	0.020012	240
T3	bone marrow function	Other	10	5	PBX1, SLC37A4, IL10, EPX, TNF	1.27684	0.0201157	241
T3	H+ homeostasis/export	Membrane transport	47	36	PBX1, CASR, UCP2, CHRFAM7A, CALCA, BCL2, GPR68, KNG1, IFNAR1, TTF2, SLC2A4, HPR, EGF, SLC9A3R2, CTNS, BDKRB2, SLC38A3, EDN1, SLC11A1, JAK2, PTPN6, WNK1, TRPV1, SLC9A7, AGXT, CDC42, NR3C2, WNK4, SLC4A10, ATP2A3, ATP6V1C1, SCAMP2, RIPK2, CA2, SLC9A1, SLC9A8	-1.09679	0.0202201	242
T3	B-cell activation	Immune system	238	140	MAPK8, TFF3, TRAF6, FGF1, PBX1, CXCL12, CXCR5, TLR9, CD79A, TLR2, ENPEP, NFATC2, LTA, PECAM1, PIK3AP1, CASP6, IL1B, ZAP70, BCL2, GAPDH, BTK, IL12B, VAV1, CSF3, STRA13, TNFSF13, PLCG1, PTPRC, SRC, CD40LG, TLR7, IL10, HVCN1, SLC25A16, PIK3R1, FASLG, CD4, C4B, CD40, ABCB6, POU2AF1, C1QA, CASP8, IRF4, PLCG2, STAT4, SWAP70, TNFSF13B, DAPP1, EPX, SAMSN1, SIGLEC1, CD83, CD44, PAX5, CDKN1B, DLK1, CCR7, K…	-1.08594	0.0206263	243
T3	urinary excretion	Excretory system	146	101	SSTR1, DDC, PBX1, UMPS, ADM2, BGLAP, Lyz1, ADSL, NISCH, ADM, CALCA, BANF1, CYP2J2, KNG1, PTHLH, IFNAR1, HTR1A, CSF3, SLC51A, HPD, AHRR, CELA2A, POMC, CYCS, HAL, EGF, MME, CCKBR, POLR2D, SLC2A9, KL, SLC22A5, ADCYAP1, AGTR2, SLC12A1, EDN1, SLC47A1, ACE, PTGS1, TRPM6, EPX, CALCR, OPRK1, UCK2, AGXT, SLURP1, PNOC, SLC22A7, EDNRB, ABCB4, PPARA, PTGS2, KCNJ10, SPI1, SGPP1, OXT, AGTR1, ALAD, SLC22A2, EPH…	1.18854	0.020648	244
T3	ulcerations	Other	26	17	SSTR1, CALCA, PLAT, CLDN7, EGF, EDN1, CRH, HRH2, PTGS1, SOS1, SOS1, PTGS2, AGTR1, PPP1R9B, TNF, VEGFA, FASN	1.27684	0.0207167	245
T3	de novo DNA methylation	Transcription	25	12	EHMT2, KDM1B, PIWIL2, CTCF, SUV39H1, EZH1, RARB, GRHL1, UHRF1, DNMT3B, DNMT1, EIF2C4	-1.43297	0.021951	246
T3	macrophage differentiation	Immune system	183	124	MAPK8, NAB2, ABCG1, CHUK, MRC1, TNFRSF11B, TLR2, FN1, SOCS1, EGR1, BCL2, RNASEH2A, PTGER2, TFEC, Hcar2, EGR2, CDKN1A, MYO18A, CELA2A, KLF2, IL10, POMC, ZFP36, GFI1, CPEB1, CEBPB, GATA2, CD4, HIF1A, MKI67, PRKCE, RACGAP1, CASP8, TINAGL1, NTRK1, QKI, PLCG2, CREM, IGF1R, CCND1, GATA1, ABCA1, PTGER2, EPX, IRF7, DUSP5, CSF3R, HSPB2, IL6ST, DLK1, NOTCH4, SLC11A1, Andpro, SOS1, CTSS, PPARA, DGKG, ANGPT1…	-1.19864	0.0221036	247
T3	non-shivering thermogenesis	Other	21	15	UCP2, SLC27A1, IFNAR1, ADRB3, UCP3, DIO2, TRH, GMPR, PCTP, PPARGC1B, CAV1, UCP1, TRPV1, KDR, ADRB1	1.3353	0.0228622	248
T3	cartilage mineralization	Other	9	9	COL10A1, BGLAP, PTHLH, MGP, SOX5, ENPP1, BMP7, IGF1, SOX6	1.121	0.0228819	249
T3	astrocyte function	Nervous system	37	28	UTS2D, CPAMD8, CRYBA1, GYS2, NPC1, IL1B, S100B, TTF2, ABCB6, EPX, OPRK1, P2RX7, CD44, HBP1, SOS1, DBI, CASP3, TNNC1, XPNPEP1, GFAP, EGFR, TNF, PCDHA6, APOE, ACVR1, PINK1, PARK2, PPARG	1.21554	0.0229586	250
T3	eosinophil degranulation	Immune system	45	22	PDE4A, PRG2, FN1, EPX, IL1B, C5, ADORA3, RAF1, CD4, HRH2, PRKCZ, ITGB2, PTGDR2, JAK2, C2, TNF, PTEN, MAPK1, TAC1, CANT1, LYN, MAPK1	1.16351	0.0231052	251
T3	lymphocyte function	Immune system	146	103	SSTR1, thd, PBX1, INHBA, CXCL12, Lyz1, CPAMD8, FN1, CALCA, IL1B, BCL2, PTGER2, VAV1, HTR1A, CSF3, PTPRC, MALT1, NT5E, TNFSF10, GNRHR, IL10, VAV2, POMC, ENTPD2, SLC25A16, ADAM28, EGF, FASLG, CD4, HPR, CCKBR, CD40, IDO1, TINAGL1, IRF4, THBS1, CRH, PIBF1, BCL10, CRK, PTGER2, TRPM6, ITGAL, AHR, CD44, EBAG9, SLURP1, SOS1, SGPP1, MPV17, ATP5O, VASP, SH2D1A, KCNA3, STX1A, STK10, OPRM1, PFN1, TMEM132A, C…	1.02804	0.0237383	252
T3	monocyte aggregation	Immune system	14	8	PECAM1, PTPRC, IL10, SEPP1, ANPEP, SOS1, ITGB2, RPL10	1.18363	0.0238051	253
T3	germinal center formation	Immune system	74	38	CXCR5, LTA, Olfr48, BCL2, KLF12, TNFSF13, MALT1, CD40LG, IL10, EBF1, CD4, LTBR, CD40, POU2AF1, SWAP70, TNFSF13B, CRH, PTGS1, FOXJ1, KAL1, SOS1, TNFRSF9, KLHL7, INPP5D, SH2D1A, CXCR4, FYN, BCL6, TNF, DEFA6, TXNIP, MCL1, RC3H1, POU2F2, GPR183, SEMA4D, IL21R, COPS5	-1.11958	0.0238644	254
T3	macrophage chemotaxis	Immune system	86	58	MAPK8, ABCG1, PTK2B, TLR2, CPAMD8, IL1B, C5, NTF3, IL12B, VAV1, PLAU, AIMP1, CLU, HMMR, P2RX1, TLR7, ANGPT2, NTRK1, WAS, ABCA1, PRKCZ, BDNF-AS, IL6ST, CD44, CNTF, HBP1, SOS1, CLSTN1, SEMA7A, ANGPT1, SGPP1, ITGB2, PIGF, RPS19, FLT1, LEPROT, VEGFC, TNF, PIK3CG, SETD6, PFDN1, RAC1, MAPK1, ACVR1, STC1, CCL3, CNTFR, IGF1, TAC1, P2RY12, VEGFA, LYN, CSF1, SFTPA2, ROCK1, SCG2, MAPK1, PPARG	-1.07623	0.024066	255
T3	centromere binding	Cell growth and death	10	5	STRA13, APITD1, KIF2C, MIS12, SPC24	-1.86703	0.0243255	256
T3	microglial activation	Nervous system	331	237	PDE4A, SLC6A4, MAPK8, CCL19, AIFM1, FGF1, MBL2, CD200R1, INHBA, CXCL12, PTK2B, IFNAR1, TNFRSF11B, TLR9, TLR2, CPAMD8, FN1, PRKAR2A, Olfr48, CHRFAM7A, ADM, CALCA, IL1B, FGF13, EGR1, BCL2, C5, GCH1, IGFBP3, IRF3, NTF3, CSF3, S100B, PDE5A, PTPRC, VTN, GPR17, SRC, CLU, CD40LG, PTGER1, PLG, P2RX1, TTF2, CASP7, FOXP3, IL10, PLAT, RAF1, ENTPD2, HPR, TGM2, NANOS1, LDLR, CEBPB, CLCN2, CD4, LGALS1, PRKCE, …	1.01301	0.0244042	257
T3	cytokine production	Immune system	845	521	PDE4A, SSTR1, TLR5, MAPK8, TFF3, ITGB4, AMPD1, F8, GZMA, SCARF2, TRAF6, CARD9, TNFRSF14, GNRH1, PBX1, CASR, CHUK, NMU, TIRAP, PRG2, MBL2, PRG2, CD200R1, TNFSF11, CXCL12, MRC1, DLL4, EBI3, CXCR5, IFNAR1, KCNN4, TNFRSF11B, Lyz1, ABCC1, TLR9, NR0B2, TLR2, SLC35A1, CPAMD8, DHX34, FN1, CLEC4M, NFATC2, NR4A2, HSF1, OXR1, MAP3K7, ZCCHC11, IL10RA, PECAM1, PIK3AP1, PLCB3, SOCS1, ADM, ADAM10, DISC1, CALCA,…	-1.03943	0.0248819	258
T3	dopamine release	Synaptic processes	210	163	CARTPT, SSTR1, SLC6A4, LRRK2, DDC, thd, GNRH1, PBX1, HRH3, MC4R, CXCL12, HCRT, CHRM5, NTS, DHX34, FN1, TACR3, HTR4, CHRFAM7A, ADM, CALCA, IL1B, FGF13, BCL2, SYT7, SLC18A2, KNG1, NTSR1, NTF3, TACR1, IFNAR1, HTR1A, HTR2B, SRC, PTAFR, PTGER1, HTR2A, PLG, DRD4, PLAT, POMC, NANOS1, EGF, DDR1, SLC6A5, AMPH, MME, PRKCE, CCKBR, ANPEP, SLC6A9, DRD3, TACR2, SNAP25, SLC6A3, ADCYAP1, TRH, OPRD1, EDN1, CRH, A…	1.08257	0.0249721	259
T3	degranulation	Immune system	401	248	PDE4A, SSTR1, MAPK8, MAP3K8, TNFRSF14, GNRH1, NMU, PRG2, PRG2, CD200R1, CXCL12, PTK2B, KCNN4, Lyz1, FPR1, TLR9, TLR2, NTS, CPAMD8, FN1, LTA, EPX, HTR4, OXR1, PECAM1, PLCB3, Olfr48, ADM, CALCA, IL1B, C5, GAPDH, GCH1, KNG1, BTK, TACR1, VAV1, PLAU, CSF3, ADORA3, PLCG1, PTPRC, MALT1, VTN, SRC, PTAFR, DGKZ, CTRB1, DHDDS, STAM2, PTGER1, PLG, THY1, TTF2, CCL13, CELA2A, IL10, PLAT, SLC2A4, RAF1, SLC25A16…	-1.05766	0.0253798	260
T3	bladder contraction	Excretory system	50	36	PDE4A, CALCA, IL1B, KNG1, TACR1, HTR1A, ADRB3, HTR2A, PRKG1, POMC, DDR1, TACR2, ADCYAP1, EDN1, CRH, PTGS1, OPRK1, BDNF-AS, PNOC, EDNRB, TRPV4, PTGS2, OXT, PENK, TRPV1, TNF, AGXT, GRIK3, MAPK1, TAC1, GNAI3, CHRM2, ROCK1, KCNN3, MAPK1, TAGLN	-1.06523	0.0255188	261
T3	phagocyte activity	Immune system	206	125	SSTR1, MAPK8, F8, GZMA, TNFRSF14, PBX1, MBL2, TNFSF11, INHBA, MRC1, Lyz1, TLR9, TLR2, NTS, FN1, OXR1, Olfr48, IL1B, FGF13, C5, ITGB3, NTF3, ABCA7, IFNAR1, CSF3, PLCG1, CD5L, SRC, PTAFR, CLU, CD40LG, PLG, LRRC17, TTF2, CELA2A, IL10, POMC, EGF, STAB2, HPR, ABCB6, C1QA, ADCYAP1, CRH, MYBBP1A, ABCA1, CYBB, EPX, SLC4A1, BDNF-AS, EZR, HBP1, CCR7, MYLK, TLR3, SLC11A1, CHST12, THBD, CALR, SOS1, PDYN, SPI…	-1.00916	0.0255787	262
T3	extracellular transport	Transport	8	8	IL1B, ALOX5, MT1B, ABCC5, TWSG1, SCUBE2, IGF2R, NR2E1	1.54074	0.0257041	263
T3	glycogenesis	Carbohydrate metabolism	46	32	PPP1R3C, HCRT, GYS2, PPP1R3G, FOXO1, IGF2, PCK2, CHERP, CPEB1, EGF, HIF1A, PFKFB2, EDN1, PRKCZ, EPX, SOS1, SOS1, PPARA, PGM2, GYS1, ADRB2, MAP4K2, GSK3B, PRKCD, SIRT1, CDK5, IGF1, GNAI2, INSR, EPM2A, IGFBP1, AKT1	1.08452	0.0263281	264
T3	hemagglutination	Circulatory system	42	18	MBL2, FN1, A4GALT, FETUB, IL12B, CTRB1, TTF2, LGALS1, ADAMTSL1, SOS1, LGALS9, SGPP1, EGFL7, LGALS2, RHBG, CACNA1A, SFTPA2, ST3GAL3	-1.24396	0.0264077	265
T3	fibroblast function	Cell Community	49	27	LTA, IGF2, FGF13, KNG1, IFNAR1, CD40LG, FAM110A, ADCY6, TTF2, TGM2, MC1R, EGF, PRKCE, CD40, TRPC6, AGTR1, PIGF, VCAN, TNF, AGXT, MMP9, ACVR1, PKD1, VEGFA, MAPK14, CTGF, PPARG	1.06508	0.0269219	266
T3	glycoprotein secretion	Other	13	11	SSTR1, CPAMD8, LMAN2L, IL1B, EDN1, HRH2, SOS1, HNMT, TNF, TAC1, RIPK2	1.44145	0.0269371	267
T3	kidney retention	Excretory system	10	7	PBX1, FBP2, PTHLH, IFNAR1, ACE, AGXT, RIPK2	1.70226	0.0269869	268
T3	nerve regeneration	Nervous system	198	160	MAPK8, ASCL1, FGF1, MC4R, TXLNB, GALR2, PRG2, GRIN2A, NTS, CPAMD8, FN1, NR4A2, CALCA, IGF2, IL1B, FGF13, BCL2, NTF3, CSF3, S100B, PDLIM1, NGFR, CDKN1A, SRC, GATA3, CD40LG, MATN2, TTF2, PRPH2, CALB2, AKR1B10, PLAT, POMC, IL17RD, BMP2, PIK3R1, NANOS1, EGF, FASLG, ROBO2, DPYSL2, CALD1, RET, LGALS1, ATP1B2, NINJ1, GALR1, TICAM1, NTRK1, B3GAT1, ADCYAP1, AGTR2, IGF1R, SHH, ACE, COL18A1, GIPC1, GFRA1, P…	1.04282	0.0271801	269
T3	response to bacteria	Immune system	18	10	MBL2, CPA6, Lyz1, TLR9, IL1B, NOD1, TNF, WNT11, NOD2, MAPK14	1.23186	0.0276411	270
T3	intestine function	Digestive system	46	31	PYY, SSTR1, SLC6A4, NMU, GRIN2A, CPAMD8, TACR3, ALOX5, FA2H, IL10, EGF, EDN2, EDN1, CRH, GRIA1, HBEGF, SOS1, KITLG, GRIA3, MOGAT3, TNF, XDH, MYO9B, GRIA4, IGF1, MYD88, RIPK2, CFTR, SLC6A13, PPA1, ABCC2	1.08165	0.0280088	271
T3	neuroblast proliferation	Nervous system	28	24	PBX1, DLX2, CPAMD8, FGF13, AURKA, NTF3, OTX1, HSPG2, ADCYAP1R1, EMX2, ADCYAP1, ASPM, ATF1, HBEGF, SOS1, THRA, EGFR, SMC1A, RB1, PAFAH1B1, OTX2, RHOA, ARTN, VPS72	-1.01665	0.0280668	272
T3	DNA strand elongation	Cell growth and death	10	10	POLG, SSBP1, MCM2, MCM2, CDT1, POLE, MCM4, MCM5, MCM3, MCM6	-1.62262	0.028321	273
T3	platelet adhesion	Circulatory system	140	102	SSTR1, MAPK8, F8, FPR1, FN1, ITGA5, PECAM1, ITGA6, ITGB3, COL2A1, FBLN1, HSPG2, VTN, CD40LG, PLG, GP1BA, TTF2, APOH, ACE2, PRKG1, CELA2A, ADAMTS13, PLAT, GP9, CYCS, GP2, NANOS1, SCUBE1, SEPP1, CD40, SERPINC1, C1QA, GP5, ACTN1, THBS1, EDN1, SVEP1, ITGA2, CYBB, EPX, ADAMTSL1, TBXA2R, F13A1, ITGB1, CNTN1, EFNB1, THBD, LRP8, TRPC6, PTGS2, Pde4dl1, SGPP1, VASP, SNCA, FERMT3, LCP2, AGTR1, ITGB2, P4HB, …	-1.09097	0.0290813	274
T3	thyroid hormone generation	Endocrine system	26	17	SSTR1, GNRH1, MCHR1, CPAMD8, CALCA, POMC, EGF, LRP2, SLC16A2, TRH, IYD, LEPROT, SIRT1, RAB5A, CACNA1A, RHOA, TSHR	1.20213	0.0294654	275
T3	platelet function	Circulatory system	198	158	SSTR1, SLC6A4, F8, CD151, IL4I1, CXCL12, FN1, GYS2, PECAM1, ADM, CALCA, IL1B, ITGB3, PTGER2, KNG1, BTK, TACR1, PLAU, IFNAR1, CSF3, MPL, NT5E, FAM110A, HSPB6, HTR2A, PLG, GP1BA, P2RX1, APOB, TTF2, APOH, PRKG1, CELA2A, FOXP3, IL10, PLAT, GP9, ESAM, PDE2A, NANOS1, LDLR, EGF, SEPP1, SERPINC1, C1QA, GP5, THBS2, WAS, ADCYAP1, ATP2B1, TUBB, THBS1, EDN1, SVEP1, GATA1, ACE, ABCA1, ITGA2, PTGER2, PTGS1, EP…	1.01301	0.0299141	276
T3	phosphate import	Other	68	48	CASR, G6PC, PTH1R, CPAMD8, SLC34A1, CALCA, IGF2, FGF13, PHEX, SLC37A4, PTHLH, IFNAR1, HTR1A, TTF2, BMP2, EGF, CTNS, PRKCE, KL, EDN1, STC2, P2RX7, SLC4A1, SLC9A3R1, PDZK1, ABCB4, ADA, EGFR, TNF, P2RY6, XPR1, SOD1, PRKCB, ACVR1, SLC15A4, STC1, PRKCA, ARG2, IGF1, IP6K2, GNAS, SLC20A1, MAPK14, MAPK1, PARP1, SLC20A2, PRKACA, IGFBP6	1.08302	0.0299632	277
T3	epithelial cell permeability	Other	89	69	CLDN3, PRKAA2, PBX1, PRG2, CPAMD8, CLDN1, PEMT, ADM, IL1B, EGR1, KNG1, PDE5A, NT5E, SRC, CELA2A, IL10, PLAT, CLDN7, HPR, TGM2, HIF1A, CLDN2, PASK, EPX, ATF1, CLDN5, HBP1, MYLK, SOS1, CXADR, TRPV4, PTGS2, ANGPT1, GNA13, SPI1, TFF3, PIGF, PCDHA4, CAV1, FLT1, ARHGEF2, EGFR, PDGFC, TNF, F11R, AQP1, IL2RA, MMP9, XDH, KDR, MAPK1, ACVR1, STAT6, MYO9B, F2R, PRKCA, TAC1, PKD1, VEGFA, CAT, OCLN, NOD2, CFTR…	1.13902	0.0303704	278
T3	locomotion	Other	591	457	CARTPT, PYY, PDE4A, SSTR1, SSTR1, SLC6A4, MAPK8, SH2D3C, LRRK2, CCL19, SMAD2, DDC, thd, USP8, DBX1, CCL20, FEV, GNRH1, FGF1, PBX1, HRH3, MC4R, NMU, GPR55, PRG2, CD200R1, EHMT2, TNFSF11, CXCL12, NPB, HCRT, STRN, AVPR1A, GNB5, PNP, CHRM5, GNPDA1, TNFRSF11B, Lyz1, FPR1, GUCY2D, PTH1R, NTS, NPVF, CPAMD8, DHX34, FN1, SLC22A3, TACR3, LTA, NR4A2, NPC1, HTR4, HABP2, TMUB1, CHRFAM7A, ADM, CALCA, IL1B, NTN…	-1.02056	0.0306968	279
T3	taste aversion	Other	71	52	CARTPT, PYY, SLC6A4, FGF1, HRH3, MC4R, DHX34, CALCA, IL1B, EGR1, IFNAR1, HTR1A, HTR2B, HTR2A, EIF4EBP2, POMC, CPEB1, DDR1, DRD3, SLC6A3, CRH, BDNF-AS, HBP1, PNOC, CREB1, MPV17, OXT, XPNPEP1, HTR1B, JUN, PCDHA4, MBD4, LEPROT, PPP1R9B, GRM5, TNF, AGXT, MAPK1, IAPP, TAC1, CAT, BACE1, GRIN2B, GRM7, RIPK2, INSR, CNOT2, LLGL1, MAPK1, ABL1, MAOA, DRD2	1.13902	0.0310351	280
T3	mesenteric circulation	Other	15	12	PDE4A, HRH3, ADM, EDN2, SEPP1, EDN1, HRH2, EDNRB, NPPC, AGXT, VEGFA, HSP90AA1	1.09472	0.0310499	281
T3	muscle function	Other	220	167	PYY, SSTR1, NTRK3, KCNQ5, TNNT1, TRPC4, NMU, PITX2, HCRT, NTS, NPVF, TNXB, CPAMD8, TACR3, FOXO1, CASQ1, CALCA, IL1B, FGF13, CAPN3, RPTOR, HDAC4, TNNT2, DNM2, KNG1, CACNA1S, KCNK5, PLAU, PTHLH, IFNAR1, HTR1A, CSF3, HTR2B, PDE5A, HSPG2, NGFR, HSPB6, HTR2A, ADRA1D, AKR1B10, POMC, KCNJ2, NANOS1, FHL1, CD4, ACTG1, MYBPC2, CALD1, CSRP3, CCKBR, ATP2A1, ABCB6, DTNA, TACR2, ADCYAP1, ROCK2, IGF1R, OPRD1, E…	1.04332	0.0311064	282
T3	bone marrow proliferation	Other	11	7	IL1B, ADORA3, IL10, EPX, CD44, SOS1, ACVR1	1.21554	0.0313331	283
T3	monocyte differentiation	Immune system	122	79	TNFSF11, INHBA, PTK2B, CPAMD8, FN1, CLEC4M, ADAM17, IL1B, EGR1, C5, BTK, PTPRC, NT5E, CDKN1A, SRC, TTF2, KLF2, IL10, CRABP2, RAF1, CPEB1, TGM2, CEBPB, CD4, HPR, CASP8, RARA, GATA1, CYBB, NEU3, IRF7, IL6ST, PAX5, CDKN1B, RXRA, SOS1, CTSS, ASIC1, PPARA, MATK, CREB1, SPI1, SGPP1, XPNPEP1, JUN, STAT3, CAV1, MAFB, GRAP2, ARF6, EGFL7, LGALS2, TNF, CSF1R, MMP9, RB1, PRKCD, MAPK1, ACVR1, STAT6, Gm12141, …	-1.10661	0.0315927	284
T3	gall bladder emptying	Excretory system	13	8	PYY, SSTR1, NTS, CALCA, TRH, CCKAR, UBD, RIPK2	1.78592	0.0316275	285
T3	uterine relaxation	Other	15	13	ADM, CALCA, PTHLH, ADRB3, OXTR, CRH, HRH2, MYLK, OXT, ADRB2, NR1I2, KCNJ1, KCNMA1	-1.20304	0.0321084	286
T3	granulosa cell differentiation	Immune system	52	41	GNRH1, INHBA, NR5A2, FGF10, FN1, PLCB3, ADM, IGF2, FGF13, SRC, AKR1B10, CYP19A1, AKR1B10, BMP2, WNT4, CEBPB, EGF, NTRK1, ESR2, ADCYAP1, STC2, AMH, CREB1, FGF17, EGFR, GDF9, NFIL3, MAPK1, ACVR1, FOXL2, STC1, CAMK4, IGF1, TP53, S1PR5, NR5A1, MTOR, MAPK1, IGFBP1, AKT1, GNAQ	1.0404	0.0322954	287
T3	B cell function	Immune system	137	91	SSTR1, PBX1, CD200R1, TNFSF11, PNP, TLR9, ENPEP, FOXO1, MAP3K7, PECAM1, PIK3AP1, IL1B, BCL2, BTK, VAV1, IFNAR1, CSF3, TNFSF13, PLCG1, PTPRC, IKZF2, IGF2BP2, CD40LG, BCL11A, IL10, POMC, NOTCH2, IL2RG, CD4, NFKB2, CD40, SERPINC1, POU2AF1, IRF4, PLCG2, TNFSF13B, ITGAL, SAMSN1, AHR, CD83, CELSR1, ZFAT, SOS1, CLSTN1, KLHL7, NFATC1, BLNK, SPI1, CXCR4, ADRB2, ITGB2, STAT3, FYN, XBP1, GRB2, ELF2, C2, BCL…	1.00138	0.0330149	288
T3	T-cell function	Immune system	432	276	CARTPT, PDE4A, MAPK8, PMEL, F8, TNFRSF14, NAB2, PBX1, CHUK, PRG2, MBL2, TNFSF11, CXCL12, HCRT, PTK2B, DLL4, EBI3, PNP, Lyz1, TLR2, CPAMD8, FN1, KCNK18, LAG3, NFATC2, FOXO1, PEMT, HSF1, OXR1, IL10RA, PECAM1, SOCS1, CALCA, LGALS8, IL1B, EGR1, ZAP70, C5, PDE3B, RNASEH2A, BTK, KCNK5, VAV1, STIM2, CSF3, TNFSF13, COL2A1, ITK, PLCG1, PTPRC, IKZF2, EGR2, NT5E, GATA3, DGKZ, CD40LG, TNFSF10, CRLF1, P2RX1, …	-1.01645	0.0331527	289
T3	ovarian follicle development	Other	111	81	SSTR1, NAT6, GNRH1, PBX1, INHBA, FN1, TACR3, ADM, IGF2, MECOM, FGF13, IGFBP3, PLAU, IFNAR1, PLG, GNRHR, OXTR, CYP19A1, AKR1B10, POMC, HPR, WNT4, EGF, CD4, ESR2, ADCYAP1, EDN1, CRH, SMAD3, EPX, AHR, BDNF-AS, KIT, SLURP1, SOS1, ACVR2B, CYP11A1, CCND2, AMH, F9, KITLG, CCNG1, OXT, PPARGC1B, NPPC, GREM2, LEPROT, EGFR, GDF9, TNF, NTRK2, XIAP, AGXT, FOXO3, BMPR2, MMP9, PTEN, KDR, TIMP2, ACVR1, FOXL2, ST…	1.13428	0.033292	290
T3	natural killer cell proliferation	Immune system	60	28	PBX1, ISG15, SLC35A1, IL1B, CD40LG, IL10, IL2RG, CD4, CD40, IDO1, PIBF1, HRH2, ADAMTSL1, SOS1, TNFRSF9, SEMA7A, KITLG, PIGF, FLII, HLA-E, TNF, PTPN22, IL2RA, VAV3, ACVR1, HSPA1B, IL21R, DPP4	1.24432	0.033363	291
T3	reproduction	Reproduction	338	230	CARTPT, PYY, SSTR1, RLN3, DDC, GNRH1, GNRH2, GPX4, PBX1, CRISP3, PTGR1, LHB, MC4R, NMU, ISG15, TNFSF11, HCRT, PNP, NR5A2, NTS, NPVF, CPAMD8, TACR3, FAR1, FOXO1, HSF1, Olfr48, SOCS1, ADM, ADAM10, CALCA, IGF2, IL1B, FGF13, EGR1, CAPN3, PTGER2, PLAU, IFNAR1, TP73, SRC, PTAFR, RLN1, CLU, PLG, GNRHR, AKR1B10, CYP19A1, LGALS12, POMC, LAPTM4A, HPR, PRSS23, SLC25A16, ADAM28, NPRL3, NANOS1, CEBPB, EGF, AA…	1.04266	0.03419	292
T3	megakaryocyte differentiation	Other	59	43	PBX1, CPAMD8, IGF2, MECOM, ITGB3, MPL, CDKN1A, GATA3, NFE2, MLLT3, GATA2, ZFPM1, THBS2, WAS, ADCYAP1, CCND1, GATA1, RGS18, GMNN, TAL1, KIT, NOTCH4, SOS1, CREB1, SPI1, GSK3B, FLII, ITGA2B, IRF2, MYB, CBFA2T3, RB1, PRKCD, MAPK1, BIRC5, NOTCH1, IGF1, P2RY12, RUNX1, MTOR, MAPK1, ZNF148, P2RY1	-1.17748	0.034193	293
T3	calcium ion homeostasis	Signaling molecules and interaction	1121	810	CARTPT, PYY, PDE4A, SSTR1, TLR5, MAPK8, CCL19, OMP, OXSR1, thd, KCNQ5, RAPGEF3, GPNMB, GNRH1, GNRH2, SMOC1, FGF1, COL10A1, NOX4, TRPC4, TPCN2, PBX1, CASR, HRC, HRH3, PTGFR, GPR55, PRG2, PRG2, TNFSF11, INHBA, CXCL12, GRIN2A, MMP13, MRC1, HCRT, PTK2B, NMUR1, GREM1, MCHR1, AVPR1A, ZP3, CHRM5, BGLAP, CABP2, KCNN4, TNFRSF11B, FPR1, ORAI2, GUCY2D, CD79A, TLR2, BSPRY, PTH1R, SLC24A2, NTS, NPVF, CPAMD8, …	1.00407	0.0344777	294
T3	parietal cell function	Other	16	12	SSTR1, NTS, CPAMD8, IL1B, FGF13, EGF, SHH, SLC4A2, TAC1, GNAS, HIP1R, RIPK2	2.23762	0.0345121	295
T3	B-cell homeostases	Immune system	59	37	TFF3, CXCL12, CXCR5, NFATC2, FOXO1, BCL2, VAV1, TNFSF13, CD40LG, RORC, AKR1B10, FASLG, CD40, PLCG2, TNFSF13B, S1PR3, CD83, CFLAR, CLSTN1, NFATC1, ARHGEF1, MEF2C, CASP3, CXCR4, PTPN6, BMF, PTEN, TRAF2, ACVR1, TP53, CD22, LYN, FASN, EREG, AMN, AKT1, GNAQ	1.01301	0.0346402	296
T3	menstrual cycle	Other	168	116	PYY, GNRH1, GNRH2, PBX1, LHB, INHBA, NR5A2, CLDN4, TGFB1I1, ADM, IGF2, IL1B, FGF13, BCL2, SLC18A2, PTGER2, IGFBP3, HTR1A, CSF3, PTAFR, CLU, CD40LG, WNT7A, WISP2, TTF2, OXTR, CYP19A1, AKR1B10, POMC, SLC25A16, BMP2, NANOS1, EGF, SLC6A5, PTGES, POSTN, IDO1, RARA, SOS1, ESR2, AGTR2, IGFBP4, THBS1, EDN1, CRH, NKX3-1, BRCA1, FKBP5, PTGS1, EPX, AHR, BDNF-AS, HBEGF, NOTCH4, EDNRB, SOS1, SOS1, ADA, PTGS2,…	1.0232	0.0348958	297
T3	endothelial cell response	Other	53	45	SSTR1, CXCL12, PTK2B, FN1, PECAM1, FGF13, BCL2, IFNAR1, CD40LG, TTF2, KLF2, IL10, AKR1B10, ANGPT2, CD40, NPRL3, ACE, EPX, ADAMTSL1, AHR, GPX1, SOS1, EPAS1, AGTR1, ITGB2, JAK2, FLNA, GDF2, TNF, CDC42, KRAS, NELL1, EIF4E, KDR, PROC, ACVR1, ARG2, NOTCH1, VEGFA, TIE1, FASN, ROCK1, MAPK14, MAPK1, RHOA	-1.03943	0.034945	298
T3	cross priming	Other	105	59	HRH3, SEC14L2, MRC1, IFNAR1, TLR9, TLR2, CLEC4M, IFI30, PEMT, OXR1, VAV1, MPL, CD40LG, TLR7, SEC22B, IL10, CD4, ANPEP, CD40, DGAT1, CHERP, SCARF2, ACE, CYBB, ERBB2, HAVCR2, HBP1, TLR3, CALR, MFGE8, CTSS, RELB, CXCR4, PFN1, C1D, RAC2, LNPEP, RAC1, KDR, RAB27A, ACVR1, SLC15A4, Gm12141, SYK, SCARB1, ERAP1, MYD88, UBD, RPL18, CD274, PSMB8, HYOU1, UNC93B1, HSP90B1, HSP90AA1, CTSD, HSPA1B, BGN, LY75	1.0821	0.0351658	299
T3	complement activation, classical pathway	Immune system	74	41	MBL2, PRG2, CLEC4M, Olfr48, C5, GAPDH, COL2A1, CLU, PLG, SERPING1, HPR, LDLR, C4B, C4B, COL17A1, CFP, ABCB6, ABCB6, C1QA, SLC4A1, CD44, CNTN1, CALR, SOS1, SAMM50, XPNPEP1, EGFL7, C2, ATP5G1, TNF, C1QBP, KDM1A, FMOD, MAPT, CFI, ITM2B, BGN, MASP1, TNFAIP6, ARFIP2, Hdac1l	-1.37377	0.0360677	300
T3	inner ear morphogenesis	Other	10	9	LITAF, LRIG3, GATA3, GATA2, PCDH8, WNT1, WNT3A, RAC1, PAX2	2.01472	0.0362112	301
T3	circadian rhythm	Other	189	129	CARTPT, PYY, SSTR1, RLN3, NTRK3, DDC, USP8, GNRH1, PBX1, NMU, CCRN4L, TCF7L2, HCRT, MCHR1, AVPR1A, PNP, OPN4, NTS, CPAMD8, DHX34, RNASEH2A, IFNAR1, HTR1A, RORC, PRKG1, IL10, POMC, DDR1, FASLG, TIMELESS, HIF1A, EZH1, ABCB6, ARNTL2, NTRK1, CREM, ADCYAP1, OPRD1, EDN1, CRH, MYBBP1A, NR1D1, PER2, AANAT, AHR, HTR7, PHLPP1, BDNF-AS, MIA3, TEF, ROR1, RXRA, PNOC, CLOCK, SIRT4, GJD2, SOS1, PPARA, SMS, MTNR…	1.01308	0.0362845	302
T3	memory	Other	891	647	CARTPT, PYY, PDE4A, SSTR1, TLR5, SLC6A4, RLN3, MAPK8, SH2D3C, CCL19, TANC1, thd, RAPGEF3, TRAF6, CCL20, TNFRSF14, GNRH1, FGF1, TNNT1, PBX1, HRH3, SDC3, PNPLA8, MC4R, NMU, FGF18, GALR2, SLC1A1, EHMT2, TCF7L2, TNFSF11, CXCL12, GRIN2A, NPB, HCRT, DLL4, AVPR1A, PNP, CHRM5, KCNN4, Lyz1, TLR9, TLR2, NTS, GRPR, CPAMD8, DHX34, ENPEP, ADNP, NFATC2, TACR3, FOXO1, NR4A2, PEMT, HTR4, SOCS1, LITAF, CHRFAM7A, …	-1.02056	0.0367322	303
T3	leukocyte recruitment	Immune system	231	135	PDE4A, CCL19, CCL20, CD151, ESM1, CXCL12, TLR2, DHX34, FN1, OXR1, PECAM1, ADAM10, ADAM17, IL1B, FGF13, C5, ALOX5, KNG1, TACR1, PLAU, PTPRC, PTAFR, CD40LG, LPAR1, TNFSF10, PLG, GP1BA, TTF2, CELA2A, IL10, ESAM, CD4, BDKRB2, LGALS1, MME, SEPP1, CD40, ABCB6, SERPINC1, FUT7, LTB4R, ITGA4, CRH, HRH2, EPX, P2RX7, ITGB1, CD44, LSP1, CNTN1, HBP1, FUT4, PNOC, FIGF, CXCR3, SOS1, CLSTN1, TNFRSF9, PPARA, GCNT…	1.05846	0.0367922	304
T3	kidney vascularization	Circulatory system	34	26	PDE4A, CXCL12, AVPR1A, ARAP1, ADM, CALCA, PTHLH, IFNAR1, AKR1B10, KCNQ4, THBS1, EDN1, ANGPT1, CXCR4, AGTR1, NPPC, EGFR, TRPV1, AGXT, MMP9, ACVR1, MMP2, VEGFA, LAMA4, DPP4, SERPINF1	1.24167	0.0369529	305
T3	gap junction assembly	Cell Community	47	35	MAPK8, RAPGEF3, PBX1, TLR2, GJA10, IL1B, FGF13, DNM2, CDH4, P2RX1, APOB, CDH2, RAF1, DCTN1, CRH, DBN1, EFNB1, OXT, XPNPEP1, AGRN, RAC1, CTNNB1, PRKCD, WNT11, MAPK1, ACVR1, PRKCA, IGF1, GJA3, TJP1, CTNNA1, GJA3, GJA5, GJB1, MAPK1	1.13428	0.0373491	306
T3	gall bladder relaxation	Excretory system	8	7	SSTR1, PNP, CPAMD8, CALCA, TRH, RIPK2, NPRL2	-1.07757	0.0374789	307
T3	neuron differentiation	Nervous system	148	117	PYY, NKX6-1, DDC, thd, ASCL1, FEV, PAX3, PPAP2B, PBX1, PRG2, ISL1, DLX2, CXCL12, LRP4, CYP26A1, PHOX2B, NKX2-2, FN1, NR4A2, FGF13, ST14, NTF3, FOXA2, VTN, GLI3, POMC, SOX1, BMP2, CPEB1, EGF, DDR1, ROBO2, CSRP3, CD40, GDPD5, NTRK1, SLC6A3, ADCYAP1, PITX3, NPRL3, SHH, SLC8A3, PRKCZ, EPX, ATF1, BMP7, PCDHB16, IFT88, MYCN, BDNF-AS, RUNX3, QSOX1, CNTF, PTF1A, SIX1, ISL2, FIGF, ZMYND11, MEF2C, CREB1, H…	1.07105	0.0376177	308
T3	osteocyte function	Other	170	129	SLC6A4, CASR, SFRP2, FGF18, SEMA3B, TNFSF11, DLX2, MMP13, PTK2B, GREM1, WISP1, BGLAP, PTH1R, FN1, FHL2, IGFBP5, OSR2, NFATC2, FOXO1, NR4A2, ADM, CALCA, IGF2, IL1B, FGF13, PHEX, IGFBP3, TXLNG, PTHLH, CSF3, DDIT3, SP7, COL1A1, TTF2, EBF2, CYP19A1, POMC, CDH2, BMP2, CPEB1, MC1R, LRP5, RUNX2, ESR2, ADCYAP1, ATP2B1, IGFBP4, EDN1, SMAD3, SHH, BMP7, AXIN1, P2RX7, TWSG1, QSOX1, CALR, SOST, SOS1, NFATC1, …	-1.00454	0.0377956	309
T3	bone remodeling	Other	316	220	CARTPT, PYY, PDE4A, SLC6A4, TFF3, TRAF6, TNFRSF14, GNRH1, PBX1, CASR, NMU, TDO2, FGF18, TNFSF11, INHBA, DLX2, CXCL12, MMP13, GREM1, ATP6V0D2, WISP1, PNP, BGLAP, TNFRSF11B, TLR2, KLF10, PTH1R, FN1, IGFBP5, NFATC2, CALCA, IGF2, ADAM17, IL1B, FGFBP1, FGF13, SQSTM1, SYT7, ALOX5, ITGB3, RNASEH2A, PTGER2, IGFBP3, KNG1, FETUB, PLAU, PTHLH, CSF3, COL2A1, DDIT3, SP7, SRC, TNFSF10, PTGER1, WISP2, BBS9, CHE…	1.07694	0.0379011	310
T3	scotopic adaptation	Other	22	17	RDH5, S100B, PRPH2, POMC, USH1A, RLBP1, ABCA4, AANAT, GRK1, Ea2, S100A13, RPE65, GJD2, EIF2AK3, OTX2, PLIN2, GNAQ	1.45902	0.0381798	311
T3	diestrus	Other	40	27	GNRH1, PBX1, TNFSF11, TLR2, NTS, PEMT, BARD1, KNG1, NTSR1, GNRHR, PSMA4, PTGES, FZD10, EPX, PTGS2, OXT, NPPC, TNF, AGXT, CTSL2, TIMP2, RIPK2, EREG, CASP9, NCOA1, NCOR2, PPARG	1.07694	0.0385634	312
T3	intestinal absorption	Digestive system	135	87	PYY, SSTR1, SLC5A8, SLC2A2, PBX1, MTX1, NR5A2, ABCG5, SLC28A2, NTS, CPAMD8, LRAT, NPC1, CALCA, FBP2, IL1B, BANF1, SLC51A, SLC5A6, SLC11A2, APOB, NPC1L1, SLC15A1, MT1B, ENTPD2, HPR, EGF, PDIA6, ABCB11, CEL, SP8, SLC22A5, SLC29A1, TRH, SLC16A1, ABCA1, EPX, ABCC5, FABP2, LCAT, SLC29A4, ABCB4, PPARA, PDYN, TFRC, LDLR, SLCO2B1, CES2, SLC7A7, ABCC4, TNF, ATP7A, AGXT, SLC46A1, SLC36A1, APOE, ACAT1, SLC2…	1.09432	0.0390237	313
T3	phosphorus metabolism	Other	8	5	CASR, CALCA, CTDSPL, KL, VDR	-1.85745	0.0391926	314
T3	myoblast differentiation	Other	250	178	RB1CC1, IFRD1, MAPK8, SMAD2, TRAF6, FGF1, PAX3, CHUK, SFRP2, PITX2, EPC1, TCF21, FN1, IGFBP5, NFATC2, FOXO1, ZBTB7A, IGF2, IL1B, FGF13, CAPN3, ACVR1B, MEGF10, ITGA6, HDAC4, HDAC4, IGFBP3, RNF111, IFNAR1, S100B, DDIT3, SMYD1, PAX7, OSBPL2, SRC, MKL2, STK4, ASB15, TTF2, AKR1B10, CENPF, ZFP36, MYO1B, KCNJ2, RAF1, BMP2, WNT4, HIF1A, LGALS1, EZH1, EZH1, TIRAP, RUNX2, CELF1, IRF4, JDP2, PITX3, NEO1, MB…	1.01301	0.0394279	315
T3	osteoclast adhesion	Other	20	17	PTK2B, TNFRSF11B, CALCA, ITGB3, VTN, SRC, PLAT, RHOU, LCP1, SGPP1, ITPR1, ESRRA, S1PR2, DNM1, CBL, PTK2, MYO10	-1.34728	0.039546	316
T3	floor plate development	Other	9	7	NKX2-2, NKX2-8, FOXA2, SHH, ADAMTSL1, GLI1, NOTCH1	1.23111	0.0395817	317
T3	luteal maintenance	Other	8	6	PBX1, IL1B, PLAU, PLAT, PTEN, VEGFA	1.23068	0.0397636	318
T3	sperm motility	Other	186	107	PDE4A, SH2D3C, ACSS2, GNRH1, GPX4, PBX1, CPA6, AQP7, TNFSF11, FPR1, FN1, HABP2, ADM, CALCA, IGF2, NTN1, GAPDH, KNG1, PLAU, PDE5A, SRC, CELA2A, CYP19A1, AKR1B1, CHDH, CRAT, POMC, HPR, SPNS1, NANOS1, ATP1A4, EGF, SLC9A3R2, ARHGAP6, MME, ANPEP, PAQR7, ADCYAP1, IGF1R, ACE, PRKCZ, MYLK, CFLAR, LRP8, CALR, SOS1, SOS1, PTGS2, AMH, GNA13, ARHGDIA, SPI1, OXT, AGTR1, ODF1, ODF1, OPRM1, PCDHA4, PENK, ATP2B2…	1.00213	0.0399881	319
T3	sex maturation	Reproduction	75	51	SSTR1, GNRH1, GNRH2, GPX4, PBX1, LHB, NMU, NUPR1, NR0B2, NTS, NPVF, TPH1, IGFBP3, GNRHR, OXTR, CYP19A1, AKR1B10, POMC, EGF, CD4, ESR2, ADCYAP1, NKX3-1, DHRS9, HEXA, CYP17A1, ERBB4, PLA2G4A, OXT, KISS1R, SRD5A1, EGFR, GRIN2C, IGF1, PRLR, CAT, HSPA8, HSD17B1, S1PR5, CFTR, NRIP1, HSP90AA1, P2RX2, HSPA1B, NCOA3, GUSB, SHBG, TRIM37, PRKACA, IGFBP1, STAT5B	1.10922	0.0404455	320
T3	placenta vascularization	Other	48	38	PBX1, ADM2, ADM, IGF2, FGF13, C5, RNASEH2A, ANGPT2, EGF, HIF1A, ABCB6, FLT4, CRH, CCND1, ACE, EPX, WNT2, FIGF, ANGPTL2, SOS1, ANGPT1, MPV17, PIGF, CAV1, FLT1, CYR61, DLX3, AGXT, KDR, HMOX1, PDGFB, IGF1, VEGFA, TGIF1, MAPK14, MAPK7, CDK4, PPARG	1.07655	0.0409311	321
T3	turning behavior	Other	36	29	SSTR1, HRC, NTS, DHX34, TACR3, NTN1, EGR1, NTSR1, HTR2B, DDR1, SLC6A3, EDN1, HRH2, ATF1, BDNF-AS, PDYN, TNNC1, ADORA1, EN2, Mtag2, AGXT, PTN, TAC1, HOMER2, ADORA2A, RIPK2, NPR1, DRD2, COMT	1.03268	0.0414666	322
T3	monocyte activation	Immune system	111	58	PBX1, COL13A1, FPR1, NR0B2, TLR2, CPAMD8, FN1, S100B, CD5L, CD40LG, PLG, KLF2, IL10, IL2RG, TGM2, FASLG, CD4, HPR, SEPP1, CD40, C1QA, STAT4, ACTN1, FABP2, CD44, HBP1, SOS1, TNFRSF9, SEMA7A, PTGS2, SPI1, XPNPEP1, AGTR1, ITGB2, PIGF, EGFR, LGALS2, TNF, AGXT, IL2RA, APOE, ACVR1, RPL10, ARRB2, PRKCA, TAC1, VEGFA, MYD88, GNAS, MAP3K11, FASN, CSF1, HSP90AA1, ACVRL1, MAPK14, MAPK1, ANXA1, PPARG	1.15189	0.0418013	323
T3	neuron sensitivity	Nervous system	52	44	SSTR1, SLC6A4, NTRK3, TDO2, HCRT, CALCA, IL1B, BCL2, KNG1, NTF3, NANOS1, DDR1, NTRK1, SOS1, SNAP25, SLC6A3, ADCYAP1, ATF1, BDNF-AS, CNTF, SOS1, ASIC1, TRPV4, CREB1, SNCA, XPNPEP1, ATF3, SCG2, NCAM1, MBD5, TNF, SLC1A2, APOE, PTEN, SNCB, GRIN2C, GBA, RIPK2, DPP6, MMP16, TGFB2, GCM2, NCOR2, NF1	-1.06405	0.0427172	324
T3	apoptotic chromosome condensation	Cell growth and death	15	12	MAPK8, AIFM1, SRC, NANOS1, CEBPB, BDNF-AS, DFFB, CASP3, XPNPEP1, TNF, DNASE2, PARP1	1.05846	0.0430923	325
T3	cartilage differentiation	Other	48	40	PAX3, SDC3, TBX6, LITAF, IGFBP3, PTHLH, COL2A1, HSPG2, WNT7A, BMP5, CHERP, BMP2, HES5, RUNX2, SHH, ABCA1, TGFBR2, SOX5, BMP7, ITGB1, MED12, TWSG1, NELL1, SGPP1, IHH, HPSE, MMD, VCAN, CTSL2, ACVR1, TWIST1, FGF8, SOX6, RECK, TGFB3, WNT9A, MAPK1, WNT5A, P2RY1, TGFB2	1.08584	0.0433015	326
T3	mammary gland blood flow	Other	9	7	CPAMD8, DHX34, CALCA, PTHLH, OXT, IGF1, VEGFA	1.17693	0.0437409	327
T3	liver blood flow	Circulatory system	48	32	SSTR1, CPAMD8, CALCA, IFNAR1, SLC51A, PDE5A, PLAT, NANOS1, SERPINC1, SOS1, TRH, EDN1, CRH, ABCA1, HRH2, PTGS1, THBD, EDNRB, EDNRB, SOS1, PTGS2, TNF, AGXT, HMOX1, PROC, ABCC3, VEGFA, CD274, ROCK1, HSPA1B, PARP1, ABCC2	1.16788	0.0442732	328
T3	heart contraction	Other	242	188	PDE4A, SSTR1, MAPK8, RAPGEF3, PRKAA2, FGF1, CD151, MYLPF, HRH3, ADM2, CPAMD8, DHX34, HTR4, CASQ1, ADM, CALCA, IL1B, PDE3B, TNNT2, TNNT3, KNG1, CACNA1D, CACNA1S, IFNAR1, CSF3, S100B, PLCG1, PDE5A, TRHR, GJD3, ADCY6, ADRB3, HSPB6, ADRA1D, P2RX1, CALCRL, TTF2, DRD4, ACE2, ADRA1D, RBM24, CYCS, SERPING1, HPR, BMP2, PDE2A, NANOS1, ATP1A4, EGF, MYBPC2, PRKCE, SLC24A1, ATP2A1, PTGIS, TPM4, THBS4, ESR2, A…	1.00671	0.044427	329
T3	startle response	Other	67	51	CARTPT, SSTR1, SLC6A4, RAPGEF3, HRH3, NTS, DISC1, IL1B, ADRA2C, IFNAR1, HTR1A, HTR2A, PLG, FA2H, POMC, EGF, DDR1, CCKBR, DRD3, CRH, NUCB2, TENM1, GPRIN1, DVL1L1, MPV17, OXT, CASP3, GRM8, HTR1B, FES, CRHR2, CCKAR, MBD5, BCHE, SLC1A2, PTEN, GRIK3, CAMK4, TAC1, ABP1, ADORA2A, FRAXA, GRIN2B, RIPK2, CRHR1, EREG, VDR, MAPK1, MAOA, DRD2, COMT	1.08257	0.0447131	330
T3	striatal dopaminergic pathways	Nervous system	20	13	HCRT, NTS, HTR1A, HTR2A, DRD3, SLC6A3, ACE, ATF1, BDNF-AS, TNF, EFNA5, PDE10A, DRD2	1.27684	0.0447491	331
T3	Antibody-Dependent Enhancement	Immune system	12	5	IL10, CD4, C1QA, GP5, EGFL7	-1.85761	0.0448399	332
T3	saliva secretion	Other	49	30	SSTR1, CHRM5, Lyz1, NTS, CPAMD8, FN1, CALCA, TACR1, IFNAR1, SLC12A2, TRH, ACE, P2RX7, TLR3, DBI, PTGS2, ANO1, PCDHA4, TRPV1, AQP1, AGXT, PCDHA6, TAC1, VEGFA, CHRM2, ADRB1, RIPK2, CA2, SLC9A1, TRPV5	1.26943	0.0454251	333
T3	chemotaxis	Cell motility	853	603	PDE4A, SSTR1, TLR5, MAPK8, LRRK2, CCL19, FFAR2, SMAD2, RAPGEF3, CCL20, GPNMB, GNRH2, GNRH1, FGF1, NOX4, CD151, PBX1, CASR, GDE1, RGS14, HRH3, SDC3, CHUK, NMU, FGF18, PRG2, MBL2, AQP7, TNFSF11, CXCL12, G6PC, MMP13, MRC1, PTK2B, EFNA4, BGLAP, GNPDA1, CXCR5, FGF5, GNB3, TNFRSF11B, Lyz1, ABCC1, FPR1, TLR9, NR0B2, RADIL, TLR2, NTS, FGF10, GRPR, CPAMD8, DHX34, ENPEP, FN1, IGFBP5, LPAR5, LTA, ITGA5, PEM…	-1.03018	0.0454568	334
T3	epithelial cell recycling	Other	50	32	FGF1, CXCL12, FPR1, FGF10, ADM, CALCA, IL1B, FGF13, STIM2, PLCG1, IL10, AKR1B10, EGF, HBEGF, SOS1, PTGS2, TFF3, STIM1, CXCR4, STAT3, EGFR, TNF, RAC1, ACVR1, TIFA, IGF1, TRPC1, MAPK14, EREG, VDR, RHOA, SCRIB	1.21554	0.0476448	335
T3	response to stimulus	Other	11	8	SSTR1, GRIN2A, RAF1, EDN1, SOS1, PPARA, TNF, GRIN2B	1.44343	0.0477676	336
T3	blood-aqueous barrier	Circulatory system	15	12	CXCL12, CPAMD8, CALCA, PTGER2, PTGER1, POMC, PTGER2, TNF, ACVR1, TAC1, VEGFA, OCLN	1.15189	0.0478002	337
T3	cellular alkalinization	Other	35	25	PBX1, FPR1, NTS, FN1, KNG1, IFNAR1, TTF2, HPR, EGF, AGTR2, EDN1, RPS6KA5, SLC4A4, ABCB4, KCNJ10, ADRB2, TNF, AGXT, MAPK1, TAC1, RPS6KA4, RIPK2, CSF1, SLC9A1, MAPK1	1.25487	0.0479699	338
T3	neutrophil degranulation	Immune system	52	32	MAPK8, GPR55, PRG2, PTK2B, FPR1, FN1, C5, CSF3, SRC, PRKG1, PLAT, PLCG2, LTB4R, ACE, AHR, SOS1, SOS1, SPI1, ITGB2, SPHK1, LGALS2, TNF, RAC2, ACVR1, SYK, ADORA2A, VEGFA, MAPK14, PLAA, MAPK11, ANXA1, ARRB1	-1.07172	0.0479789	339
T3	platelet interaction	Circulatory system	28	14	FN1, CD40LG, GP1BA, SEPP1, SERPINC1, C1QA, THBS1, ADAMTSL1, ITGB2, F2RL3, ITGA2B, JAM3, VWF, ROCK1	-1.27144	0.047987	340
T3	anagen	Other	142	107	GNRH1, FGF1, PBX1, FGF18, PITX2, FGF5, PTH1R, FGF10, IGFBP5, MAP3K7, CALCA, IL1B, FGF13, FGF13, BCL2, IGFBP3, TACR1, PTHLH, NGFR, KRT17, MST1, PTCH2, TTF2, AKR1B10, POMC, DCLRE1C, MC1R, EGF, FOXN1, CD4, CASP2, NTRK1, ESR2, TRH, STX1B, CRH, SHH, THOC5, PTGER2, EPX, ATF1, ITGB1, HSPB2, TSKU, QSOX1, KIT, SH3D19, RXRA, SOS1, SOS1, NFATC1, PTGS2, LGR5, SGPP1, FDX1, PTGDR2, HPSE, STAT3, PCDHA4, SRD5A1,…	1.07694	0.0483491	341
T3	liver uptake	Other	86	57	SSTR1, PBX1, MBL2, AQP7, MRC1, FN1, IL10RA, Olfr48, IL1B, FETUB, SLC11A2, APOB, AHRR, HPR, HPR, ABCB11, CEL, VLDLR, LRP5, LRP2, CETP, SLC22A5, FABP12, FABP1, LCAT, SLC22A7, SOS1, PPARA, SLC7A3, XPNPEP1, LDLR, SLC10A1, SLCO2B1, SLC22A2, P4HB, LEPROT, EGFR, C1D, PLTP, APOE, XDH, LRPAP1, HMGCR, SCARB1, PCSK9, CAT, FASN, LIPI, DCN, POU2F1, HNF1A, SLC16A7, ABCB4, SHBG, LCP1, ABCC2, PPARG	1.06889	0.0486223	342
T3	immune cell chemotaxis	Immune system	89	51	PDE4A, CXCL12, FPR1, CPAMD8, OXR1, IL1B, C5, KNG1, PLAU, AIMP1, RGMA, PSTPIP1, TTF2, CELA2A, POMC, C4B, ROBO2, LGALS1, LTB4R, CRH, ROBO1, CD44, LSP1, PNOC, SOS1, CLSTN1, CYSLTR1, SLIT3, CXCR4, ITGB2, FLT1, RPL35A, TNF, PIK3CG, AGXT, PROC, ACVR1, CCL3, TAC1, PRKCSH, RAB11FIP2, NID1, P2RY11, ROBO3, CLCN3, CSF1, ROCK1, PLD2, MYO5B, VPS72, GNAQ	-1.1092	0.0486844	343
T3	hippocampus excitation	Nervous system	11	7	SSTR1, HCRT, HTR2A, BDNF-AS, PDYN, PCDHA4, Dmd	1.4277	0.0492784	344
T3	monocyte recruitment	Immune system	139	84	MAPK8, TRAF6, CCL20, FGF1, SEMA3B, CXCL12, TNFAIP3, FN1, UCP2, OXR1, ADAM10, IL1B, FGF13, C5, ALOX5, KNG1, PLAU, CD40LG, LPAR1, IL10, AKR1B10, ESAM, CD4, SEPP1, CD40, AGTR2, LTB4R, ITGA4, S1PR3, ACE, ABCA1, PANX1, ADAMTSL1, IL6ST, CD44, SOS1, SOS1, TNFRSF9, PPARA, GCNT1, PTGS2, RTN3, YBX1, SGPP1, PDGFRB, AGTR1, ITGB2, NR4A3, PIGF, FLT1, LIPG, VCAN, TNF, F11R, AGXT, PCDHA6, JAG2, ENO1, APOE, HMOX1…	-1.10721	0.0493632	345
T3	renin-angiotensin system	Circulatory system	123	93	SSTR1, MAPK8, DDC, ESRRG, ADM2, CYP21A2, AVPR1A, CPAMD8, TMEM27, ENPEP, A4GALT, OXR1, SOCS1, ADM, CALCA, ADAM17, IL1B, KNG1, IFNAR1, PTGER1, APOB, ACE2, AKR1B10, POMC, NANOS1, USF2, BDKRB2, MME, ANPEP, PRCP, CTXN1, KL, AGTR2, EDN1, NKX3-1, AGTRAP, ACE, PTGER2, EPX, TBXA2R, SUCNR1, EDNRB, SOS1, PPARA, DBI, PTGS2, OXT, ADRB2, AGTR1, NPPC, JAK2, GFAP, UCP1, TNF, DNPEP, LNPEP, AGXT, APOE, NR3C2, PTN,…	1.01761	0.0498015	346
T3	lactotrope development	Other	8	5	GNRH1, PBX1, EGF, SLC6A3, TSC22D3	2.23762	0.0498196	347
T3	pineal gland function	Endocrine system	18	16	GNRH2, CPAMD8, BANF1, TPH1, HTR2B, POMC, TRH, AANAT, OXT, NR1D2, NPPC, TRPV1, IGF1, TAC1, SLC17A7, MAPK14	1.17693	0.0498288	348

## Sheet: Thalamus T2
Differential transcriptome regulation by 3,5-T2 and 3’,3,5-T3 in brain and liver uncovers novel roles for thyroid hormones in tilapia
Olvera A., Martyniuk C. J. , Buisine N. , Jiménez-Jacinto V. , Sanchez-Flores A. , Sachs L.M. , Orozco A.
Supplemental Data S7. Sub-network Enrichment Analysis (GSEA) full lists.	Gene Set Seed	Main Themes	Total # of Neighbors	# of Measured Neighbors	Measured Neighbors	Median change	p-value	#
T2	cellular immune response	Immune system	433	244	TNFAIP3, EBF1, CCL19, TNFSF10, TMC6, GNRH1, TNFRSF14, CCL3, F2RL1, CLEC4M, TDO2, MAPK14, NKX3-1, APOH, LTA, C4B, C4B, PMEL, NGF, VTCN1, FOXP3, TLR9, SLC25A16, CXCL12, SGPP1, ANK2, MBL2, PRG2, HPSE, XCR1, MST1, CSF3, RFTN1, EIF2AK2, TYR, PCK2, IFNAR1, CYP19A1, AKR1B10, INHBA, POMC, C5, WT1, PECAM1, GNB3, TIFA, CASP3, TNN, TGM2, Lyz1, TLR2, EOMES, VAV1, TPD52, AHR, CD99, CD4, PTGER2, TNF, SOCS1, OX…	-1.06007	5.03732e-07	1
T2	placenta function	Other	62	46	PIGF, GNRH1, MAPK14, ANXA5, GATA2, HTRA3, SGPP1, IGF2, IGF1R, GATA3, EGF, CASP3, SHBG, CD44, CTSL2, SLC6A4, TNF, PBX1, HMOX1, ANXA2, CLIC3, PTHLH, STAT3, HSD11B2, IL1B, CALCA, VEGFA, SLC6A5, IGF1, LEPROT, MPV17, IGF2R, PPARG, PAPPA, E2F4, PRDX3, CSF1, BCL2, PPARD, ABCA1, CPEB1, NR3C2, STOX1, MBD4, THBD, P2RY6	-1.29596	2.74249e-06	2
T2	adaptive immune response	Immune system	215	130	RNF7, PYCARD, CCL19, TNFSF10, CCL3, RAG2, CLEC4M, TNFSF11, LTA, CD200R1, TLR9, CXCL12, MAST2, PRDX6, MBL2, GATA3, IFNAR1, INHBA, POMC, C5, SERPINH1, LGALS2, PLG, Olfr48, CASP3, TGM2, Lyz1, TLR2, BCL10, TPD52, ATF6B, CHD2, NUP98, CD4, TNF, HLA-E, OXR1, PBX1, CXCR3, LTB4R, XPNPEP1, CRTAM, TNFRSF9, MPL, IDO1, STAT3, APOB, PEMT, CD83, F9, MYO9B, IL12B, STAT1, MYD88, CCNO, MRC1, HAVCR2, HPR, HSPA1B, R…	-1.03658	2.36521e-05	3
T2	Th1 immune response	Immune system	80	43	RBM33, ALOX5AP, ZBTB7A, APOH, LTA, TLR9, SGPP1, CTSL2, CD4, TNF, SOCS1, OXR1, PBX1, CXCR3, XPNPEP1, TNFRSF9, MPL, STAT4, STAT3, IL12B, STAT1, HAVCR2, CD9, HSPA1B, TLR3, LGALS9, APOE, CD40LG, MAP3K14, PPARA, EBI3, CD200, CD40, ACVR1, VDR, ERBB2, IL10, IL2RA, MORC2, SOS1, SOD1, IL12RB2, Gm12141	-1.05697	2.38797e-05	4
T2	T-cell function	Immune system	432	282	CTCF, PTPN22, CARTPT, HMGA1, CHUK, EGR2, TRPM4, STIM2, TNFSF10, TNFRSF14, TNFRSF21, MMAB, F2RL1, TNFSF11, PCDHA6, ST3GAL1, MAPK14, PMEL, NGF, GPR35, VTCN1, CRLF1, FOXP3, CXCL12, PRG2, MBL2, IGF1R, WAS, HPSE, F8, TSHR, MST1, CSF3, KAL1, GATA3, HRH2, KCNK5, POMC, C5, PTPRN, ITK, BTK, LGALS2, KLF2, IL2RG, PECAM1, SIGLEC1, ADARB1, TMEM132A, TGM2, Lyz1, TLR2, CD44, KLRG1, CLSTN1, VAV1, CTSL2, AHR, CD9…	-1.04013	2.72342e-05	5
T2	macrophage activation	Immune system	334	217	VTN, CHUK, TNFSF10, CCL3, F2RL1, MST1R, TNFSF11, MAPK14, LTA, CD200R1, MAP3K8, FLT1, C2orf40, ADORA3, TLR9, SLC25A16, ACYP2, SGPP1, NR1H3, PTAFR, ST14, HPSE, VCAN, MST1, PLA2G10, HSP90AA1, ABCC1, EIF2AK2, IFNAR1, CSK, POMC, C5, ATF3, LGALS2, GAS6, TGM2, Lyz1, TLR2, UCP2, VAV1, NR4A1, CD4, IL21R, PRKCZ, GPR84, TNF, SOCS1, OXR1, PBX1, HSPB2, CXCR3, HMOX1, XPNPEP1, ANXA2, TNFRSF9, CELA2A, ATF7IP, HP…	-1.02575	4.26388e-05	6
T2	humoral immune response	Immune system	336	206	ATP6AP1, VTN, PYCARD, CHUK, GRAP2, TNFSF10, GNRH1, TNFRSF14, CCL3, TNFRSF21, ZBTB7A, CLEC4M, TNFSF11, PCDHA6, SOS1, LTA, C4B, C4B, PMEL, NGF, VTCN1, LRP2, TLR9, PIK3AP1, GNRHR, SGPP1, PRDM1, MBL2, HSPA5, WAS, F8, ASNA1, HSP90AA1, IFNAR1, INHBA, HRH2, POMC, C5, TRAF3IP2, BTK, WT1, Olfr48, TGM2, Lyz1, TLR2, CD44, CLSTN1, CTSL2, AHR, AICDA, CD4, TNF, PBX1, PLAT, NQO1, XPNPEP1, AQP4, TNFRSF9, MPL, CT…	-1.01152	4.97152e-05	7
T2	opsinization	Other	63	37	VTN, APOH, LTA, C4B, C4B, SGPP1, MBL2, C5, LGALS2, PLG, Olfr48, FETUB, Lyz1, CHD2, CD4, XPNPEP1, CELA2A, APOB, PEMT, ABCB6, C1QA, APOE, ITGB2, ITGA5, FN1, SLC4A1, LDLR, CFP, C2, C2, EGFL7, MASP1, CALR, SSB, S1PR5, SFTPA2, LMLN	-1.23261	7.58838e-05	8
T2	thymocyte adhesion	Immune system	24	16	NGF, NID1, ITGA4, IGF1R, LGALS2, TNF, PBX1, THY1, ITGA6, TNFRSF9, FGF13, ITGB2, ITGB1, ITGA5, FN1, VCAM1	1.07374	0.000128634	9
T2	monocyte chemotaxis	Immune system	123	76	PIGF, TRPC6, CCL3, MAPK14, ANGPT2, C4B, FLT1, GREM1, CDCP1, SLC25A16, CXCL12, SGPP1, WAS, EGF, POMC, C5, LGALS2, PLG, PECAM1, CD4, TNF, CYSLTR1, HMOX1, XPNPEP1, MYLK, CELA2A, PRKCB, ABCB6, TTF2, EDN1, IL1B, CALCA, VEGFA, MYBBP1A, SCG2, ALPK1, HMGCR, ITGB1, PPARA, CCR8, RPS19, SSTR1, TNFRSF11B, FN1, PLAU, F2R, PROC, PNOC, TAC1, ACVR1, PIK3CG, PYY, CSF1, SEMA7A, PPIA, HCK, ALCAM, AGXT, SRC, MMP20, …	-1.18778	0.000139047	10
T2	neutrophil recruitment	Immune system	224	134	ADAM12, PYCARD, IL17C, SLC37A4, FFAR2, CCL3, F2RL1, MST1R, PCDHA6, MAPK14, ACE, LTA, KNG1, NGF, FPR1, TLR9, ITGA4, CXCL12, SGPP1, PTAFR, CSF3, IFNAR1, HRH2, POMC, C5, BTK, LGALS2, PLG, PECAM1, TIFA, TLR2, CD44, CLSTN1, NR6A1, AHR, CD4, SEPP1, SYK, TNF, OXR1, HSPB2, LTB4R, S100A10, IRF3, CTSS, PDE4D, STAT4, CELA2A, STAT3, NFATC3, EDN1, IL12B, FGF13, MYD88, SERPINE1, GRN, IL6ST, CSF3R, TLR3, IL1B, …	1.07374	0.000140101	11
T2	bone calcification	Other	87	72	COL10A1, MSX2, VTN, SLC34A1, GNRH1, FGF23, TNFSF11, MAPK14, SP7, COL1A1, SGPP1, IGF1R, IGFBP5, AKR1B10, CYP19A1, NPY2R, FETUB, TGM2, Lyz1, RUNX2, BGLAP, TNF, PBX1, ENPP1, CTSS, HPR, PTGER2, FGF13, STAT1, SERPINE1, PHEX, CALCA, VEGFA, ADAMTS5, BMP3, THBS1, CD40LG, BGN, IGF1, NFYB, DCN, BMP2, TNFRSF11B, FN1, CASR, LRP5, ACVR1, PHOSPHO1, VDR, THRA, ECM1, NELL1, SOST, ALPL, TGFB2, PRLR, SIRT1, MMP2, …	-1.20533	0.000155661	12
T2	leukocyte recruitment	Immune system	231	138	ESAM, CCL19, TNFSF10, CCL3, F2RL1, PCDHA6, MAPK14, KNG1, APOA4, ITGA4, CXCL12, SGPP1, PTAFR, CAPZB, CD151, HSP90AA1, HRH2, ESM1, C5, LGALS2, PLG, PECAM1, TIFA, BDKRB2, TLR2, CD44, CLSTN1, CD4, SEPP1, TNF, OXR1, LPAR3, CXCR3, LTB4R, HMOX1, TNFRSF9, CELA2A, LECT2, STAT3, F11R, IL16, ABCB6, TTF2, FGF13, IKBKB, ABP1, CD9, FUT7, IL1B, XDH, PTPRC, CD74, TACR1, VEGFA, CD40LG, ITGB2, GP1BA, ITGA2B, HMGCR…	-1.09304	0.00016052	13
T2	blood clotting	Circulatory system	569	417	RNF7, VTN, ESAM, THBS2, MMP14, PIGF, TRPC6, RAPGEF3, F2RL1, GZMA, EDN2, PARD3, TNFSF11, MAPK14, ACE, LPAR5, ANXA5, IL4I1, A4GALT, APOH, KNG1, ANGPT2, KLF10, CEL, FLT1, FPR1, EPHA4, NR1H4, EDN3, SLC25A16, IGFBP3, COL1A1, CXCL12, EDNRB, PTAFR, IGF2, CAPZB, HNF1A, MBL2, PRG2, IGF1R, EPHB4, HSPA5, ECEL1, HPSE, F8, TACR3, VCAN, CSF3, SNAP25, PLA2G10, HSP90AA1, ESRRG, IFNAR1, EGF, CYP19A1, HRH2, POMC, …	-1.05316	0.000168248	14
T2	T-cell recruitment	Immune system	93	41	CCL19, CCL3, FLT1, CCRL1, ITGA4, CXCL12, SGPP1, C5, TLR2, CD44, CLSTN1, CD99, ALOX15B, CD4, SEPP1, TNF, OXR1, CXCR3, LTB4R, PEMT, IL16, ABCB6, TTF2, MYD88, VEGFA, ITGB2, ITGB1, CD40, STAT5B, CXCR4, CCL20, JUN, CCR7, IL10, STAT5B, SOS1, MMP9, CCBP2, PRKCQ, KDR, VCAM1	-1.12234	0.000184769	15
T2	arachidonic acid metabolism	Lipid metabolism	87	53	ALOX5AP, TNFSF10, APOD, APOH, KNG1, NGF, PLA2G3, CYP4F3, CYP4F3, IFNAR1, EGF, C5, ALOX15B, TNF, PBX1, XPNPEP1, PTGES, ABCB6, TTF2, CYP4B1, EDN1, FGF13, AMBP, KITLG, HPR, CD9, HTR1A, IL1B, PTPRC, CYP2J2, ANXA1, PPARA, EPHX2, PTGS1, CASR, PPARG, F2R, NTS, TAC1, ACVR1, RASGRP4, AGXT, ACSL4, PLA2G4A, PIBF1, ARFIP2, Hcar2, ALOX5, CPAMD8, MAPK1, PLA2G6, PTGS2, PLAA	-1.25114	0.000185336	16
T2	T-cell response	Immune system	563	318	PTPN22, PYCARD, CCL19, TNFSF10, TNFRSF14, CCL3, GNA15, TNFRSF21, MMAB, NTRK3, CLEC4M, TNFSF11, MAPK14, APOH, PMEL, MAP3K8, CCRL1, VTCN1, FOXP3, TLR9, ITGA4, CXCL12, HNF1A, PRDM1, PRG2, PIK3C2A, WAS, F8, TSHR, XCR1, MST1, CSF3, KAL1, TYR, PCK2, IFNAR1, IFNAR1, AKR1B10, HRH2, POMC, C5, WT1, PECAM1, Olfr48, CRYAB, TIFA, TGM2, Lyz1, TLR2, CD44, CTSL2, PTPN2, EZH1, AHR, CD99, VIPR2, CD4, IL21R, SYK, T…	-1.09139	0.000220672	17
T2	hemostasis	Circulatory system	158	123	VTN, THBS2, TRPC6, F2RL1, ACE, ANXA5, A4GALT, APOH, KNG1, ANGPT2, NID1, CAPZB, CD151, MBL2, HPSE, F8, VCAN, IFNAR1, EGF, SERPINH1, PLG, KLF2, TBXA2R, PECAM1, GAS6, F13A1, TFPI, MFGE8, SEPP1, TNF, PLAT, F2RL3, ADM, XPNPEP1, ANXA2, MFAP2, CELA2A, PDIA3, ADAMTS13, HABP2, SERPIND1, F9, ITGB3, TTF2, EDN1, SERPINE1, OXT, KITLG, CPB1, HSPA1B, CALU, XDH, CALCA, CYP2J2, C1QA, VEGFA, THBS1, CD40LG, GP1BA, …	-1.1949	0.000242948	18
T2	neutrophil activation	Immune system	162	101	FFAR2, CCL3, F2RL1, CLEC4M, PCDHA6, MAPK14, A4GALT, MCL1, FPR1, ADORA3, TLR9, SGPP1, PTAFR, PRG2, CSF3, EGF, HRH2, C5, LGALS2, PLG, PECAM1, TLR2, VAV1, CD4, SEPP1, SYK, TNF, PLAT, ADM, HMOX1, XPNPEP1, CELA2A, STAT3, RAC2, PRKCB, TTF2, EDN1, AMBP, SERPINE1, GRN, CSF3R, SERPING1, IL1B, XDH, CALCA, CD40LG, ITGB2, IGF1, ANXA1, TUBGCP2, ANPEP, PLAU, HBP1, TLR5, MAPK1, ENTPD1, F2R, AKT1, PROC, HCRT, F7…	-1.1042	0.000267631	19
T2	immune system function	Immune system	440	302	VTN, MMP14, IL17C, RAMP3, TNFSF10, GNRH1, TNFRSF14, TNFRSF21, MMAB, UTS2D, TNFSF11, PCDHA6, ACE, LTA, KNG1, IFITM5, C4B, C4B, NGF, NR1H4, TLR9, ITGA4, IGFBP3, CXCL12, MSTN, SGPP1, NR1H3, PTAFR, IGF2, PRG2, PRG2, MBL2, IGF1R, HSPA5, WAS, F8, CSF3, GATA3, IFNAR1, IFNAR1, EGF, AKR1B10, PSMB9, POMC, C5, MC1R, GPBAR1, BTK, LGALS2, IL2RG, POU2AF1, PECAM1, Olfr48, Lyz1, CD44, CLSTN1, VAV1, PTPN2, MMD, C…	-1.05934	0.000292918	20
T2	trophoblast growth	Other	115	82	PIGF, GNRH1, FGF4, APOH, ANGPT2, MCL1, NID1, IGFBP3, SGPP1, IGF2, WNT7A, CSF3, EGF, INHBA, ACVR1C, WNT3A, CTSL2, SLC6A14, PHLDA2, IRF6, TNF, PBX1, ANXA2, PTHLH, GJA5, FGF10, STAT3, PEMT, TTF2, EDN1, FGF13, GRN, KITLG, IL1B, CALCA, KRT18, VEGFA, STX1B, IGF1, HIF1A, LIFR, CDK1, PCDHA4, IGFBP7, TERT, HTR2A, NOTCH1, ASCL2, PPARG, ANGPT1, IL1RAP, ASAH1, ACVR1, NCOA3, TP53, EGFR, PRIM2, CSF1, CRH, TGFB…	-1.20287	0.000368407	21
T2	liver uptake	Other	86	58	ABCC2, LIPI, APOA4, CEL, SLC10A1, ABCB11, LRP2, HNF1A, MBL2, Olfr48, SHBG, FETUB, SLC22A5, PBX1, FABP12, XPNPEP1, AQP7, HPR, APOB, POU2F1, SCARB1, MRC1, PCSK9, IL10RA, HPR, SLC22A2, VLDLR, IL1B, XDH, APOE, FABP1, SLC16A7, HMGCR, PPARA, LEPROT, DCN, SSTR1, FN1, PPARG, SLCO2B1, LRP5, CETP, SLC11A2, LDLR, EGFR, LCP1, LRPAP1, CAT, SLC7A3, SOS1, C1D, FASN, ABCB4, SLC22A7, PLTP, LCAT, P4HB, AHRR	-1.17184	0.000407824	22
T2	cytokine production	Signal Transduction	845	534	IRF8, FOXJ1, PYCARD, CHUK, TRPM4, PIGF, IL17C, ZCCHC11, SLC35A1, TNFSF10, AMPD1, GNRH1, S100B, TNFRSF14, CCL3, TNFRSF21, RAG2, MALT1, MMAB, F2RL1, GZMA, CLEC4M, TNFSF11, PCDHA6, MAPK14, NR0B2, NKX3-1, APOH, KNG1, CD200R1, BFSP1, NGF, GRK5, FLT1, IL17D, CCRL1, VTCN1, FOXP3, TLR9, ITGA4, SLC25A16, PIK3AP1, CXCL12, MSTN, SGPP1, PTAFR, PRDM1, GADD45G, MBL2, PRG2, PRG2, WAS, F8, TSHR, MST1, CSF3, KAL1…	-1.05424	0.000483367	23
T2	bone remodeling	Other	316	229	ZEB1, THBS2, CARTPT, MMP14, PIGF, TNFSF10, GNRH1, NOG, FGF23, TNFRSF14, CCL3, WISP2, TNFSF11, TDO2, PCDHA6, KNG1, NGF, KLF10, GREM1, SP7, FGF8, IGFBP3, CXCL12, SGPP1, BBS9, PTH1R, NR1H3, IGF2, EPHB4, VCAN, TSHR, SQSTM1, CSF3, IGFBP5, EGF, CYP19A1, AKR1B10, INHBA, POMC, LGALS2, TIFA, TMEM132A, SHBG, FETUB, TGM2, TLR2, ATF4, CTSL2, RARA, WISP1, AHR, RUNX2, BGLAP, SLC6A4, PTGER2, SEPP1, TNF, TFF3, P…	-1.06738	0.000558409	24
T2	monocyte recruitment	Immune system	139	84	TNFAIP3, ESAM, LIPI, PIGF, SEMA3B, CCL3, PCDHA6, ACE, KNG1, JAG2, FLT1, ITGA4, CXCL12, SGPP1, VCAN, AKR1B10, C5, CD44, UCP2, CD4, SEPP1, TNF, OXR1, LPAR3, LTB4R, HMOX1, TNFRSF9, ATF7IP, F11R, FGF13, MYD88, NR4A3, IL6ST, IL1B, LIPG, VEGFA, APOE, CD40LG, SCG2, MAPK8, ITGB2, HMGCR, ANXA1, GCNT1, PPARA, LPAR1, FN1, PLAU, PPARG, AGTR2, CD40, ACVR1, TRAF6, P2RY12, CSF1, RTN3, PPIA, ALCAM, PPARD, ABCA1,…	1.0275	0.000564686	25
T2	immunity	Immune system	1119	666	COL10A1, PIKFYVE, IRF8, TNFAIP3, PTPN22, RNF7, RNF7, CPAMD8, CARTPT, PYCARD, CHUK, CCL19, MFAP4, CD79A, PIGF, IL17C, TNFSF10, SERPINB1, GNRH1, TNFRSF14, CCL3, TNFRSF21, RAG2, MALT1, MMAB, F2RL1, GZMA, CDKN2C, CLEC4M, CLEC4M, NDRG1, TNFSF11, PCDHA6, MAPK14, ACE, NKX3-1, SOS1, LTA, KNG1, C4B, CD200R1, PMEL, NGF, NRTN, MAP3K8, FPR1, CCRL1, NR1H4, WFDC2, VTCN1, FOXP3, TLR9, ITGA4, SLC25A16, TRAFD1, C…	-1.02731	0.000574727	26
T2	engraftment	Other	257	159	VTN, MMP14, TNFSF10, RAPGEF3, RAG2, CXADR, PCDHA6, GATA2, NGF, SBDS, ITGA4, CXCL12, HPSE, CSF3, GATA3, EGF, C5, MECOM, PLG, IL2RG, PECAM1, Olfr48, TLR2, CD44, VAV1, CTSL2, CD4, PRKCZ, SEPP1, TNF, SOCS1, PBX1, PLAT, THY1, ITGA6, HMOX1, ANXA2, MPL, IDO1, PITX3, GFI1, RTKN2, HPR, RAC2, CD83, BRCA1, IL12B, FGF13, ADA, CD274, NGFR, OXT, LPXN, KITLG, IL6ST, IL1B, PTPRC, VEGFA, TNFSF13B, MAFG, CD40LG, B…	-1.17366	0.000607228	27
T2	trophoblast function	Other	23	15	PIGF, FLT1, SLC25A16, IGF2, MST1, EGF, CTSS, GRN, CALCA, VEGFA, HIF1A, PPARG, ACVR1, TP53, SUDS3	-1.33479	0.000607923	28
T2	kidney blood flow	Excretory system	111	90	F2RL1, EDN2, MAPK14, ACE, KNG1, ADM2, EDN3, EDNRB, PTAFR, HSP90AA1, IFNAR1, EGF, POMC, C5, PLG, TBXA2R, BDKRB2, CASP3, IMPG1, Lyz1, UCP2, SEPP1, ACE2, TNF, AVPR2, ADM, HMOX1, PTHLH, GJA5, PTGES, PRKCB, TTF2, EDN1, OXT, BACE2, IL1B, XDH, CALCA, VEGFA, IGF1, DRD3, ECE1, HMGCR, ADRB2, ANXA1, PPARA, EPHX2, SSTR1, NPPC, DDR1, PTGS1, HTR2A, MAOA, CDH5, F2R, AGTR2, PROC, ACVR1, EGFR, ENPP2, EPX, EDNRB, …	-1.16415	0.00066092	29
T2	artery blood flow	Circulatory system	86	66	GNRH1, EDN2, MAPK14, ACE, ANXA5, KNG1, EDN3, FGF8, IFNAR1, HRH2, POMC, TBXA2R, BDKRB2, TNF, PLAT, ADM, CALCB, SERPIND1, TTF2, EDN1, FGF13, SERPINE1, OXT, CALCA, TRPV4, VEGFA, ECE1, HMGCR, PPARA, PCDHA4, SSTR1, CRCP, TNFRSF11B, IGFBP7, FN1, NPPC, PLAU, PDE5A, MPV17, PPARG, NTS, PNOC, PPP1R9B, TAC1, PYY, ADCYAP1, NELL1, CRH, GUSB, EGFL7, SGCA, PRKCA, VIPR1, AGXT, NANOS1, ADAM17, MMP2, DHX34, NPY, P…	-1.2386	0.000742384	30
T2	estrus	Other	94	76	GALR1, GNRH1, ACE, SOS1, KNG1, FLT1, EDNRB, GNRHR, IGF1R, WNT7A, IGFBP5, IFNAR1, GNRH2, EGF, CYP19A1, POMC, LHCGR, BDKRB2, CTSL2, CCKAR, CFTR, TNF, PBX1, LPAR3, EPHX1, ADM, OXTR, PEMT, CASP2, BRCA1, EDN1, OXT, MIA3, CALCA, VEGFA, AMH, CRABP1, IGF1, ECE1, BARD1, CASP8, LEPROT, ABL1, MMAB, MAOA, GJA3, AKT1, ACVR1, SRD5A1, CRH, ENPP2, TIMP3, EPX, DRD2, P2RX7, PHB2, PRLR, AGXT, NANOS1, RIPK2, CYP1B1,…	-1.07921	0.00079128	31
T2	B-cell response	Immune system	179	97	RNF7, PYCARD, GNRH1, TNFRSF14, TNFRSF21, MMAB, TLR9, SLC25A16, CXCL12, SGPP1, PRG2, WAS, F8, TSHR, HSP90AA1, EGF, POMC, BTK, POU2AF1, Olfr48, CASP3, TGM2, Lyz1, TLR2, UCP2, CLSTN1, VAV1, CD4, IL21R, TNF, THY1, XPNPEP1, TNFRSF9, CELA2A, ABCB6, PTGER2, TWSG1, ITGB3, STAT1, ADA, MYD88, CD274, IL6ST, PNP, PTPRC, TNFSF13B, CD40LG, ITGB2, IGF1, TNFAIP8L2, CASP8, CASC5, SSTR1, INPP5D, TCIRG1, PPARG, CD4…	-1.06007	0.000791816	32
T2	luteolysis	Other	114	88	MMP14, PIGF, PTGFR, GNRH1, ACE, NKX3-1, ANXA5, ANGPT2, RGS2, IGFBP3, MMP19, EDNRB, GNRHR, ASNA1, GNRH2, EGF, AKR1B1, INHBA, POMC, LHCGR, LGALS2, CASP3, TNF, PBX1, PLAT, PSMA4, CRHBP, CYP11A1, ADM, MAPT, OXTR, PTGER2, EDN1, FGF13, GJB1, SERPINE1, OXT, HSPA1B, IL1B, VEGFA, IGF1, HIF1A, ANXA1, PTGS1, SLCO2A1, MPV17, PPARG, GJA3, LMNA, ANGPT1, FOXL2, LDLR, CD40, ACVR1, CYCS, TIE1, EGR1, CDH2, CRH, TI…	-1.10211	0.000832285	33
T2	complement activation	Immune system	174	94	PIKFYVE, RNF7, VTN, MMP14, CLEC4M, A4GALT, APOH, C4B, C4B, MBL2, CSF3, C5, PLG, Olfr48, Lyz1, TLR2, CD4, CFI, SEPP1, TNF, HLA-E, PLAT, ADM, HMOX1, XPNPEP1, ANXA2, AQP4, CELA2A, MAPT, HPR, ABCB6, ABCB6, TTF2, SERPINE1, FMOD, SERPING1, IL1B, C1QA, VEGFA, APOE, CD40LG, BCL2L1, COMP, BGN, ITGB2, ITGA2B, PSMA7, MCM5, CD93, DCN, FN1, HBP1, RAPSN, ITIH2, C1QB, KLHDC2, COL17A1, COL2A1, GAPDH, LDLR, CFP, …	-1.16029	0.000838078	34
T2	T lymphocyte proliferation	Immune system	615	393	RPLP2, PTPN22, FOXJ1, PYCARD, EGR2, CCL19, TNFSF10, GNRH1, TNFRSF14, CCL3, TNFRSF21, MALT1, MMAB, CDKN2C, CLEC4M, TNFSF11, TDO2, PCDHA6, MAPK14, NKX3-1, IL4I1, APOH, KNG1, NGF, FLT1, FPR1, RGS2, VTCN1, FOXP3, TLR9, ITGA4, SLC25A16, CXCL12, SGPP1, PTAFR, IGF2, HNF1A, PRDM1, PRG2, WAS, F8, MST1, CSF3, KAL1, HSP90AA1, TYR, AKR1B10, HRH2, AIM1, POMC, C5, CHRFAM7A, MC1R, MECOM, LGALS2, KLF2, IL2RG, WT…	-1.05218	0.000848883	35
T2	menstrual cycle	Other	168	117	GNRH1, WISP2, NKX3-1, SOS1, FLT1, SLC25A16, IGFBP3, EDNRB, SGPP1, PTAFR, IGF2, WNT7A, HPSE, CSF3, TGFB1I1, HSP90AA1, GNRH2, EGF, AKR1B10, CYP19A1, INHBA, POMC, LHCGR, LHB, LGALS2, CASP3, SHBG, RARA, AHR, TNF, PBX1, POSTN, ADM, HMOX1, IDO1, OXTR, PTGES, CD82, PTGER2, BRCA1, TTF2, EDN1, FGF13, ADA, OXT, HTR1A, HSPA1B, IL1B, IHH, STMN1, VEGFA, AMH, ADAMTS5, THBS1, CD40LG, FKBP5, SLC6A5, IGF1, BMP2, …	-1.12833	0.00085091	36
T2	luteinization	Other	177	133	MMP14, GALR1, PTGFR, PIGF, GNRH1, MAPK14, ACE, NKX3-1, ANGPT2, NGF, FLT1, HTRA3, SLC25A16, EDNRB, GNRHR, SGPP1, WNT10B, IGF2, IGF1R, ASNA1, IFNAR1, GNRH2, EGF, CYP19A1, INHBA, POMC, LHCGR, SHBG, CTSL2, NR4A1, SLIT1, MFGE8, TNF, PBX1, PLAT, ITGA6, CRHBP, CYP11A1, ADM, SLURP1, IDO1, OXTR, CASP2, STC2, TTF2, EDN1, SCARB1, SERPINE1, OXT, CCNA2, IL1B, IHH, VEGFA, OPRK1, IGF1, ECE1, ADRB2, MKI67, SMAD2…	-1.0893	0.00088085	37
T2	placenta blood flow	Other	47	39	PIGF, F2RL1, ANXA5, KNG1, FLT1, EDNRB, NOTCH2, IFNAR1, INHBA, POMC, PLG, CD4, ADM, HMOX1, PTHLH, EDN1, FGF13, SCARB1, OXT, CALCA, TACR1, VEGFA, IGF1, NPPC, MPV17, F2R, TAC1, CRH, EDNRB, NT5E, AGXT, CNTN1, HBEGF, MTHFR, SERPINC1, FAM110A, CPAMD8, THBD, PTGS2	-1.14905	0.000908337	38
T2	agglutination	Circulatory system	70	42	RNF7, MUC5AC, A4GALT, APOH, FPR1, PRG2, MBL2, HPSE, F8, BTK, PLG, FETUB, Lyz1, CD4, SEPP1, TNF, ADAMTS13, HPR, TTF2, SERPINE1, HPR, CACNA1A, C1QA, THBS1, GP1BA, ITGA2B, FN1, SCUBE1, CYCS, ACTN1, LDLR, EGFL7, CBL, KIT, FLOT2, LGALS1, HSPA8, SFTPA2, GAPDHS, ADAMTSL1, CP, VWF	-1.2597	0.000910869	39
T2	blood vessel permeability	Circulatory system	363	262	VTN, ESAM, MMP14, PIGF, TRPC6, PLA2G1B, GNRH1, RAPGEF3, PDGFC, CXADR, FGF4, F2RL1, EDN2, TNFSF11, MAPK14, ACE, A4GALT, KNG1, ANGPT2, C4B, C4B, NGF, OCLN, FLT1, FPR1, EDN3, ADORA3, IGFBP3, CXCL12, PTAFR, CD151, PRG2, EPHB4, HPSE, IFNAR1, EGF, CYP19A1, HRH2, POMC, C5, VASP, PLG, TBXA2R, PECAM1, Olfr48, CRYAB, BDKRB2, TGM2, TLR2, CD44, CLSTN1, NR4A1, MFGE8, CELA1, PRKCZ, ACE2, TNF, PBX1, BTC, PLAT, …	-1.10446	0.000971079	40
T2	leukocyte accumulation	Immune system	92	61	ESAM, PIGF, CCL3, LTA, ANGPT2, NGF, CXCL12, PTAFR, HSP90AA1, EGF, POMC, C5, PECAM1, BDKRB2, CD44, CD248, CD4, SEPP1, TNF, HSPB2, CXCR3, CTSS, CELA2A, F11R, IL16, EDN1, ADA, IL1B, TACR1, APOE, CD40LG, ITGB2, GP1BA, SSTR1, PLAU, PROC, TAC1, CD40, ACVR1, TP53, ADCYAP1, ADCYAP1R1, EDNRB, CXCR4, SLPI, AGXT, JAM2, MMP2, IL10, SPI1, NPY, SOS1, JAM3, MMP9, NTN1, VCAM1, THBD, AGTR1, PTGS2, ROCK1, ADORA2A	-1.0798	0.00123605	41
T2	cell pH reduction	Other	52	44	MAPK14, NKX3-1, MCL1, VDAC1, FPR1, IFNAR1, EGF, SLC1A1, SLC15A1, PLG, CD44, ATP2B1, CFTR, TNF, HSPB2, SLC4A2, ATF7IP, EDN1, SSTR3, PDGFA, HMGCR, CASP8, SLC1A6, SLC16A1, CA2, SSTR1, SLC4A7, SLC4A1, KCNJ1, KCNAB2, BCL2, ATP5E, SLC4A10, SIRT3, PTPN6, AGXT, SLC9A1, ATP6V1C1, SOS1, TRPV1, PARP1, FASN, SLC4A3, ROCK1	1.06537	0.00133888	42
T2	placenta vascularization	Other	48	39	PIGF, MAPK14, ACE, ANGPT2, FLT1, ADM2, IGF2, EGF, C5, DLX3, PBX1, ADM, HMOX1, ABCB6, FGF13, ANGPTL2, FLT4, VEGFA, IGF1, HIF1A, CYR61, TGIF1, RNASEH2A, NDP, MPV17, PPARG, ANGPT1, CCND1, PDGFB, CRH, EPX, AGXT, SOS1, FIGF, WNT2, KDR, CAV1, MAPK7, CDK4	-1.33479	0.00143646	43
T2	bone resorption	Development	444	325	ATP6AP1, THBS2, CARTPT, MMP14, SEMA3B, TNFSF10, CCL3, ACVR2A, ZBTB7A, MMAB, F2RL1, MGP, SNX10, TNFSF11, PCDHA6, MAPK14, ACE, LTA, KNG1, ADCY8, SLC1A3, NGF, EN1, GREM1, ADM2, FGF8, IGFBP3, COL1A1, NOTCH2, SGPP1, PTH1R, PTAFR, IGF2, PRDM1, EPHB4, WAS, HPSE, TSHR, SQSTM1, MST1, CSF3, IGFBP5, IFNAR1, EGF, CYP19A1, AKR1B10, CSK, INHBA, HRH2, POMC, ROR2, PLG, PECAM1, GAS6, TIFA, TMEM132A, BDKRB2, FETUB…	-1.03658	0.00165136	44
T2	degranulation	Immune system	401	250	PIKFYVE, VTN, TRPM4, GRAP2, TRPC6, GNRH1, TNFRSF14, CCL3, MALT1, MMAB, F2RL1, NDRG1, MAPK14, LTA, KNG1, GATA2, CD200R1, NGF, MAP3K8, FPR1, ADORA3, TLR9, ITGA4, SLC25A16, CXCL12, SGPP1, PTAFR, PRG2, PRG2, HPSE, CSF3, KAL1, EGF, CSK, SLC2A4, C5, BTK, LGALS2, PLG, PECAM1, Olfr48, TMEM132A, BDKRB2, Lyz1, TLR2, KLRG1, CLSTN1, VAV1, BCL10, STX3, RAB3D, CD4, INPPL1, PTGER2, SEPP1, CFTR, SYK, TNF, HLA-E,…	-1.11786	0.00178183	45
T2	T-helper lymphocyte response	Immune system	154	90	TNFRSF21, CLEC4M, TNFSF11, MAPK14, JAG2, EHMT2, FOXP3, TLR9, SGPP1, PRG2, TSHR, KAL1, GATA3, IFNAR1, INHBA, HRH2, POMC, TRAF3IP2, ITK, Lyz1, TLR2, MMD, AHR, CD4, TNF, OXR1, TNFRSF9, MPL, STAT4, IDO1, STAT3, IRF4, ABCB6, IL12B, MYD88, NFATC1, MRC1, HAVCR2, IL10RA, IL1B, LGALS9, TINAGL1, CD40LG, MAPK8, ADRB2, PPARA, CCR8, IL13RA2, NOTCH1, ACVR1B, PPARG, IL1RL1, STAT6, CD40, ACVR1, NOD1, NFATC2, CD2…	1.07566	0.00178245	46
T2	eosinophil accumulation	Immune system	128	67	ALOX5AP, CCL3, MAPK14, LTA, KNG1, ITGA4, CXCL12, PTAFR, PRG2, C5, LGALS2, TBXA2R, TIFA, CD44, CLSTN1, IL13RA1, CD4, SEPP1, TNF, OXR1, POSTN, F2RL3, CYSLTR1, LTB4R, SPON2, EDN1, KITLG, FUT7, IL1B, XDH, LGALS9, ITGB2, ANXA1, ITGB1, PTGDR2, CCR8, MAPK1, STAT6, TAC1, PIK3CG, PDE4A, STAT5B, CSF1, EPX, JAK3, EDNRB, CXCR4, AGXT, CCL20, IL4R, FUT4, TBX21, S1PR1, IL10, JAK2, CCL13, TYK2, STAT5B, SOS1, ERE…	1.07374	0.00196994	47
T2	limb morphogenesis	Development	24	16	FMN1, MSX2, CHUK, EN1, GREM1, FGF8, TP73, SDC3, WNT5A, MAPK8, RSPO2, TWIST1, EGFR, TBX2, HAND2, RAC1	1.35359	0.00201565	48
T2	natural killer cell proliferation	Immune system	60	26	PTPN22, PIGF, SLC35A1, HRH2, IL2RG, CD4, IL21R, TNF, HLA-E, PBX1, TNFRSF9, IDO1, KITLG, HSPA1B, IL1B, CD40LG, VAV3, CD40, ACVR1, SEMA7A, FLII, PIBF1, IL10, IL2RA, SOS1, ADAMTSL1	1.0275	0.00214724	49
T2	leukocyte migration	Immune system	400	268	ZEB1, RNF7, VTN, ESAM, MMP14, CCL19, PIGF, RAPGEF3, CCL3, F2RL1, NINJ1, SP8, CLEC4M, PCDHA6, LYVE1, KNG1, EFNA4, OCLN, FLT1, FPR1, CD300LG, ITGA4, SLC25A16, HDAC5, CXCL12, SGPP1, PTAFR, CD151, PRG2, ST14, WAS, HPSE, TACR3, CSF3, IFNAR1, EGF, ESM1, POMC, C5, LGALS2, PLG, PECAM1, BDKRB2, TGM2, TLR2, CD44, KLRG1, UCP2, CLSTN1, VAV1, SPARCL1, CD99, CD99, CELA1, STAB2, SEPP1, TNF, OXR1, HSPB2, ITGA6, …	-1.09304	0.00267526	50
T2	hindbrain development	Development	24	19	EGR2, PAX3, EN1, PAX2, FGF8, PAX7, MAFB, WNT3A, GPX4, PAX5, HNF1B, ERBB3, EGFL7, PKNOX1, THRA, WNT1, GRSF1, AHI1, SHH	1.09782	0.00277081	51
T2	natural killer cell differentiation	Immune system	38	22	TNFSF10, RAG2, MAPK14, LTA, JAG2, GATA3, WNT3A, EOMES, CLSTN1, TNF, KITLG, RAG1, DLL4, NOTCH1, DLK1, PIK3CG, ETS1, TBX21, RUNX3, DCLRE1C, CELSR1, IRF2	-1.01072	0.00280627	52
T2	calcium mobilization	Signaling molecules and interaction	630	440	PLCB1, MMP14, STIM2, CCL19, GALR1, CD79A, PTGFR, PIGF, GRAP2, SLC35A1, GNRH1, RAPGEF3, FFAR2, TNFRSF14, CCL3, GNA15, MMAB, F2RL1, EDN2, UTS2D, TNFSF11, PCDHA6, MAPK14, NKX3-1, LPAR5, KNG1, GATA2, C4B, SH3BP5, LMNB2, NGF, CEL, FPR1, SUCNR1, RGS2, EDN3, ADORA3, SLC25A16, CXCL12, EDNRB, GNRHR, PTAFR, IGF2, ANK2, PRG2, HSPA5, PIK3C2A, TACR3, VCAN, TSHR, XCR1, RFTN1, IFNAR1, GNRH2, EGF, HRH2, POMC, G6…	-1.05611	0.00294244	53
T2	adenophysis development	Development	13	9	FGF8, LHX3, PROP1, PITX1, POU1F1, PBX1, HES5, NKX2-1, QSOX1	-2.17229	0.00298905	54
T2	fibroblast function	Cell Community	49	30	PIGF, TRPC6, MAPK14, LTA, KNG1, NGF, NR1H4, IGF2, VCAN, IFNAR1, EGF, MC1R, TGM2, TNF, TTF2, FGF13, VEGFA, CD40LG, PPARG, CD40, ACVR1, AGXT, PTGIR, PRKCE, MMP9, FAM110A, PKD1, CTGF, AGTR1, ADCY6	-1.2828	0.00304089	55
T2	tissue remodeling	Development	294	199	VTN, MMP14, LGR4, PIGF, IL17C, GNRH1, CCL3, F2RL1, TNFSF11, MUC5AC, ACE, SOS1, NGF, PAX2, GLMN, FPR1, GREM1, CXCL12, SGPP1, ST14, HPSE, VCAN, CSF3, IGFBP5, EGF, AKR1B10, INHBA, POMC, LGALS2, PLG, F13A1, BDKRB2, TGM2, ENDOU, CD44, MMP11, CTSL2, Clec3b, ADAMTS10, AHR, MFGE8, IRF6, CD4, PZP, SEPP1, ACE2, TNF, SOCS1, OXR1, PBX1, POSTN, PLAT, HMOX1, ANXA2, FGF18, CTSS, CELA2A, TF, STAT3, B4GALT1, PRKC…	-1.07921	0.00349032	56
T2	uterus blood flow	Circulatory system	23	19	PIGF, GNRH1, ACE, KNG1, IFNAR1, EGF, EDN1, OXT, GYS2, CALCA, VEGFA, IGF1, NPPC, PDE5A, AGTR2, AGXT, NPY, EREG, CPAMD8	-1.37043	0.00357131	57
T2	B cell function	Immune system	137	94	IRF8, PTPN22, TNFSF11, CD200R1, TLR9, PIK3AP1, NOTCH2, IGF2BP2, CSF3, IFNAR1, POMC, TRAF3IP2, BTK, IL2RG, POU2AF1, PECAM1, CLSTN1, VAV1, ELF2, AHR, AICDA, NUP98, CD4, TNF, PBX1, HMOX1, IKZF2, STAT3, IRF4, CD83, MYD88, NFATC1, NFKB2, GRN, LPXN, PNP, IL1B, PTPRC, TNFSF13B, CD40LG, ITGB2, IGF1, ZFAT, ADRB2, SSTR1, ABL1, FOXO1, NOTCH1, SAMSN1, AKT1, CD40, ACVR1, BLNK, TP53, TNFSF13, IKZF3, KLHL7, FYN…	-1.05409	0.00358787	58
T2	bronchoconstriction	Other	129	94	F2RL1, PCDHA6, MAPK14, ACE, KNG1, ANGPT2, NGF, FPR1, EDN3, ADORA3, ITGA4, EDNRB, PTAFR, PRG2, TACR3, PLA2G10, IFNAR1, HRH2, POMC, C5, TBXA2R, BDKRB2, CELA1, CD4, TNF, CYSLTR1, CTRB1, ADM, MYLK, CELA2A, TTF2, RYR1, EDN1, MYD88, TIRAP, ABP1, OXT, HTR1A, IL1B, XDH, CALCA, TACR1, VEGFA, ADRB2, ANXA1, ITGB1, PTGDR2, SSTR1, NPPC, HTR2A, MAOA, F2R, HTR1D, PNOC, TAC1, ADORA2B, ADCYAP1, PDE4A, RYR3, EPX, …	-1.06671	0.0036418	59
T2	astrocyte function	Nervous system	37	30	S100B, UTS2D, PCDHA6, CRYBA1, EDN3, CASP3, CD44, TNF, DBI, XPNPEP1, AQP4, ABCB6, TTF2, GYS2, IL1B, APOE, NPC1, OPRK1, HBP1, PPARG, ACVR1, EGFR, EPX, TNNC1, P2RX7, PINK1, SOS1, CPAMD8, PARK2, GFAP	-1.06306	0.00370828	60
T2	hemolysis	Circulatory system	127	87	VTN, PLA2G1B, S100B, ACE, NKX3-1, ANXA5, A4GALT, C4B, C4B, BCMO1, FLT1, MBL2, F8, FURIN, POMC, PLG, Lyz1, CD4, TNF, CTRB1, HMOX1, XPNPEP1, PDIA3, RTKN2, ASAH2, ADAMTS13, TF, ABCB6, TTF2, PNPLA2, ADA, HBZ, APRT, HPR, AQP3, SERPING1, Gusr, XDH, C1QA, FCGBP, UBL4A, E2F8, ITPA, ABL1, KEL, FN1, SLC4A1, GLRX, SLC11A1, EPB41, PAPPA, ACVR1, LDLR, EPX, CFP, EGFL7, C2, PFDN1, P2RX1, ACP1, P2RX7, PFN1, KIT,…	-1.05659	0.00371141	61
T2	S-G2 transition	Cell Community	173	141	TFDP1, STIM2, FBXO5, FGF4, S100A13, CCNB1, NGF, E2F7, C2orf40, CXCL12, HNF1A, CD151, CSF3, HSP90AA1, EGF, AIM1, NANOS3, GTSE1, TMEM132A, AHR, GRIN2A, AKAP12, RNF8, TNF, BRCA2, CDC6, ADM, LITAF, CKAP2, PTHLH, ABI3BP, BRCA1, TTF2, EDN1, DDIT3, MCPH1, PLK4, WEE1, AURKA, CCNA2, RBBP8, KITLG, HSPA4, TYMS, GMNN, PLK1, CALCA, STMN1, CHEK1, CD40LG, BCL2L1, MAPK8, IGF1, KCNIP3, UBL4A, CCNC, MKI67, XRCC6, …	1.05764	0.00375146	62
T2	blood-retinal barrier	Circulatory system	61	49	PIGF, MAPK14, ACE, KNG1, OCLN, FLT1, HSP90AA1, GATA3, LGALS2, CD44, AKAP12, CDH15, CD4, TNF, AQP4, IDO1, Ea2, TF, IL1B, CALCA, VEGFA, ITGB2, IGF1, HMGCR, SLC7A3, FN1, SERPINF1, CDH5, SLC5A6, LRP5, ANGPT1, TAC1, ACVR1, BAMBI, EPX, ABCG2, CLDN5, CLU, ATF1, COL18A1, PVRL1, SOS1, BCAT1, MTOR, MMP9, KDR, FZD4, ABCC6, PTGS2	-1.03378	0.00379635	63
T2	sex maturation	Reproduction	75	53	GNRH1, CYP17A1, NR0B2, NKX3-1, IGFBP3, GNRHR, HSP90AA1, TPH1, GNRH2, EGF, CYP19A1, AKR1B10, POMC, LHB, SHBG, GPX4, POU1F1, CD4, CFTR, PBX1, HSD17B1, GRIN2C, OXTR, HEXA, OXT, HSPA1B, IGF1, SSTR1, NUPR1, NTS, NPVF, NCOA3, SRD5A1, EGFR, ADCYAP1, STAT5B, GUSB, PRLR, DHRS9, ERBB4, KISS1R, PLA2G4A, CAT, NPY, HSPA8, NRIP1, S1PR5, PRKACA, NMU, ESR2, GAL, IGFBP1, TRIM37	-1.09745	0.00381153	64
T2	cartilage differentiation	Other	48	41	NOG, PAX3, FGF8, IGFBP3, SGPP1, WNT7A, HPSE, VCAN, CTSL2, MMD, RUNX2, SDC3, CHERP, LITAF, PTHLH, TWSG1, HES5, IHH, BMP5, SOX6, WNT5A, ITGB1, SOX5, BMP2, TWIST1, TBX6, ACVR1, COL2A1, TGFBR2, HSPG2, NELL1, ABCA1, TGFB3, TGFB2, P2RY1, MED12, WNT9A, BMP7, MAPK1, RECK, SHH	-1.2828	0.00390211	65
T2	kidney elimination	Other	16	11	ABCC2, TNFSF10, IFNAR1, SLC28A2, SLC47A1, POU2F1, SLC22A2, CALCA, TINAGL1, ABCG2, ABCB4	-1.52558	0.00392093	66
T2	endochondral ossification	Other	137	117	COL10A1, OTOR, PIGF, MGP, TNMD, CSGALNACT1, FLT1, HOXA2, SP7, CARM1, HDAC5, MSTN, SGPP1, PTH1R, IGF2, IGFBP5, EGF, GDF5, WNT3A, ATF4, MMD, WISP1, TCP1, RUNX2, BGLAP, SDC3, TNF, ENPP1, CHERP, FGF18, PTHLH, DDR2, BAG1, TWSG1, FGF13, HTRA1, KITLG, HSPA1B, IHH, CALCA, GPC6, VEGFA, BMP5, BMP3, THBS1, COMP, IGF1, HIF1A, NFIX, EVC, KLF4, BMP2, FN1, NPPC, RNASEH2A, HBP1, SERPINF1, FOXO1, TWIST1, PPARG, C…	-1.18352	0.00403466	67
T2	melanocyte differentiation	Other	40	38	PAX3, PMEL, EDN3, EDNRB, TYR, POMC, MC1R, TRPM1, WNT3A, CTSL2, MFGE8, TFF3, CELSR1, CHERP, MYB, FGF13, KITLG, DUSP12, IGF1, IFI30, SOX10, MPV17, CDK2, ACVR1, TFAP2A, CTNNB1, TFE3, ASCL1, KIT, CREB1, GSK3B, FOXD3, WNT1, SOS1, SMARCA4, HPS5, TYRP1, S1PR5	-1.20287	0.0040722	68
T2	neutrophil adhesion	Immune system	177	112	VTN, TNFSF10, PLA2G1B, F2RL1, MAPK14, ACE, LTA, KNG1, ANGPT2, FPR1, EDN3, NID1, TLR9, ITGA4, EDNRB, PTAFR, CSF3, IFNAR1, EGF, POMC, C5, LGALS2, PLG, KLF2, PECAM1, TGM2, CD44, CD99, SEPP1, SYK, TNF, DBI, ADK, CYSLTR1, LTB4R, MYLK, CELA2A, TF, TTF2, EDN1, RADIL, CD9, IL1B, XDH, CALCA, PTPRC, VEGFA, MAPK8, ITGB2, GP1BA, ITGA2B, ARHGEF1, ANXA1, PDE9A, ITGB1, TUBGCP2, ABL1, FN1, HBP1, GJA3, ANGPT1, AK…	-1.08624	0.00410707	69
T2	parturition	Other	219	158	ABCC2, PTGFR, PIGF, TRPC6, GNRH1, S100B, CYP17A1, EDN2, IL4I1, A4GALT, KNG1, SRD5A2, APOA4, OCLN, CEL, NR1H3, PTAFR, HNF1A, PRG2, IGF1R, CSF3, IFNAR1, EGF, AKR1B10, CYP19A1, INHBA, GH2, POMC, G6PC, CASP3, SHBG, TLR2, PRKAR2A, RLN1, GPX4, XAF1, BGLAP, CD4, PTGER2, TNF, KLF9, PBX1, PSMA4, CRHBP, HNF4A, ADM, HMOX1, AQP4, PTHLH, OXTR, PTGES, TTF2, EDN1, GJB1, OXT, HPR, HSPA1B, AQP3, GPNMB, FOSB, SERP…	-1.03883	0.0041959	70
T2	monocyte activation	Immune system	111	59	PIGF, S100B, MAPK14, NR0B2, FPR1, HSP90AA1, CD5L, LGALS2, PLG, KLF2, IL2RG, TGM2, TLR2, CD44, CD4, SEPP1, RPL10, TNF, PBX1, XPNPEP1, TNFRSF9, STAT4, MYD88, FABP2, HPR, C1QA, VEGFA, APOE, CD40LG, ITGB2, ANXA1, FN1, HBP1, PPARG, TAC1, MAP3K11, CD40, ACVR1, EGFR, ACTN1, CSF1, SEMA7A, PRKCA, AGXT, COL13A1, IL10, SPI1, IL2RA, NPY, GNAS, SOS1, FASLG, FASN, CPAMD8, AGTR1, MAPK1, ARRB2, PTGS2, ACVRL1	-1.0214	0.00420324	71
T2	gland development	Development	33	24	PTCH1, NID1, FOXP3, IGF2, WNT7A, GATA3, GCM2, AKR1B10, CYP19A1, PBX1, ITGA6, FGF10, JUP, IGF1, ITGB1, FOXA2, TP53, EPX, CTNNB1, ZNF653, LEF1, SFRP2, RRAS2, SHH	1.01457	0.00425098	72
T2	pigment biosynthesis	Other	21	19	ZEB1, PAX3, CTNS, TYR, PCBD1, POMC, MC1R, NOX4, RAB38, TNF, HGD, thd, PPOX, CYCS, DCAF7, SIGMAR1, DCT, TYRP1, ATP7A	1.27142	0.00426365	73
T2	reproductive process	Reproduction	75	49	TNFSF10, GNRH1, APOH, KNG1, GNRHR, TSHR, CYP19A1, AKR1B10, POMC, LHCGR, AHR, TNF, PBX1, ADM, AQP4, PTGES, FGF13, STAT1, SERPINE1, OXT, KITLG, HPR, PNP, MTNR1A, IL1B, IGF1, PPARA, SSTR1, NPPC, SLCO2A1, NTS, TAC1, ETS1, ADCYAP1, CSF1, CRH, AGXT, ALDH1A1, COL18A1, NPY, STAT5B, EREG, GHRH, GNB2L1, NR5A1, PLTP, ESR2, GAL, PTGS2	-1.03883	0.00436904	74
T2	intestine barrier	Digestive system	105	76	ABCC2, MAPK14, OCLN, NR1H4, PRG2, ST14, CSF3, HSP90AA1, ABCC1, IFNAR1, EGF, C5, GPBAR1, TIFA, CASP3, Lyz1, TLR2, MFGE8, SLC6A4, PRKCZ, SEPP1, TNF, GUCY2C, HNF4A, ADM, MYLK, F11R, EPCAM, PRKCB, MYO9B, MYD88, FABP2, HSPA1B, AQP3, IL1B, LAMB1, IGF1, PCDHA4, SSTR1, HBP1, PPARG, F2R, AKT1, NTS, ACVR1, PPARGC1B, SPHK1, CRH, EPX, CTNND1, CXCR4, GNA12, CCL20, PASK, GLP2R, MMP2, CLEC10A, HBEGF, RIPK2, IL1…	-1.06306	0.00460473	75
T2	inflammatory response	Immune system	1340	887	RB1CC1, TNFAIP3, LUM, RNF7, RNF7, VTN, ESAM, THBS2, PYCARD, MMP14, CHUK, ALOX5AP, CCL19, PIGF, IL17C, TNFSF10, GNRH1, S100B, RAPGEF3, FFAR2, TNFRSF14, CCL3, TNFRSF21, CHIA, CXADR, MMAB, F2RL1, CLEC4M, NDRG1, CREB5, MST1R, TNFSF11, PCDHA6, MAPK14, LTC4S, ACE, NKX3-1, A4GALT, APOH, PGLYRP2, LTA, KNG1, ANGPT2, C4B, C4B, CD200R1, NGF, BCMO1, GRK5, AIFM1, MAP3K8, FLT1, IL17D, FPR1, HAS1, NR1H4, ADORA3…	-1.04807	0.0046763	76
T2	otic placode formation	Other	10	6	PAX2, FGF8, PCDH8, FGF10, FGF3, WNT8A	2.06831	0.00481913	77
T2	leukocyte cell adhesion	Immune system	239	159	VTN, ESAM, ADAM12, TNFSF10, S100B, F2RL1, MAPK14, ACE, KNG1, ANGPT2, FPR1, EDN3, ITGA4, SLC25A16, SGPP1, PTAFR, HSP90AA1, EGF, ESM1, C5, MC1R, LGALS2, TBXA2R, PECAM1, BDKRB2, CD44, CD99, CD4, SEPP1, SYK, TNF, OXR1, PBX1, THY1, ADK, LTB4R, HMOX1, CYSLTR2, GJA5, CELA2A, ADAMTS13, HPR, STAT3, PDE3B, F11R, PRKCB, ITGB3, TTF2, EDN1, FGF13, HSPA1B, HMMR, FUT7, FERMT3, SERPING1, IL1B, XDH, CALCA, CYP2J2…	-1.09304	0.00492972	78
T2	fibrinolysis	Other	176	124	VTN, MMP14, GNRH1, F2RL1, MAPK14, ACE, A4GALT, APOH, KNG1, ANGPT2, NGF, LRP2, SLC25A4, CAPZB, F8, IFNAR1, HRH2, POMC, C5, PLG, Olfr48, F13A1, SHBG, TFPI, Clec3b, PZP, SEPP1, TNF, PBX1, PLAT, ADM, FGG, XPNPEP1, S100A10, ANXA2, CELA2A, APOB, HABP2, F9, TTF2, EDN1, FGF13, ADA, AMBP, NGFR, MRC1, SERPINE1, OXT, CPB1, SERPING1, IL1B, TACR1, VEGFA, IGF1, ITGA2B, F2RL2, SERPINF2, KCNAB2, DCN, PER2, CPNE1…	-1.06474	0.00511739	79
T2	collateral circulation	Circulatory system	15	13	ACE, IFNAR1, CD4, ADM, FGF13, TRPV4, VEGFA, HIF1A, HMGCR, SSTR1, AGTR2, ACVR1, AGXT	-1.3026	0.00513327	80
T2	gametogenesis	Other	110	80	GNRH1, NHLH2, HORMAD1, NR0B2, NKX3-1, CCNB1, NGF, EHMT2, EIF3A, ALDOC, GNRHR, TSHR, KAL1, AKR1B10, CYP19A1, LHCGR, LHB, MOB1B, SYCP3, ATRX, GPX4, NR6A1, TCP1, LHX8, BRCA2, PBX1, PATZ1, ANAPC4, BRCA1, CCNA1, KITLG, GMNN, KPNA2, AMH, IGF1, SMC2, SLC25A15, CDK1, SUMO1, GAS8, NOTCH1, GJA3, POLQ, FANCL, NPVF, CDK2, ACVR1, CYCS, TP53, CHEK2, VRK1, DNMT3B, BCL2, KIT, CHTF18, HSF2, GRHL1, NANOS1, SIRT1, …	-1.02731	0.00530737	81
T2	gallstone formation	Other	41	30	ALOX5AP, ABCB11, NR1H4, NPC1L1, LRP2, SGPP1, HNF1A, CYP7A1, CCKAR, APOB, PEMT, PRKCB, SCARB1, CALCA, APOE, NPC1, FABP1, HMGCR, SSTR1, PTGS1, PPARG, LDLR, GUSB, PCDHB16, RIPK2, EREG, ALOX5, ABCB4, CTDSP2, PTGS2	-1.28564	0.00555289	82
T2	germinal center formation	Other	74	40	FOXJ1, EBF1, MALT1, LTA, MCL1, KAL1, TRAF3IP2, POU2AF1, Olfr48, AICDA, CD4, IL21R, TNF, TNFRSF9, RC3H1, DEFA6, SWAP70, TNFSF13B, CD40LG, INPP5D, PTGS1, TXNIP, LTBR, CD40, TNFSF13, SEMA4D, SH2D1A, CRH, KLHL7, FYN, BCL2, CXCR4, POU2F2, IL10, SOS1, BCL6, COPS5, CXCR5, KLF12, GPR183	-1.06054	0.00558804	83
T2	leukocyte function	Immune system	188	121	PIKFYVE, TNFSF10, MMAB, EDN2, TNFSF11, PCDHA6, NGF, FPR1, ADORA3, SLC25A16, CXCL12, SGPP1, CSF3, CYP4F3, IFNAR1, AKR1B10, CSK, HRH2, POMC, C5, LGALS2, CD44, UCP2, CLSTN1, CD4, DBNL, SEPP1, CFTR, SYK, TNF, SOCS1, PBX1, LTB4R, HMOX1, AQP7, CTSS, IDO1, PEMT, EDN1, ADA, HAVCR2, CORO1A, IL1B, CALCA, C1QA, TINAGL1, TACR1, VEGFA, MAPK8, ITGB2, PLD2, IGF1, HIF1A, ADRB2, ANXA1, TNFAIP8L2, GCNT1, ZFP36, SS…	-1.06306	0.00560415	84
T2	ovarian follicle development	Other	111	84	GNRH1, ACVR2A, IGFBP3, MMP19, GNRHR, IGF2, TACR3, ASNA1, IFNAR1, EGF, CYP19A1, AKR1B10, INHBA, POMC, LHCGR, MECOM, PLG, AHR, CD4, TNF, PBX1, CYP11A1, ADM, SLURP1, AQP4, OXTR, HPR, F9, EDN1, FGF13, SERPINE1, OXT, KITLG, VEGFA, AMH, ADAMTS5, IGF1, BMPR2, LEPROT, SSTR1, FN1, NPPC, PLAU, GJA3, GDF9, FOXL2, PAPPA, ACVR1, DNAI2, EGFR, ADCYAP1, PPARGC1B, CRH, EPX, TGFB2, PRLR, AGXT, KIT, CHTF18, SLC38A1…	-1.07311	0.00568619	85
T2	granulosa cell function	Immune system	46	30	GNRH1, NGF, GREM1, IGFBP3, IGF2, EGF, AKR1B10, CYP19A1, INHBA, WT1, FGF13, NR1D1, VEGFA, AMH, IGF1, PER2, BMP2, FOXO1, MAPK1, GDF9, AKT1, FOXL2, ACVR1, CPEB1, CEBPB, SOS1, PGRMC1, CPAMD8, BMP7, MAPK1	-1.13698	0.00573662	86
T2	NK cell mediated cytotoxicity	Immune system	396	210	STX11, SLC35A1, TNFSF10, CCL3, GZMA, PCDHA6, PMEL, JAG2, NGF, TLR9, SLC25A16, SGPP1, WAS, HPSE, F8, CSF3, KAL1, GATA3, EIF2AK2, TYR, IFNAR1, HRH2, POMC, C5, BTK, LGALS2, IL2RG, WT1, CASP3, TLR2, CD44, KLRG1, CLSTN1, VAV1, BCL10, AHR, CD4, PRKCZ, PTGER2, SYK, TNF, HLA-E, SOCS1, OXR1, PBX1, ERBB3, CXCR3, XPNPEP1, PTK2B, PRDX2, CRTAM, PLXNB1, TNFRSF9, MPL, STAT4, CELA2A, IDO1, HPR, STAT3, PEMT, F9, …	-1.05803	0.00578726	87
T2	tissue maintenance	Other	189	148	LUM, THBS2, MMP14, TNFSF10, FGF23, MMAB, CLEC4M, NDRG1, ACE, SOS1, NGF, MMP19, CXCL12, MSTN, IGF2, PRDM1, IGF1R, RPTOR, EGF, AKR1B10, AKR1B10, PLG, KLF2, WT1, TIFA, TGM2, TLR2, CD44, CTSL2, AHR, MFGE8, MMP24, TNF, ENPP1, HSPB2, HMOX1, XPNPEP1, STAT3, EPCAM, LATS1, BAG1, TTF2, IKBKB, MRC1, RAB20, GRN, KITLG, IL1B, MAX, CALCA, VEGFA, ADAMTS5, THBS1, PDCD2, BGN, IGF1, HIF1A, USH2A, ITGB1, PPARA, PIT…	-1.04013	0.00578901	88
T2	complement activation, classical pathway	Immune system	74	43	RNF7, CLEC4M, C4B, C4B, MBL2, PRG2, C5, PLG, Olfr48, CD44, CFI, TNF, XPNPEP1, AQP4, MAPT, HPR, ABCB6, ABCB6, FMOD, SERPING1, C1QA, BGN, SLC4A1, COL17A1, COL2A1, GAPDH, LDLR, CFP, EGFL7, C2, ITM2B, MASP1, CLU, C1QBP, CALR, CNTN1, ARFIP2, SOS1, SAMM50, KDM1A, Hdac1l, ATP5G1, TNFAIP6	-1.21921	0.00594141	89
T2	renal reabsorption	Excretory system	99	67	SLC34A1, GNRH1, FGF23, ACE, SLC5A1, SLC13A1, ADM2, LRP2, EDNRB, IFNAR1, AKR1B10, POMC, SLC1A1, SLC5A8, SLC15A1, Lyz1, SLC22A5, SLC2A2, TNF, AVPR2, PTHLH, HPR, EDN1, PHEX, OXT, SLC22A2, CALCA, SLC15A2, IGF1, CUBN, SLC3A1, FBP2, PPARA, SLC16A1, SSTR1, PTGS1, CBX2, PNOC, SLC11A2, MTX1, SLC28A3, CYCS, EGFR, SLC23A2, SLC23A2, VDR, TRPM6, EPX, SLC4A4, AGXT, SLC5A2, STC1, GNAS, SLC2A9, ABCC3, ADORA1, KL…	1.05787	0.00594233	90
T2	sperm cell adhesion	Reproduction	53	33	GNRH1, ACE, ANXA5, SLC25A16, SGPP1, HSPA5, GLIPR1L1, PLG, FETUB, ADAMTS10, MFGE8, SEPP1, TNF, ITGA6, ASTL, MRC1, PTGDS, ZP3, ITGB2, ITGB1, PCDHA4, NHP2L1, SVEP1, SPAM1, CRISP3, CTSD, CD81, BSG, SLC2A8, CLGN, SERPINE2, ADAM15, FUCA1	-1.06759	0.00607151	91
T2	mucosal barrier	Other	67	44	F2RL1, NGF, OCLN, FPR1, IFNAR1, EGF, HRH2, LGALS2, TIFA, TLR2, SLC6A4, CD4, TNF, GUCY2C, MYLK, PTGER2, EDN1, FGF13, VEGFA, HIF1A, C1GALT1, ITGB1, PARP2, PTGS1, GJA3, NTS, TAC1, EGFR, VDR, CRH, EDNRB, RSPO1, CXCR4, CLU, PHB, GLS2, IL10, CLCN2, SOS1, SOS1, TFF3, TNFSF13, FASN, ILK	1.23264	0.00617428	92
T2	phosphate import	Other	68	53	SLC26A6, XPR1, SLC34A1, SLC37A4, FGF23, MAPK14, SLC34A2, PTH1R, IGF2, CTNS, IFNAR1, EGF, G6PC, NPY2R, POU1F1, TNF, PTHLH, PRKCB, STC2, TTF2, EDN1, FGF13, ADA, PHEX, HTR1A, CALCA, IGF1, BMP2, SLC20A1, SLC4A1, IGFBP6, CASR, ARG2, ACVR1, SLC15A4, EGFR, P2RX7, PRKCA, STC1, PRKCE, GNAS, PARP1, SOD1, KL, IP6K2, PDZK1, CPAMD8, ABCB4, SLC9A3R1, PRKACA, SLC20A2, P2RY6, MAPK1	-1.02594	0.00624039	93
T2	endocrine function	Endocrine system	96	71	CARTPT, GNRH1, NGF, SLC25A16, IGFBP3, IGF1R, IFNAR1, EGF, POMC, PTF1A, FANCA, CCKAR, MMD, AHR, SSTR5, TNF, PBX1, CRHBP, ADM, HSD17B1, PTHLH, HPR, ABCB6, EDN1, FGF13, OXT, HTR1A, SLC22A2, IL1B, TINAGL1, VEGFA, MAPK8, IGF1, KCNIP3, ANXA1, LEPROT, SSTR1, TNFRSF11B, NPPC, TGFBR3, PPARG, SSTR2, PYY, EGFR, ADCYAP1, VDR, CRH, RAF1, EPX, DRD2, NR3C2, AGXT, PAX6, RIPK2, PDYN, NPY, DGAT1, GNAS, SOS1, PCSK2…	-1.06037	0.00627538	94
T2	osmotic pressure	Cell Community	29	22	PMEL, IFNAR1, AKR1B10, Lyz1, PCK1, POU1F1, PLAT, ACAN, CHGA, AQP4, LGALS3BP, TRPV4, VEGFA, TREH, QARS, AKT1, NFAT5, AGXT, PTEN, CAT, MTOR, SLC38A2	-1.10544	0.00644354	95
T2	germ-cell migration	Other	38	28	CXADR, CXCL12, IGF2, PRDM1, IGF1R, NANOS3, EPCAM, ITGB3, KITLG, GRIP2, NANOS1, FDPS, STMN1, WNT5A, POF1B, IGF1, HMGCR, PPAP2A, SMOX, GJA3, FANCL, CXCR4, CBL, KIT, GGPS1, BSG, YWHAE, GNG2	-1.34339	0.0064628	96
T2	cytolysis	Other	190	91	VTN, PYCARD, TNFSF10, CCL3, GZMA, MAPK14, LTA, RNF19B, KIF1C, CLDN3, PRDM1, MBL2, PRG2, PRG2, DIAPH1, KSR1, HSP90AA1, EGF, HRH2, CASP3, Lyz1, CD44, CD4, SYK, TNF, HLA-E, PBX1, HSPB2, THY1, CELA2A, HPR, CASP2, STAT1, CD274, HSPA1B, Gusr, IL1B, PTPRC, CD40LG, BCL2L1, MAPK8, ITGB2, ADSL, HIF1A, PSME1, MAPK1, ACTR3, FADD, OPTN, CYCS, TP53, ERBB2, CSF1, EPX, EGFL7, BCL2, P2RX7, PFN1, PTPN6, CLU, SLC8A…	1.06127	0.00646699	97
T2	renal vasodilatation	Other	16	11	ACE, KNG1, EDNRB, ADM, CALCB, PTHLH, EDN1, CALCA, IGF1, AGXT, HOOK1	-1.54849	0.00662962	98
T2	antigen processing and presentation	Immune system	417	238	IRF8, PYCARD, CD79A, ACTG1, CCL3, EDN2, MYO1D, CLEC4M, TNFSF11, PCDHA6, PSMB10, MAPK14, ACE, SOS1, APOH, PMEL, NGF, UGGT1, TLR9, ITGA4, MBL2, ELMOD2, F8, CSF3, HSP90AA1, EIF2AK2, TYR, PSMB9, FURIN, POMC, BTK, WT1, PSMB8, Olfr48, TGM2, TLR2, CD44, CLSTN1, VAV1, CTSL2, CTSL2, PPL, AIRE, CD4, CFTR, SYK, TNF, HLA-E, SOCS1, OXR1, PBX1, HSPB2, HSPB2, DNTT, ERAP2, HMOX1, XPNPEP1, IRF3, TNFRSF9, MPL, CTS…	-1.01389	0.00663737	99
T2	sex differentiation	Other	42	26	CYP17A1, TPH1, CYP19A1, AKR1B10, LHCGR, WT1, SHBG, ATF4, ATRX, TCF21, CHERP, HSD17B1, AMH, IGF1, SOX17, CBX2, FOXL2, SRD5A1, STAT5B, RSPO1, SOX8, WNT4, EREG, CYP26B1, HSD17B8, NR5A1	-1.07655	0.00668075	100
T2	immune system activation	Immune system	183	101	CCL3, CLEC4M, PCDHA6, MAPK14, ACE, FPR1, FOXP3, TLR9, PTAFR, MBL2, HSP90AA1, TYR, CSK, CHRFAM7A, TGM2, TLR2, AHR, SLC6A4, CD4, SYK, TNF, SOCS1, OXR1, PBX1, XPNPEP1, IRF3, MYLK, IDO1, STAT3, IL16, PRKCB, ABCB6, LCK, IL12B, MYD88, CD274, SERPINE1, CH25H, IL10RA, HSPA1B, TLR3, IL1B, AIF1, VEGFA, APOE, CD40LG, ITGB2, DLL4, IGF1, ANXA1, CASP8, CARD9, ABL1, HBP1, HDAC11, MPV17, SOCS2, AKT1, COL4A3BP, F…	-1.08092	0.00669456	101
T2	bile acid secretion	Digestive system	74	50	ABCC2, ATP8B1, MAPK14, ADCY8, ABCB11, NR1H4, EDN3, IFNAR1, POMC, CYP7A1, SCTR, NR1I2, CFTR, TNF, PBX1, SLC4A2, EDN1, SCARB1, PNP, SERPING1, APOE, IGF1, PPARA, SSTR1, NPPC, CASR, AKT1, ENTPD2, NTS, TAC1, LDLR, LGALS12, PYY, VDR, VIPR1, NR5A2, CES2, AGXT, SLC9A1, SLC51A, RIPK2, ABCC4, NPY, ABCC3, AQP8, DPAGT1, CPAMD8, ABCB4, ABCB4, SLC22A7	-1.14009	0.00685066	102
T2	inner ear morphogenesis	Development	10	9	LRIG3, GATA2, PAX2, GATA3, WNT3A, PCDH8, LITAF, WNT1, RAC1	1.13857	0.00707963	103
T2	water transport	Transport	201	143	MSX2, SLC26A6, GNRH1, ACE, KNG1, SLC1A3, SLC5A1, ADM2, EDN3, CXCL12, EDNRB, ANK2, TACR3, IFNAR1, EGF, HRH2, POMC, SLC5A8, HTR2B, NPY2R, BDKRB2, AGRP, SCTR, CCKAR, RLN1, KCNQ1, SLC2A2, CFTR, TNF, PBX1, GUCY2C, AVPR2, ADM, AQP7, SLC4A2, AQP4, MYLK, CDH17, OXTR, EDN1, FGF13, RLN3, OXT, PNP, HTR1A, AQP3, IL1B, CALCA, AQP11, ADRB1, TRPV4, VEGFA, OPRK1, IGF1, ADRB2, PPARA, CA2, PCDHA4, KCNJ10, SSTR1, N…	-1.06474	0.00715638	104
T2	osteoclast differentiation	Development	338	243	IRF8, ADAM12, MMP14, CHUK, EGR2, TAB3, PIGF, TNFSF10, AMPD1, NOG, CCL3, ZBTB7A, F2RL1, SNX10, PARD3, TNFSF11, PCDHA6, MAPK14, ADCY8, KLF10, FLT1, TLR9, FGF8, CXCL12, SGPP1, PTH1R, WNT10B, IGF2, HNF1A, PRDM1, EPHB4, EIF2AK2, INHBA, HRH2, PRDM2, BTK, ROR2, GAS6, MAFB, TMEM132A, CASP3, CD44, WNT3A, PRKAR2A, ATF4, TPCN2, RUNX2, BGLAP, CLIC5, SLC6A4, NOX1, RPL10, RPL10, SYK, TNF, TFF3, SOCS1, OXR1, HM…	-1.04013	0.00716555	105
T2	lymph circulation	Immune system	34	25	EDN2, LYVE1, KNG1, EDN3, IFNAR1, PLG, ADM, APOB, TTF2, EDN1, FLT4, VEGFA, ADRB2, ITGA5, SSTR1, FN1, GJC2, TAC1, VEGFC, SLPI, AGXT, RIPK2, CAT, CPAMD8, PTGS2	-1.20893	0.0072835	106
T2	cell communication	Cell Community	145	109	GNRH1, FGF23, CXADR, NINJ1, TNFSF11, MAPK14, SOS1, HAS2, EN1, FGF8, CDH4, PRDX6, IGF1R, CSF3, TGFB1I1, EGF, AKR1B10, GDF5, CTSL2, WISP1, AHR, RUNX2, SEPP1, TNF, EN2, OXR1, PCDH8, COL11A1, GJA5, ITGB3, BRCA1, TTF2, EDN1, GJB1, OXT, KITLG, TACR1, VEGFA, THBS1, PLCB3, MAPK8, IGF1, CYR61, ANXA1, PTPN13, SSTR1, FN1, NPHS1, XPO1, NOTCH1, CASR, TXNIP, CDH5, PPARG, GJA3, GDF9, AGTR2, NRCAM, EPB41, PNOC, …	-1.09466	0.00750918	107
T2	chemokinesis	Cell motility	119	87	RNF7, F2RL1, MAPK14, HAS2, KNG1, NGF, FPR1, FGF8, CXCL12, IGF2, CSF3, EGF, POMC, C5, PLG, PECAM1, TGM2, Lyz1, CAPN1, PRKCZ, TNF, LTB4R, PTK2B, FGF10, RAC2, TTF2, EDN1, FGF13, SERPINE1, OXT, KITLG, SWAP70, IL1B, RRAS, C1QA, VEGFA, THBS1, MAPK8, ITGB2, IGF1, ITGB1, PTGDR2, ABL1, FN1, PLAU, MAPK1, PPAP2A, F2R, ANGPT1, AKT1, HYAL2, EPOR, ACVR1, VEGFC, PIK3CG, CSF1, RAF1, EPX, FYN, CXCR4, PRKCA, AGXT,…	-1.12833	0.00753611	108
T2	DNA replication licensing	DNA replication and repair	20	19	SUV420H1, KAT7, AKR1B10, KLF15, CDT1, CDC6, GMNN, MCM3, MCM5, SLC25A15, MCM2, Setd8-ps1, MCM6, MCM4, CDK2, MCM2, SUV420H2, MCM10, PCNA	1.02215	0.00768457	109
T2	necrotic cell death	Cell growth and death	127	106	TNFAIP3, TRPM4, TNFSF10, MAPK14, NKX3-1, ANGPT2, BCMO1, AIFM1, HOOK2, MLKL, PRDX6, HSP90AA1, IFNAR1, ULK1, GPBAR1, Olfr48, CASP3, Lyz1, UCP2, TP73, ATP2B1, NOX1, SEPP1, TNF, HSPB2, HSPB2, GADD45A, DNTT, ADM, HMOX1, XPNPEP1, AQP4, CTSS, ABCB6, EDN1, FGF13, SCARA3, NMNAT1, HSPA1B, NTF4, IL1B, ENDOG, RIPK3, VEGFA, BCL2L1, MAPK8, BGN, IGF1, PPARA, CASP8, MRPL36, SERPINF1, MPV17, MAPK1, QARS, FADD, AK…	1.05193	0.00777457	110
T2	chondrogenesis	Other	380	307	COL10A1, OTOR, OTOR, ZEB1, MSX2, MMP14, SMAD9, NOG, VGLL2, ZBTB7A, LPP, FGF4, MGP, HMGA2, GDF6, BCAP29, MAPK14, NKX3-1, SOS1, WNT10A, ZAK, CSGALNACT1, HAS2, PAX3, EFEMP1, FLT1, GREM1, ACVR1, HOXA2, SP7, CDH20, FGF8, IGFBP3, CXCL12, MSTN, PTH1R, IGF2, IGF1R, WNT7A, HPSE, VCAN, CSF3, GCM2, EGF, INHBA, POMC, HTR2B, LGALS2, GAS6, PITX1, MAFB, MED9, GDF5, TGM2, WNT3A, ATF4, RARA, UCMA, SLIT1, MMD, AHR…	-1.06738	0.00792702	111
T2	immunocompetence	Immune system	16	8	CD44, CD4, TNF, OXR1, PBX1, DBI, HPR, FAM110A	2.10716	0.00804759	112
T2	lymphocyte activation	Immune system	301	191	ZEB1, PTPN22, GRAP2, GNRH1, TNFRSF14, CCL3, MALT1, MMAB, TNFSF11, MAPK14, SGPP1, CDK5R1, ANK2, WAS, TRAF5, HSP90AA1, GATA3, ABCC1, CSK, INHBA, HRH2, POMC, ITK, BTK, LGALS2, IL2RG, PECAM1, Olfr48, TMEM132A, CASP3, Lyz1, TLR2, CD44, UCP2, VAV1, BCL10, SSTR5, CD4, IL21R, INPPL1, SYK, TNF, PBX1, HMOX1, CTSS, MELK, NFATC3, IRF4, IL16, ABCB6, MYB, TTF2, LCK, FGF13, STAT1, ADA, AMBP, LAG3, NFATC1, CD274…	1.05581	0.00824056	113
T2	kidney function	Excretory system	327	236	SLC26A6, TNFSF10, FGF23, MAPK14, ACE, KNG1, ADCY8, LMNB2, SLC5A1, APOA4, PAX2, FLT1, ACVR1, ADM2, EDN3, ADORA3, CXCL12, EDNRB, SGPP1, PTH1R, NR1H3, PTAFR, PRDX6, CD151, CSF3, ESRRG, IGFBP5, IFNAR1, EGF, POMC, LGALS2, PLG, WT1, TRPM1, TBXA2R, GAS6, BDKRB2, Lyz1, TLR2, TFPI, BGLAP, SEPP1, CFTR, ACE2, TNF, OXR1, PBX1, HSPB2, PLAT, THY1, DBI, AVPR2, ADM, HMOX1, CHGA, PTHLH, CELA2A, IDO1, OXTR, PTGES,…	-1.06738	0.00839519	114
T2	coronary flow	Circulatory system	73	56	MAPK14, ACE, KNG1, EDN3, ADORA3, EDNRB, IFNAR1, TNNT2, C5, BDKRB2, SEPP1, TNF, HSPB2, PLAT, ADM, HMOX1, PTHLH, MYLK, CELA2A, DES, EDN1, FGF13, IL1B, CALCA, OPRK1, GHSR, ITGA2B, HMGCR, CRCP, PDE5A, AKT1, TAC1, ADORA2B, CRH, EPX, EDNRB, CXCR4, PRKCA, AGXT, P2RY1, GOT2, GPX1, S1PR3, WASF2, DHX34, CAT, HRH3, KCNJ8, NPY, AK1, ADORA1, ATP2A2, ALOX5, CPAMD8, AGTR1, ADORA2A	-1.09304	0.00848233	115
T2	blood-aqueous barrier	Circulatory system	15	12	OCLN, CXCL12, POMC, PTGER2, TNF, PTGER2, CALCA, VEGFA, PTGER1, TAC1, ACVR1, CPAMD8	-1.06306	0.00860858	116
T2	endometrium secretion	Other	7	6	INHBA, TNF, OXTR, EDN1, OXT, IGF1	1.74309	0.00877885	117
T2	cartilage mineralization	Other	9	9	COL10A1, MGP, BGLAP, ENPP1, PTHLH, SOX6, IGF1, SOX5, BMP7	-1.51242	0.00889406	118
T2	neutrophil degranulation	Immune system	52	32	MAPK14, ACE, FPR1, PRG2, CSF3, C5, LGALS2, AHR, SYK, TNF, PLAT, LTB4R, PTK2B, RAC2, GPR55, VEGFA, MAPK8, ITGB2, ANXA1, FN1, ACVR1, SPHK1, PLCG2, SRC, MAPK11, SPI1, PRKG1, SOS1, SOS1, ARRB1, PLAA, ADORA2A	-1.13623	0.00913941	119
T2	neutrophil function	Immune system	122	80	ZEB1, CCL3, F2RL1, PCDHA6, MAPK14, FPR1, ADORA3, SGPP1, MBL2, CSF3, EGF, POMC, C5, LGALS2, Lyz1, CTSL2, MFGE8, CD4, TNF, OXR1, PBX1, HSPB2, PLAT, LTB4R, ADM, PDE4D, STAT3, RAC2, TTF2, EDN1, GRN, HPR, IL1B, PTPRC, ITGB2, IGF1, HIF1A, EPHX2, FN1, PLAU, AKT1, TAC1, ACVR1, ZNF148, PDE7A, PDE4A, RASGRP1, HCK, SOCS3, COL4A3, NT5E, CBL, SLPI, SETD6, SLC9A1, CLU, EGLN3, CNTN1, MMP20, RAP1A, PDE4B, LCP2, …	-1.03563	0.00919709	120
T2	anagen	Other	142	112	PTCH2, LIPI, GNRH1, NOG, NGF, NRTN, IGFBP3, SGPP1, PTH1R, HPSE, VCAN, MST1, TYR, IGFBP5, EGF, AKR1B10, POMC, MC1R, WNT3A, CTSL2, CTSL2, CD4, PTGER2, TNF, PBX1, HSPB2, FOXN1, FGF18, PTHLH, THOC5, FGF10, TSKU, STAT3, CASP2, TTF2, FGF13, FGF13, NFATC1, NGFR, SERPINE1, JUP, NTF4, IL1B, CALCA, TACR1, VEGFA, STX1B, BCL2L1, WNT5A, IGF1, UBL4A, ITGB1, PTGDR2, SH3D19, PITX2, PCDHA4, TERT, SMOX, EFNA3, KRT…	-1.10038	0.00936565	121
T2	platelet function	Circulatory system	198	160	ESAM, THBS2, PIGF, TRPC6, MAPK14, ACE, IL4I1, APOH, KNG1, NGF, FOXP3, CXCL12, CD151, WAS, F8, CSF3, IFNAR1, EGF, VASP, BTK, PLG, TBXA2R, PECAM1, CRYAB, TMEM132A, WNT3A, CAPN1, ATP2B1, SLC6A4, PTGER2, SEPP1, SYK, TNF, HSPB2, PLAT, F2RL3, GP9, TESC, ADM, XPNPEP1, GAB1, MPL, PDE4D, CELA2A, PDIA3, APOB, F11R, PRKCB, SERPIND1, PTGER2, ITGB3, TTF2, EDN1, ADA, SCARB1, SGK1, SERPINE1, KITLG, GYS2, GATA1,…	-1.13661	0.00941166	122
T2	endometrium function	Other	59	40	GNRH1, SLC25A16, IGF2, WNT7A, EGF, CYP19A1, NCOA6, TNF, SOCS1, KLF9, STAT3, CD82, PEMT, EMX2, ITGB3, HPR, VEGFA, IGF1, SOSTDC1, SOX17, PCSK5, AQP1, SOCS2, ACVR1, LGALS12, HMOX2, SPAST, CSF1, CRH, EDNRB, ROBO2, SRC, COMT, HBEGF, SLC3A2, SOS1, EREG, GLIS2, ESR2, HOOK1	-1.16892	0.00989043	123
T2	ossification	Other	686	541	COL10A1, PTCH1, LUM, MSX2, VTN, THBS2, OGN, CARTPT, HMGA1, MMP14, EGR2, COL12A1, EBF1, COL6A1, GALR1, LGR4, GPKOW, SMAD9, NOG, RAPGEF3, FGF23, CCL3, ACVR2A, FGF4, MGP, GDF6, TNFSF11, PCDHA6, MAPK14, NR0B2, ACE, SOS1, WNT10A, ANGPT2, IFITM5, PAX3, NGF, KLF10, EN1, GLIS3, FLT1, RGS2, GREM1, COL1A2, SBDS, KLF7, ACVR1, HOXA2, SP7, CRLF1, FGF8, IGFBP3, COL1A1, HDAC5, CXCL12, MSTN, SGPP1, PTH1R, WNT10B…	-1.06404	0.0100905	124
T2	granulocyte function	Immune system	22	14	SOS1, CSF3, C5, SERPINH1, TNF, OXR1, HSPB2, HPR, ITGB2, FN1, CSF1, EGFL7, NPY, ITGAL	-1.12833	0.0101536	125
T2	B-cell activation	Immune system	238	145	PTPN22, CD79A, TNFRSF21, MMAB, CDKN2C, ST3GAL1, LTA, C4B, NGF, TLR9, SLC25A16, PIK3AP1, CXCL12, SGPP1, CSF3, TRAF3IP2, BTK, POU2AF1, PECAM1, SIGLEC1, TLR2, CD44, KLRG1, CLSTN1, VAV1, PAX5, AIRE, AICDA, VIPR2, CD4, INPPL1, SYK, TNF, TFF3, PBX1, CXCR3, STAT4, IRF4, PRKCB, CD83, ABCB6, RYR1, IL12B, STAT1, MYD88, NFATC1, CD274, LPXN, CASP6, HSPA1B, SWAP70, TLR3, IL1B, PTPRC, PLEKHA2, C1QA, TNFSF13B, …	1.04739	0.0102303	126
T2	ontogeny	Other	217	165	VTN, EGR2, GNRH1, SOS1, LTA, NGF, PAX2, CXCL12, SLC25A4, PTAFR, IGF2, MBL2, IGF1R, GNRH2, EGF, AKR1B10, CYP19A1, LDHD, POMC, LHCGR, BTK, PROP1, PECAM1, BCL10, TP73, GRPR, AHR, POU1F1, CD99, AIRE, AICDA, CD4, HNF1B, TNF, PBX1, HNF4A, DNTT, FOXN1, PTHLH, GJA5, GFI1, USP8, STAT3, ABCB6, TWSG1, LCK, EDN1, FGF13, IKBKB, HSD11B2, HTR1A, GATA1, PTPRC, STMN1, MEF2A, VEGFA, AMH, SORD, BMP3, TFRC, PDGFA, S…	-1.04586	0.0104518	127
T2	endothelial cell activation	Other	139	104	F2RL1, MEOX2, PCDHA6, MAPK14, APOH, KNG1, ANGPT2, FLT1, ITGA4, SGPP1, CD151, CSF3, C5, KLF2, TBXA2R, TLR2, CD44, PKN3, ANKRD1, NR4A1, CD4, SEPP1, TNF, OXR1, DBI, HMOX1, ANXA2, CHGA, TNFRSF9, TTF2, EDN1, FGF13, MRC1, SERPINE1, CD9, SERPING1, PTGIS, IL1B, XDH, VEGFA, CD40LG, MAPK8, ITGB2, SH2B3, DUSP12, PPARA, CASP8, FN1, PTGS1, SERPINF1, PPARG, ENTPD1, F2R, ANGPT1, AKT1, PROC, NTS, CD40, ACVR1, VE…	-1.01389	0.0104819	128
T2	pregnancy	Other	1106	752	ABCC2, MSX2, ADAM12, THBS2, LIPI, PTGFR, PIGF, RAMP3, TNFSF10, CTSH, GNRH1, S100B, PROKR1, F2RL1, CYP17A1, EDN2, SLC16A4, ATP8B1, TNFSF11, TDO2, IRG1, ACE, NKX3-1, SOS1, ANXA5, IL4I1, A4GALT, HAS2, TDGF1P3, APOH, KNG1, ANGPT2, PMEL, SLC5A1, NGF, OCLN, CEL, CLDN3, SMTNL1, MCL1, FLT1, RGS2, GREM1, ABCB11, NR1H4, HOMER2, ADM2, HTRA3, PAQR5, FOXP3, TLR9, SLC25A16, IGFBP3, COL1A1, CXCL12, EDNRB, GNRHR…	-1.06386	0.010554	129
T2	hepatic regeneration	Other	318	238	VTN, LIPI, TNFSF10, CDKN2C, PCDHA6, MAPK14, ACE, NKX3-1, SOS1, KNG1, FLT1, NR1H4, SLC39A14, POLG, CARM1, IGFBP3, CXCL12, SGPP1, IGF2, IGF1R, HPSE, MST1, MST1, CSF3, IFNAR1, EGF, AKR1B10, INHBA, POMC, G6PC, C5, NANS, PLG, HRSP12, CYP7A1, WT1, GAS6, Olfr48, TIFA, TGM2, CD44, UCP2, TP73, AHR, PIK3C2G, NR1I2, TNF, CCNE2, SOCS1, OXR1, PBX1, GNMT, HNF4A, HMOX1, GAB1, LECT2, HGFAC, FGF10, HPR, STAT3, NF…	-1.07817	0.0109351	130
T2	hyaluronan metabolism	Other	8	5	HAS2, LYVE1, CD44, FGF13, SPAM1	-2.88911	0.0110135	131
T2	mesenchyma interaction	Other	104	81	MSX2, COL12A1, LGR4, FGF4, PRRX1, WNT10A, GREM1, EDN3, FGF8, PTH1R, NR1H3, WNT10B, EGF, FOXF2, ATF3, CD44, TCP1, RUNX2, LHX8, TCF21, HMOX1, FOXL1, PTHLH, FGF10, FGF13, FREM1, IHH, KRT18, VEGFA, DLX1, STX1B, PDGFA, WNT5A, IGF1, ITGB1, MEIS1, BARX2, DCN, BMP2, FN1, RSPO2, NOTCH1, PPARG, RUNX1, AKT1, KRT17, ACVR1, TGFBR2, EGFR, THRA, CDH2, HSPG2, KLF5, TNNC1, BCL2, TGFB3, TGFB2, FGFR2, GLI1, ITGA8, …	-1.18447	0.0111777	132
T2	B lymphocyte proliferation	Immune system	258	167	IRF8, CCL19, MYBL1, GNRH1, TNFRSF21, MALT1, PCDHA6, MAPK14, LTA, NGF, TLR9, SLC25A16, CXCL12, SGPP1, MST1, CD5L, CSK, INHBA, POMC, BTK, POU2AF1, CASP3, Lyz1, TLR2, CD44, CLSTN1, BCL10, PAX5, MTBP, BGLAP, CD4, IL21R, PRKCZ, PTGER2, SYK, TNF, PBX1, TNFRSF9, MPL, HPR, STAT3, PEMT, IRF4, RAC2, PRKCB, PTGER2, STAT1, MYD88, LAG3, TIRAP, IKBKB, NGFR, NFKB2, BIK, HPR, HTR1A, HSPA1B, RASGRP3, IL1B, PTPRC,…	-1.05409	0.0112039	133
T2	biomineral formation	Other	422	338	COL10A1, ZEB1, LUM, CHRDL2, MSX2, VTN, THBS2, MMP14, TNFSF10, SLC34A1, GNRH1, NOG, FGF23, CCL3, OTOP1, MGP, WISP2, TNFSF11, PCDHA6, MAPK14, S100A13, WNT10A, ANXA5, IFITM5, NGF, KLF10, COL1A2, NR1H4, SP7, FGF8, COL1A1, CXCL12, ZNF703, MSTN, SGPP1, PTH1R, WNT10B, IGF2, IGF1R, EPHB4, HPSE, EIF2AK2, IGFBP5, IFNAR1, EGF, AKR1B10, AKR1B10, CYP19A1, INHBA, HTR2B, ROR2, GAS6, DLX3, FETUB, TNN, GDF5, TGM2…	-1.08108	0.0113683	134
T2	endothelial cell function	Other	370	280	VTN, THBS2, MMP14, PIGF, TNFSF10, CXADR, F2RL1, NTRK3, TNFSF11, MAPK14, ACE, ANXA5, A4GALT, APOH, KNG1, ANGPT2, NGF, GRK5, FLT1, NR1H4, CXCL12, EDNRB, SGPP1, ANK2, MBL2, IGF1R, EPHB4, MST1, CSF3, HSP90AA1, ABCC1, IFNAR1, AKR1B10, INHBA, ESM1, C5, LGALS2, PLG, KLF2, TBXA2R, PECAM1, CD44, UCP2, TFPI, AHR, ABCG1, RUNX2, MFGE8, CAPN1, SEPP1, SEPP1, CFTR, SYK, ACE2, TNF, PBX1, HSPB2, PLAT, NQO1, HMOX1…	-1.04605	0.0115081	135
T2	telencephalon development	Development	8	8	FGF8, IFNAR1, TP73, FOXG1, OXT, SIX3, UBA2, GLI1	-1.4158	0.0115284	136
T2	phagocyte activity	Immune system	206	128	RBM33, TNFRSF14, GZMA, TNFSF11, PCDHA6, MAPK14, ANXA5, NGF, TLR9, SGPP1, PTAFR, MBL2, F8, CSF3, CD5L, IFNAR1, EGF, INHBA, POMC, C5, LGALS2, PLG, GAS6, Olfr48, Lyz1, TLR2, STAB2, CFTR, TNF, OXR1, PBX1, XPNPEP1, MYLK, CELA2A, DYSF, STAT3, ABCB6, ITGB3, TTF2, FGF13, MYD88, SCARB1, MRC1, SERPINE1, HPR, DEFA6, HSPA1B, TLR3, IL1B, C1QA, MYBBP1A, CD40LG, MAPK8, ITGB2, IGF1, MOCOS, CD93, SH3GL2, SSTR1, F…	-1.04443	0.0115297	137
T2	Aromatic aminoacid metabolism	Amino acid metabolism	25	19	TDO2, ATAT1, HNF1A, HPD, TPH1, EGF, FANCA, TNF, IDO1, HAAO, GCHFR, GSTZ1, AADAT, WARS, COMT, CCBL1, IL10, KYNU, GCDH	-1.03	0.0122331	138
T2	neural crest cell differentiation	Development	39	35	MSX2, NOG, PAX3, GREM1, PPP1R27, PAX7, PTPRA, PHOX2B, WNT3A, MKL2, CHERP, ZIC1, ZIC5, FGF13, SNAI2, MYCN, SOX10, SSTR1, ZIC2, FN1, ACVR1, PKNOX1, NTRK1, OLFM1, VIPR1, ATF1, RGMB, RHOB, OLFM2, FOXD3, RHOV, NPY, CPAMD8, DICER1, TRAF4	-1.04013	0.012926	139
T2	skin barrier	Other	97	60	PRSS8, F2RL1, OCLN, NR1H4, ST14, CYP4F3, GATA3, EGF, HRH2, KLF2, TGM1, TIFA, CD44, ABCG1, DGAT2, SUPV3L1, TNF, DBI, GRHL3, CELA2A, ALOXE3, MIA3, PRKCH, VEGFA, MAPK8, HMGCR, ADRB2, PPARA, CSRP3, KLF4, HBP1, NOTCH1, GJA3, AKT1, TAC1, ACVR1, EGFR, VDR, SLPI, NR3C2, NANOS1, BVES, PLA2G4A, ADAM17, ELOVL4, ABCA12, FADS2, SGPL1, SCD, SOS1, TRPV1, CYP26B1, SPINT1, TAF10, CTSD, PSEN1, UGCG, SLC27A4, SFTPA…	1.07794	0.0129854	140
T2	eosinophil adhesion	Immune system	49	28	FPR1, ITGA4, C5, PECAM1, SEPP1, TNF, CYSLTR1, SPON2, PTGER2, STAT1, KITLG, IL1B, LGALS9, TACR1, ITGB2, ANXA1, ITGB1, FN1, PLAU, MAPK1, PDE4A, Pde4dl1, SRC, PTGIR, TYK2, VCAM1, ITGAL, MAPK1	-1.36854	0.0134519	141
T2	nucleoside transport	Transport	23	19	SERINC3, UPF1, RAPGEF3, MAPK14, SLC29A2, SLC28A2, SLC29A1, TNF, EDN1, ADA, HIF1A, SLC28A3, SLC29A3, CSF1, TSC22D3, UPF2, ABCC4, SLC29A4, ADORA2A	-1.13589	0.0135959	142
T2	capillary permeability	Circulatory system	152	110	PDGFC, CCL3, ACE, KNG1, ANGPT2, NGF, FLT1, FPR1, ITGA4, EDNRB, PTAFR, PRG2, TACR3, CSF3, IFNAR1, HRH2, C5, PLG, TBXA2R, BDKRB2, WISP1, TNF, HSPB2, CYSLTR1, MYLK, CELA2A, HPR, APOB, ITGB3, TTF2, EDN1, FGF13, TRPC4, SERPINE1, OXT, SERPING1, FLT4, PTGIS, IL1B, XDH, CALCA, TRPV4, TACR1, VEGFA, GPR182, IGF1, NPPC, PLAU, HBP1, PTGS1, MPV17, MAPK1, MAOA, CDH5, GJA3, F2R, ANGPT1, AKT1, SLC12A2, PROC, NTS…	-1.10212	0.0137352	143
T2	ganglion neurotransmission	Nervous system	29	21	GNRH1, ADCY8, EDN3, EDNRB, TACR3, IFNAR1, HRH2, POMC, ADCY1, CALCA, ADRB2, HTR1D, NTS, TAC1, CHRNA3, AGXT, DHX34, NPY, ADORA1, PENK, CPAMD8	-1.12833	0.0137907	144
T2	apoptotic nuclear changes	Cell growth and death	9	7	AIFM1, CASP3, TNF, XPNPEP1, MAPK8, CYCS, TP53	1.27142	0.0139879	145
T2	neurosteroidogenesis	Nervous system	26	22	GNRH1, CYP17A1, IFNAR1, CYP19A1, POMC, LHCGR, PSMA4, DBI, DBI, CYP11A1, XPNPEP1, OXT, PPARA, SRD5A1, ADCYAP1, CRH, DHRS9, RIPK2, NPY, PGRMC1, NR5A1, STARD3	-1.07655	0.0141562	146
T2	uterine activity	Other	25	20	PTGFR, PIGF, F2RL1, IFNAR1, EGF, TNF, PTHLH, OXTR, EDN1, OXT, PTGIS, IL1B, CALCA, EGFR, CRH, IL10, MME, SOS1, CPAMD8, PTGS2	-1.01389	0.0146498	147
T2	ovulation	Other	305	229	MMP14, PRSS8, PIGF, GNRH1, ITPKB, CYP17A1, EDN2, ACE, KNG1, ANGPT2, NGF, FLT1, EDN3, SLC25A16, IGFBP3, MMP19, GABRR1, EDNRB, GNRHR, ZNF703, IGF2, HPSE, VCAN, TSHR, CSF3, SNAP25, GNRH2, EGF, AKR1B10, AKR1B10, CYP19A1, AKR1B10, HRH2, POMC, LHCGR, LHB, PLG, TMEM132A, SHBG, VAV1, CTSL2, NR4A1, NCOA6, AHR, RUNX2, PRKCZ, PTGER2, TNF, PBX1, HSPB2, BTC, PLAT, AVPR2, CYP11A1, PRDX2, PVRL3, PDE4D, CELA2A, …	-1.06344	0.0146578	148
T2	smooth muscle contraction	Other	224	186	VTN, TRPM4, MYLK4, TRPC6, ACTG1, PROKR1, F2RL1, EDN2, PCDHA6, MAPK14, ACE, KNG1, C4B, NGF, MYLPF, SMTNL1, EDNRB, GNRHR, PRG2, VCAN, SNAP25, IFNAR1, EGF, AKR1B10, C5, HTR2B, TBXA2R, Olfr48, BDKRB2, MYH11, CCKAR, PTGER2, SYK, TNF, HSPB2, F2RL3, CYSLTR1, ADM, HMOX1, CNN1, CHGA, PTHLH, MYLK, PDE4D, CELA2A, OXTR, FGF10, PDE3B, PRKCB, PTGER2, TTF2, EDN1, AMBP, TRPC4, VCL, OXT, KITLG, GPNMB, IL1B, PPP1R…	-1.07817	0.0148016	149
T2	endothelial cell adhesion	Other	245	173	VTN, TNFSF10, CCL3, CXADR, NINJ1, PCDHA6, MAPK14, HAS2, KNG1, FLT1, FPR1, CD300LG, ITGA4, PTAFR, ANK2, EGF, POMC, LGALS2, PLG, KLF2, PECAM1, CD44, SPARCL1, CD99, MFGE8, CD248, CREBBP, SEPP1, RPL10, ACE2, TNF, PBX1, NQO1, CYSLTR1, ACAN, GCNT4, ADM, HMOX1, GPR19, DYSF, PEMT, F11R, PRKCB, ITGB3, TTF2, EDN1, FGF13, ADA, ANGPTL2, ANGPTL2, SERPINE1, JUP, CD9, GPNMB, SERPING1, IL1B, XDH, C1QA, VEGFA, AD…	-1.09197	0.0153459	150
T2	endometrium maturation	Other	10	9	GNRH1, SLC25A16, TNF, PBX1, AQP4, VEGFA, ACVR1, FGFR1, HBEGF	-1.14905	0.0155332	151
T2	sterol metabolism	Lipid metabolism	23	19	NR1H4, NPC1L1, NR1H3, CYP7A1, ABCG1, TNF, HMOX1, OSBP, BRCA1, APOE, CYP51A1, WNT5A, PPARA, SREBF2, ABCA1, NR5A2, ADD1, CTDSP2, HDLBP	-1.28446	0.0156895	152
T2	Kupffer cell activation	Other	22	12	MAPK14, LTA, CSF3, CD4, TNF, XDH, PPARA, SLC11A1, NFKBIA, P2RX7, IKBKG, GSK3B	1.32527	0.0157613	153
T2	renin-angiotensin system	Circulatory system	123	94	FGF23, CTXN1, MAPK14, ACE, NKX3-1, A4GALT, KNG1, SUCNR1, ADM2, NR1H3, AGTRAP, UCP1, ESRRG, IFNAR1, AKR1B10, FURIN, POMC, TBXA2R, BDKRB2, PTGER2, ACE2, TNF, SOCS1, OXR1, DBI, AVPR2, ADM, AVPR1A, APOB, PRCP, EDN1, STAT1, SERPINE1, OXT, IL1B, CALCA, ADRB1, VEGFA, APOE, CYP21A2, MAPK8, IGF1, HMGCR, ADRB2, PPARA, ANPEP, SSTR1, CPNE1, NPPC, PPARG, GJA3, AGTR2, PROC, PTGER1, TAC1, ACVR1, TP53, VDR, CYBA…	1.01994	0.0157622	154
T2	basophil activation	Immune system	26	13	PCDHA6, MAPK14, CD200R1, NGF, HRH2, POMC, C5, ATF7IP, IL1B, JAK2, PRKCD, CD63, GHITM	1.13627	0.0158928	155
T2	mesenteric circulation	Other	15	13	EDN2, EDNRB, HSP90AA1, HRH2, SEPP1, ADM, EDN1, VEGFA, NPPC, PDE4A, AGXT, HRH3, GAL	-1.03563	0.0159225	156
T2	myometrium growth	Other	7	6	IGF1R, EGF, EDN1, IGF1, ITGA5, IGFBP6	1.41144	0.0161463	157
T2	osteoclast formation	Development	309	214	ATP6AP1, IRF8, VTN, EGR2, PIGF, SEMA3B, TNFSF10, NOG, CCL3, ACVR2A, ZBTB7A, SNX10, TNFSF11, PCDHA6, MAPK14, NKX3-1, LTA, NGF, CXCL12, NOTCH2, SGPP1, PTH1R, IGF2, PRDM1, HPSE, TSHR, SQSTM1, CSF3, HSP90AA1, EIF2AK2, IGFBP5, EGF, INHBA, HRH2, PRDM2, MAFB, TLR2, CD44, RARA, RUNX2, NOX1, CD4, PTGER2, TNF, TFF3, PLAT, ANXA2, PTK2B, TNFRSF9, GPR68, FGF18, MAP2K7, JDP2, PTHLH, STAT3, RAC2, PRKCB, PTGER2,…	-1.06738	0.0161581	158
T2	pancreas function	Digestive system	42	30	CARTPT, MST1, AKR1B10, POMC, GPBAR1, HNF1B, CFTR, PBX1, PBX1, ADM, HMOX1, GPR39, ABCB6, OXT, PPARA, SSTR1, NPPC, FOXO1, PDHX, ACVR1, PYY, FGFRL1, PAX6, PTPRK, RIPK2, E2F1, EIF2AK3, BDNF-AS, TRH, GAL	-1.14009	0.0165494	159
T2	oral tolerance	Other	67	25	RNF7, CLEC4M, APOH, FOXP3, PRG2, Lyz1, VIPR2, CD4, TNF, IDO1, CD274, PTPRC, ZP3, CD40LG, ITGB2, CD40, ACVR1, COL2A1, TGFBR2, IL10, IL2RA, GAD2, CPAMD8, Gm12141, PTGS2	-1.27668	0.0165941	160
T2	decidualization	Other	199	161	ADAM12, PIGF, APOD, ACE, ANGPT2, NID1, HTRA3, MSTN, SGPP1, IGF2, HSPA5, WNT7A, ANGPTL1, HPSE, CSF3, TGFB1I1, EGF, AKR1B10, CYP19A1, INHBA, LHCGR, SLC2A12, WT1, GDF5, TGM2, CTSL2, NR4A1, CREBBP, PTGER2, TNF, PBX1, HSPB2, PTHLH, MYLK, RRM2, DES, FOSL1, PTGES, STAT3, EMX2, ABCB6, STC2, PTGER2, EDN1, FGF13, SERPINE1, ABP1, OXT, IL6ST, FMOD, PTGIS, IL1B, IHH, STMN1, IL1R2, VEGFA, ADAMTS5, LAMB1, BMP8A…	-1.1404	0.0166566	161
T2	cell recognition	Other	133	65	APOH, TLR9, SLC25A16, ANK2, PRG2, VCAN, HSP90AA1, PLG, NCAN, TGM2, TLR2, CD44, CHD2, CD4, TNF, HLA-E, OXR1, ANXA2, CTSS, CELA2A, EMP1, SIX4, SCARB1, MRC1, PTPRC, CD74, TFRC, CD40LG, IFI30, ANXA1, ITGB1, PITX2, FN1, NPHS1, LYPLA2, SEC14L2, LY75, TNR, CD40, CYCS, ERBB2, CDH2, CTNNB1, EGFL7, ALCAM, VIPR1, CDH13, CALR, CNTN1, CCR7, CD226, TLR7, KIRREL, PROS1, C1D, SYNGAP1, CTSB, GAD2, SFTPA2, PICK1, …	-1.05724	0.0168297	162
T2	PBMC proliferation	Immune system	40	25	OTOR, GNRH1, PTAFR, TSHR, GNRH2, POMC, CD4, TNF, BAG1, SERPINE1, CALCA, APOE, CD40LG, HBP1, PNOC, ACVR1, PDE4A, ERBB2, CSF1, Pde4dl1, DHX34, IL10, PADI2, HSP90B1, Mtag2	1.14282	0.0168772	163
T2	leucocyte differentiation	Immune system	24	15	GATA2, PRDM1, CSF3, TNF, XPNPEP1, PRDX2, LECT2, SH3BP2, HBP1, TXNIP, PPARG, EPX, DDR1, PTPN11, SOS1	1.23611	0.0170655	164
T2	trophoblast differentiation	Other	125	96	PIGF, GNRH1, FGF4, NDRG1, MAPK14, ANXA5, GATA2, FLT1, SLC25A16, IGF2, GATA3, ESRRG, EGF, CYP19A1, AKR1B10, INHBA, DLX3, TGM2, EOMES, SATB2, SLC6A14, ELF2, GJB5, PHLDA2, TNF, HSPB2, CYP11A1, SALL4, PTHLH, HSD11B2, GMNN, IL1B, CALCA, VEGFA, HIF1A, HPGD, SMPD1, CASP8, PCDHA4, BMP2, SRF, FN1, ASCL2, MAPK1, PPP1R13L, PPARG, GJA3, AKT1, MDFI, ASAH1, ACVR1, TP53, EGFR, TEAD4, CSF1, TFAP2A, SOCS3, ABCG2,…	-1.02575	0.0171548	165
T2	endomitotic cell cycle	Cell growth and death	28	23	CCNB1, CXCL12, AIM1, MASTL, MECOM, CCNE2, TNFRSF9, KITLG, STMN1, SH2B3, CDK1, CDC20, CCND1, SIRT2, ACVR1, CIB1, TP53, EPX, TUBB, SIRT1, ARHGEF2, CCND2, SOS1	-1.20902	0.0172381	166
T2	menopause	Other	56	40	LIPI, GNRH1, SRD5A2, IGFBP3, GNRH2, CYP19A1, POMC, SHBG, RUNX2, BGLAP, TNF, OXTR, APOB, EDN1, DFFA, IL1B, CALCA, APOE, AMH, HECA, IGF1, KCNAB2, TNFRSF11B, F7, VDR, PPARGC1B, PPARD, LCP1, COMT, IL10, CYP1B1, MME, MTHFR, OPRM1, SOS1, MMP13, EREG, ENPEP, BDNF-AS, ESR2	-1.11165	0.0173256	167
T2	karyogamy	Other	13	11	KIF14, FBXW7, MEI1, SEC63, WEE1, CDK1, DYNC1H1, DDX52, PEX2, DDX21, MTOR	1.30027	0.0175491	168
T2	T-cell homeostases	Immune system	103	70	GRAP2, TNFSF10, TNFRSF14, MMAB, VTCN1, HNF1A, PRDM1, WAS, CSF3, TRAF5, KLF2, CASP3, BCL10, KCNQ1, AIRE, CD4, TNF, SOCS1, CXCR3, IDO1, STAT3, LCK, PPP3CB, RORC, LAG3, CD274, FABP7, HAVCR2, CD40LG, ZFAT, CASP8, FOXO1, RUNX1, AKT1, TAC1, CD40, ACVR1, TP53, STAT5B, PKN1, JAK3, BCL2, CXCR4, PFN1, SYNGAP1, PTPN6, IL7R, TRAF2, STK4, CDC42, DNMT1, AMN, PTEN, IL10, LEF1, SPI1, FOXP1, IL2RA, MAP3K7, PLCG1,…	1.07331	0.0176051	169
T2	premeiotic DNA synthesis	Cell growth and death	22	18	CCL3, NGF, GINS2, CDC6, CCNA2, MCM3, CDC7, MCM5, MCM2, MCM6, MCM4, SEC14L2, RRAD, RAD50, MCM2, CHEK2, GSK3B, SOS1	-1.33884	0.0177146	170
T2	Na+ homeostasis/export	Transport	189	144	GNRH1, F2RL1, EDN2, MAPK14, ACE, KNG1, NGF, FPR1, ADM2, EDN3, EDNRB, PTH1R, IGF2, UCP1, IFNAR1, GNRH2, EGF, POMC, TBXA2R, GNB3, BDKRB2, SHBG, CALCRL, PTGER2, CFTR, PPP1R1B, TNF, PBX1, GUCY2C, AVPR2, ADM, AQP4, PTHLH, OXTR, HPR, TTF2, LCK, EDN1, FGF13, SGK1, HSD11B2, OXT, HTR1A, IL1B, XDH, CALCA, ADRA1B, TACR1, MAPK8, OPRK1, IGF1, HIF1A, DRD3, ECE1, MOCOS, ADRB2, PPARA, EPHX2, SSTR1, SSTR1, TENM1,…	-1.06827	0.0181043	171
T2	collagen fibril organization	Cell Community	9	9	LUM, DPT, FMOD, COMP, BGN, DCN, FN1, COL16A1, ACVR1	-1.37074	0.0184216	172
T2	cellular extravasation	Other	79	52	ESAM, F2RL1, KNG1, ANGPT2, FPR1, ITGA4, CXCL12, PTAFR, HPSE, POMC, PECAM1, GAS6, CD44, CD99, SEPP1, TNF, OXR1, F11R, TTF2, FUT7, IL1B, CALCA, VEGFA, APOE, ITGB2, ANXA1, ITGB1, PLAU, CDH5, AKT1, PROC, EPX, PFDN1, NT5E, RHOA, JAM2, LRRK2, ADAM17, MMP2, IL10, PVRL1, LGALS1, SOS1, MMP9, FASLG, GLG1, VCAM1, DAG1, ITGAL, HEBP1, CCL14, VWF	-1.13197	0.0184497	173
T2	skin development	Development	58	46	MMP14, CHUK, GNRH1, F2RL1, EDN2, NGF, FLT1, CCRL1, IGF1R, GATA3, EGF, TCP1, HSPB2, DBI, STAT3, MIA3, VEGFA, THBS1, HIF1A, HMGCR, ITGB1, PPARA, BMP2, PPP1R13L, AKT1, RARG, AKT2, ACVR1, EGFR, EPX, CTNNB1, RXRA, IKBKG, MMP2, ABCA12, TIMP2, SCD, DHCR24, SOS1, SOS1, MMP9, KDR, GJB4, SLC27A4, BCL11B, SHH	1.08303	0.0184968	174
T2	vision	Sensory system	103	78	RNF7, GNRH1, CNGB3, CEP290, OPN4, HAS2, NGF, POLG, EDNRB, GNRHR, IFNAR1, NR2E3, NYX, GNAT2, TFPI, CCKAR, RGL4, CD4, AOX1, PLAT, GUCY2D, XPNPEP1, RLBP1, AQP4, Ea2, EDN1, SLC6A9, VEGFA, CNGA3, IGF1, LAMP2, USH2A, UNC119, SSTR1, DDR1, PLAU, HTR2A, PDE5A, RDH8, HRC, LRP5, FRAXA, RGS9BP, RGS9BP, FOXL2, ABCA4, RPE65, ADCYAP1, ADCYAP1R1, EPX, PRPF4, SLC4A10, DRD2, ASIC2, ARR3, CRYM, PAX6, TENM3, NONO, M…	1.03102	0.0185483	175
T2	erythrocyte development	Development	31	27	ZFPM1, MST1R, KLF1, MST1, NMUR1, LHX2, WNT3A, TNF, PBX1, STAT1, KITLG, GATA1, ABCB10, BCL2L1, MAPK8, FN1, SLC4A1, EPOR, TAC1, EPX, IL10, RB1, STAT5B, SOS1, SEC23B, ZFPM2, DYRK3	-1.12234	0.0193695	176
T2	hormone secretion	Endocrine system	173	135	OGN, CARTPT, GNRH1, CYP17A1, ANXA5, ADM2, LRP2, SGPP1, IGF2, IGF1R, TSHR, IFNAR1, PROSC, GNRH2, EGF, CYP19A1, INHBA, POMC, SLC15A1, PROP1, Olfr48, SHBG, POU1F1, SSTR5, BGLAP, CFTR, TNF, PBX1, ADM, XPNPEP1, NPB, CHGA, Ea2, CLIC6, PTGER2, EDN1, SSTR3, DNM2, OXT, IL6ST, BACE2, HTR1A, CACNA1A, CALCA, STMN1, RPH3A, ARAF, VEGFA, CYP21A2, SCG2, SCG2, IGF1, GHSR, HPGD, ADRB2, ANXA1, CDK1, PCDHA4, SSTR1, …	-1.1014	0.0194643	177
T2	macrophage differentiation	Immune system	183	124	IRF8, CHUK, EGR2, GRAP2, MAPK14, GATA2, SGPP1, PRDM1, IGF1R, POMC, KLF2, WT1, TFEC, MAFB, CASP3, TLR2, PTPN2, ELF2, ABCG1, CD4, PTGER2, TNF, SOCS1, HSPB2, CTSS, CELA2A, GFI1, RACGAP1, IRF7, STAT3, PRKCB, PTGER2, MYO18A, MYB, MRC1, KITLG, IL6ST, CSF3R, GATA1, CNN2, TINAGL1, VEGFA, APOE, NAB2, MAPK8, IGF1, HIF1A, MOCOS, MKI67, PPARA, CASP8, CREM, ZFP36, KLF4, TNFRSF11B, FN1, RNASEH2A, PPARG, SLC11A…	-1.02575	0.0199767	178
T2	thymus involution	Immune system	49	33	GNRH1, LTA, SGPP1, MST1, IFNAR1, AKR1B10, POMC, AHR, CD4, TNF, PBX1, FOXN1, PRDX2, KITLG, MIA3, IL1B, IGF1, GHSR, PPARG, ACVR1, FYN, CTNNB1, TGFB2, PRLR, CDC42, RHOB, HLX, TRPM7, SOS1, EREG, FASN, ESR2, AXIN1	-1.11165	0.0202139	179
T2	response to pheromone	Endocrine system	6	6	XPR1, FBXW7, PBX1, SSTR2, CDK2, CDC34	1.28616	0.0204525	180
T2	regional blood flow	Circulatory system	38	32	FGF4, ACE, KNG1, FLT1, ADM2, IFNAR1, TBXA2R, ADM, PTHLH, EDN1, FGF13, CALCA, VEGFA, THBS1, IGF1, HMGCR, EPHX2, SSTR1, PDE5A, ANGPT1, AGTR2, PNOC, ADCYAP1, EDNRB, AGXT, GSK3B, NPY, SOS1, BDNF-AS, NMU, HOOK1, PTGS2	-1.16464	0.0207522	181
T2	NO biosynthesis	Other	312	233	PTBP1, S100B, TNFRSF14, CCL3, F2RL1, MST1R, TNFSF11, PCDHA6, MAPK14, ACE, SOS1, S100A13, LTA, KNG1, NGF, SUCNR1, ADM2, EDN3, TLR9, IGFBP3, CXCL12, EDNRB, SGPP1, PTAFR, PRG2, MST1, CSF3, HSP90AA1, EIF2AK2, IFNAR1, EGF, POMC, CHRFAM7A, HTR2B, PLG, PECAM1, BDKRB2, CASP3, TLR2, AHR, CD4, PRKCZ, AOX1, TNF, SOCS1, PBX1, HSPB2, F2RL3, ADM, HMOX1, XPNPEP1, PTK2B, MYLK, CELA2A, FOSL1, HPR, PTGES, PRKCB, T…	-1.06306	0.0209192	182
T2	male reproduction	Reproduction	47	28	CARTPT, ACE, NGF, EGF, AKR1B10, CYP19A1, LHCGR, RARA, BGLAP, PBX1, TMPRSS2, PTGES, OXT, VEGFA, PTGDS, CMTM3, IGF1, HMOX2, ITM2B, AGXT, CLOCK, FADS2, USP14, EREG, KCNK13, PEBP1, LIMK2, DHX36	1.14291	0.021	183
T2	gall bladder motility	Excretory system	48	33	MLNR, F2RL1, KNG1, NR1H4, EDN3, EDNRB, GRPR, CCKAR, F2RL3, PEMT, EDN1, OXT, PNP, CALCA, LEPROT, SSTR1, MPV17, F2R, SSTR2, NTS, TAC1, PYY, ADCYAP1, CRH, EDNRB, AGXT, RIPK2, NPY, CNTF, PENK, TRH, CPAMD8, ADRB3	-1.1014	0.0210224	184
T2	amino acid catabolism	Amino acid metabolism	14	10	IL4I1, SIRT5, KLF15, ALDH6A1, CYP21A2, IGF1, PPARA, CBX2, SIRT3, FDX1	1.22166	0.0211964	185
T2	telogen	Other	25	17	MSX2, NOG, NGF, VCAN, TNF, PBX1, FGF10, STAT3, VEGFA, TAC1, ACVR1, CRH, NTRK1, EPX, CRYM, SOS1, SHH	1.11825	0.0214082	186
T2	homotypic cell-cell adhesion	Cell Community	82	49	CXADR, OCLN, SGPP1, CD151, EGF, LGALS2, PECAM1, CD44, CD99, CDH15, CD4, XPNPEP1, CDH17, CD82, PTPRU, EPCAM, EDN1, CD9, PTPRC, CD74, CLDN7, CD40LG, SLC7A11, ITGB2, HIF1A, ITGB1, CHM, CD53, CDH5, ENTPD1, CD40, CDH2, CADM1, ALCAM, CDH13, SRC, FUT4, MCAM, RELN, MGAT5B, STAT5B, LGALS1, CD81, BCAR3, NCAM1, ITGAL, TRAPPC10, PTK2, MAPK1	-1.20116	0.0214113	187
T2	M phase	Cell growth and death	247	212	TFDP1, CHUK, STIM2, TLK1, FBXO5, CKS1BP7, FGF4, MAPK14, S100A13, FBXO43, CCNB1, NGF, C2orf40, CXCL12, MSTN, HNF1A, CD151, NCAPH, CSF3, HSP90AA1, EGF, AKR1B10, AIM1, NANOS3, TTBK2, MOB1B, TMEM132A, TP73, EFHC1, AKAP12, SKP2, RNF8, FOXG1, PBK, TNF, BRCA2, PBX1, GADD45A, CDC6, CAMTA1, TACC3, NMRK1, CCNB2, ADM, LITAF, CKAP2, PTHLH, DLGAP5, CASP2, CCNB3, BRCA1, TTF2, EDN1, PRKACA, MCPH1, CCNA1, NEK2, …	-1.01859	0.0214227	188
T2	pigmentation	Other	153	117	SLC24A2, OTOR, OCA2, F2RL1, MAPK14, ACE, SOS1, PAX3, PMEL, NGF, HOMER2, EDN3, PPP1R27, EDNRB, HNF1A, CTNS, PAX7, HPSE, GPR143, PLA2G10, TYR, PCBD1, POMC, MC1R, LHX2, Olfr48, AGRP, TLR2, WNT3A, LEO1, TPCN2, RAB38, TBX19, TNF, TFF3, PBX1, HSPB2, NQO1, CELSR1, CHERP, FOXN1, MREG, MYB, EDN1, FGF13, BCO2, KITLG, IHH, PLD2, RAB32, SOX10, ADRB2, TSC2, thd, TLR5, GCH1, RAB27A, MCOLN3, DIO2, TBX6, ACVR1, …	-1.04048	0.0218194	189
T2	xenobiotic metabolism	Other	77	43	ABCC2, NR1H4, NR1H3, PCK2, FDXR, POMC, GPX4, AHR, NR1I2, KIFC3, TNF, ALDH3B2, NQO1, HNF4A, EPHX1, BRCA1, CYB5A, SLC35A2, MIA3, XDH, GSTZ1, PPARA, EPHX2, GSTT1, CPA6, VDR, CYP8B1, GBA3, PPARGC1B, UGDH, RXRA, CES2, NOTCH4, CTSC, CYP1B1, ARFIP2, NR2F1, ESRRA, ABCB4, MGST1, HEBP1, PTGS2, AHRR	-1.03316	0.0221404	190
T2	granulosa cell development	Development	10	9	NKX3-1, FGF8, SGK1, KITLG, IGF1, GDF9, FOXL2, ACVR1, BMPR1B	1.25787	0.0222819	191
T2	lung blood flow	Circulatory system	62	47	ACE, KNG1, ADM2, EDNRB, PTAFR, HSP90AA1, IFNAR1, EGF, C5, ACE2, TNF, PLAT, NQO1, ADM, TTF2, EDN1, FGF13, PTGIS, CALCA, VEGFA, BMPR2, BIRC5, PLAU, PTGS1, SLCO2A1, PDE5A, GCH1, MPV17, ANGPT1, TAC1, PDE4A, EDNRB, AGXT, NANOS1, HOOK2, DHX34, RIPK2, IL10, PRKCE, CAT, NPY, MAPKAP1, ST13, CPAMD8, AGTR1, SOD3, ROCK1	-1.1645	0.0222991	192
T2	heteroduplex formation	Other	9	8	ACVR2A, RAD52, LOC728849, BRCA2, VEGFA, CASC5, TP53, SMN2	1.52211	0.0226346	193
T2	complement activation, alternative pathway	Immune system	37	20	PIKFYVE, C4B, MBL2, Olfr48, CD4, PLAT, XPNPEP1, SERPING1, CYP21A2, ITGB2, SLC4A1, COL2A1, LDLR, CFP, C2, C2, EGFL7, MASP1, GNPDA1, THBD	-1.23261	0.0227578	194
T2	lymphocyte function	Immune system	146	104	TNFSF10, MALT1, PCDHA6, RGS14, SLC25A16, CXCL12, GNRHR, SGPP1, CSF3, EGF, INHBA, POMC, VASP, TMEM132A, Lyz1, CD44, VAV1, BCL10, AHR, VAV2, CD4, DBNL, PTGER2, TNF, HLA-E, PBX1, HMOX1, SLURP1, IDO1, IRF4, RAC2, PTGER2, SSTR3, HPR, HTR1A, IL1B, XDH, CALCA, PTPRC, TINAGL1, APOE, THBS1, IGF1, HMGCR, SSTR1, FN1, thd, NOTCH1, MPV17, PPARG, FGL2, FADD, AKT1, ENTPD2, RND2, TAC1, CD40, ACVR1, ETS1, TMPO, S…	-1.12024	0.0230312	195
T2	podocyte permeability	Other	24	14	ACE, HPSE, TNF, CELA2A, TF, EDN1, ITGA3, VEGFA, NPHS1, ACVR1, VEGFC, AGXT, CD2AP, KIRREL	-1.14309	0.0232854	196
T2	photoreceptor maintenance	Sensory system	7	5	NXNL1, CTSS, Ea2, FGF13, NEUROD1	1.85445	0.0239583	197
T2	presentation of endogenous peptide antigen	Immune system	62	41	IRF8, FHIT, HSP90AA1, POMC, PSMB8, TIFA, TLR2, CD4, TNF, SOCS1, HSPB2, ERAP2, IDO1, PDIA3, STAT1, HSPA1B, CACNA1A, NLRC5, IGF1, MYCN, TPP2, PSME1, HBP1, TAPBP, SEC14L2, CD40, ACVR1, TEC, POMP, IRF9, THOP1, CALR, IL10, ERAP1, ENO2, PRKCD, UBD, NFKB1, Gm12141, PSMF1, IRF2	-1.01835	0.0240025	198
T2	pineal gland function	Nervous system	18	17	MAPK14, TPH1, GNRH2, POMC, HTR2B, SLC17A7, AANAT, OXT, IGF1, NR1D2, NPPC, BANF1, TAC1, NPY, TRPV1, TRH, CPAMD8	-1.06306	0.0244811	199
T2	tolerance induction	Other	118	71	ITPKB, MMAB, CLEC4M, FOXP3, HDAC5, PRG2, F8, Lyz1, TLR2, CTSL2, AIRE, CD4, SEPP1, TNF, HMOX1, IDO1, HPR, CD83, F9, IL12B, MYD88, LAG3, CD274, HAVCR2, HPR, HSPA1B, CACNA1A, PTPRC, LGALS9, APOE, TNFSF13B, THBS1, CD40LG, BCL2L1, CDKN1B, PLAU, HBP1, PDE5A, SEC14L2, PTGER1, ACVR1, TRAF6, CYCS, NFKBIA, ERBB2, CD276, EPX, JAK3, BCL2, CBL, PTPN6, SMAD3, LYN, CCR7, IL10, IL2RA, FSCN1, CD22, SOS1, SOS1, GN…	1.03911	0.0245335	200
T2	myelocyte adhesion	Cell Community	7	6	CD44, TNF, F11R, IL1B, ITGB2, PIK3CG	1.27276	0.0246042	201
T2	dormancy	Other	86	69	FBXW7, RAD52, NDRG1, MAPK14, APOH, PRDX6, HSPA5, PLG, GAS6, ALOX15B, CD4, TNF, HSPB2, SCO2, HMOX1, FOSL1, STAT3, CD82, IL16, TTF2, FGF13, STAT1, CD274, KITLG, HSPA1B, EMILIN1, VEGFA, BCL2L1, DLL4, LTBP2, ITGB1, BMPR2, CDKN1B, FN1, PLAU, HBP1, MAPK1, RUNX1, AKT1, CCND1, ACVR1, OPTN, TP53, EGR1, EGFR, ERBB2, CBL, CPEB1, ABI2, NOTCH4, CALR, PTEN, MAP2K1, IL10, CAT, COL18A1, RB1, SCFD1, MTOR, HSPA8, …	-1.08786	0.0246064	202
T2	T-cell selection	Immune system	34	21	PTPN22, NKX3-1, SOS1, UCP1, AIRE, CD4, XPNPEP1, LCK, OXT, PSMB11, CD40LG, GLI3, PRSS16, CD40, BCL2, PTPN6, PLCG2, PLCG1, CELSR1, FASN, MAPK1	1.19318	0.0250429	203
T2	placenta development	Other	293	203	MMP14, PIGF, GNRH1, FBXW7, CYP17A1, NKX3-1, SOS1, ANXA5, APOH, ANGPT2, GATA2, NGF, OCLN, FLT1, HTRA3, SLC25A16, RSPO3, CXCL12, SGPP1, IGF2, MBL2, EPHB4, ST14, HPSE, VCAN, CSF3, GATA3, GNRH2, EGF, INHBA, GH2, FURIN, VASP, PLG, DLX3, MMP11, VAV1, PAPPA2, CTSL2, NCOA6, AHR, GJB5, PHLDA2, FBXW8, TNF, HLA-E, PBX1, HSPB2, POSTN, F2RL3, ADM, HMOX1, FA2H, PTHLH, CTSS, FOSL1, STAT3, PEMT, HABP2, ABCB6, FG…	-1.08108	0.0251574	204
T2	urine output	Excretory system	96	72	ACE, A4GALT, KNG1, ADM2, EDN3, EDNRB, IFNAR1, EGF, HRH2, POMC, Lyz1, TNF, PBX1, BTC, GUCY2C, AVPR2, ADM, AQP4, PTHLH, AVPR1A, PTGER2, EDN1, OXT, SLC14A2, AQP3, IL1B, MAX, CALCA, GPR182, OPRK1, IGF1, DRD3, CREM, PCDHA4, SSTR1, NPPC, MPV17, AQP1, AGTR2, PNOC, TAC1, PYY, SLC12A1, GUSB, EPX, EDNRB, NR3C2, AGXT, CORIN, SLC5A2, NANOS1, NPRL3, COMT, LNPEP, MB, NPR1, DHX34, PDYN, MME, NPY, NISCH, SOS1, T…	-1.0868	0.0255553	205
T2	eosinophil function	Immune system	38	23	CCL3, ITGA4, CD4, SEPP1, TNF, RAC2, PTGER2, KITLG, LILRB3, IL1B, PTPRC, VEGFA, FN1, CISH, PPARG, F2R, PDE4A, KIT, PTEN, IL10, RCAN1, SOS1, VCAM1	1.07374	0.0256598	206
T2	lipoxygenase pathway	Other	15	13	ALOX5AP, GNRH1, KNG1, C5, GPX4, TNF, FGF13, HPR, TAC1, CNTN1, ACSL4, ALOX5, PTGS2	-1.09304	0.0258124	207
T2	ceramide metabolism	Other	16	16	NKX3-1, SOS1, SGMS2, FA2H, ASAH2, OSBP, TTF2, ABHD5, SMPD1, PPARA, GALC, COL4A3BP, SPHK1, CPT1A, UGCG, ABCB4	1.07794	0.0258971	208
T2	uterine relaxation	Other	15	13	HRH2, NR1I2, ADM, PTHLH, MYLK, OXTR, OXT, CALCA, ADRB2, KCNJ1, CRH, KCNMA1, ADRB3	-1.54849	0.0259793	209
T2	lipoprotein catabolism	Lipid metabolism	17	10	LIPI, APOA4, LRP2, VLDLR, APOE, CUBN, PPARA, LDLR, LCP1, C1D	-1.10928	0.0259977	210
T2	S-M checkpoint	Cell growth and death	13	12	TOPBP1, LRRK1, CDC6, ASPM, CCNA2, CHEK1, CDK1, MMAB, RAD9A, TP53, CHEK2, NAE1	-1.26896	0.0261748	211
T2	lung permeability	Other	45	31	CCL3, MAPK14, ANGPT2, ADM2, CSF3, C5, TNF, ADM, CELA2A, TTF2, MYD88, GRN, IL1B, XDH, TRPV4, TACR1, VEGFA, ITGB2, PLAU, PTGS1, F2R, SPHK1, TICAM1, DHX34, IL10, SOS1, FASLG, MAPKAPK2, THBD, PTGS2, NAMPT	-1.04605	0.0262109	212
T2	lymph node development	Immune system	18	12	CCL19, TNFSF11, LTA, CD4, TNF, RORC, NFKB2, KITLG, LTBR, IL7R, RELB, RELA	-1.19844	0.0263508	213
T2	response to bacteria	Immune system	18	10	MAPK14, TLR9, MBL2, Lyz1, TNF, IL1B, CPA6, NOD1, NOD2, WNT11	1.29835	0.0264018	214
T2	myometrium contraction	Other	114	90	PTGFR, PIGF, GNRH1, CXADR, F2RL1, KNG1, TACR3, IFNAR1, EGF, CYP19A1, POMC, LHCGR, PLCD1, SLC6A4, NR1I2, PRKCZ, PTGER2, TNF, LPAR3, F2RL3, ADM, HMOX1, PTHLH, MYLK, OXTR, Ea2, PRKCB, PTGER2, TTF2, EDN1, AMBP, OXT, IL1B, PPP1R14A, CALCA, TACR1, THBS1, BGN, SLC6A5, HPGD, ADRB2, DCN, BMP2, PTGS1, MPV17, MAPK1, CRHR2, GJA3, PTGER1, PNOC, TAC1, TAC4, EGFR, PDE4A, SPHK1, CRH, EDNRB, P2RX1, ADRA1D, ADRA1D…	-1.03948	0.0268139	215
T2	mast cell degranulation	Immune system	211	145	VTN, PTPN9, TRPM4, CCL3, F2RL1, PCDHA6, MAPK14, ACE, KNG1, GATA2, C4B, CD200R1, NGF, GRK5, ADORA3, SGPP1, PRG2, MBL2, PRG2, HRH2, POMC, C5, ITK, BTK, LGALS2, Olfr48, TMEM132A, BDKRB2, TLR2, CLSTN1, RAB3D, CD4, INPPL1, SYK, TNF, PBX1, PLAT, CYSLTR1, ADM, HMOX1, CELA2A, IL16, PRKCB, TTF2, EDN1, ADA, IKBKB, VAMP8, HAVCR2, KITLG, GATA1, XDH, CALCA, LGALS9, TACR1, VEGFA, MAPK8, PLD2, ADRB2, ANXA1, S1P…	-1.05639	0.0271413	216
T2	glial cell response	Nervous system	57	43	MAPK14, CD200R1, CSF3, C5, TLR2, CD4, TNF, OXR1, XPNPEP1, CTSS, EDN1, FGF13, STAT1, FABP7, P2RX4, MTRF1, VEGFA, WNT5A, IGF1, PPARA, BIRC5, SERPINF1, CLU, F2R, PTGER1, LDLR, ACVR1, P2RY12, CSF1, FYN, CXCR4, P2RX7, GRIA1, PTPN6, AGXT, ANXA3, SOS1, ADORA1, CNTF, CD81, FASLG, SNCA, GLUL	1.1034	0.0275413	217
T2	sugar utilization	Carbohydrate metabolism	9	6	SLC5A1, SLC2A5, SLC2A2, PRKCB, GPD1, RIPK2	-1.14009	0.027892	218
T2	T-cell interaction	Immune system	57	32	CCL19, TNFRSF14, CLEC4M, ITGA4, DIAPH1, POMC, TBXA2R, SIGLEC1, CD4, TNF, CD83, ABCB6, LAG3, MRC1, CD40LG, HBP1, NOTCH1, KLC1, CD40, ACVR1, DLK1, NELL1, EGFL7, TICAM1, SKAP2, SOS1, BCL6, SEMA3A, VCAM1, NELL2, ITGAL, RELB	-1.06279	0.0282416	219
T2	blastocyst development	Other	46	32	ATP6AP1, MAPK14, SGPP1, EGF, AKR1B10, INHBA, TNF, SALL4, CTSS, FGF13, GRN, OXT, HSPA1B, PTGIS, CALCA, KRT18, VEGFA, IGF1, ITGB1, GDF9, EGFR, KLF5, REV3L, ERBB4, HBEGF, HSD17B10, SOS1, SLC2A8, KDM6B, BDNF-AS, INSR, PTGS2	1.06649	0.0283	220
T2	eosinophil degranulation	Immune system	45	23	F2RL1, ADORA3, PRG2, HRH2, C5, CD4, PRKCZ, TNF, IL1B, ITGB2, PTGDR2, FN1, MAPK1, TAC1, PDE4A, RAF1, EPX, C2, PTEN, LYN, JAK2, CANT1, MAPK1	1.13627	0.0288395	221
T2	blood circulation	Circulatory system	417	324	CARTPT, LIPI, PIGF, GNRH1, FGF4, F2RL1, EDN2, MEOX2, MAPK14, ACE, SOS1, ANXA5, A4GALT, KNG1, ANGPT2, NGF, FLT1, HOMER2, ADM2, EDN3, ADORA3, CXCL12, EDNRB, SGPP1, PTAFR, IGF2, ACTC1, IGF1R, F8, TSHR, CSF3, HSP90AA1, ESRRG, TYR, IFNAR1, EGF, AKR1B10, INHBA, SLC2A4, HRH2, KCNK5, POMC, C5, SLC2A10, LHCGR, HTR2B, NPY2R, NANS, PLG, KLF2, MOB1B, WT1, TBXA2R, BDKRB2, SHBG, Lyz1, AHR, CALCRL, SLC29A1, PTG…	-1.07817	0.0292608	222
T2	heart polarization	Other	21	16	KLF15, KCNQ1, TNF, KCNIP2, SCN4A, GINS3, KCNB2, NOS1AP, CSRP3, KCNN4, KCNK3, KCNJ2, KCNH2, AGXT, HOOK2, ST3GAL4	1.24923	0.0294657	223
T2	thymus differentiation	Immune system	16	10	LTA, GATA3, CD4, TNF, RORC, HSPA1B, PTPRC, NFYB, LCP2, PPP5C	1.14038	0.0295476	224
T2	Na+ influx co-transport	Transport	44	39	SLC26A6, SLC34A1, FGF23, MAPK14, KNG1, SLC5A1, HSP90AA1, IFNAR1, EGF, CFTR, PTHLH, MYLK, TTF2, EDN1, CALCA, MAPK8, IGF1, ADRB2, SLC4A7, SLC20A1, AKT1, EZR, AKT2, PDGFB, EGFR, SLC4A10, NT5E, SLC4A4, AGXT, SLC5A2, SRC, SOS1, PRKCD, MAPKAPK2, PDZK1, CPAMD8, SLC9A3R1, SLC20A2, ROCK1	-1.06306	0.0297698	225
T2	hormone metabolism	Endocrine system	39	26	CYP17A1, CYP19A1, SHBG, VAV1, NR1I2, SYK, PBX1, PSMA4, HSD17B1, HSD11B2, AKR1D1, CYP21A2, CYB5B, GPD1, PPARG, SV2A, NCAM2, NCOA3, SRD5A1, FYN, AGXT, DHRS9, SIRT1, INSR, CYP7B1, AHRR	-1.23523	0.0298368	226
T2	sperm entry	Other	33	21	VTN, SGPP1, VCAN, EGF, PLG, FETUB, PTGER2, CD9, C1QA, VEGFA, ZP3, FN1, SPAM1, TIMP3, EGFL7, UCHL3, CAT, PLCG1, SOS1, CANT1, CTRL	-1.23963	0.0300024	227
T2	Sertoli cell development	Reproduction	11	7	CYP19A1, INHBA, CHERP, KITLG, GJA3, SRD5A1, THRA	-1.24852	0.0301957	228
T2	muscle fatigue	Other	20	15	AMPD1, POMC, HTR2B, TNF, HSPB2, AQP4, RYR1, XDH, CLCN1, HBP1, DMGDH, NANOS1, CAT, ACADS, SOD1	1.22552	0.0305536	229
T2	M/G1 transition	Cell growth and death	12	11	CDC45, TP73, TOP2A, WEE1, AURKA, CCNA2, GMNN, CDK1, NOTCH1, AKT2, LATS2	-1.64493	0.0310536	230
T2	snRNA transcription	Transcription	6	6	RPAP2, BRCA1, POU2F1, ZFP36L2, SNAPC5, TBP	1.24363	0.0310946	231
T2	lymphangiogenesis	Other	154	117	OTOR, MMP14, CCL19, PIGF, PDGFC, CCBE1, ACE, HAS2, LTA, LYVE1, ANGPT2, FLT1, CXCL12, SGPP1, IGF2, IGF1R, HPSE, VCAN, HSP90AA1, PLG, CD44, CD4, TNF, PBX1, POSTN, LPAR3, ADM, LITAF, SIX1, PTGER2, EDN1, FGF13, PPP3CB, PSIP1, NFATC1, SERPINE1, FLT4, EMILIN1, IL1B, VEGFA, ADAMTS5, THBS1, MAPK8, COMP, DLL4, IGF1, HIF1A, ITGA9, ITGA5, LPAR1, NPTX2, BIRC5, FN1, HBP1, NOTCH1, ANGPT1, AKT1, NPRL3, SLIT3, P…	-1.07661	0.0311428	232
T2	vitellogenesis	Other	40	29	CTSH, GNRH1, CYP17A1, IGF1R, TSHR, CYP19A1, INHBA, LHCGR, LHB, PBX1, PTHLH, AMH, ZP3, MYBBP1A, IGF1, HMGCR, CDK1, GDF9, ACVR1, LDLRAP1, NR5A2, EREG, C1D, MTOR, CTSD, CTSB, NR5A1, ESR2, HDLBP	-1.03883	0.0316563	233
T2	intestine function	Digestive system	46	33	ABCC2, F2RL1, EDN2, NR1H4, TACR3, EGF, GRIN2A, SLC6A4, CFTR, TNF, FA2H, MYO9B, EDN1, MYD88, KITLG, XDH, IGF1, SSTR1, PYY, SLC6A13, CRH, GRIA3, GRIA1, HBEGF, RIPK2, IL10, PPA1, SOS1, MOGAT3, ALOX5, GRIA4, CPAMD8, NMU	-1.09304	0.0331445	234
T2	K+ import/homeostasis	Transport	67	55	NGF, KCNK10, IFNAR1, EGF, POMC, UCP2, CERS4, KCNQ1, TPCN1, PRKCZ, SLC5A11, XPNPEP1, AQP4, MYLK, SLC9A7, EDN1, GJB1, SGK1, CALCA, ADRB1, OPRK1, IGF1, KCNQ4, ADRB2, PCDHA4, KCNJ10, SSTR1, GJA3, KCNJ1, AKT1, SLC12A2, TAC1, SLC12A1, KCNJ2, NTRK1, KCNJ13, EDNRB, BCL2, P2RX7, NR3C2, AGXT, KCNK1, GNAI3, RIPK2, PRKCE, CAT, CLCN2, ABCC8, OPRD1, ADORA1, LETM1, FASN, CPAMD8, CYBB, GFAP	1.1034	0.0337398	235
T2	male sex differentiation	Other	10	8	CYP19A1, AKR1B10, LHCGR, CHERP, AMH, CPNE1, SRD5A1, NR5A1	-1.07655	0.0337578	236
T2	vein blood flow	Circulatory system	31	24	ANXA5, IFNAR1, EGF, TBXA2R, TBXAS1, SEPP1, SYK, TNF, HMOX1, BAG1, EDN1, VEGFA, SSTR1, PDE5A, MPV17, ARG2, GP5, EPX, LCP2, NPY, PROS1, CPAMD8, NMU, PTGS2	-1.30159	0.0338203	237
T2	lymphocyte aggregation	Immune system	8	5	ITGA4, CD4, IL1B, ITGB2, SEMA4D	1.2596	0.0338347	238
T2	keratinocyte proliferation	Other	222	156	VTN, CHUK, LGR4, TNFSF10, PDGFC, F2RL1, MTSS1, MAPK14, KNG1, FERMT1, NGF, IGFBP3, CXCL12, SGPP1, IGF2, HPSE, IGFBP5, EGF, AKR1B10, AKR1B10, INHBA, POMC, TIFA, CD44, WNT3A, CTSL2, TCP1, SKP2, IRF6, PTGER2, TNF, KLF9, PBX1, BTC, POSTN, CYP11A1, ADM, HMOX1, XPNPEP1, SLURP1, STXBP4, GRHL3, CELA2A, THOC5, FGF10, STAT3, TAF4, FGF13, NFATC1, AQP3, EMILIN1, IL1B, CALCA, TMC8, IGF1, HIF1A, RIPK4, ADRB2, M…	-1.03488	0.0339008	239
T2	scotopic adaptation	Other	22	17	S100B, S100A13, POMC, USH1A, AANAT, RLBP1, Ea2, OTX2, PRPH2, RDH5, GRK1, ABCA4, RPE65, EIF2AK3, GNAQ, GJD2, PLIN2	-1.04601	0.033937	240
T2	copulation	Reproduction	18	15	IFNAR1, GNRH2, AKR1B10, CYP19A1, OXTR, OXT, HTR1A, DDR1, HTR2A, HCRT, TAC1, DRD2, AGXT, NANOS1, GAL	-1.03563	0.0341968	241
T2	thyroid hormone metabolism	Endocrine system	24	12	SECISBP2, NR4A1, AHR, TNF, CACNA1A, IL1B, FOSL2, IGF1, GCLC, THRA, SOS1, SLC16A2	1.27581	0.0346593	242
T2	kidney retention	Excretory system	10	7	ACE, IFNAR1, PBX1, PTHLH, FBP2, AGXT, RIPK2	-1.43784	0.0352726	243
T2	skin changes	Other	27	16	NGF, TLR9, TSHR, INHBA, TIFA, CELA1, TNF, VEGFA, LMNA, ACVR1, EGFR, RAF1, FGFR2, TLR7, MMP9, LGMN	1.31282	0.0357944	244
T2	glutathione metabolism	Amino acid metabolism	30	19	ABCC2, GDAP1, OCA2, MBD3, ABCC1, LGALS2, ATF4, CFTR, HMOX1, Gusr, UBL4A, GLRX, GCLC, PHGDH, CAT, ABCB4, TXN2, FAM57A, HEBP1	1.16587	0.0359243	245
T2	pyruvate oxidation	Energy metabolism	18	15	SLC25A4, OGDH, LDHD, CD4, SCO2, CKM, HIF1A, SLC16A1, CRAT, CBX2, PPARGC1B, PPARD, FDX1, RET, PPAPDC2	1.17218	0.0361483	246
T2	gastric motility	Digestive system	76	55	CARTPT, MLNR, KNG1, APOA4, CXCL12, IFNAR1, HRH2, POMC, RCN3, SCTR, CCKAR, TNF, OXTR, EDN1, OXT, PNP, HTR1A, IL1B, CALCA, TACR1, APOE, SH2D3C, GHSR, DRD3, SSTR1, NPPC, thd, MPV17, CRHR2, NTS, PTGER1, HCRT, PNOC, TAC1, PYY, ADCYAP1, CRH, DRD2, ADRA2A, AGXT, GLP2R, HTR4, HTR7, RIPK2, NPY, OPRM1, TRPV1, IAPP, KDR, TRH, CPAMD8, NTF3, GAL, HEBP1, COPA	-1.03316	0.0379957	247
T2	neutrophil chemotaxis	Immune system	177	122	PIGF, PLA2G1B, CCL3, MAPK14, ACE, A4GALT, KNG1, C4B, NGF, ARAP3, FPR1, SBDS, EDN3, ADORA3, CXCL12, SGPP1, PTAFR, CSF3, EGF, POMC, C5, PECAM1, TGM2, CLSTN1, CD4, TNF, PBX1, HSPB2, HSPB2, LTB4R, CELA2A, HPR, STAT3, RAC2, F11R, TTF2, EDN1, FGF13, ADA, AMBP, RADIL, GMFG, HPR, CSF3R, IL1B, PTPRC, VEGFA, MYBBP1A, SCG2, ITGB2, SSTR1, ABL1, LTB4R2, GLRX, MAPK1, PPARG, ENTPD1, AKT1, SLIT3, PROC, PNOC, TAC…	-1.06306	0.0384442	248
T2	biliary flow	Other	56	44	ABCC2, ATP8B1, SLC10A1, ABCB11, NR1H4, EDN3, IFNAR1, C5, CYP7A1, SCTR, SEPP1, CFTR, TNF, PBX1, HMOX1, SLC4A2, EDN1, PNP, CALCA, IGF1, HMGCR, PPARA, SSTR1, NPPC, CASR, MAPK1, AQP1, TAC1, EDNRB, AGXT, KCNN2, RIPK2, NPY, SOS1, HAX1, CAV2, CAV1, CPAMD8, ABCB4, ABCB4, SLC9A3R1, MAPK1, CTDSP2, PTGS2	-1.14009	0.038464	249
T2	skeletal morphogenesis	Other	30	27	COL10A1, ZEB1, CHUK, NOG, DLX3, GDF5, RUNX2, COL11A1, FRZB, IHH, MEF2A, GLI3, BMP2, GJA3, ACVR1, COL2A1, EGFR, HSPG2, NELL1, CTNNB1, TSHZ1, SEMA3D, PTPN11, CLGN, WNT9A, KIF3A, NCAM1	-1.24449	0.0385745	250
T2	DNA strand elongation	DNA replication and repair	10	10	POLE, POLG, CDT1, MCM3, MCM5, MCM2, MCM6, MCM4, MCM2, SSBP1	-1.35938	0.0389298	251
T2	osteoclast function	Other	234	170	MSX2, THBS2, NOG, CCL3, MGP, MST1R, TNFSF11, PCDHA6, MAPK14, SOS1, LTA, FGF8, CXCL12, SGPP1, IGF2, SQSTM1, MST1, CSF3, IGFBP5, IFNAR1, EGF, CYP19A1, INHBA, PLG, GAS6, RAB3D, RUNX2, BGLAP, CAPN1, CD4, SYK, TNF, TFF3, PBX1, CELSR1, ANXA2, SLC4A2, PTK2B, GPR68, FGF18, PTHLH, CTSS, RTKN2, RAC2, SERPIND1, PTGER2, ITGB3, EDN1, FGF13, NFATC1, ANGPTL2, KITLG, IL6ST, GPR55, GPNMB, GATA1, FDPS, IL1B, CALCA…	-1.04499	0.0393442	252
T2	cell fate specification	Other	131	107	ZFYVE9, EYA1, EBF1, EXOC6, SKOR1, PARD3, GATA2, LMNB2, LBX1, NGF, PAX2, FRK, FGF8, NOTCH2, PRDM1, GCM2, EGF, PTF1A, AIPL1, DLX3, NEUROD4, CHD2, AHR, INSC, TFF3, SOCS4, PTHLH, FGF10, SIX1, STAT3, RAC2, FGF13, HES5, SOX11, MIA3, VPS4B, GMNN, SNAI2, VEGFA, MAPK8, DLL4, BOC, GAS1, SMAD2, ALG3, BMP2, ABL1, NEUROD1, NOTCH1, MAPK1, CISH, BARHL1, RUNX1, NPRL3, ACVR1, DLK1, EPN1, CDON, UBA2, EGFR, NKX2-1,…	-1.00011	0.039897	253
T2	vascular blood flow	Circulatory system	24	18	PIGF, KNG1, CD4, EDN1, ADA, CACNA1A, CALCA, VEGFA, IGF1, EPHX2, DDR1, TAC1, PYY, DRD2, AGXT, Pde4dl1, EDIL3, BDNF-AS	1.06649	0.0402518	254
T2	H+ homeostasis/export	Transport	47	36	KNG1, CTNS, IFNAR1, EGF, SLC2A4, CHRFAM7A, BDKRB2, UCP2, SLC38A3, PBX1, GPR68, SLC9A7, HPR, TTF2, EDN1, CALCA, CA2, CASR, SLC9A3R2, SLC11A1, BCL2, WNK4, SLC4A10, PTPN6, NR3C2, AGXT, SLC9A1, CDC42, ATP6V1C1, RIPK2, JAK2, ATP2A3, TRPV1, WNK1, SCAMP2, SLC9A8	1.11689	0.0404162	255
T2	gland morphogenesis	Other	32	25	IGF2, IGF1R, WNT7A, EGF, AKR1B10, AKR1B10, GH2, WNT3A, RARA, PBX1, EDA, FGF10, RARB, IGF1, RARG, FOXE1, CTNNB1, MMP2, LEF1, SOS1, EREG, TCF7L2, S1PR5, SMAD7, SHH	1.04739	0.0404226	256
T2	vasopressin secretion	Endocrine system	51	40	GNRH1, LTC4S, KNG1, EDNRB, GNRHR, IFNAR1, POMC, PLG, RLN1, TNF, PBX1, PLAT, ADM, EDN1, HTR1A, IL1B, OPRK1, ADRB2, SSTR1, HTR2A, NTS, HCRT, PNOC, TAC1, ADCYAP1, CRH, NR3C2, AGXT, NANOS1, HTR4, HTR7, RIPK2, PDYN, NPY, SOS1, PGRMC1, ESR2, GAL, AGTR1, TACR2	-1.11488	0.0404747	257
T2	lymphocytic blood cell differentiation	Immune system	57	39	CCL3, RAG2, TNFSF11, GATA3, CSK, EZH1, CD4, STAT4, ADA, POU2F1, PNP, RAG1, ARHGAP4, CD40LG, BCL2L1, IGF1, TNFRSF11B, NOTCH1, PPARG, RUNX1, ACVR1, ETS1, TMPO, IKZF3, BHLHE40, DNMT3B, BCL2, NT5E, PTPN6, IL7R, GRHL1, OXSR1, TBX21, SOX4, IL10, SOS1, BCL6, IKZF1, DHX32	1.07331	0.0405171	258
T2	transcriptional readthrough	Transcription	6	6	RNASEH1, RPS10, ADA, MEF2A, CASC5, HSF2	-1.39753	0.0408606	259
T2	granulocyte production	Immune system	52	37	MAPK14, KNG1, EDNRB, CSF3, C5, CALCRL, SEPP1, TNF, PBX1, LTB4R, CELA2A, EDN1, FGF13, IL10RA, SERPING1, IL1B, CALCA, LGALS9, ITGB2, FN1, NOTCH1, TAC1, ACVR1, PYY, CSF1, EDNRB, CPEB1, IL10, CAT, SPI1, NPY, SOS1, ALOX5, THBD, NFKB1, TNFAIP6, TACR2	-1.26902	0.0409486	260
T2	AMP metabolism	Nucleotide metabolism	8	8	NGF, IFNAR1, PDE4D, TTF2, OXT, SSTR1, PDE4A, CPAMD8	-1.38864	0.0413906	261
T2	lactation	Other	288	203	CARTPT, GNRH1, AGPAT6, TNFSF11, SOS1, ANXA5, TDGF1P3, PMEL, SLC5A1, CEL, FLT1, IGFBP3, GNRHR, PTH1R, IGF2, MAST2, UCP1, GATA3, PCK2, IGFBP5, IFNAR1, EGF, AKR1B10, SLC2A4, HRH2, POMC, G6PC, PLG, CYP7A1, TMEM132A, AGRP, SHBG, Lyz1, CD44, ATF4, GPX4, AHR, MFGE8, BGLAP, UCP3, ATP2B1, SLC2A2, TNF, SOCS1, PBX1, PLAT, ADM, PTHLH, MYLK, CELA2A, MAPT, OXTR, HPR, PTGES, STAT3, GPR101, ACTA2, FGF13, DDO, GJ…	-1.03308	0.0427136	262
T2	natural killer cell activation	Immune system	114	54	SLC35A1, LTA, TLR9, KAL1, HSP90AA1, HLTF, HRH2, BTK, TLR2, VAV1, BCL10, VAV2, CD4, TNF, HLA-E, OXR1, TNFRSF9, STAT4, ITGB3, LCK, STAT1, CD274, HSPA1B, TLR3, CD40LG, ABL1, HBP1, MAPK1, VAV3, CD40, ACVR1, SH2D1A, FYN, CBL, PTPN6, KIT, PLCG2, CRK, RAP1A, IL10, PTPN11, CD226, NPY, TLR7, SOS1, IFIH1, CD81, PRKCQ, HMBOX1, HSP90B1, BAG6, IRAK1, MAPK1, ADORA2A	1.04394	0.0429788	263
T2	arterial relaxation	Circulatory system	57	46	ACE, KNG1, PTAFR, HSP90AA1, IFNAR1, HRH2, ADM, HMOX1, PTHLH, MYLK, CELA2A, PDE3B, TTF2, EDN1, HSD11B2, IL1B, CALCA, ADRB1, VEGFA, THBS1, OPRK1, PCDHA4, CRCP, NPPC, DDR1, PTGS1, MPV17, CAMK2G, AKT1, TAC1, PDE4A, DRD2, AGXT, Pde4dl1, MMP2, MB, JAK2, TRPV1, KCNB1, MMP9, SOD1, CPAMD8, ADRB3, FHL2, AGTR1, PDE3A	-1.15594	0.0429802	264
T2	progesterone metabolism	Endocrine system	14	10	CYP17A1, AKR1B10, PBX1, IL1B, CYP21A2, MAOA, PPARG, SRD5A1, DHRS9, COMT	1.18798	0.0431585	265
T2	lymphocyte proliferation	Immune system	290	193	IRF8, RBM33, RNF7, PYCARD, TNFSF10, GNRH1, TNFRSF14, MALT1, TNFSF11, KNG1, NGF, VTCN1, FOXP3, ANK2, PRG2, IGF1R, WAS, F8, CSF3, EGF, SIGIRR, INHBA, HRH2, POMC, ITK, IL2RG, Lyz1, CD44, EOMES, VAV1, BCL10, CTSL2, ABCG1, CD99, NUP98, CD4, PZP, TNF, PBX1, XPNPEP1, ANXA2, TNFRSF9, PTHLH, STAT4, IDO1, HPR, PEMT, PRKCB, MYO18A, LCK, RASSF5, IL12B, ADA, AMBP, SCARB1, LAG3, CD274, HAVCR2, HPR, CD9, HTR1A,…	-1.05528	0.0433971	266
T2	paternal behavior	Other	6	5	IFNAR1, CYP19A1, PBX1, OXT, EREG	-1.64549	0.0437139	267
T2	membrane degradation	Cell growth and death	57	47	MMP14, CCNB1, MMP19, SGPP1, PRDX6, HPSE, EGF, PLG, MMP11, CTSL2, PZP, TNF, PLAT, XPNPEP1, CELA2A, FGF13, FREM1, SERPINE1, OXT, IL1B, VEGFA, BCL2L1, CDK1, FN1, PLAU, PPIA, EPX, TNNC1, BCL2, RHOA, KRAS, FRAS1, LPIN1, MMP2, PLA2R1, SMAD3, TIMP2, MME, MMP13, RPSA, PARP1, MMP9, FREM2, CLGN, SULF2, BMP7, PIK3C3	-1.1404	0.0439622	268
T2	cellular alkalinization	Other	35	25	KNG1, FPR1, IFNAR1, EGF, TNF, PBX1, RPS6KA5, HPR, TTF2, EDN1, ADRB2, KCNJ10, FN1, MAPK1, AGTR2, NTS, TAC1, CSF1, SLC4A4, AGXT, SLC9A1, RIPK2, ABCB4, MAPK1, RPS6KA4	-1.3026	0.04407	269
T2	plasma membrane repair	Cell growth and death	8	6	MYOF, DYSF, ANXA1, SMPD1, CAPN3, SYT7	1.31777	0.0444374	270
T2	phagocytosis	Transport	740	528	PIKFYVE, LUM, VTN, PYCARD, MMP14, TNFSF10, APOD, PLA2G1B, GNRH1, RAPGEF3, TNFRSF14, CCL3, F2RL1, CLEC4M, MST1R, PCDHA6, MAPK14, NR0B2, ANXA5, APOH, LTA, KNG1, GATA2, C4B, NGF, FRK, FPR1, NID1, EIF3A, TLR9, ITGA4, SLC25A16, COL1A1, CXCL12, MSTN, SLC25A4, SGPP1, SYT5, PTAFR, IGF2, ANK2, MBL2, HSPA5, KLF1, WAS, GFRA1, MST1, CSF3, DIAPH1, HSP90AA1, CD5L, IFNAR1, EGF, CSK, INHBA, POMC, TTLL9, C5, ARHG…	-1.05659	0.0448849	271
T2	cementogenesis	Other	18	14	NOG, SGPP1, ATRX, RUNX2, BGLAP, PTHLH, FGF13, PDGFA, BMP2, DSPP, TGFB3, CHD3, SLC2A1, BMP7	-1.38367	0.0448934	272
T2	vasoconstriction	Circulatory system	320	256	TRPM4, GALR1, PTGFR, PIGF, TRPC6, F2RL1, EDN2, UTS2D, TDO2, MAPK14, ACE, S100A13, KNG1, NGF, FLT1, FPR1, RGS2, NR1H4, EDN3, EDNRB, SGPP1, PTAFR, TACR3, CYP4F3, HSP90AA1, IFNAR1, EGF, HRH2, POMC, C5, HTR2B, NPY2R, TBXA2R, F13A1, BDKRB2, TGM2, TLR2, TBXAS1, NOX4, SLC6A4, STAB2, NOX1, PRKCZ, SEPP1, ACE2, TNF, PBX1, PLAT, AVPR2, ADM, HMOX1, XPNPEP1, CHGA, GPR68, CALCB, PTHLH, MYLK, AVPR1A, GJA5, OXTR…	-1.03563	0.0450305	273
T2	cell fusion	Other	203	152	PLCB1, ADAM12, MMP14, TNFRSF14, TNFSF11, MAPK14, ACVR1, HDAC5, CXCL12, SGPP1, IGF2, EIF2AK2, EGF, SLC2A4, FURIN, SERPINH1, LHCGR, KLF2, TMEM132A, Lyz1, CD44, SATB2, CTSL2, GP2, SLC1A5, TSPAN13, CDH15, CD4, PRKCZ, ACE2, TNF, NEU4, ITIH4, PTK2B, CTSS, TMPRSS2, ABCB6, ITGB3, ACTA2, TTF2, FGF13, NFATC1, SIGLEC15, IL6ST, CD9, TUSC2, CALCA, STMN1, MEF2A, MAPK8, ADSL, ACTN2, IGF1, ITGB1, DPAGT1, BAIAP2,…	-1.02575	0.04588	274
T2	choroid blood flow	Circulatory system	15	13	RNF7, IFNAR1, PTGER2, ADM, EDN1, CALCA, VEGFA, PDE5A, ADCYAP1, EDNRB, AGXT, NANOS1, CPAMD8	-1.18895	0.0460515	275
T2	cell development	Other	760	552	IRF8, EYA1, PTCH1, CTCF, TFDP1, ZFPM1, FOXJ1, OGN, CHUK, EBF1, CD79A, TNFSF10, GNRH1, CCL3, TNFRSF21, RAG2, ITPKB, MALT1, FGF4, F2RL1, NTRK3, CLEC4M, TNFSF11, PCDHA6, MAPK14, SOS1, GRID2, SIM1, LTA, GATA2, JAG2, NGF, EN1, PAX2, AIFM1, MCL1, FLT1, EHMT2, HOXA4, FOXP3, TLR9, VPRBP, ITGA4, IGFBP3, PIK3AP1, CXCL12, MSTN, NOTCH2, SGPP1, IGF2, HNF1A, PRDM1, IGF1R, PAX7, KLF1, POU4F2, WAS, TSHR, HECA, G…	-1.02575	0.0461468	276
T2	macrophage chemotaxis	Immune system	86	60	PIGF, CCL3, ANGPT2, NGF, FLT1, SGPP1, WAS, C5, TLR2, CD44, CLSTN1, VAV1, ABCG1, PRKCZ, TNF, PTK2B, IL12B, IL6ST, HMMR, IL1B, VEGFA, SCG2, MAPK8, ITGB2, IGF1, LEPROT, RPS19, PLAU, HBP1, MAPK1, PPARG, ANGPT1, TAC1, ACVR1, VEGFC, PIK3CG, P2RY12, CSF1, SEMA7A, NTRK1, PFDN1, ABCA1, P2RX1, SETD6, CLU, STC1, LYN, NPY, TLR7, SOS1, CNTF, AIMP1, BDNF-AS, SFTPA2, CPAMD8, NTF3, MAPK1, RAC1, ROCK1, CNTFR	-1.00986	0.0462835	277
T2	joint function	Cell Community	6	5	ACAN, CHERP, PRG4, CALCA, COL2A1	-1.57196	0.0470024	278
T2	kidney vascularization	Circulatory system	34	25	ARAP1, CXCL12, IFNAR1, AKR1B10, ADM, PTHLH, AVPR1A, EDN1, CALCA, VEGFA, THBS1, KCNQ4, NPPC, SERPINF1, ANGPT1, ACVR1, EGFR, PDE4A, CXCR4, AGXT, MMP2, TRPV1, MMP9, LAMA4, AGTR1	1.03202	0.0470337	279
T2	neutrophil differentiation	Immune system	53	40	NDRG1, PCDHA6, MAPK14, GATA2, NGF, MCL1, DRAM1, CSF3, AKR1B10, VAV1, RARA, GFI1, STAT3, EDN1, KITLG, CSF3R, IL1B, IGF1, HIF1A, AKT1, CEBPD, ID1, KLF5, EPX, JAK3, BCL2, CPEB1, RXRA, LRG1, SPI1, CEBPB, E2F1, STAT5B, CAMK1D, SOS1, KLF6, IKZF1, Andpro, DAND5, CAMKK1	1.01018	0.047157	280
T2	ovary maturation	Other	9	7	GNRH1, HSP90AA1, TNF, HSPA1B, IGF1, NUPR1, RPL10A	-1.02953	0.047633	281
T2	epithelial cell permeability	Cell Community	89	70	PIGF, PDGFC, CXADR, F2RL1, MAPK14, KNG1, OCLN, CLDN3, FLT1, NR1H4, PRG2, TGM2, PRKAA2, CFTR, TNF, PBX1, PLAT, ADM, MYLK, CELA2A, HPR, PEMT, F11R, MYO9B, IL1B, XDH, TRPV4, CLDN7, VEGFA, HIF1A, PCDHA4, HBP1, PDE5A, MAPK1, AQP1, F2R, ANGPT1, STAT6, TAC1, ACVR1, EGR1, EGFR, EPX, NT5E, PRKCA, CLDN5, SRC, ATF1, PASK, ARHGEF2, IL10, CAT, SPI1, IL2RA, SOS1, NOD2, GNA13, PARP1, MMP9, CLDN2, TFF3, KDR, CAV…	-1.00333	0.047653	282
T2	T-helper lymphocyte activity	Immune system	42	26	TNFRSF21, CSF3, GATA3, POU2AF1, TLR2, CD4, TNF, HMOX1, IL12B, ADA, CD274, IL10RA, CD109, LGALS9, CD40LG, STAT6, IRAK4, TBX21, AMN, IL10, SOS1, NOD2, ADORA1, STS, PENK, FASLG	-1.08624	0.0477529	283
T2	tissue regeneration	Other	146	108	SMAD9, SRGAP2, ACE, SOS1, TDGF1P3, ANGPT2, NGF, CXCL12, MSTN, SGPP1, CSF3, EGF, INHBA, C5, PLG, TLR2, CD44, WNT3A, AHR, RUNX2, BGLAP, TNF, OXR1, PBX1, PLAT, HGFAC, GPR39, STAT3, TTF2, FGF13, MIA3, HSPA1B, HMMR, TINAGL1, VEGFA, APOE, PDGFA, IGF1, HIF1A, CYR61, DCN, BMP2, BIRC5, FN1, RNASEH2A, HBP1, COL16A1, BANF1, NOTCH1, MAPK1, POU3F2, SLC11A1, GAP43, CCND1, AGTR2, PAPPA, TAC1, ACVR1, PDGFB, TP53…	-1.02575	0.0479386	284
T2	cardiovascular physiology	Circulatory system	38	28	TRPM4, ACE, S100A13, KNG1, ADM2, ANK2, ACTC1, AGTRAP, KCNQ1, ADM, CALCB, PRCP, EDN1, CALCA, IGF1, ADRB2, MPV17, EGFR, CRH, AGXT, SOS1, CACNA1C, Hdac1l, APLNR, RTN4, ESR2, RAC1, PTGS2	-1.08157	0.0481561	285
T2	sebaceous gland development	Other	11	7	LRIG1, PRDM1, EGF, CHERP, IHH, FGFR2, SHH	-1.20577	0.0482871	286
T2	hair follicle development	Other	54	43	LGR4, LIPI, NOG, WNT10A, NGF, WNT10B, ST14, GATA3, EGF, CTSL2, RUNX2, TNF, BTC, PTHLH, THOC5, FGF13, NGFR, WNT5A, ITGB1, BMP2, NOTCH1, SMOX, EFNA3, MSI2, AKT2, ACVR1, EGFR, VDR, SOX18, CTNNB1, PPARD, TGFB2, LEF1, EDIL3, MSI1, FGF5, BDNF-AS, SMAD7, CTNNA1, PTGER3, PDGFRA, EDAR, SHH	-1.04057	0.0484734	287
T2	heart muscle growth	Other	8	5	ADAM12, MSTN, IGF1, AKT1, JUN	-1.47314	0.0485329	288
T2	splanchnic circulation	Other	10	7	TACR3, TNF, ADM, EDN1, SERPINE1, ENTPD1, CPAMD8	-1.32723	0.0487198	289
T2	neuroimmunomodulation	Immune system	8	6	NGF, ITGA4, POMC, PCDHA4, TAC1, GHRH	1.09626	0.0491237	290
T2	T-cell development	Immune system	555	382	ZEB1, PTCH1, CTCF, MSX2, HMGA1, EGR2, EBF1, GRAP2, TNFSF10, GNRH1, FBXW7, CCL3, RAG2, ITPKB, CLEC4M, TNFSF11, MAPK14, NKX3-1, JAG2, A3GALT2P, PPP1R27, FOXP3, ITGA4, CXCL12, IGF2, HNF1A, PRDM1, IGF1R, WAS, CSF3, KSR1, KAL1, HSP90AA1, GATA3, EGF, AKR1B10, CSK, CABIN1, INHBA, PAXIP1, FURIN, ITK, BTK, KLF2, IL2RG, MAML1, MFNG, TLR2, CD44, WNT3A, EOMES, CLSTN1, VAV1, BCL10, TP73, CTSL2, MMD, EZH1, AHR…	-1.05697	0.0493123	291

## Sheet: Thalamus T3
Differential transcriptome regulation by 3,5-T2 and 3’,3,5-T3 in brain and liver uncovers novel roles for thyroid hormones in tilapia
Olvera A., Martyniuk C. J. , Buisine N. , Jiménez-Jacinto V. , Sanchez-Flores A. , Sachs L.M. , Orozco A.
Supplemental Data S7. Sub-network Enrichment Analysis (GSEA) full lists.	Gene Set Seed	Main Themes	Total # of Neighbors	# of Measured Neighbors	Measured Neighbors	Median change	p-value	#
T3	coronary flow	Circulatory system	73	56	IL1B, WASF2, TNNT2, ACE, NPY, EDN3, ADM, EDNRB, EDNRB, EDN1, ADORA3, C5, PTHLH, SEPP1, HMOX1, HSPB2, KNG1, BDKRB2, ALOX5, PDE5A, AGTR1, IFNAR1, CALCA, FGF13, CELA2A, AGXT, EPX, ADORA2A, PLAT, OPRK1, HMGCR, TAC1, CRCP, DES, CPAMD8, PRKCA, GPX1, TNF, P2RY1, S1PR3, HRH3, GOT2, DHX34, CXCR4, AKT1, ADORA2B, GHSR, CRH, AK1, MYLK, ITGA2B, ATP2A2, CAT, KCNJ8, MAPK14, ADORA1	-1.26862	4.35628e-06	1
T3	fibrinolysis	Other	176	123	IL1B, MMP14, F9, ACE, SERPINE1, PROS1, TFPI, Olfr48, MMP13, PZP, ADM, SLC25A4, LRP2, NGFR, ADAMTSL1, CLGN, APOH, MMP15, EDN1, SERPINF2, C5, CAPZB, APOB, TTF2, SHBG, PLG, ATP5E, SEPP1, HABP2, F2RL1, VTN, CNTN1, F7, KNG1, Clec3b, ANGPT2, PLAU, GNRH1, AGTR1, IFNAR1, FGF13, EGFL7, CELA2A, ANXA2, PPARG, HPN, VDR, SPI1, TACR1, BHLHA15, FGG, AGXT, EPX, EPX, GAPDH, AMBP, PLAT, S100A10, F2RL2, SERPINC1, F…	-1.25526	7.41052e-06	2
T3	hemostasis	Circulatory system	158	123	HSPG2, MBL2, F9, GAS6, ACE, TBXA2R, SERPINE1, PROS1, TFPI, ADM, SERPINH1, GP1BA, CALU, ADAMTSL1, SERPIND1, APOH, EDN1, CD151, ITGB3, NID1, CAPZB, C1QA, TTF2, PLG, EGF, SEPP1, HABP2, ADAMTS13, F2RL1, VTN, CNTN1, F7, KNG1, CD40, ZNF385A, ANGPT2, PLAU, HSPA1B, LGALS1, CYP2J2, IFNAR1, CALCA, PDIA3, CELA2A, ANXA5, ANXA2, AGXT, EPX, XDH, PLAT, F2RL2, KITLG, SERPINC1, CPB1, FN1, KLF2, MFAP2, TRPC6, TFPI…	-1.24252	1.73416e-05	3
T3	blood clotting	Circulatory system	569	417	CYP19A1, KCNJ10, HSPG2, HPR, PRKCD, IL1B, MMP14, HNF1A, MBL2, PRG2, ECEL1, RAPGEF3, ESRRG, F9, FPR1, GAS6, SERPINA10, ACE, TBXA2R, SERPINE1, NPY, BAG1, PROS1, TFPI, GZMA, IGFBP1, RNF7, VKORC1, PARD3, LPAR5, CD8A, CTRL, TIFA, CEL, PLA2G10, EDN3, ANPEP, GNAS, ADM, PRKCB, TTF2, SERPINH1, IGF2, SYK, GP1BA, SLC6A4, Lyz1, AHR, ADAMTSL1, CLGN, SERPIND1, APOH, EDNRB, EDNRB, GNB3, PIGF, EDN1, SERPINF2, IT…	-1.12504	2.41765e-05	4
T3	cellular immune response	Immune system	433	245	CYP19A1, AKR1B10, CCL3, XCR1, IL1B, MBL2, PRG2, NKX3-1, TMC6, TPD52, LAG3, BAG1, CXCR1, LTA, CD274, ANK2, CD8A, TIFA, VTCN1, PTPRC, Lyz1, AHR, CXCR3, RFTN1, DBI, IL1RAP, IL12B, APOH, EDNRB, GNB3, TNFRSF9, INHBA, FOXP3, C5, SGPP1, IL7R, TNFRSF11B, PMEL, C4B, C4B, TTF2, IDO1, TGM2, TNN, EIF2AK2, PNP, CD99, FOSB, CLEC4M, NOTCH1, ENPEP, MST1, F2RL1, HSPB2, HSPB2, LY75, SOCS1, TNFSF13, TNFAIP8L2, CREM…	-1.0955	3.08447e-05	5
T3	liver uptake	Other	86	56	HPR, IL1B, HNF1A, MBL2, Olfr48, ABCB11, AQP7, CEL, LRP2, SLC22A5, LIPI, FETUB, HPR, APOB, SHBG, IL10RA, SLC11A2, CETP, SCARB1, LEPROT, APOE, PPARG, FABP1, XDH, ABCC2, HMGCR, SLC10A1, FN1, PCSK9, FASN, MRC1, LRP5, SOS1, DCN, FABP12, SLC22A2, AHRR, XPNPEP1, VLDLR, PPARA, SSTR1, C1D, LDLR, SLC16A7, PBX1, P4HB, CAT, ABCB4, LCP1, LRPAP1, LCAT, POU2F1, PLTP, EGFR, SLCO2B1, SLC7A3	-1.32736	7.46581e-05	6
T3	endometrium differentiation	Other	20	12	IGFBP1, ANPEP, IGF2, FOXO1, STAT3, INHBA, EGF, BCL2, GRN, EPX, CEBPB, PBX1	1.18675	7.79903e-05	7
T3	T-cell response	Immune system	563	319	AKR1B10, PDE4A, CCL3, KAL1, XCR1, IL1B, HNF1A, PRG2, NTRK3, LAG3, NPY, MAP3K8, MMAB, Olfr48, CD274, CCRL1, GNA15, CD8A, VIPR2, TIFA, VTCN1, ANPEP, GNAS, ADM, ITGA4, PTPRC, SYK, Lyz1, AHR, CXCR3, PRDM1, IL12B, APOH, STAT3, KIF2C, TNFRSF9, ITGB3, HPR, FOXP3, C5, IL7R, ART4, IL21R, DCT, APOB, PMEL, C1QA, TTF2, EZH1, IDO1, CYCS, TSHR, IL10RA, TGM2, PTK2B, ZAP70, CTSL2, ITGA5, FOXN1, CD99, MAP3K7, CLE…	-1.11041	7.88233e-05	8
T3	opsinization	Other	63	37	MBL2, Olfr48, LTA, Lyz1, APOH, FETUB, C5, SGPP1, APOB, C1QA, C4B, C4B, PLG, ITGA5, VTN, LGALS2, LDLR, CHD2, APOE, EGFL7, CELA2A, PEMT, SLC4A1, FN1, CD4, XPNPEP1, ABCB6, ITGB2, MASP1, CALR, C2, C2, S1PR5, SSB, LMLN, SFTPA2, CFP	-1.30749	8.87253e-05	9
T3	renal reabsorption	Excretory system	99	66	AKR1B10, PHEX, FGF23, ACE, GNAS, Lyz1, SLC34A1, MTX1, LRP2, SLC4A4, EDNRB, SLC22A5, EDN1, HPR, SLC15A1, CYCS, PTHLH, SLC2A9, SLC15A2, SLC11A2, SLC16A1, SLC1A1, GNRH1, AGTR1, IFNAR1, CALCA, SLC5A8, SLC13A1, SLC28A3, VDR, AVPR2, AGXT, EPX, SLC9A3R1, ADM2, SLC5A2, SLC23A2, SLC23A2, CPAMD8, TRPM6, IAPP, STC1, SLC22A2, FBP2, TNF, PPARA, SSTR1, CUBN, CBX2, PNOC, ADD1, ABCB4, OXT, PDPK1, IGF1, KL, TYMP,…	-1.04121	0.000144261	10
T3	agglutination	Circulatory system	70	41	HPR, MBL2, PRG2, FPR1, SERPINE1, RNF7, GP1BA, Lyz1, ADAMTSL1, APOH, FETUB, HPR, C1QA, TTF2, PLG, CYCS, SEPP1, ADAMTS13, LDLR, LGALS1, EGFL7, FN1, SCUBE1, KIT, F8, A4GALT, CD4, HPSE, BTK, TNF, ACTN1, FLOT2, HSPA8, ITGA2B, GAPDHS, VWF, CBL, CP, SFTPA2, THBS1, CACNA1A	-1.3403	0.000150404	11
T3	degranulation	Immune system	401	251	PDE4A, CCL3, KAL1, PRKCD, IL1B, CCL13, PRG2, PRG2, GRAP2, INPP5D, FPR1, NDRG1, CLSTN1, MAP3K8, CXCR1, MMAB, Olfr48, PPP3CC, LTA, CD274, CD8A, GPR34, ADM, ITGA4, PRKCB, PTPRC, SYK, Lyz1, CXCR3, EDNRB, PIKFYVE, FHL3, STAT3, EDN1, SLC2A4, ADORA3, ATF7IP, C5, SGPP1, KLRG1, CD200R1, TTF2, PLG, PTK2B, VAMP8, EGF, SEPP1, CTRB1, F2RL1, VTN, CNTN1, PRKCSH, KNG1, BDKRB2, SWAP70, SLC25A16, CACNB2, TNFRSF14,…	-1.1035	0.000169875	12
T3	monocyte activation	Immune system	111	60	HPR, FPR1, NPY, NR0B2, CD8A, CD5L, GNAS, S100B, PIGF, TNFRSF9, FABP2, C1QA, RPL10, PLG, TGM2, SEPP1, CD40, LGALS2, AGTR1, APOE, STAT4, PPARG, SPI1, AGXT, IL2RG, CSF1, TAC1, FN1, KLF2, ANXA1, FASN, VEGFA, CD44, IL2RA, CPAMD8, PRKCA, SOS1, CD4, TLR2, COL13A1, MAP3K11, XPNPEP1, TNF, ACTN1, HBP1, ITGB2, MYD88, SEMA7A, PBX1, HSP90AA1, MAPK14, MAPK1, FASLG, EGFR, PTGS2, CD40LG, ACVRL1, IL10, ARRB2, ACV…	-1.07519	0.000181349	13
T3	complement activation	Immune system	174	94	IL1B, MMP14, MBL2, SERPINE1, PROS1, Olfr48, RNF7, ADM, FMOD, Lyz1, CFI, APOH, PIKFYVE, HPR, C5, C1QA, C4B, C4B, TTF2, PLG, RAPSN, SEPP1, CLEC4M, HMOX1, VTN, CNTN1, AQP4, PSMA7, LDLR, COMP, COL17A1, APOE, MCM5, EGFL7, CELA2A, ANXA2, PFN1, SPI1, CSF3, AGXT, GAPDH, HLA-E, PLAT, MAPT, SERPINC1, FN1, VEGFA, SERPING1, ITIH2, PRKCA, A4GALT, IAPP, BCL2L1, SOS1, DCN, CD4, TLR2, PHB, XPNPEP1, TNF, ABCB6, A…	-1.28729	0.000209786	14
T3	granulocyte adhesion	Immune system	49	35	FPR1, NPY, PRKCB, PNPLA8, ADAMTSL1, EDN1, ITGB3, C5, TTF2, PLG, PTK2B, SEPP1, VTN, PYY, FGF13, EGFL7, CELA2A, CSF3, EPX, ADORA2A, FN1, ANXA1, VEGFA, TNFAIP6, TNF, ITGB2, PLA2G7, PFDN1, ITGA2B, CAT, ITGAL, VCAM1, MAPK1, MAPKAP1, THBD	-1.31599	0.000310268	15
T3	artery blood flow	Circulatory system	86	65	ACE, TBXA2R, SERPINE1, NPY, PROS1, EDN3, ADM, CALCB, SERPIND1, EDN1, TNFRSF11B, TTF2, NELL1, PYY, KNG1, BDKRB2, PDE5A, PLAU, GNRH1, FGF8, IFNAR1, CALCA, VIPR1, FGF13, EGFL7, ANXA5, PPARG, SGCA, AGXT, PLAT, HMGCR, TAC1, FN1, CRCP, PPP1R9B, VEGFA, TRPV4, CPAMD8, PRKCA, NPPC, HRH2, NANOS1, ADCYAP1, TNF, PPARA, SSTR1, CAV1, PCDHA4, IGFBP7, DHX34, PNOC, NTS, CRH, MAPK14, MPV17, OXT, PCNA, ECE1, MMP2, …	-1.26622	0.000321942	16
T3	adaptive immune response	Immune system	215	131	CCL3, HPR, IL1B, MBL2, TPD52, INPP5D, F9, RAG2, Olfr48, RNF7, LTA, CD8A, PTPRC, SERPINH1, MAST2, Lyz1, CCL20, CXCR3, IL12B, CCNO, CRTAM, STAT3, TNFRSF9, INHBA, C5, IL7R, APOB, CD200R1, C1QA, BCL6, IDO1, PLG, TGM2, SLC7A11, CLEC4M, ENPEP, CD40, CASP8, LGALS2, LTB4R, HSPA1B, LGALS1, LEPROT, IFNAR1, CHD2, OXR1, CXCL12, APOE, PEMT, TLR3, PPARG, ADORA2A, HLA-E, MYO9B, PYCARD, POU6F2, ANXA1, FASN, GATA…	-1.00626	0.000335006	17
T3	arachidonic acid metabolism	Lipid metabolism	87	52	HPR, IL1B, PLA2G3, APOD, Hcar2, PTPRC, APOH, EDN1, C5, ALOX5AP, TTF2, EGF, CASR, KNG1, ALOX5, ALOX15B, RASGRP4, CYP2J2, IFNAR1, PTGES, FGF13, CD9, PPARG, AGXT, AMBP, KITLG, TAC1, HTR1A, ANXA1, CYP4B1, F2R, CPAMD8, TNFSF10, XPNPEP1, TNF, PLA2G4A, ABCB6, CYP4F3, CYP4F3, PPARA, NTS, PBX1, EPHX2, ARFIP2, MAPK1, PIBF1, PTGS2, PTGS1, PLA2G6, PLAA, ACVR1, ACSL4	-1.30748	0.000336453	18
T3	platelet function	Circulatory system	198	159	PRKCD, IL1B, ACE, TBXA2R, SERPINE1, ADM, PRKCB, SYK, CLOCK, GP1BA, SLC6A4, ADAMTSL1, CLGN, SERPIND1, APOH, PIGF, EDN1, CD151, ATP2B1, ITGB3, TESC, FOXP3, APOB, C1QA, TTF2, PLG, EGF, PTGER2, SEPP1, ESAM, ABCC4, IL4I1, HSPB2, CNTN1, F7, PRKCSH, KNG1, SCARB1, GP9, PLAU, PDE4D, GAB1, LDLR, IFNAR1, GSN, CALCA, CXCL12, F11R, PDIA3, GSK3B, APOE, CELA2A, WNT3A, GATA1, PPARG, TACR1, CSF3, SGK1, ITGA2, GYS…	-1.15334	0.000337773	19
T3	tissue remodeling	Other	294	197	AKR1B10, CCL3, HPR, PRKCD, IL1B, MMP14, FGF18, LGR4, IL17C, ACE2, FPR1, ACE, SERPINE1, PDGFB, IGFBP1, MMP13, PZP, CD53, CD8A, CASP6, PRKCB, PAX2, ITGA3, AHR, CLGN, IGFBP5, PIGF, STAT3, EDN1, SOS1, TF, INHBA, SGPP1, TNFRSF11B, MMP23A, BCL6, TTF2, PLG, TGM2, MMP11, EGF, PTGER2, CTSL2, SEPP1, ST14, HMOX1, F2RL1, VTN, SOCS1, BDKRB2, Clec3b, CD40, POSTN, LGALS2, ADAM22, PLAU, RLN3, GNRH1, IRF6, LGALS1…	-1.06561	0.000346026	20
T3	granulocyte function	Immune system	22	14	HPR, NPY, SERPINH1, SOS1, C5, HSPB2, OXR1, EGFL7, CSF3, CSF1, FN1, TNF, ITGB2, ITGAL	-1.31599	0.000406648	21
T3	MHB development	Other	10	8	WNT1, PAX2, EN1, OTX2, GBX1, ISL2, FGF8, CNPY1	3.30055	0.000409013	22
T3	muscle relaxation	Other	119	97	PDE4A, IL1B, SLC8A1, FA2H, ACE, NPY, CLCN1, GRK5, GPBAR1, VIPR2, CASQ1, GNAS, ADM, SMTN, EDNRB, EDN1, ATP2B1, TPM2, CACNA1G, PTHLH, PTGER2, PTGIR, ATP2A1, F2RL1, HSPB2, KNG1, PDE5A, TNNC1, CALCA, VIPR1, TACR3, CALD1, PPARG, ACTA2, TACR1, AGXT, ADORA2A, AMBP, HMGCR, TAC1, ATP2A3, KCNAB2, VEGFA, F2R, CNTF, TNNC1, CPAMD8, F2RL3, ADRB2, HTR4, NPPC, HRH2, NANOS1, PRKG1, ADCYAP1, NCF1, TNF, P2RY1, SSTR…	-1.23128	0.000425424	23
T3	placenta function	Other	62	46	IL1B, IGF2, SLC6A4, PIGF, STAT3, SGPP1, HTRA3, SHBG, PTHLH, EGF, CTSL2, CLIC3, BCL2, HMOX1, SLC6A5, GNRH1, LEPROT, CALCA, E2F4, ANXA5, ANXA2, PPARG, IGF1R, CSF1, IGF2R, PRDX3, GATA3, VEGFA, PAPPA, CD44, GATA2, TNF, ABCA1, CASP3, P2RY6, STOX1, HSD11B2, PBX1, NR3C2, MAPK14, MPV17, IGF1, MBD4, PPARD, CPEB1, THBD	-1.31599	0.000443516	24
T3	macrophage activation	Immune system	334	218	PDE4A, CHUK, CCL3, HPR, IL1B, INPP5D, GAS6, NPY, MAP3K8, MST1R, LTA, ACYP2, GPR84, CD8A, PLA2G10, C2orf40, PTPRC, ABCC1, Lyz1, CXCR3, IL12B, NR1H3, STAT3, TNFRSF9, EDN1, ADORA3, HPR, ATF7IP, C5, SGPP1, IL21R, CD200R1, C1QA, TGM2, EIF2AK2, NOTCH1, ST14, HMOX1, MST1, F2RL1, HSPB2, VTN, CNTN1, SOCS1, PRKCZ, SLC25A16, CD40, DLL4, LGALS2, NR4A1, PNPLA2, HSPA1B, LDLR, FLII, FGL2, AGTR1, LGALS1, IFNAR1,…	-1.00263	0.00051763	25
T3	bone remodeling	Other	316	227	AKR1B10, CYP19A1, PDE4A, CCL3, NFATC2, ZEB1, IL1B, MMP14, FGF18, FGF23, TWIST1, SERPINE1, NPY, IGFBP1, MMP13, RARA, TIFA, SP7, GNAS, IGF2, VDR, SLC6A4, SQSTM1, AHR, CLGN, IGFBP5, NR1H3, PIGF, STAT3, EDN1, ITGB3, FETUB, INHBA, SGPP1, DDIT3, DIO2, WISP2, TNFRSF11B, SHBG, TSHR, TGM2, PNP, PTHLH, EGF, PTGER2, CTSL2, SEPP1, NOTCH1, CASR, BIRC5, BBS9, PYY, KNG1, TNFRSF14, FGFBP1, ALOX5, THRA, CHERP, PO…	-1.11317	0.000521493	26
T3	urinary excretion	Excretory system	146	104	KCNJ10, ADSL, FGF23, GUCA2A, DBT, ACE, NPY, ADM, BANF1, UMPS, SGSH, Lyz1, HPD, HAL, EDNRB, SLC22A5, EDN1, SGPP1, CYCS, SLC47A1, PTHLH, EGF, SLC2A9, NR1I2, ABCC4, KNG1, AGTR1, CYP2J2, IFNAR1, CALCA, CELA2A, PPARG, VDR, SPI1, PCBP4, CSF3, DDC, AVPR2, AGXT, EPX, XDH, SLURP1, SLC51A, AGXT, ADM2, OPRK1, ABCC2, TAC1, HTR1A, SLC5A2, F2R, HMBS, UCK2, BGLAP, TRPV1, AGTR2, TRPM6, IAPP, MAOA, GSTT1, ACADS, …	-1.06977	0.00055783	27
T3	cuticle development	Other	16	15	PAX3, PARD3, CALU, GRHL3, DBI, MAFB, NOTCH1, MMD, HOMER2, DDC, FASN, ACSL1, STX1A, MPP5, MANF	-1.33627	0.000559381	28
T3	leukocyte migration	Immune system	400	268	PDE4A, CCL3, ZEB1, PRKCD, IL1B, MMP14, MCAM, CCL13, PRG2, RAPGEF3, CXCR5, INPP5D, FPR1, EFNA4, SP8, SERPINE1, NPY, CLSTN1, CXCR1, RNF7, MMP13, LYVE1, OCLN, CD300LG, CASP6, ANPEP, ADM, ESM1, ITGA4, RGMA, PTPRC, CCL20, CXCR3, CLGN, CELA1, PIGF, EDN1, CD151, C5, SGPP1, KLRG1, C1QA, TTF2, FLT4, PLG, TGM2, ITGA6, SPARCL1, PTK2B, ZAP70, NINJ1, EGF, PTGER2, SEPP1, ITGA5, ESAM, CD99, CD99, CLEC4M, NOTCH1…	-1.11182	0.000587045	29
T3	monocyte chemotaxis	Immune system	123	77	CCL3, ALPK1, IL1B, CCL13, CDCP1, NPY, CXCR1, PRKCB, PIGF, EDN1, C5, SGPP1, TNFRSF11B, C4B, TTF2, PLG, EGF, HMOX1, PYY, SLC25A16, LGALS2, ANGPT2, PLAU, MMP20, LGALS1, CALCA, CXCL12, CELA2A, AGXT, CSF1, HMGCR, TAC1, FN1, TRPC6, VEGFA, F2R, SRC, MYBBP1A, RPS19, CPAMD8, GREM1, SOS1, CD4, SCG2, XPNPEP1, SMAD3, CYSLTR1, TNF, PLA2G4A, ABCB6, PPARA, SSTR1, WAS, PECAM1, AIMP1, PLA2G7, PROC, ITGB1, SEMA7A,…	-1.18429	0.000631919	30
T3	hindbrain development	Nervous system	24	19	PAX3, EGR2, WNT1, PAX2, PAX7, EN1, MAFB, HNF1B, THRA, FGF8, GPX4, EGFL7, WNT3A, ERBB3, AHI1, GRSF1, PKNOX1, SHH, PAX5	1.23491	0.000734225	31
T3	retinoic acid metabolism	Other	24	14	CRABP1, RARA, CYP2S1, NR0B2, AHR, CRABP2, RARG, GLI3, ALDH1A1, ALDH1A2, CYP26B1, RXRA, ALDH3A1, VAX2	1.48957	0.000771056	32
T3	placenta blood flow	Circulatory system	47	39	ADM, EDNRB, EDNRB, PIGF, EDN1, INHBA, PLG, PTHLH, HMOX1, F2RL1, CNTN1, KNG1, SCARB1, IFNAR1, CALCA, FGF13, NOTCH2, ANXA5, HBEGF, TACR1, AGXT, SERPINC1, TAC1, VEGFA, F2R, CPAMD8, NPPC, CD4, MTHFR, FAM110A, CRH, FLT1, MPV17, OXT, IGF1, POMC, NT5E, PTGS2, THBD	-1.20635	0.000873195	33
T3	uterus blood flow	Circulatory system	23	19	ACE, NPY, PIGF, EDN1, EGF, KNG1, PDE5A, GNRH1, IFNAR1, CALCA, GYS2, AGXT, VEGFA, CPAMD8, AGTR2, NPPC, OXT, IGF1, EREG	-1.41594	0.0011197	34
T3	humoral immune response	Immune system	336	205	CHUK, CCL3, IL1B, MBL2, GRAP2, AICDA, CLSTN1, PDGFB, Olfr48, LTA, CD274, CD8A, VTCN1, ANPEP, PTPRC, Lyz1, PSIP1, AHR, CCL20, LRP2, BATF, PRDM1, ZBTB7A, TMPRSS2, PIK3AP1, TNFRSF9, SOS1, HPR, INHBA, C5, SGPP1, TNFRSF11B, PMEL, ASNA1, C1QA, BCL6, C4B, C4B, IDO1, TGM2, CTSL2, HUWE1, MAP3K7, CLEC4M, ENPEP, BIRC5, VTN, TNFSF13, TNFAIP8L2, TNFRSF14, NFKBIL1, CD40, AQP4, CASP8, ALOX5, HSPA1B, GNRH1, MCM3…	-1.0573	0.00118434	35
T3	trophoblast growth	Other	115	82	IL1B, FGF4, IGFBP1, IGF2, IL1RAP, APOH, PIGF, STAT3, EDN1, INHBA, SGPP1, NID1, TTF2, PTHLH, ACVR1C, EGF, CTSL2, NOTCH1, GJA5, GRN, ANGPT2, GNRH1, IRF6, AGTR1, IGFBP3, CALCA, FGF13, WNT3A, PEMT, ANXA2, PPARG, HBEGF, CSF3, BHLHA15, PRIM2, AGXT, KITLG, CSF1, FASN, VEGFA, KIT, SRC, FGF10, HSPE1, ASAH1, SOS1, SOS1, TGFB3, NCOA1, HLX, SYNGAP1, TNF, CDK1, ASCL2, KRT18, PHLDA2, NCOA3, PCDHA4, IGFBP7, LNP…	-1.10034	0.00119803	36
T3	tissue regeneration	Other	146	107	HSPG2, MCAM, ACE, PDGFB, HGFAC, TDGF1P3, BANF1, MSTN, AHR, STAT3, SOS1, INHBA, C5, SGPP1, NTN4, TTF2, PLG, EGF, NOTCH1, BIRC5, GAP43, ANGPT2, HSPA1B, AGTR1, LGALS1, OXR1, CXCL12, FGF13, RNASEH2A, APOE, GPR39, SLC11A1, WNT3A, HBEGF, TINAGL1, CSF3, CYR61, AGXT, EPX, EPX, RUNX2, PLAT, CCND1, PDGFA, TAC1, FN1, FASN, QSOX1, VEGFA, POU3F2, KIT, PAPPA, BGLAP, SRGAP2, CD44, RSPO1, AGTR2, SOS1, SOS1, DCN,…	-1.13593	0.00129394	37
T3	endothelial cell adhesion	Cell Community	245	172	HSPG2, CCL3, PRKCD, IL1B, MCAM, ACE2, FPR1, SERPINE1, NPY, ANK2, CD300LG, ANPEP, ADM, ITGA4, PRKCB, CXADR, GCNT4, ADAMTSL1, CD248, EDN1, ITGB3, TNFRSF11B, NTN4, C1QA, TTF2, RPL10, PLG, SPARCL1, NINJ1, EGF, SEPP1, ITGA5, CD99, CREBBP, HMOX1, VTN, NELL1, KNG1, EZR, CD40, GPR19, LGALS2, PLAU, LGALS1, FGF13, F11R, GSK3B, EGFL7, CD9, ANGPTL2, ANGPTL2, PEMT, HBEGF, CYR61, AGXT, NQO1, XDH, ADORA2A, GPNM…	-1.17559	0.00140457	38
T3	neutrophil activation	Immune system	162	101	PDE4A, CCL3, IL1B, PRG2, FPR1, SERPINE1, CXCR1, ANPEP, ADM, PRKCB, SYK, STAT3, EDN1, ADORA3, C5, SGPP1, TTF2, PLG, FFAR2, EGF, SEPP1, CLEC4M, HMOX1, F2RL1, CNTN1, F7, GRN, ALOX5, LGALS2, PLAU, AGTR1, CALCA, CELA2A, SPI1, CSF3R, CSF3, VAV1, XDH, ADORA2A, AMBP, PLAT, PLCG2, SERPINC1, TAC1, ANXA1, LSP1, SERPING1, F2R, SRC, P2RX1, A4GALT, SOS1, TLR9, CD4, TLR2, CEBPD, HRH2, XPNPEP1, TNF, SPHK1, ACTN1…	-1.23122	0.00141393	39
T3	intestine barrier	Other	105	76	PRKCD, IL1B, PRG2, OCLN, GPBAR1, TIFA, ADM, PRKCB, ABCC1, SLC6A4, Lyz1, CCL20, C5, FABP2, EGF, SEPP1, MAP3K7, ST14, GLP2R, PRKCZ, HNF4A, GUCY2C, HSPA1B, IFNAR1, F11R, EPCAM, PPARG, HBEGF, CSF3, EPX, PASK, ABCC2, LAMB1, MYO9B, FASN, MFGE8, F2R, NOD2, CPAMD8, NR1H4, SOS1, CLDN2, TLR2, TNF, SPHK1, HBP1, SSTR1, PPARGC1B, CTNND1, CASP3, AQP3, PCDHA4, MYD88, CXCR4, AKT1, NTS, CLEC10A, CRH, MYLK, ROCK1,…	-1.17559	0.00164731	40
T3	platelet activation	Other	277	214	PRKCD, IL1B, PRG2, GRAP2, INPP5D, F9, SLC8A1, GAS6, ACE, TBXA2R, SERPINE1, MMAB, COL8A1, PARD3, LPAR5, CEL, EDN3, PRKCB, SYK, CLOCK, GP1BA, SLC6A4, ADAMTSL1, FURIN, APOH, EDN1, ATP2B1, ITGB3, C5, TNFRSF11B, C1QA, C4B, TTF2, PLG, SERP1, PTK2B, PTHLH, PTGIR, SEPP1, BCL2, CTRB1, HMOX1, HSPB2, CNTN1, F7, KNG1, SCARB1, CD40, ALOX5, PDE5A, PLAU, TNNC1, FGL2, AGTR1, LGALS1, IFNAR1, GSN, CXCL12, FGF13, F…	-1.10743	0.00166743	41
T3	luteolysis	Other	114	89	AKR1B1, IL1B, MMP14, NKX3-1, ACE, SERPINE1, IGFBP1, MMP13, CD8A, ADM, EDNRB, EDNRB, RGS2, PIGF, PTGFR, EDN1, INHBA, GNRH2, ASNA1, CYCS, EGF, PTGER2, BCL2, CD40, ALOX5, LGALS2, ANGPT2, HSPA1B, GNRH1, LGALS1, IGFBP3, PSMA4, FGF13, ANXA5, MMP19, OXTR, PPARG, AGXT, EPX, PLAT, MAPT, EGR1, ANXA1, FASN, LHCGR, VEGFA, TNNC1, LMNA, JUN, SLCO2A1, CDH2, PTGER3, PHB, CRHBP, TNF, GJB1, FOXL2, GNRHR, SOD1, CAS…	1.01621	0.00167402	42
T3	thymocyte adhesion	Immune system	24	16	CD8A, ITGA4, TNFRSF9, NID1, ITGA6, ITGA5, LGALS2, THY1, FGF13, IGF1R, FN1, TNF, ITGB2, ITGB1, PBX1, VCAM1	-1.21754	0.00168698	43
T3	complement activation, classical pathway	Immune system	74	43	PRG2, MBL2, Olfr48, RNF7, FMOD, CFI, HPR, C5, C1QA, C4B, C4B, PLG, CLEC4M, CNTN1, AQP4, LDLR, COL17A1, EGFL7, GAPDH, MAPT, SLC4A1, SAMM50, SERPING1, TNFAIP6, CD44, SOS1, XPNPEP1, TNF, ABCB6, ABCB6, MASP1, CLU, CALR, C1QBP, C2, ARFIP2, BGN, ATP5G1, ITM2B, COL2A1, KDM1A, Hdac1l, CFP	-1.31599	0.00172086	44
T3	T-cell recruitment	Immune system	93	43	CCL3, CLSTN1, CXCR1, CCRL1, CD8A, ITGA4, CCL20, CXCR3, C5, SGPP1, TTF2, SEPP1, CD99, CD40, LTB4R, ALOX15B, OXR1, CXCL12, IL16, PEMT, CCBP2, VEGFA, CD44, SOS1, CD4, TLR2, JUN, TNF, ABCB6, ITGB2, MYD88, CXCR4, ITGB1, CCL19, FLT1, VCAM1, STAT5B, STAT5B, KDR, CCR7, IL10, PRKCQ, MMP9	-1.12672	0.00172834	45
T3	neutrophil adhesion	Immune system	177	112	PDE4A, PRKCD, IL1B, FPR1, ACE, CXCR1, LTA, EDN3, ITGA4, PTPRC, SYK, GP1BA, ADAMTSL1, DBI, EDNRB, EDNRB, EDN1, TF, C5, NID1, TTF2, PLG, TGM2, EGF, SEPP1, CD99, F2RL1, VTN, KNG1, ALOX5, LGALS2, LTB4R, ANGPT2, IFNAR1, CALCA, EGFL7, CELA2A, CD9, CSF3, RADIL, AGXT, EPX, XDH, ADORA2A, SERPINC1, TAC1, FN1, KLF2, EGR1, ANXA1, FASN, LSP1, VEGFA, PDE9A, SRC, MAPK8, CD44, ARHGEF1, TNFSF10, SOS1, SOS1, TLR9,…	-1.16553	0.00173551	46
T3	leukocyte accumulation	Immune system	92	61	CCL3, IL1B, NPY, CXCR1, LTA, GP1BA, CXCR3, EDNRB, CD248, PIGF, EDN1, C5, EGF, SEPP1, ESAM, HSPB2, BDKRB2, CD40, ANGPT2, PLAU, AGTR1, CXCL12, F11R, APOE, IL16, CELA2A, SPI1, TACR1, AGXT, ADORA2A, TAC1, CTSS, CD44, ADA, SOS1, CD4, JAM2, ADCYAP1R1, ADCYAP1, TNF, SSTR1, ITGB2, NTN1, PECAM1, CXCR4, PROC, ROCK1, HSP90AA1, VCAM1, JAM3, TP53, MMP2, POMC, PTGS2, CD40LG, IL10, PTAFR, ACVR1, MMP9, THBD, SLPI	-1.1312	0.00183537	47
T3	T-cell function	Immune system	432	281	PDE4A, CHUK, NFATC2, WASL, KAL1, IL1B, HMGA1, MBL2, PRG2, AICDA, KCNK5, LAG3, NPY, CLSTN1, CTCF, MMAB, CD274, CD8A, VIPR2, EGR2, VTCN1, ANPEP, PRKCB, PTPRC, SYK, Lyz1, FOXO1, AHR, CRLF1, BATF, DGKA, IKZF2, STAT3, TNFRSF9, KCNK18, ADARB1, FOXP3, C5, IL7R, KLRG1, PMEL, BCL6, IDO1, SIGLEC1, TSHR, IL10RA, TGM2, ST3GAL1, PTK2B, PNP, ZAP70, CTSL2, FOXN1, CD99, NR1I2, NOTCH1, HMOX1, MST1, F2RL1, SOCS1, …	-1.10984	0.00189216	48
T3	immune system function	Immune system	440	300	AKR1B10, PDE4A, HPR, IL1B, MMP14, DPP7, PRG2, PRG2, MBL2, IL17C, INPP5D, F9, ACE, NPY, CLSTN1, MMAB, Olfr48, LTA, IFITM5, PSMB9, CD274, GPBAR1, CD8A, CECR1, ANPEP, ADM, ITGA4, ROR1, PTPRC, IGF2, VDR, SYK, Lyz1, MSTN, AHR, RAMP3, UTS2D, DBI, DGKA, IL12B, NR1H3, STAT3, TNFRSF9, NEU4, C5, SGPP1, IL7R, TNFRSF11B, C1QA, MC1R, C4B, C4B, TTF2, IDO1, PNP, ZAP70, EGF, SEPP1, NR1I2, MAP3K7, NOTCH1, BCL2, H…	-1.0777	0.00201005	49
T3	retina blood flow	Circulatory system	30	25	ACE, TBXA2R, NPY, EDN3, ADM, PRKCB, EDNRB, EDNRB, EDN1, KNG1, LDLR, AGXT, ADORA2A, PLAT, HMGCR, VEGFA, NANOS1, SSTR1, IGFBP7, AKT1, Dmd, IGF1, DGKE, VWF, P2RX7	-1.20385	0.00205927	50
T3	Th1 immune response	Immune system	80	44	LTA, CD8A, CXCR3, IL12B, APOH, ZBTB7A, STAT3, TNFRSF9, SGPP1, ALOX5AP, CTSL2, SOCS1, MORC2, CD40, HSPA1B, OXR1, APOE, STAT4, CD9, CD200, TLR3, VDR, IL2RA, SOS1, TLR9, CD4, XPNPEP1, TNF, PPARA, SOD1, RBM33, ERBB2, MPL, HAVCR2, EBI3, PBX1, STAT1, MAP3K14, LGALS9, IL12RB2, CD40LG, IL10, ACVR1, Gm12141	-1.02637	0.00207079	51
T3	tropism	Other	101	70	CLDN1, CXCR5, ACE2, CCRL1, ANPEP, CXADR, NGFR, CXCR3, FURIN, TMPRSS2, SOS1, SGPP1, TNFRSF11B, CTSL2, TP73, CLEC4M, CLEC4M, NOTCH1, ENPEP, VTN, PLAU, GNRH1, LDLR, CXCL12, FGF13, F11R, EGFL7, ANXA2, ITGA2, CCBP2, RUNX2, KITLG, LAMA2, FN1, FASN, VEGFA, KIT, CD44, SOS1, CD4, JUN, TNF, EFNB3, ABCB6, ATF1, NTF3, DDX3X, PTBP1, CXCR4, SMN2, FAM110A, ADRM1, AKT1, SOST, MAPK14, CD81, MAPK1, HSP90B1, PPIA, …	1.02313	0.00212536	52
T3	lung blood flow	Other	62	47	PDE4A, ACE2, ACE, NPY, ADM, EDNRB, EDNRB, EDN1, C5, TTF2, EGF, BIRC5, KNG1, PDE5A, PLAU, AGTR1, IFNAR1, PTGIS, CALCA, FGF13, GCH1, AGXT, NQO1, PLAT, ADM2, TAC1, VEGFA, CPAMD8, SLCO2A1, NANOS1, TNF, BMPR2, HOOK2, DHX34, SOD3, ROCK1, HSP90AA1, PRKCE, CAT, MPV17, RIPK2, PTGS1, ST13, ANGPT1, IL10, MAPKAP1, PTAFR	-1.14007	0.0021527	53
T3	sarcoplasmic reticulum calcium release	Signaling molecules and interaction	52	41	PDE4A, IL1B, RAPGEF3, SLC8A1, NPY, JPH2, CASQ1, S100A13, HRC, EDN1, ADORA3, CACNA1S, BCL2, RYR1, PDE4D, CAPN3, CALCA, CASQ2, AGXT, ADORA2A, ATP2A3, RYR3, JPH1, ESRRA, NANOS1, SYPL2, CAMK2G, HBP1, TRPM4, RYR2, FKBP1A, AKT1, ATP2A2, ITPR2, FKBP1B, ADRB1, ASPH, ITPR1, ADORA1, CRHR2, PLCE1	-1.15848	0.00227803	54
T3	artery contraction	Circulatory system	49	42	PRKCD, IL1B, ACE, TBXA2R, NPY, SLC6A4, EDNRB, EDNRB, EDN1, ADORA3, C5, TTF2, EGF, HMOX1, KNG1, PLAU, AGTR1, IFNAR1, CALCA, AGXT, XDH, HTR2B, HTR1A, STIM1, AGTR2, ADRA1B, TNF, GFER, P2RY6, RHOA, ADRA1D, ADRA1D, ROCK1, NR3C2, TRPC1, MAPK1, MMP2, HTR2A, STK11, UBL4A, MMP9, THBD	-1.00604	0.00229976	55
T3	monocyte recruitment	Immune system	139	84	AKR1B10, CCL3, IL1B, ACE, CXCR1, ITGA4, JAG2, CCL20, ADAMTSL1, CLGN, PIGF, TNFRSF9, LIPI, ATF7IP, C5, SGPP1, SEPP1, ESAM, HMOX1, KNG1, CD40, ALOX5, LTB4R, PLAU, AGTR1, OXR1, CXCL12, FGF13, F11R, APOE, PANX1, PPARG, AGXT, CSF1, HMGCR, FN1, ANXA1, VEGFA, VCAN, LPAR3, NOD2, MAPK8, CD44, AGTR2, LPAR1, SOS1, SOS1, CD4, SCG2, P2RY12, LIPG, TNF, PPARA, S1PR3, ITGB2, YBX1, ABCA1, GCNT1, MYD88, RHOA, NR4A…	-1.1233	0.00242638	56
T3	erythrocyte aggregation	Circulatory system	28	18	PDE4A, HPR, MBL2, RNF7, ADAMTSL1, FETUB, HPR, KNG1, BDKRB2, SPI1, EPX, SLC4A1, SOS1, TNF, CLU, VWF, CP, CACNA1A	-1.37345	0.00242864	57
T3	gall bladder motility	Excretory system	48	33	NPY, EDN3, CCKAR, EDNRB, EDNRB, EDN1, PNP, F2RL1, PYY, KNG1, LEPROT, GRPR, CALCA, PEMT, MLNR, AGXT, TAC1, F2R, CNTF, CPAMD8, F2RL3, NR1H4, ADCYAP1, SSTR1, ADRB3, NTS, SSTR2, CRH, MPV17, OXT, PENK, RIPK2, TRH	-1.19646	0.00244349	58
T3	renal vasodilatation	Excretory system	16	11	ACE, ADM, CALCB, EDNRB, EDN1, PTHLH, KNG1, CALCA, AGXT, IGF1, HOOK1	-1.12044	0.00267635	59
T3	cytokine production	Immune system	845	532	AKR1B10, PDE4A, KCNJ10, CHUK, CCL3, GADD45G, NFATC2, KAL1, PRKCD, IL1B, PRG2, PRG2, MBL2, NKX3-1, IL17C, CXCR5, INPP5D, IRF8, FA2H, GAS6, NPY, CLSTN1, PROS1, RAG2, MMAB, GZMA, PZP, GRK5, CD274, RARA, GPBAR1, CCRL1, NR0B2, CD8A, VIPR2, VTCN1, ANPEP, ADM, ITGA4, PRKCB, ROR1, PTPRC, ABCC1, S100B, SYK, Lyz1, MSTN, SLC35A1, AHR, CXCR3, DBI, PRDM1, IL12B, APOH, CELA1, CRTAM, SATB1, RSAD2, PIK3AP1, PIGF…	-1.0652	0.00271085	60
T3	neutrophil degranulation	Immune system	52	32	PRG2, FPR1, ACE, SYK, AHR, C5, PTK2B, LGALS2, LTB4R, SPI1, CSF3, ADORA2A, PLAT, PLCG2, FN1, ANXA1, GPR55, VEGFA, SRC, MAPK8, SOS1, SOS1, PRKG1, TNF, SPHK1, ITGB2, RAC2, MAPK14, MAPK11, ARRB1, PLAA, ACVR1	-1.28729	0.00291888	61
T3	extracellular matrix polymerization	Cell Community	197	150	HSPG2, PRKCD, COL14A1, IL1B, VEZF1, FGF18, TWIST1, SMAD2, ACE2, ACE, SERPINE1, PDGFB, ADAMTS5, FERMT1, PRKCB, FMOD, IGF2, MSTN, AHR, IGFBP5, DPT, EDNRB, EDNRB, EDN1, SERPINF2, INHBA, SGPP1, WISP2, NID1, CD109, COL1A1, TTF2, TSHR, TGM2, SPARCL1, EGF, BCL2, F2RL1, KNG1, NOX1, GDF6, CHERP, POSTN, LGALS2, GNRH1, COMP, AGTR1, LGALS1, IFNAR1, IGFBP3, FHL2, FGF13, CD9, ANXA2, TLR3, PPARG, HBEGF, SPI1, A…	-1.13593	0.00303292	62
T3	skin blood flow	Circulatory system	26	21	ACE, NPY, ADM, EDNRB, EDN1, KNG1, IFNAR1, CALCA, AGXT, TAC1, CRCP, VEGFA, CPAMD8, IAPP, ADRB2, ADCYAP1, P2RY6, GAL, CRH, ADRA2C, RIPK2	-1.31796	0.00361712	63
T3	choroid blood flow	Circulatory system	15	13	RNF7, ADM, EDNRB, EDN1, PDE5A, IFNAR1, CALCA, AGXT, VEGFA, CPAMD8, NANOS1, ADCYAP1, PTGER2	-1.32293	0.00365075	64
T3	blood vessel permeability	Circulatory system	363	260	CYP19A1, PRKCD, IL1B, MMP14, MCAM, PRG2, RAPGEF3, ACE2, FPR1, ACE, TBXA2R, FGF4, SERPINE1, NPY, CLSTN1, PDGFB, Olfr48, OCLN, CD8A, CTRL, EDN3, ADM, PRKCB, CXADR, CLGN, CELA1, PIGF, EDN1, CD151, ITGB3, ADORA3, TF, HPR, C5, TRPC4, C4B, C4B, TTF2, FLT4, PLG, TGM2, EGF, PTGER2, ESAM, BCL2, F2RL1, VTN, CNTN1, NELL1, PRKCZ, KNG1, BDKRB2, BTC, FGFBP1, AQP4, ALOX5, NR4A1, CLDN5, PDE5A, ANGPT2, PLAU, GNRH…	-1.16553	0.00383425	65
T3	platelet adhesion	Circulatory system	140	104	HSPG2, ACE2, FPR1, TBXA2R, SERPINE1, GP1BA, ADAMTSL1, APOH, EDN1, ITGB3, SGPP1, NID1, C1QA, TTF2, PLG, CYCS, ITGA6, SEPP1, ITGA5, ADAMTS13, GP2, VTN, CNTN1, F7, CD40, GP9, HSPA1B, AGTR1, F11R, FERMT3, CELA2A, ANXA5, ITGA2, FGG, CYR61, AGXT, EPX, ADORA2A, PLAT, SERPINC1, FN1, EFNB1, VASP, SCUBE1, CD63, TRPC6, FBLN1, VEGFA, F2R, F13A1, F8, VCAN, MAPK8, RAP1GAP2, F2RL3, SNCA, NANOS1, PRKG1, P2RY12, …	-1.17559	0.0039673	66
T3	bone calcification	Other	87	72	CYP19A1, AKR1B10, MSX2, PHEX, FGF23, SERPINE1, IGFBP1, SP7, COL10A1, Lyz1, SLC34A1, CLGN, IGFBP5, FETUB, HPR, SGPP1, TNFRSF11B, COL1A1, TGM2, ENPP1, PTGER2, CASR, VTN, NELL1, THRA, GNRH1, CALCA, FGF13, VDR, RUNX2, BMP3, SLC9A3R1, IGF1R, FN1, PHOSPHO1, CTSS, VEGFA, BGLAP, CPAMD8, LRP5, TNFSF11, DCN, STC1, TNF, BMP1, SPARC, TGFB2, ADAMTS5, PBX1, PRLR, STAT1, SIRT1, SOST, BMP2, MAPK14, BGN, IGF1, KL…	-1.19618	0.00417816	67
T3	membrane fluidity	Membrane transport	96	79	PRKCD, IL1B, NKX3-1, FPR1, PLA2G3, ADM, SELK, SLC25A4, Lyz1, DBI, APOH, RSAD2, PIGF, SOS1, ASNA1, TTF2, PLG, SERP1, EGF, CTRB1, BDKRB2, SCARB1, PLAU, IFNAR1, CALCA, EGFL7, ANXA5, PEMT, ANXA2, SFTPC, FABP1, AGXT, AMBP, PLAT, FN1, FASN, DES, SMPD2, DHCR7, LBR, TFRC, TM7SF2, IAPP, MARCKS, CD4, NSDHL, SNCA, MGST3, XPNPEP1, TNF, ABCB6, ABCA1, CAV1, CLU, FAM110A, NTS, PBX1, DRD4, FDPS, ABCB4, NPC1, MAP…	-1.13531	0.00419562	68
T3	glycogenesis	Carbohydrate metabolism	46	32	PRKCD, PPP1R3C, IGFBP1, PFKFB2, IGF2, FOXO1, EDN1, EGF, PRKCZ, CHERP, PPP1R3G, MAP4K2, GSK3B, PGM2, GYS2, EPX, EPM2A, SOS1, SOS1, GYS1, ADRB2, PPARA, PCK2, HIF1A, AKT1, SIRT1, CDK5, HCRT, IGF1, GNAI2, INSR, CPEB1	-1.12044	0.00444549	69
T3	mast cell degranulation	Immune system	211	143	PDE4A, CCL3, PTPN9, PRKCD, MBL2, PRG2, PRG2, RAB27B, INPP5D, ACE, NPY, CLSTN1, Olfr48, GRK5, GPR34, ADM, PRKCB, SYK, EDNRB, EDN1, ADORA3, C5, SGPP1, CD200R1, C4B, TTF2, VAMP8, HMOX1, F2RL1, VTN, PRKCSH, KNG1, BDKRB2, LGALS2, CERK, LGALS1, COL17A1, CALCA, RAB3D, IL16, CELA2A, ITK, CD200, GATA1, TACR1, AGXT, EPX, XDH, ADORA2A, PLAT, PLCG2, KITLG, FYN, TAC1, FN1, ANXA1, CD63, TMEM132A, VEGFA, KIT, F…	-1.09666	0.0044542	70
T3	diapedeses	Other	91	58	WASL, IL1B, MMP14, CLSTN1, ITGA4, ADAMTSL1, CXCR3, DNTT, C5, TTF2, ITGA6, SEPP1, ITGA5, CD99, CD99, F2RL1, CNTN1, EZR, THY1, CXCL12, F11R, EGFL7, CELA2A, AGXT, PLAT, ANXA1, FASN, VEGFA, SRC, CD44, HPSE, CDH2, TNF, ITGB2, CLCN3, CAV1, SPARC, PECAM1, TRIO, CXCR4, RHOA, ITGB1, ADAM10, CYTH1, CDH5, GJA3, ITGAL, VCAM1, EDIL3, MAPK14, MAPK1, CD226, PIK3CA, ALCAM, RAC1, CCR7, Gm12141, MMP9	-1.18044	0.00462279	71
T3	capillary permeability	Circulatory system	152	109	PDE4A, HSPG2, CCL3, IL1B, PRG2, FPR1, ACE, TBXA2R, SERPINE1, NPY, ITGA4, EDNRB, EDNRB, EDN1, ITGB3, HPR, C5, TRPC4, APOB, TTF2, FLT4, PLG, HSPB2, KNG1, BDKRB2, ALOX5, ANGPT2, PLAU, AGTR1, IFNAR1, PTGIS, CALCA, FGF13, CELA2A, TACR3, PDGFC, HBEGF, TACR1, CSF3, AGXT, EPX, XDH, SERPINC1, FYN, TAC1, SPAM1, LSP1, VEGFA, SERPING1, F2R, SRC, TRPV4, TRPV1, CPAMD8, DTNA, MAOA, SOS1, SOS1, NPPC, HRH2, CYSLT…	-1.16553	0.00472153	72
T3	kidney blood flow	Circulatory system	111	89	IL1B, ACE2, ACE, TBXA2R, NPY, EDN3, IMPG1, ADM, PRKCB, Lyz1, EDNRB, EDNRB, EDN1, C5, TTF2, PLG, PTHLH, EGF, SEPP1, HMOX1, F2RL1, CNTN1, KNG1, BDKRB2, GJA5, ALOX5, AGTR1, IFNAR1, PTGES, CALCA, AVPR2, AGXT, EPX, XDH, ADORA2A, ADM2, HMGCR, ANXA1, DRD3, VEGFA, F2R, P2RX1, TRPV1, AGTR2, MAOA, SOS1, ADRB2, NPPC, NANOS1, PRKG1, TNF, PPARA, SSTR1, CASP3, BACE2, DDAH2, SLC9A1, DHX34, LNPEP, PROC, ADRA1D, …	-1.17559	0.00479492	73
T3	smooth muscle contraction	Other	224	182	AKR1B10, PDE4A, PAWR, PRKCD, IL1B, MYLK4, PRG2, ACE, TBXA2R, NPY, Olfr48, ADM, PRKCB, SYK, CCKAR, SMTN, EDNRB, EDNRB, CNN1, EDN1, C5, TRPC4, C4B, TTF2, PTHLH, EGF, PTGER2, CASR, HMOX1, F2RL1, HSPB2, VTN, KNG1, BDKRB2, ALOX5, PDE5A, PDE4D, AGTR1, IFNAR1, RGS5, CALCA, GRK1, RNASEH2A, VCL, APOE, EGFL7, CELA2A, MYH11, OXTR, CALD1, PPARG, TACR1, DAPK3, AGXT, EPX, XDH, PPYR1, AMBP, AAMP, GPNMB, KITLG, …	-1.18227	0.00479709	74
T3	eosinophil accumulation	Immune system	128	68	PDE4A, CCL3, IL1B, CCL13, PRG2, TBXA2R, CLSTN1, LTA, CD8A, TIFA, ITGA4, CCL20, EDNRB, EDN1, C5, ALOX5AP, SEPP1, IL13RA1, KNG1, ALOX5, POSTN, LGALS2, LTB4R, FUT4, OXR1, CXCL12, AGXT, EPX, XDH, KITLG, CSF1, TAC1, ANXA1, STAT6, CD44, F2RL3, SOS1, CD4, CYSLTR1, TNF, SPON2, ITGB2, CXCR4, ITGB1, IL4R, JAK2, TBX21, TYK2, ITGAL, VCAM1, MAPK14, LGALS9, MAPK1, MAPK1, PIK3CG, STAT5B, STAT5B, PTGDR2, EREG, S…	-1.07096	0.00484805	75
T3	bronchoconstriction	Other	129	92	PDE4A, IL1B, PRG2, FPR1, ACE, TBXA2R, NPY, PLA2G10, EDN3, ADM, ITGA4, CELA1, EDNRB, EDNRB, EDN1, ADORA3, C5, TTF2, CTRB1, F2RL1, KNG1, BDKRB2, ALOX5, RYR1, ANGPT2, AGTR1, IFNAR1, CALCA, EGFL7, CELA2A, TACR3, SPI1, TACR1, AGXT, EPX, EPX, XDH, ADORA2A, ABP1, TAC1, HTR1A, ANXA1, VEGFA, F2R, TRPV1, CPAMD8, RYR3, MAOA, ADRB2, NPPC, CD4, PTGER3, HRH2, ADCYAP1, CYSLTR1, TNF, SSTR1, Pde4dl1, HRH3, TIRAP,…	-1.1823	0.00492843	76
T3	neutrophil function	Immune system	122	80	PDE4A, CCL3, HPR, ZEB1, IL1B, MBL2, FPR1, NPY, CXCR1, ADM, PTPRC, Lyz1, STAT3, EDN1, ADORA3, C5, SGPP1, TTF2, EGF, CTSL2, F2RL1, HSPB2, CNTN1, GRN, ALOX5, LGALS2, LTB4R, CERK, PLAU, MMP20, PDE4D, OXR1, SPI1, CSF3, ADORA2A, PLAT, TAC1, FN1, SETD6, FASN, MFGE8, SOS1, CD4, TNF, ITGB2, SOCS3, RAC2, LCP2, SLC9A1, CLU, HIF1A, RASGRP1, PDE4B, AKT1, HAX1, PBX1, P2RY14, HCK, EPHX2, COL4A3, MAPK14, ZNF148,…	-1.12632	0.0051144	77
T3	blood coagulation, intrinsic pathway	Circulatory system	15	12	F9, PROS1, TTF2, PLG, CNTN1, KNG1, SERPING1, F2R, F8, A4GALT, FAM110A, VWF	-1.46054	0.0055615	78
T3	cell pH reduction	Other	52	44	NKX3-1, FPR1, EDN1, ATP2B1, ATF7IP, SLC15A1, PLG, ATP5E, EGF, BCL2, HSPB2, SLC16A1, CASP8, SLC1A1, IFNAR1, AGXT, PDGFA, HMGCR, SLC4A1, VDAC1, FASN, KCNAB2, SLC4A7, SLC1A6, TRPV1, CD44, SOS1, KCNJ1, SLC4A10, TNF, SSTR1, SLC9A1, SLC4A2, SIRT3, ROCK1, SLC4A3, CA2, MAPK14, SSTR3, MCL1, PTPN6, CFTR, ATP6V1C1, PARP1	-1.17559	0.00556953	79
T3	eosinophil function	Immune system	38	23	PDE4A, CCL3, IL1B, ITGA4, PTPRC, PTGER2, SEPP1, PPARG, KITLG, FN1, VEGFA, KIT, F2R, SOS1, LILRB3, CD4, TNF, CISH, RAC2, RCAN1, VCAM1, PTEN, IL10	-1.29193	0.00571798	80
T3	biomineral formation	Other	422	335	AKR1B10, CYP19A1, AKR1B10, PDE4A, HSPG2, CCL3, NFATC2, ZEB1, IL1B, MMP14, MSX2, CHRDL2, FGF18, PHEX, FGF23, TWIST1, GAS6, SERPINE1, WNT10A, IGFBP1, MMP13, VKORC1, IFITM5, SP7, GNAS, ADM, COL10A1, ROR2, FMOD, IGF2, WNT1, SYK, Lyz1, MSTN, FOXO1, SLC34A1, NGFR, ADAMTSL1, WNT7B, S100A13, IGFBP5, ZNF703, TXLNG, COL1A2, SATB2, STAT3, EDN1, ATP2B1, FETUB, HPR, INHBA, SGPP1, DDIT3, DIO2, WISP2, TNFRSF11B…	-1.07003	0.00586126	81
T3	B-cell response	Immune system	179	98	PRKCD, PRG2, INPP5D, CLSTN1, MMAB, Olfr48, RNF7, CD274, CD8A, PTPRC, CLOCK, Lyz1, TNFRSF9, ITGB3, SGPP1, IL21R, BCL6, TSHR, TGM2, PNP, EGF, PTGER2, ENPEP, TNFSF13, TNFAIP8L2, SLC25A16, TNFRSF14, CD40, CASP8, IRF9, GNRH1, THY1, CXCL12, CELA2A, PPARG, SPI1, VAV1, AGXT, EPX, GAPDH, SH2D1A, PYCARD, CASC5, FASN, F8, LSAMP, GPR183, TRAF2, CPAMD8, ADA, SOS1, TLR9, CD4, TLR2, BTK, TCIRG1, XPNPEP1, TNF, A…	-1.03237	0.00591103	82
T3	immune cell chemotaxis	Immune system	89	51	PDE4A, CCL3, IL1B, FPR1, CLSTN1, PSTPIP1, RGMA, C5, NID1, C4B, TTF2, PRKCSH, KNG1, LTB4R, PLAU, LGALS1, OXR1, CXCL12, CELA2A, AGXT, CSF1, TAC1, LSP1, P2RY11, CD44, CPAMD8, SOS1, CYSLTR1, TNF, PLD2, ITGB2, CLCN3, ROBO3, ROBO2, AIMP1, CXCR4, PROC, PNOC, SLIT3, CRH, FLT1, ROCK1, RPL35A, PIK3CG, MYO5B, ROBO1, POMC, VPS72, RAB11FIP2, GNAQ, ACVR1	-1.18429	0.00599254	83
T3	parathyroid function	Other	9	7	IL1B, FGF23, PTHLH, CASR, VDR, SOS1, PBX1	-2.41487	0.00608805	84
T3	lipoxygenase pathway	Other	15	13	HPR, C5, ALOX5AP, CNTN1, KNG1, ALOX5, GNRH1, GPX4, FGF13, TAC1, TNF, PTGS2, ACSL4	-1.82121	0.00624687	85
T3	T-cell homeostases	Immune system	103	71	HNF1A, GRAP2, LAG3, MMAB, CD274, CD8A, VTCN1, FOXO1, CXCR3, PRDM1, AIRE, STAT3, IL7R, IDO1, MAP3K7, BCL2, PPP3CB, SOCS1, TNFRSF14, CD40, CASP8, LGALS1, KCNQ1, LCK, PFN1, SPI1, CSF3, LEF1, TAC1, KLF2, FASN, BCL10, FOXP1, TRAF2, RORC, IL2RA, FABP7, TNFSF10, ZFAT, FYB, CD4, SYNGAP1, TNF, DNMT1, TRAF5, PKN1, CASP3, WAS, STK4, CXCR4, MAP3K3, HAVCR2, AKT1, CDC42, STAT5B, STAT5B, TP53, FASLG, EREG, MTOR…	1.05451	0.00692514	86
T3	neutrophil recruitment	Immune system	224	134	PDE4A, CCL3, ADAM12, IL1B, IL17C, FPR1, ACE, SERPINE1, CLSTN1, CXCR1, MST1R, LTA, CD8A, TIFA, ITGA4, SYK, AHR, CCL20, IL12B, EDNRB, STAT3, EDN1, C5, SGPP1, PLG, FFAR2, SEPP1, F2RL1, HSPB2, KNG1, GRN, ALOX5, IRF3, LGALS2, LTB4R, PLAU, PDE4D, LGALS1, IFNAR1, OXR1, CXCL12, FGF13, STAT4, CELA2A, DSPP, TLR3, SPI1, CSF3R, CSF3, AGXT, XDH, ADORA2A, S100A10, SERPINC1, TAC1, PYCARD, ANXA1, CTSS, FASN, LSP…	1.01683	0.00695218	87
T3	endocrine function	Endocrine system	96	70	IL1B, NPY, GNAS, ADM, FANCA, CCKAR, AHR, PTF1A, EDN1, HPR, TNFRSF11B, PTHLH, EGF, PYY, SLC25A16, MMD, GNRH1, HSD17B1, LEPROT, IFNAR1, IGFBP3, FGF13, PAX6, PPARG, VDR, TINAGL1, AGXT, EPX, IGF1R, HTR1A, ANXA1, VEGFA, TGFBR3, DGAT1, MAPK8, CPAMD8, IAPP, SOS1, NPPC, SLC22A2, NR5A1, CRHBP, ADCYAP1, TNF, ABCB6, SSTR1, KCNIP3, CYP7B1, CARTPT, RAF1, SSTR2, PBX1, CRH, NCAM1, NR3C2, GHRH, OXT, IGF1, COX4I2…	-1.0923	0.00695404	88
T3	artery baroreflex	Circulatory system	10	9	ACE2, ACE, EDN1, AGTR1, IFNAR1, TACR1, AGXT, NANOS1, OPRM1	-1.06699	0.00760271	89
T3	leukocyte recruitment	Immune system	231	138	PDE4A, CCL3, IL1B, CLSTN1, CXCR1, CD8A, TIFA, ESM1, ITGA4, PTPRC, GP1BA, CCL20, CXCR3, STAT3, TNFRSF9, CD151, C5, SGPP1, CAPZB, TTF2, PLG, SEPP1, ESAM, HMOX1, F2RL1, CNTN1, KNG1, BDKRB2, CD40, ALOX5, LGALS2, LTB4R, PLAU, FUT4, AGTR1, LGALS1, OXR1, CXCL12, FGF13, LECT2, F11R, IL16, CELA2A, CD9, PPARG, SPI1, TACR1, AGXT, EPX, XDH, PERP, ABP1, SERPINC1, HMGCR, TAC1, FN1, ANXA1, LSP1, VEGFA, F2R, CD7…	-1.1312	0.00826935	90
T3	pancreas blood flow	Circulatory system	34	24	IL1B, NPY, EDN3, EDN1, EGF, PYY, KNG1, BDKRB2, IFNAR1, CALCA, AGXT, TAC1, VEGFA, CPAMD8, IAPP, SOS1, NPPC, ADCYAP1, SSTR1, CRH, IGF1, PTGS2, RIPK2, TRH	-1.35872	0.00856411	91
T3	mesenteric circulation	Other	15	12	PDE4A, ADM, EDNRB, EDN1, SEPP1, AGXT, VEGFA, NPPC, HRH2, HRH3, GAL, HSP90AA1	-1.18985	0.00863394	92
T3	heart relaxation	Other	30	20	SLC8A1, ACE, NPY, EDN1, KNG1, TNNC1, GCH1, AGXT, TAC1, ATP2A3, TNNC1, MYBPC3, ADRB2, NPPC, NANOS1, DBI, NPR1, NR3C2, ATP2A2, UBL4A	-1.15968	0.00873384	93
T3	ossification	Other	686	539	AKR1B10, AKR1B10, CYP19A1, PDE4A, HSPG2, CCL3, GALR1, EFNA2, PRKCD, IL1B, KLF7, HMGA1, MMP14, MSX2, COL6A1, FGF18, LGR4, PHEX, RAPGEF3, SOX6, FGF23, TWIST1, GLIS3, SLC8A1, PAX3, ACE, FGF4, NPY, PDGFB, WNT10A, Olfr48, IGFBP1, MMP13, IFITM5, NR0B2, CD8A, AQP7, EGR2, HOXA2, SP7, GNAS, ADM, COL10A1, ACVR1, ROR2, FMOD, SERPINH1, IGF2, WNT1, CLOCK, SLC6A4, MSTN, FOXO1, AHR, CCRN4L, CRLF1, NGFR, WNT7B, …	-1.07519	0.00876108	94
T3	fluid transport	Transport	60	39	KCNJ10, IL1B, GUCA2A, NPY, AQP7, IGF2, SLC4A4, EDN1, EGF, CASR, HMOX1, KNG1, AQP4, PDE5A, IFNAR1, KCNQ1, AGXT, SLC9A3R1, VEGFA, AQP1, CPAMD8, ADRB2, HTR4, NANOS1, P2RY1, SSTR1, AQP3, CAPN2, ADORA2B, PBX1, GABRP, AQP8, CAPN1, EREG, SLC9A3R2, SHANK2, CFTR, ACVR1, NMU	-1.2926	0.00914851	95
T3	lung function	Other	185	126	AKR1B10, PDE4A, IL1B, PRG2, MBL2, ACE, TBXA2R, CXCR1, CD8A, TIFA, ABCC1, SLC6A4, CELA1, EDNRB, EDNRB, STAT3, EDN1, FLT4, PLG, BCL2, HMOX1, CNTN1, F7, KNG1, ALOX5, ABCG1, PLAU, CDC6, AGTR1, IFNAR1, EPHX1, FGF13, CELA2A, TACR3, TLR3, SFTPC, ACTA2, VDR, SPI1, TACR1, CSF3, AGXT, NQO1, EPX, ADORA2A, PRMT2, PLAT, SERPINC1, TAC1, FN1, STAT6, NEDD4L, NKX2-1, VEGFA, SERPING1, EPHB4, FGF10, SLC6A12, ERBB4,…	-1.03508	0.00952991	96
T3	lymph circulation	Immune system	34	24	LYVE1, EDN3, ADM, EDN1, APOB, TTF2, FLT4, PLG, ITGA5, KNG1, IFNAR1, AGXT, TAC1, FN1, VEGFA, CPAMD8, ADRB2, SSTR1, CAT, GJC2, PTGS2, RIPK2, VEGFC, SLPI	-1.2926	0.00976791	97
T3	male sex differentiation	Other	10	8	CYP19A1, AKR1B10, CPNE1, AMH, CHERP, LHCGR, NR5A1, SRD5A1	-1.34022	0.00994673	98
T3	gallstone formation	Other	41	31	HNF1A, FABP6, ABCB11, PRKCB, CCKAR, LRP2, SGPP1, APOB, ALOX5AP, SCARB1, ALOX5, CALCA, APOE, PEMT, PPARG, FABP1, NPC1L1, HMGCR, NR1H4, SSTR1, CYP7A1, LDLR, PCDHB16, ABCB4, NPC1, EREG, PTGS2, RIPK2, PTGS1, GUSB, CTDSP2	-1.28707	0.0103194	99
T3	trophoblast function	Other	23	16	CD8A, IGF2, PIGF, EGF, MST1, SLC25A16, GRN, CALCA, PPARG, CTSS, VEGFA, SUDS3, HIF1A, FLT1, TP53, ACVR1	-1.47003	0.0104755	100
T3	leukocyte cell adhesion	Immune system	239	159	ADAM12, IL1B, FPR1, ACE, TBXA2R, NPY, PDGFB, EDN3, ESM1, ITGA4, PRKCB, S100B, SYK, GP1BA, STAT3, EDN1, ITGB3, HPR, C5, SGPP1, TNFRSF11B, MC1R, TTF2, EGF, SEPP1, ESAM, CD99, ADAMTS13, HMOX1, F2RL1, VTN, CNTN1, PRKCSH, KNG1, BDKRB2, SLC25A16, GJA5, CD40, ALOX5, LGALS2, LTB4R, ANGPT2, PLAU, HSPA1B, FUT4, COMP, CYP2J2, THY1, OXR1, CALCA, FGF13, F11R, GSK3B, FERMT3, CELA2A, SKAP2, TACR1, AGXT, EPX, XD…	-1.13989	0.0109756	101
T3	fibroblast function	Cell Community	49	29	LTA, IGF2, PIGF, MC1R, TTF2, TGM2, EGF, PTGIR, KNG1, CD40, AGTR1, IFNAR1, FGF13, PPARG, AGXT, TRPC6, VEGFA, VCAN, NR1H4, TNF, ADCY6, FAM110A, PRKCE, MAPK14, CTGF, PKD1, CD40LG, ACVR1, MMP9	-1.44727	0.0111242	102
T3	vein blood flow	Circulatory system	31	24	TBXA2R, NPY, BAG1, PROS1, SYK, EDN1, EGF, SEPP1, HMOX1, PDE5A, IFNAR1, ANXA5, EPX, VEGFA, CPAMD8, TNF, SSTR1, LCP2, GP5, MPV17, PTGS2, TBXAS1, ARG2, NMU	-1.41594	0.0114767	103
T3	blood circulation	Circulatory system	417	322	AKR1B10, PDE4A, HSPG2, HPR, GLG1, IL1B, ESRRG, ACE2, F9, KCNK5, ACE, TBXA2R, FGF4, SERPINE1, NPY, PROS1, PDGFB, SLC29A1, IGFBP1, EDN3, ADM, PRKCB, IGF2, WNT1, Lyz1, RPE65, AHR, NGFR, CXCR3, CALCB, SERPIND1, EDNRB, EDNRB, PIGF, LIPI, EDN1, SOS1, SLC2A4, ACTC1, ADORA3, INHBA, C5, SGPP1, TTF2, SHBG, PLG, CYCS, TSHR, PTHLH, EGF, PTGER2, MEOX2, PTGIR, SEPP1, SEPP1, NOTCH1, CASR, BCL2, HMOX1, F2RL1, GR…	-1.0923	0.0117551	104
T3	placenta vascularization	Other	48	39	ACE, PDGFB, ADM, IGF2, PIGF, C5, FLT4, EGF, HMOX1, ANGPT2, FGF13, RNASEH2A, ANGPTL2, NDP, PPARG, CYR61, AGXT, EPX, ADM2, CCND1, VEGFA, SOS1, CDK4, ABCB6, CAV1, TGIF1, HIF1A, DLX3, PBX1, CRH, FLT1, MAPK14, MPV17, MAPK7, KDR, IGF1, FIGF, ANGPT1, WNT2	-1.24524	0.0117881	105
T3	kidney function	Excretory system	327	234	PDE4A, IL1B, ESRRG, KYNU, FGF23, GUCA2A, ACE2, GAS6, ACE, TBXA2R, SERPINE1, NPY, PDGFB, TFPI, CD274, LMNB2, EDN3, ADM, ACVR1, Lyz1, PAX2, DBI, IGFBP5, EDNRB, EDNRB, NR1H3, STAT3, EDN1, CD151, ADORA3, SGPP1, DDIT3, TNFRSF11B, APOB, TTF2, IDO1, PLG, PNP, PTHLH, EGF, PTGER2, SEPP1, SLC7A11, CASR, BIRC5, BCL2, HMOX1, HSPB2, PYY, F7, KNG1, BDKRB2, EZR, AQP11, LGALS2, PDE5A, PLAU, HSPA1B, TNNC1, AGTR1,…	-1.10566	0.0118318	106
T3	histogenesis	Other	265	206	CYP19A1, KAL1, DACT2, ADAM12, IL1B, MMP14, MCAM, SERPINE1, PDGFB, LTA, FOXG1, LMX1A, FSTL1, FOXI2, CD8A, CECR1, ADM, ACVR1, ROR1, SERPINH1, IGF2, MSTN, AHR, MTX1, ADAMTSL1, CLGN, PIGF, MYB, SLC2A4, CMKLR1, C5, IL7R, COL1A1, TTF2, TGM2, MMP11, PTHLH, EGF, NOTCH1, BIRC5, BCL2, FOXB1, CDH4, CD40, GRHL1, HNF4A, GAP43, CHERP, MARK2, ANGPT2, GNRH1, CHDH, COMP, GSN, PTGES, CALCA, CXCL12, FGF13, E2F4, LT…	-1.12672	0.0118644	107
T3	capillary blood flow	Circulatory system	32	21	MMP14, ACE, NPY, EDN3, EDNRB, EDN1, HMOX1, AGTR1, CALCA, AGXT, EPX, PLAT, SERPINC1, NANOS1, TNF, PROC, OXT, KDR, RIPK2, HTR2A, PTAFR	-1.0923	0.0120752	108
T3	S-G2 transition	Cell growth and death	173	140	PRKCD, TFDP1, FBXO5, HNF1A, E2F7, FGF4, COIL, MRE11A, C2orf40, ADM, FOXO1, AHR, CCNB1, S100A13, NANOS3, EDN1, CD151, DDIT3, TTF2, PTHLH, EGF, ITGA5, BIRC5, DPAGT1, CKAP2, MKI67, CERK, CDC6, HSPA4, DUT, LGALS1, CALCA, CXCL12, GSK3B, E2F4, PLK1, MCPH1, CSF3, BRCA2, RAD9A, AGXT, CDC25B, MCM10, AURKA, KITLG, STMN1, CCND1, CSF1, XRCC6, SPAM1, FN1, CCNA2, CASC5, TYMS, FASN, TMEM132A, CCNC, SMC6, ABI3BP…	1.04249	0.0122075	109
T3	engraftment	Other	257	160	IL1B, MMP14, RAPGEF3, ROBO4, PDGFB, CXCR1, RAG2, Olfr48, LMX1A, CD274, CD8A, GNAS, ITGA4, CXADR, PTPRC, RHOH, NGFR, MGAT4A, CDKN2B, IL12B, HPR, C5, IDO1, PLG, ITGA6, EGF, CTSL2, SEPP1, ITGA5, GFI1, NOTCH1, CASR, BIRC5, BCL2, HMOX1, VTN, CNTN1, SOCS1, F7, PRKCZ, RTKN2, CD40, PLAU, COMP, THY1, PITX3, CXCL12, FGF13, GSK3B, ANXA2, HBEGF, PFN1, SPI1, CSF3, VAV1, EPX, IL2RG, PLAT, KITLG, CCND1, PDGFA, …	-1.0952	0.0123758	110
T3	hemolysis	Other	127	87	HPR, MBL2, NKX3-1, ACE, ASAH2, S100B, Lyz1, FURIN, TF, C1QA, C4B, C4B, TTF2, PLG, FCGBP, ADAMTS13, CTRB1, HMOX1, VTN, RTKN2, BCMO1, PNPLA2, LDLR, LGALS1, PDIA3, EGFL7, SLC11A1, ITPA, ANXA5, PFN1, SPI1, APRT, EPX, XDH, SERPINC1, SLC4A1, FN1, SERPING1, KIT, PAPPA, F8, P2RX1, ADA, Gusr, A4GALT, SOS1, CD4, XPNPEP1, TNF, KEL, ABCB6, E2F8, P2RX2, TPI1, CAV1, AQP3, SCIN, CLU, CALR, EPB41, FAM110A, C2, F…	-1.12428	0.0125718	111
T3	wound healing	Other	662	485	AKR1B10, KCNJ10, HSPG2, CHUK, CCL3, HPR, ADAM12, IL1B, MMP14, FGF18, CLDN1, PRG2, NKX3-1, RAPGEF3, SMAD2, ROBO4, FPR1, PEX2, SLC8A1, GAS6, ACE, SERPINE1, NPY, NDRG1, CTCF, PDGFB, IGFBP1, MMP13, OCLN, HAS1, CD8A, TIFA, CEL, EDN3, ANPEP, ADM, GOLGA3, CXADR, FMOD, SERPINH1, IGF2, CALU, MATN4, GRHL3, AHR, CCL20, LRP2, MATN2, ADAMTSL1, CXCR3, CLGN, PMP22, SERPIND1, DPT, CPNE3, MMP15, EDNRB, PIGF, STAT…	-1.09604	0.0127212	112
T3	otic placode formation	Other	10	7	HOXA7, PAX2, PCDH8, FGF8, FGF10, WNT8A, FGF3	1.44428	0.0128907	113
T3	eosinophil adhesion	Immune system	49	28	PDE4A, IL1B, FPR1, ITGA4, C5, PTGER2, PTGIR, SEPP1, PLAU, TACR1, KITLG, FN1, ANXA1, SRC, CYSLTR1, TNF, SPON2, ITGB2, Pde4dl1, PECAM1, ITGB1, STAT1, TYK2, ITGAL, VCAM1, LGALS9, MAPK1, MAPK1	-1.24252	0.0129979	114
T3	alpha-beta T-cell differentiation	Immune system	6	5	CD8A, IKZF2, NOTCH1, ADA, SOX13	-1.41588	0.0130338	115
T3	reproductive process	Reproduction	75	50	AKR1B10, CYP19A1, HPR, IL1B, SERPINE1, NPY, ADM, AHR, APOH, TSHR, PNP, KNG1, AQP4, GNRH1, PTGES, FGF13, AGXT, KITLG, CSF1, TAC1, ALDH1A1, LHCGR, TNFSF10, NPPC, OVGP1, SLCO2A1, NR5A1, ADCYAP1, TNF, PPARA, SSTR1, GNRHR, MTNR1A, ETS1, NTS, GAL, PBX1, CRH, STAT1, COL18A1, GHRH, STAT5B, OXT, IGF1, PLTP, EREG, ESR2, POMC, PTGS2, GNB2L1	-1.0955	0.0130824	116
T3	Ca++ ER import	Transport	36	27	RAPGEF3, SLC8A1, NPY, ADM, S100A13, HRC, EDN1, ATP2A1, BCL2, PRKCZ, RYR1, PDE4D, OPRK1, ATP2A3, RYR3, NANOS1, CAMK2G, ADRB3, RYR2, ATP2A2, CAT, FKBP1B, KCNN1, TRPC1, AURKAIP1, ASPH, PLCE1	-1.15534	0.013379	117
T3	immune system activation	Immune system	183	101	CCL3, IL1B, MBL2, FPR1, ACE, SERPINE1, CD274, CD8A, PRKCB, SYK, SLC6A4, AHR, CCL20, IL12B, CHRFAM7A, STAT3, FOXP3, IL7R, IDO1, IL10RA, TGM2, ABCC4, CLEC4M, SOCS1, F7, CARD9, CD40, CH25H, CASP8, IRF3, DLL4, HSPA1B, OXR1, LCK, APOE, IL16, COL4A3BP, TLR3, CSF1, ANXA1, FASN, NR2F6, VEGFA, SOCS2, AIF1, NOD2, IL2RA, HDAC11, TYR, PKN2, SOS1, TLR9, CD4, TLR2, XPNPEP1, TNF, ABCB6, HBP1, ITGB2, TLR7, DISC1…	-1.12044	0.0136097	118
T3	astrocyte adhesion	Nervous system	8	6	NID1, TGM2, HABP2, SCARB1, TNR, NCAM1	-1.17221	0.013807	119
T3	pregnancy	Other	1106	747	AKR1B10, CYP19A1, AKR1B10, PDE4A, KCNJ10, HPR, KAL1, SLC16A2, PRKCD, ADAM12, IL1B, MCAM, PRKAR2A, MSX2, CLDN1, PRG2, MBL2, PRG2, NKX3-1, ESRRG, TWIST1, SMAD2, ROBO4, ACE2, SLC16A4, IRG1, SLC8A1, FA2H, ACE, CLDN3, SERPINE1, NPY, PROS1, TFPI, IGFBP1, PZP, TDGF1P3, PSMB9, OCLN, CD274, CD8A, PPP1R13L, ABCB11, CEL, PAQR5, ANPEP, GNAS, ADM, BANF1, PRKCB, SLC46A1, PTPRC, SERPINH1, ABCC1, S100B, IGF2, Ly…	-1.07067	0.0138454	120
T3	B-cell activation	Immune system	238	143	NFATC2, PRKCD, IL1B, CXCR5, AICDA, INPP5D, CLSTN1, PROS1, MMAB, LTA, CD274, CD53, CD8A, VIPR2, CASP6, PRKCB, PTPRC, SYK, CXCR3, IL12B, AIRE, CD79A, PIK3AP1, SGPP1, KLRG1, C1QA, BCL6, C4B, SIGLEC1, ST3GAL1, ZAP70, NOTCH1, ENPEP, BCL2, TNFSF13, SWAP70, SLC25A16, BANK1, CD40, CASP8, HVCN1, RYR1, HSPA1B, IRF4, CXCL12, STAT4, DAPP1, EGFL7, TFF3, TLR3, SPI1, SPI1, CSF3, VAV1, EPX, GAPDH, TRAF3IP2, PLCG…	1.02093	0.0139107	121
T3	calcium mobilization	Signaling molecules and interaction	630	438	CCL3, GALR1, XCR1, IL1B, MMP14, MCAM, CCL13, PRG2, NKX3-1, GRAP2, RAPGEF3, INPP5D, FPR1, SLC8A1, TBXA2R, NPY, CLSTN1, CXCR1, MMAB, Olfr48, ANK2, Hcar2, LPAR5, GNA15, CD8A, LMNB2, CEL, EDN3, ADM, PRKCB, PTPRC, IGF2, SYK, CCKAR, GP1BA, SLC6A4, Lyz1, SLC35A1, CCL20, GPR68, UTS2D, CXCR3, RFTN1, CLGN, VAV2, EDNRB, EDNRB, CD79A, CHRFAM7A, TPCN2, RGS2, PIGF, PTGFR, EDN1, ATP2B1, ADORA3, C5, MEP1A, ART4,…	-1.0923	0.0139305	122
T3	granulocyte production	Immune system	52	37	IL1B, NPY, EDNRB, EDNRB, EDN1, C5, IL10RA, SEPP1, NOTCH1, PYY, KNG1, ALOX5, LTB4R, CALCA, FGF13, CELA2A, SPI1, CSF3, CSF1, TAC1, FN1, SERPING1, TNFAIP6, SOS1, TNF, ITGB2, PBX1, CAT, MAPK14, LGALS9, CALCRL, NFKB1, TACR2, IL10, ACVR1, CPEB1, THBD	-1.28729	0.0142429	123
T3	hepatic regeneration	Other	318	234	AKR1B10, HSPG2, PRKCD, IL1B, NKX3-1, GAS6, ACE, SERPINE1, HGFAC, Olfr48, IGFBP1, POLG, TIFA, IGF2, WNT1, FOXO1, AHR, MATN2, CCNE2, EDNRB, HRSP12, STAT3, LIPI, SERPINF2, SOS1, HPR, INHBA, C5, SGPP1, TTF2, PLG, TGM2, EGF, TP73, NR1I2, NOTCH1, BIRC5, BCL2, HMOX1, MST1, MST1, VTN, CNTN1, SOCS1, TNIP2, CREM, KNG1, EZR, FGFBP1, HNF4A, CASP8, ALOX5, PLAU, GAB1, PSMD10, AGTR1, MAP4K2, IFNAR1, OXR1, IGFBP…	-1.07089	0.0147111	124
T3	Na+ homeostasis/export	Transport	189	141	IL1B, GUCA2A, FPR1, SLC8A1, ACE, TBXA2R, NPY, SLC5A11, EDN3, ADM, IGF2, CPNE1, SLC4A4, EDNRB, EDNRB, GNB3, EDN1, HPR, GNRH2, SLC12A3, TTF2, SHBG, CYCS, PDZK1, PTHLH, EGF, CASR, F2RL1, PYY, KNG1, BDKRB2, EZR, AQP4, PDE5A, GUCY2C, GNRH1, AGTR1, IFNAR1, CALCA, FGF13, LCK, OXTR, PPARG, TACR1, SGK1, AVPR2, AGXT, EPX, XDH, ADORA2A, PASK, SLC9A3R1, ADM2, OPRK1, CSF1, TAC1, POU6F2, HTR1A, OPRD1, DRD3, FA…	-1.10855	0.0147281	125
T3	hemato-encephalic barrier	Circulatory system	326	250	CCL3, SLC16A2, PRKCD, IL1B, MMP14, CLDN1, MBL2, CLDN12, SLC8A1, ACE, CLDN3, SERPINE1, NPY, PROS1, PDGFB, SLC29A1, MMP13, OCLN, CD8A, AQP7, TIFA, ANPEP, ADM, BANF1, ITGA4, PRKCB, ABCC1, S100B, SLC6A4, LRP2, NGFR, CLGN, EDNRB, EDN1, HPR, C5, SGPP1, SLC1A5, TTF2, PLG, TGM2, SEPP1, NR1I2, ABCC4, ENPEP, F2RL1, GRIN2C, HSPB2, SLC11A2, CNTN1, PYY, SLC16A1, KNG1, BDKRB2, SCARB1, EZR, CD40, AQP4, CLDN5, P…	-1.08622	0.0149092	126
T3	macrophage function	Immune system	148	100	HPR, IL1B, KIF1C, INPP5D, GAS6, RNF7, GRK5, GPBAR1, CD8A, ADM, PTPRC, NR1H3, PIGF, STAT3, HPR, C5, SGPP1, CD200R1, PLG, TGM2, GFI1, CASR, CNTN1, LGALS2, PNPLA2, ANGPT2, HSPA1B, GNRH1, MARCKSL1, LGALS1, APOE, SLC11A1, CD200, PPARG, HBEGF, SPI1, OPRK1, CSF1, TAC1, FN1, MRC1, MAPK8, CNN2, CPAMD8, PRKCA, APBA3, SOS1, SOS1, BACH1, CD4, CEBPB, ADCYAP1, NCF1, TNF, MERTK, ACTN1, ABCA1, SOCS3, NCAPG, TYRO…	1.02679	0.0149487	127
T3	decidualization	Other	199	161	CYP19A1, AKR1B10, KCNJ10, ADAM12, IL1B, SMAD2, ACE, SERPINE1, APOD, IGFBP1, ANPEP, FMOD, ANGPTL1, IGF2, MSTN, FOXO1, TGFB1I1, BMP8A, EDNRB, PIGF, STAT3, STC2, EDN1, LGALS12, INHBA, SGPP1, HTRA3, NID1, TGM2, SLC2A12, PTHLH, IL1R2, EGF, PTGER2, CTSL2, CREBBP, NOTCH1, ENPEP, BIRC5, BCL2, HSPB2, SLC2A8, CNTN1, PRKCSH, CREM, NR4A1, ANGPT2, PLAU, PTGES, PTGIS, FGF13, PPARG, HBEGF, CSF3, AGXT, EPX, ABP1…	-1.10315	0.0153197	128
T3	SMC proliferation	Other	499	387	AKR1B10, AKR1B10, PDE4A, HSPG2, NFATC2, PRKCD, IL1B, CLDN1, RAPGEF3, ACE2, GAS6, ACE, TBXA2R, SERPINE1, NPY, PDGFB, TFPI, SLC29A1, APOD, IGFBP1, GRK5, FSTL1, VIPR2, EGR2, CEL, ADM, PRKCB, ROR1, S100B, IGF2, SLC6A4, ADAMTSL1, CLGN, TGFB1I1, EDNRB, EDNRB, STAT3, TNFRSF9, EDN1, MYB, SERPINF2, ATP2B1, ITGB3, EN1, INHBA, C5, SGPP1, WISP2, TNFRSF11B, SYNE2, TTF2, EZH1, PLG, TGM2, UPF1, PTHLH, EGF, PTGE…	-1.11679	0.0161467	129
T3	homotypic cell-cell adhesion	Cell Community	82	49	MCAM, OCLN, CD53, CXADR, PTPRC, EDN1, CD151, SGPP1, EGF, SLC7A11, CD99, CD40, LGALS2, CDH17, FUT4, LGALS1, CLDN7, CD9, EPCAM, SRC, CD74, CD44, CDH13, BCAR3, CDH15, CD4, CDH2, XPNPEP1, CHM, CADM1, ITGB2, PECAM1, HIF1A, PTPRU, ITGB1, RELN, CDH5, NCAM1, ITGAL, ENTPD1, CD81, MAPK1, MGAT5B, STAT5B, CD82, CD40LG, ALCAM, PTK2, TRAPPC10	-1.24252	0.0163462	130
T3	cell fusion	Cell Community	203	153	PRKCD, ADAM12, MMP14, WASF2, ADSL, ACE2, PROS1, CD8A, BANF1, ACVR1, SERPINH1, IGF2, Lyz1, FOXO1, FURIN, TMPRSS2, SATB2, NEU4, SLC2A4, ITGB3, SGPP1, SLC1A5, TNFRSF11B, TTF2, EIF2AK2, PTK2B, EGF, CTSL2, NOTCH1, ENPEP, BARX2, GP2, PRKCZ, SPA17, EZR, TNFRSF14, DPAGT1, PLCB1, CALCA, CXCL12, FGF13, GSK3B, EGFL7, CD9, ACTA2, TSPAN13, STMN1, TUSC2, FYN, CSF1, SLC2A3, ACTN2, MEF2A, FN1, KLF2, EGR1, CTSS, …	-1.13531	0.0166142	131
T3	chondrocyte adhesion	Other	12	11	HSPG2, ADAMTSL1, VTN, COMP, CALCA, FN1, MATN3, VCAN, ACAN, ITGB1, ADAM15	-1.44727	0.0166437	132
T3	capillary growth	Circulatory system	30	26	ACE, NPY, PIGF, STAT3, ANGPT2, PLAU, AGTR1, RGS5, FGF13, RNASEH2A, NDP, EPX, TAC1, FN1, VEGFA, TNF, EPAS1, CALR, HIF1A, AKT1, ADAMTS5, FLT1, COL18A1, MAPK1, KDR, ANGPT1	-1.22296	0.0166558	133
T3	vascular smooth muscle relaxation	Circulatory system	54	43	EDN3, ADM, EDNRB, RGS2, EDN1, TTF2, PTHLH, EGF, PTGER2, CASR, HMOX1, KNG1, PDE5A, CALCA, CELA2A, VDR, AGXT, EPX, ATP2A3, CPAMD8, ADRB2, NPPC, NANOS1, XPNPEP1, PRKG1, ADCYAP1, CAMK2G, ADRB3, SOD1, Pde4dl1, PCDHA4, DHX34, HSPB6, ADORA2B, ROCK1, PPP5C, ADRB1, OXT, KCNMA1, THBS1, PTH1R, ADORA1, HTR7	-1.31622	0.0168029	134
T3	phosphorus metabolism	Other	8	6	FGF23, CTDSPL, CASR, CALCA, VDR, KL	-1.83924	0.0172666	135
T3	monocyte adhesion	Immune system	234	160	CCL3, PRKCD, IL1B, ACE2, FPR1, ACE, TBXA2R, SERPINE1, NPY, CLSTN1, Olfr48, ANPEP, ITGA4, PRKCB, PTPRC, S100B, FOXO1, ADAMTSL1, DBI, APOH, EDNRB, EDNRB, TNFRSF9, EDN1, ITGB3, C5, TTF2, PLG, SERP1, SEPP1, HMOX1, KNG1, NOX1, CD40, ABCG1, LGALS2, ANGPT2, PLAU, HSPA1B, AGTR1, GPX4, CALCA, CXCL12, HDAC4, FGF13, GSK3B, PRDX2, PPARG, NOG, AGXT, ADORA2A, TRAF3IP2, CSF1, HMGCR, FN1, KLF2, ANXA1, STAT6, CD6…	-1.10984	0.017696	136
T3	ADCC	Other	143	73	CYP19A1, INPP5D, CD8A, PRKCB, PTPRC, HPD, IL1RAP, VAV2, CD79A, TNFRSF9, C5, C1QA, PLG, EGF, SET, ENPEP, BCL2, CD40, AQP4, FUT4, THY1, EGFL7, EPCAM, PEMT, PPARG, PFN1, SPI1, CSF3, VAV1, HLA-E, CSF1, TAC1, SAMM50, FASN, VEGFA, VAV3, SRC, PTPN1, SOS1, CD4, FBP2, HRH2, SMAD3, TNF, PPARA, SSTR1, ITGB2, ERBB2, ING1, SYNGAP1, TUBGCP2, NCAM1, ENTPD1, ABCB4, GPC3, FGFR3, CD226, CD22, IGF1, CD83, FASLG, EG…	-1.12044	0.0178799	137
T3	liver blood flow	Circulatory system	48	35	CD274, CD8A, EDN3, EDNRB, EDNRB, EDN1, SOS1, HMOX1, PDE5A, HSPA1B, IFNAR1, CALCA, AGXT, PLAT, SLC51A, SERPINC1, ABCC2, VEGFA, CPAMD8, NR1H4, SOS1, HRH2, NANOS1, TNF, SSTR1, ABCA1, PROC, CRH, ROCK1, PTGS2, PTGS1, ABCC3, PARP1, TRH, THBD	-1.2926	0.0180007	138
T3	natural killer cell proliferation	Immune system	60	26	IL1B, SLC35A1, ADAMTSL1, PIGF, TNFRSF9, IL21R, IDO1, CD40, HSPA1B, FLII, IL2RG, HLA-E, KITLG, VAV3, IL2RA, SOS1, CD4, HRH2, TNF, SEMA7A, PBX1, PIBF1, CD40LG, IL10, PTPN22, ACVR1	-1.21573	0.0181856	139
T3	Na+ influx co-transport	Transport	44	38	PRKCD, FGF23, PDGFB, SLC34A1, SLC4A4, EDN1, TTF2, PDZK1, PTHLH, EGF, KNG1, EZR, IFNAR1, CALCA, AGXT, SLC9A3R1, SLC4A7, SLC5A2, SRC, MAPK8, CPAMD8, SOS1, ADRB2, SLC4A10, AKT2, SLC26A6, AKT1, MYLK, ROCK1, HSP90AA1, MAPK14, IGF1, EGFR, NT5E, SLC20A1, MAPKAPK2, CFTR, SLC20A2	-1.1823	0.0183053	140
T3	thymic T-cell selection	Immune system	48	30	NKX3-1, CD274, CD8A, PTPRC, AIRE, ZAP70, CTSL2, NOTCH1, BCL2, TNFRSF14, CD40, EGR1, FASN, SRC, GRB2, TNFSF11, BCL2L1, CD4, TNF, MERTK, HIVEP2, PTPN11, HDAC9, PCDHB16, HLA-DRB1, NCK1, RAP1A, RUNX3, CD40LG, PTEN	1.11468	0.018654	141
T3	hemagglutination	Circulatory system	42	19	MBL2, PZP, ADAMTSL1, IL12B, FETUB, SGPP1, TTF2, CTRB1, LGALS2, LGALS1, EGFL7, FN1, A4GALT, SOS1, LGALS9, SFTPA2, ST3GAL3, CACNA1A, RHBG	-1.3801	0.0187065	142
T3	recombinational repair	DNA replication and repair	45	41	PAXIP1, UBAP2, MRE11A, PAPD7, INO80, LOC728849, ATRX, RAD52, TOP2A, BRCA2, RAD9A, PALB2, DCLRE1A, RAD54B, CASC5, CASC5, SMC6, XRCC3, SMC5, CHEK1, CHEK2, RAD51C, XRCC1, BACH1, WDHD1, NBN, BRCA1, CDK1, RAD50, ERCC1, MORF4L1, P4HA1, SIRT1, RRAD, ABL1, XRCC5, BLM, PCNA, TP53, SF3B1, POLR1A	1.13716	0.0188901	143
T3	splanchnic circulation	Other	10	7	SERPINE1, ADM, EDN1, TACR3, CPAMD8, TNF, ENTPD1	-1.31599	0.0194653	144
T3	striated muscle contraction	Other	6	5	TNNT2, TNNI1, TNNC1, TNNC1, TPM1	-1.24282	0.0195739	145
T3	immunity	Immune system	1119	663	YWHAE, PDE4A, SERPINB1, HSPG2, CHUK, CCL3, NFATC2, HPR, KAL1, IL1B, PRG2, PRG2, MBL2, NKX3-1, IL17C, TPD52, CXCR5, AICDA, INPP5D, IRF8, FPR1, GAS6, ACE, TBXA2R, SERPINE1, NPY, NDRG1, CLSTN1, MAP3K8, CXCR1, RAG2, MMAB, Olfr48, GZMA, RNF7, RNF7, LTA, TRIM35, PSMB9, CD274, ANK2, TBKBP1, CDR2, CCRL1, NRTN, CD8A, TRIM25, VIPR2, TIFA, VTCN1, WFDC2, ADM, COL10A1, SELK, ITGA4, ROR1, PTPRC, VDR, SYK, SLC6…	-1.00436	0.0197473	146
T3	muscle contraction	Other	191	156	HSPG2, DTNB, IL1B, MYBPC2, RAPGEF3, TNNT2, SLC8A1, ACE, TBXA2R, NPY, TNNI1, CASQ1, ADM, PRKCB, S100B, CCKAR, DBI, EDNRB, EDNRB, SLC22A5, EDN1, SLC2A4, TPM2, PNP, PTHLH, EGF, PTGER2, CACNA1S, TNNC2, HMOX1, F2RL1, PYY, KNG1, BDKRB2, CKM, RYR1, GNRH1, TNNC1, AGTR1, IFNAR1, CALCA, MYH11, OXTR, CALD1, PLCB3, ACTA2, HOMER1, TACR1, SH2D3C, FES, AGXT, PPYR1, AMBP, ZNRF2, ZNRF2, TAC1, TRPC6, TMEM132A, VEG…	-1.10306	0.0203123	147
T3	cell development	Development	760	550	CYP19A1, AKR1B10, CHUK, ZFPM1, CCL3, WASL, IL1B, TFDP1, LRPPRC, HNF1A, POU4F2, SOX6, CXCR5, SIM1, INPP5D, IRF8, NTRK3, GAS6, FGF4, KLF3, CLSTN1, CTCF, PDGFB, RAG2, IGFBP1, LTA, FOXG1, CD274, KLF1, CD8A, POU4F1, NEUROG1, HOXA4, GNAS, MAML1, ITGA4, DYNLL1, PRKCB, ROR1, NEUROD4, PTPRC, GCM2, JAG2, IGF2, SYK, Lyz1, MSTN, FOXO1, PAX2, CRTC2, AHR, NGFR, PAX7, REST, BATF, PRDM1, IL12B, AIRE, CD79A, RIPK…	-1.09805	0.0203386	148
T3	HCO(3)(-) transport	Transport	116	87	KCNJ10, IL1B, HNF1A, GUCA2A, SLC8A1, ACE, NPY, RNF7, EDN3, CCKAR, SLC4A4, EDN1, SCTR, PDZK1, SLC38A3, PTHLH, EGF, PTGER2, CASR, F2RL1, PYY, KNG1, BEST2, PDE5A, GUCY2C, AGTR1, IFNAR1, CALCA, CA4, AGXT, PASK, SLC9A3R1, TAC1, SLC4A1, HTR2B, SLC4A7, TRPV4, CA14, TRPV1, CPAMD8, IAPP, SOS1, SLC26A11, ADRB2, HTR4, STC1, PTGER3, ADCYAP1, TNF, P2RY1, SSTR1, ADRB3, Pde4dl1, SLC26A6, SLC9A1, SLC4A2, ENTPD2,…	-1.04121	0.0204547	149
T3	LDL oxidation	Lipid metabolism	89	56	KCNJ10, HPR, IL1B, ACE, PDGFB, PRKCB, APOH, NFE2, HPR, TF, APOB, TTF2, SEPP1, SEPP1, HMOX1, SLC11A2, KNG1, ALOX5, ANGPT2, PLAU, SAMD1, AGTR1, APOE, AGXT, HMGCR, SEC14L2, PRKCA, GPX1, XPNPEP1, NCF1, TNF, PLA2G4A, SOD1, ABCA1, C1D, LDLR, CLU, PLA2G7, HSPA14, SOD3, PRDX6, CAT, LRPAP1, OXT, LCAT, IGF1, SGCG, PLTP, EREG, CP, SFTPA2, MB, MAPKAP1, Gm12141, ATP7A, DDIT4L	-1.11556	0.020593	150
T3	scotopic adaptation	Other	22	17	USH1A, RDH5, S100B, RPE65, S100A13, OTX2, Ea2, PRPH2, RLBP1, GRK1, GJD2, ABCA4, AANAT, EIF2AK3, POMC, PLIN2, GNAQ	1.59547	0.0207868	151
T3	neural crest cell differentiation	Other	39	34	MSX2, PAX3, NPY, PTPRA, RHOV, MKL2, PAX7, SNAI2, CHERP, VIPR1, FGF13, WNT3A, NOG, PPP1R27, ZIC1, FN1, MYCN, CPAMD8, GREM1, ZIC5, ZIC2, SOX10, ATF1, SSTR1, OLFM1, RGMB, PKNOX1, OLFM2, TRAF4, RHOB, PHOX2B, DICER1, ACVR1, NTRK1	1.02679	0.0208474	152
T3	endothelial cell function	Cell Community	370	280	AKR1B10, PDE4A, HSPG2, PRKCD, IL1B, MMP14, MBL2, ROBO4, ACE2, NTRK3, SLC8A1, ACE, TBXA2R, SERPINE1, NPY, TFPI, GRK5, ANK2, FSTL1, ESM1, PRKCB, CXADR, ABCC1, SYK, FOXO1, GRHL3, AHR, CLGN, APOH, EDNRB, EDNRB, PIGF, STAT3, EDN1, ITGB3, CMKLR1, INHBA, C5, SGPP1, DDIT3, TNFRSF11B, TRPC4, C1QA, TTF2, FLT4, PLG, PTGER2, SEPP1, SEPP1, NOTCH1, BCL2, HMOX1, MST1, F2RL1, HSPB2, VTN, CNTN1, NELL1, F7, KNG1, …	-1.1035	0.0212102	153
T3	regional blood flow	Circulatory system	38	32	ACE, TBXA2R, FGF4, NPY, ADM, EDNRB, EDN1, PTHLH, KNG1, PDE5A, IFNAR1, CALCA, FGF13, GSK3B, AGXT, ADM2, HMGCR, VEGFA, AGTR2, SOS1, ADCYAP1, SSTR1, PNOC, FLT1, EPHX2, IGF1, PTGS2, THBS1, ANGPT1, HOOK1, NMU, BDNF-AS	-1.20484	0.0212838	154
T3	cellular alkalinization	Other	35	25	KCNJ10, FPR1, SLC4A4, EDN1, HPR, TTF2, EGF, KNG1, IFNAR1, AGXT, CSF1, TAC1, FN1, AGTR2, ADRB2, TNF, SLC9A1, NTS, RPS6KA5, PBX1, ABCB4, MAPK1, MAPK1, RIPK2, RPS6KA4	-1.13531	0.0215438	155
T3	osteoclast differentiation	Other	338	242	CHUK, CCL3, NFATC2, ADAM12, IL1B, MMP14, PRKAR2A, HNF1A, TWIST1, IRF8, GAS6, MMP13, PARD3, CD8A, EGR2, PRKCB, ROR2, IGF2, SYK, SLC6A4, CCL20, GPR68, CLGN, PRDM1, ZBTB7A, TPCN2, PIGF, STAT3, TNFRSF9, ITGB3, INHBA, SGPP1, TNFRSF11B, BCL6, TTF2, FLT4, RPL10, RPL10, EIF2AK2, CLIC5, MAFB, PTHLH, PTGER2, MAP3K7, NOTCH1, CASR, BCL2, HMOX1, F2RL1, SOCS1, NOX1, EBF2, FGF8, OXR1, DGCR8, CALCA, CXCL12, FHL2…	-1.08602	0.021662	156
T3	T-helper lymphocyte response	Immune system	154	91	NFATC2, KAL1, IL1B, PRG2, CD8A, JAG2, Lyz1, AHR, IL12B, STAT3, TNFRSF9, INHBA, FOXP3, SGPP1, BCL6, IDO1, TSHR, IL10RA, CLEC4M, NOTCH1, ENPEP, CD40, GRHL1, MMD, IRF4, IFNAR1, OXR1, STAT4, ITK, PPARG, SPI1, TINAGL1, ADORA2A, TRAF3IP2, STAT6, ACVR1B, GATA3, MRC1, KIT, NOD2, MAPK8, CPAMD8, TNFSF11, SOS1, ADRB2, TLR9, CD4, TLR2, CEBPB, HRH2, TNF, ABCB6, PPARA, TIMD4, SOCS3, REL, MPL, MYD88, DHX34, AIM…	1.00016	0.0219197	157
T3	cervical dilatation	Other	20	15	CYP19A1, IL1B, ADM, SERPINH1, CLGN, NOX1, OXTR, EPX, VCAN, SOS1, PTGER3, VCAM1, OXT, EREG, MMP9	-1.44727	0.0220658	158
T3	urine output	Excretory system	96	72	IL1B, GUCA2A, ACE, NPY, EDN3, ADM, Lyz1, EDNRB, EDNRB, EDN1, PTHLH, EGF, PTGER2, PYY, CREM, KNG1, BTC, AQP4, GUCY2C, AGTR1, IFNAR1, CALCA, AVPR2, AGXT, EPX, ADM2, OPRK1, TAC1, SLC14A2, DRD3, SLC5A2, AQP1, TRPV1, AGTR2, A4GALT, SOS1, NPPC, HRH2, NANOS1, TNF, SSTR1, AVPR1A, AQP3, PCDHA4, NPR1, DHX34, CORIN, LNPEP, TCN2, PNOC, SLC12A1, MAX, GAL, PBX1, NISCH, NR3C2, MPV17, NPRL2, OXT, GPR182, MME, IG…	-1.18985	0.0224902	159
T3	thymus maturation	Immune system	19	12	CD8A, SYK, NOTCH1, LGALS1, LCK, IL2RG, KIT, CD4, PTPN14, PNOC, PBX1, THYN1	-1.20484	0.0226921	160
T3	myocyte function	Other	98	71	HSPG2, PRKCD, IL1B, ACE, SERPINE1, PFKFB2, PRKCB, MSTN, HRC, EDNRB, EDN1, TTF2, BCL2, CD40, PDE5A, FHL1, LGALS1, IFNAR1, CXCL12, NOTCH2, CSRP3, VDR, AGXT, IGF1R, CSF1, KLF2, OPRD1, NOS1AP, VEGFA, AIF1, F2R, CD44, IAPP, SOS1, SLC16A3, DHFR, SIK1, ADRB2, NPPC, CD4, NANOS1, PRKG1, TNF, S1PR3, CHGA, CASP3, DDR1, CXCR4, HIF1A, AKT1, AXL, CRH, Dmd, PFKFB1, ABL1, CTGF, MAPK1, IGF1, S1PR1, EGFR, MTOR, CR…	-1.15137	0.0228579	161
T3	renin-angiotensin system	Circulatory system	123	93	AKR1B10, IL1B, NKX3-1, ESRRG, FGF23, ACE2, ACE, TBXA2R, SERPINE1, TMEM27, ANPEP, ADM, AGTRAP, DBI, CPNE1, FURIN, EDNRB, NR1H3, EDN1, APOB, ENPEP, SOCS1, KNG1, BDKRB2, AGTR1, IFNAR1, OXR1, CALCA, APOE, PPARG, VDR, DDC, AVPR2, AGXT, EPX, ADORA2A, ADM2, HMGCR, TAC1, VEGFA, MAPK8, CPAMD8, AGTR2, A4GALT, IAPP, SOS1, ADRB2, NPPC, PRCP, NANOS1, TNF, PPARA, SSTR1, AVPR1A, PTN, NPR1, LNPEP, USF2, PROC, AD…	-1.13593	0.0230675	162
T3	uterine activity	Other	25	20	IL1B, PTGFR, PIGF, EDN1, PTHLH, EGF, F2RL1, IFNAR1, PTGIS, CALCA, OXTR, CPAMD8, SOS1, TNF, CRH, OXT, MME, EGFR, PTGS2, IL10	-1.37345	0.0230677	163
T3	cyclooxygenase pathway	Lipid metabolism	17	16	PTPRC, EDN1, ALOX5AP, KNG1, ALOX5, RASGRP4, GRPR, TFF3, SPI1, AGXT, ADCYAP1, TNF, PCDHA4, PTGS2, PTGS1, HTR2A	-1.31796	0.0232075	164
T3	sex differentiation	Other	42	25	AKR1B10, CYP19A1, ATRX, AMH, SHBG, TPH1, CHERP, HSD17B1, TCF21, HSD17B8, LHCGR, WT1, SOX17, CYP26B1, RSPO1, NR5A1, FOXL2, CBX2, SOX8, ATF4, WNT4, STAT5B, IGF1, EREG, SRD5A1	-1.22801	0.0238076	165
T3	T lymphocyte proliferation	Immune system	615	391	RPLP2, AKR1B10, PDE4A, CCL3, HPR, KAL1, IL1B, HNF1A, PRG2, NKX3-1, FPR1, LAG3, NPY, CLSTN1, MMAB, Olfr48, PZP, CD274, CD53, CD8A, VIPR2, EGR2, VTCN1, ITGA4, PTPRC, IGF2, FOXO1, AHR, CXCR3, CLGN, PRDM1, IL1RAP, DGKA, IL12B, APOH, CHRFAM7A, CRTAM, RGS2, STAT3, DOK2, TNFRSF9, MYB, MYO18A, HPR, FOXP3, C5, SGPP1, IL7R, KLRG1, TNFRSF11B, IL21R, DCT, C1QA, MC1R, TTF2, IDO1, SIGLEC1, IL10RA, PNP, PTGER2,…	-1.09042	0.0239026	166
T3	muscle function	Other	220	173	AKR1B10, HSPG2, IL1B, MYBPC2, SOX6, TNNT2, KCNK5, NTRK3, ACE, TBXA2R, NPY, CXCR1, CAV3, CASQ1, MSTN, FOXO1, CALU, NGFR, CXCR3, S100A13, CLGN, SLC4A4, EDNRB, EDN1, TRPC4, RPTOR, PTHLH, CACNA1S, ATP2A1, F2RL1, HSPB2, PYY, KNG1, LGALS2, RYR1, PDE5A, PNPLA2, PLAU, TNNC1, FHL1, CAPN3, IFNAR1, CALCA, HDAC4, FGF13, VCL, TACR3, CSRP3, CALD1, VDR, HOMER1, CSF3, AGRP, AGXT, EPX, XDH, IGF1R, LAMA2, TAC1, AT…	-1.07762	0.0243055	167
T3	membrane degradation	Cell growth and death	57	47	IL1B, MMP14, FREM1, SERPINE1, MMP13, PZP, CCNB1, CLGN, SGPP1, PLG, MMP11, EGF, CTSL2, BCL2, PLAU, FGF13, CELA2A, MMP19, EPX, PLAT, FN1, VEGFA, TNNC1, BCL2L1, HPSE, SULF2, XPNPEP1, SMAD3, TNF, CDK1, KRAS, RHOA, PLA2R1, PRDX6, LPIN1, OXT, PPIA, MME, FRAS1, FREM2, MMP2, PIK3C3, BMP7, TIMP2, PARP1, RPSA, MMP9	-1.18774	0.0243681	168
T3	viral transmission	Immune system	16	9	RNF7, CD8A, CLEC4M, EGFL7, PEMT, VEGFA, CD4, CXCR4, CCNK	1.35501	0.0243986	169
T3	fibroblast proliferation	Other	278	201	AKR1B10, ADAM12, IL1B, RAPGEF3, SMAD2, ACE, FGF4, SERPINE1, PDGFB, IGFBP1, ADM, IGF2, WNT1, MSTN, ADAMTSL1, EDNRB, CD248, PIGF, STAT3, EDN1, MYB, ITGB3, INHBA, SGPP1, TNFRSF11B, TGM1, C1QA, TTF2, RPL10, PLG, PTHLH, EGF, LUM, BCL2, HMOX1, F2RL1, SOCS1, F7, PRKCZ, KNG1, BDKRB2, FGFBP1, CD40, DDR2, AEBP1, HAS3, POSTN, LGALS2, PLAU, AGTR1, LGALS1, IFNAR1, OXR1, IGFBP3, FGF13, RNASEH2A, GSK3B, WNT3A, …	-1.10984	0.0247734	170
T3	gastrointestinal system absorption	Digestive system	19	11	SLC15A1, PDZK1, SLC11A2, PYY, CALCA, EPX, ABCC2, STC1, MT1B, ABCG2, ABCB4	-1.58389	0.0249242	171
T3	lymphocyte activation	Immune system	301	191	CCL3, NFATC2, ZEB1, IL1B, DPP7, GRAP2, MELK, INPP5D, LAG3, MMAB, Olfr48, CD274, ANK2, CD8A, PTPRC, ABCC1, SYK, Lyz1, CDK5R1, CCL20, DGKA, DOK2, MYB, INHBA, SGPP1, IL21R, TTF2, ZAP70, BIRC5, RGS14, HMOX1, PRKCSH, TNFAIP8L2, CARD9, TNFRSF14, BANK1, CD40, CASP8, LGALS2, GNRH1, MAN2A1, LGALS1, IRF4, MALT1, FGF13, LCK, APOE, DAPP1, EGFL7, IL16, ITK, PPARG, PFN1, VAV1, AGXT, ADORA2A, IL2RG, AMBP, GPNMB…	-1.04804	0.0255191	172
T3	diastolic function	Circulatory system	71	51	PDE4A, IL1B, SLC8A1, ACE, ADM, EDNRB, EDN1, TPM2, MYH7, SEPP1, KNG1, PDE5A, TNNC1, AGTR1, GSK3B, CSF3, AGXT, EPX, EPX, XDH, FN1, DES, MAPK8, PRKCA, AGTR2, GPX1, SOS1, ADRB2, NANOS1, TNF, DBI, NPR1, SPARC, SMOC1, PPP1CB, AKT1, ADD1, CHRM2, NR3C2, ATP2A2, CAT, FKBP1B, CYBA, MAPK14, ADRB1, IGF1, SLC9A3R2, LONP1, PARP1, HOOK1, ACVR1	-1.19208	0.0256724	173
T3	cartilage homeostasis	Other	59	43	HSPG2, IL1B, HMGA1, FGF18, ADAMTS5, MMP13, COL10A1, CRLF1, CLGN, PIGF, TNFRSF11B, PLG, COMP, CALCA, FGF13, FRZB, LTBP2, TAC1, MATN3, TRPV4, CD44, RSPO1, GREM1, SOS1, TNF, ITGA1, PTN, CTNNB1, WNT11, HIF1A, PLOD3, SIRT1, BMP2, CTGF, IGF1, WNT5A, PTGS2, BMP7, PRG4, IL10, COL2A1, ACVR1, MMP9	-1.23003	0.0260907	174
T3	uveoscleral flow	Other	8	8	CLGN, EDN1, AGTR1, AGXT, EPX, PTGDS, NPPC, MMP2	1.6015	0.0261424	175
T3	astrocyte function	Nervous system	37	30	IL1B, CD8A, EDN3, S100B, UTS2D, DBI, TTF2, AQP4, APOE, PPARG, GYS2, EPX, OPRK1, TNNC1, CD44, CPAMD8, SOS1, CRYBA1, XPNPEP1, TNF, ABCB6, HBP1, CASP3, PARK2, NPC1, GFAP, EGFR, ACVR1, P2RX7, PINK1	-1.30749	0.0264054	176
T3	H+ homeostasis/export	Transport	47	36	GPR68, CHRFAM7A, EDN1, SLC2A4, HPR, TTF2, SLC38A3, EGF, CASR, BCL2, CTNS, KNG1, BDKRB2, IFNAR1, CALCA, SLC11A1, SLC9A7, AGXT, ATP2A3, TRPV1, SLC4A10, WNK4, SLC9A1, WNK1, JAK2, PBX1, NR3C2, CA2, CDC42, UCP2, SLC9A8, RIPK2, PTPN6, SLC9A3R2, SCAMP2, ATP6V1C1	1.13251	0.0270809	177
T3	Lipid degradation	Lipid metabolism	368	270	AKR1B10, PDE4A, HSPG2, GALR1, IL1B, ACE, NPY, Olfr48, PLCH2, CIDEA, LTA, CAV3, OSBPL2, GPBAR1, Hcar2, VIPR2, AQP7, CEL, PLA2G10, GNAS, ADM, PRKCB, ROR1, PTPRC, CCKAR, FOXO1, PNPLA8, NGFR, GNB3, NR1H3, RGS2, STAT3, LIPI, EDN1, LGALS12, HPR, PRKAG3, APOB, SLC27A1, MC1R, TTF2, PLG, TSHR, PNP, FFAR2, ACVR1C, EGF, NR1I2, CASR, F2RL1, GP2, CNTN1, PYY, KNG1, CETP, SLC25A16, G0S2, PDK4, ALOX5, SLC6A5, TH…	-1.0955	0.0274693	178
T3	leukocyte function	Immune system	188	120	AKR1B10, IL1B, FPR1, NPY, CLSTN1, CXCR1, MMAB, CD8A, AQP7, SYK, PIKFYVE, EDN1, ADORA3, C5, SGPP1, C1QA, IDO1, SEPP1, NOTCH1, HMOX1, SOCS1, TNFAIP8L2, SLC25A16, ZFP36, LGALS2, LTB4R, CERK, PLAU, LGALS1, IFNAR1, CALCA, CXCL12, LTBR, PEMT, PPARG, SPI1, TACR1, TINAGL1, CSF3, EPX, ADORA2A, SH2D1A, SERPINC1, TAC1, CORO1A, ANXA1, CTSS, FASN, VEGFA, F2R, MAPK8, CD44, CPAMD8, ADA, TNFSF11, TNFSF10, SOS1, …	-1.15451	0.0277459	179
T3	odontogenesis	Other	126	97	CHUK, MSX2, NKX3-1, PHEX, SMAD2, FGF4, OCLN, USP53, ACVR1, WNT1, CLGN, SOS1, INHBA, TNFRSF11B, PCNT, PTHLH, EGF, NOTCH1, CASR, BCL2, HSPB2, OSR2, POSTN, PLAU, FGF8, CALCA, DSPP, TACR1, NTF4, NOG, LEF1, EPX, RUNX2, PDGFA, TAC1, FN1, DLX1, FASN, QSOX1, VEGFA, DLX2, DLX2, FGF10, CD44, GDF5, TNFSF11, ABCC6, SOS1, DCN, ISL1, SMOC2, FADD, TNF, ABCB6, ATF1, NTF3, BMP1, PITX2, CTNNB1, BCL11B, BMPR1A, FGF…	-1.10315	0.0279663	180
[truncated: 64 more rows]

## Sheet: Liver T2
Differential transcriptome regulation by 3,5-T2 and 3’,3,5-T3 in brain and liver uncovers novel roles for thyroid hormones in tilapia
[truncated: 255 more rows]

[truncated: 1 more sheets: Liver T3]
