# Supplementary material for: Differential transcriptome regulation by 3,5-T2 and 3′,3,5-T3 in brain and liver uncovers novel roles for thyroid hormones in tilapia
Source: Sci Rep. 2017 Nov 8;7:15043. doi: 10.1038/s41598-017-14913-9 (PMC5678081; doi:10.1038/s41598-017-14913-9)
Supplement: Supplementary file 6 — Supplemental Data S8 [file 41598_2017_14913_MOESM6_ESM.xlsx]

## Sheet: Hoja1
Differential transcriptome regulation by 3,5-T2 and 3’,3,5-T3 in brain and liver uncovers novel roles for thyroid hormones in tilapia
Olvera A., Martyniuk C. J. , Buisine N. , Jiménez-Jacinto V. , Sanchez-Flores A. , Sachs L.M. , Orozco A.
Supplemental Data S8. Sub-network Enrichment Analysis (SNEA) of gene clusters
Cerebellum
T2/T3 Down
Name	Total # of Neighbors	Gene Set Seed	Overlap	Percent Overlap	Overlapping Entities	p-value	Jaccard similarity	Hit type
Proteins/Chemicals Regulating Cell Processes of chromosome condensation	421	chromosome condensation	8	1	SMC4;KIF4A;H1F0;HIST1H1T;TOP2A;CENPF;FOS;SAFB	4.76273e-07	0.0178571	Proteins/Chemicals Regulating Cell Processes
Proteins/Chemicals Regulating Cell Processes of anaphase	337	anaphase	7	2	MKI67;SMC4;KIF4A;EGR1;TOP2A;CENPF;CKAP2	1.5141e-06	0.0191781	Proteins/Chemicals Regulating Cell Processes
Proteins/Chemicals Regulating Cell Processes of chromatin remodeling	1119	chromatin remodeling	11	0	MKI67;SMC4;IER2;KIF4A;H1F0;EGR1;TOP2A;FOS;SAFB;LBR;GAPDH	1.73642e-06	0.0096238	Proteins/Chemicals Regulating Cell Processes
Proteins/Chemicals Regulating Cell Processes of cell differentiation	6794	cell differentiation	25	0	INSM1;OPRD1;HIST1H1T;FABP7;H1F0;ASPG;ACTC1;CABIN1;BSN;HELZ2;EGR1;ALAS2;COL10A1;CENPF;FOS;SAFB;NPAS4;CALCB;MKI67;IER2;NOVA2;TOP2A;NOTCH3;LBR;GAPDH	5.36349e-06	0.00367431	Proteins/Chemicals Regulating Cell Processes
Proteins/Chemicals Regulating Cell Processes of mitosis	2251	mitosis	14	0	INSM1;SMC4;ALAS2;EGR1;FOS;CENPF;LAPTM4B;MKI67;KIF4A;TOP2A;NOTCH3;CKAP2;ASPG;GAPDH	1.03359e-05	0.00616197	Proteins/Chemicals Regulating Cell Processes
Proteins/Chemicals Regulating Cell Processes of viral transcription	188	viral transcription	5	2	IFI44;IER2;NOTCH3;FOS;GAPDH	1.7077e-05	0.0229358	Proteins/Chemicals Regulating Cell Processes
Proteins/Chemicals Regulating Cell Processes of chromatin structure	704	chromatin structure	8	1	KIF4A;H1F0;HIST1H1T;TOP2A;FOS;SAFB;LBR;GAPDH	2.12567e-05	0.0109439	Proteins/Chemicals Regulating Cell Processes
Proteins/Chemicals Regulating Cell Processes of DNA Damage	1606	DNA Damage	11	0	CABIN1;MKI67;IFI44;EGR1;H1F0;TOP2A;FOS;NOTCH3;LAPTM4B;ASPG;GAPDH	5.36736e-05	0.00674847	Proteins/Chemicals Regulating Cell Processes
Proteins/Chemicals Regulating Cell Processes of dedifferentiation	599	dedifferentiation	7	1	INSM1;EGR1;TOP2A;FOS;NOTCH3;COL10A1;GAPDH	6.32637e-05	0.0111643	Proteins/Chemicals Regulating Cell Processes
Proteins/Chemicals Regulating Cell Processes of fertilization	825	fertilization	8	0	INSM1;MKI67;ALAS2;EGR1;COL10A1;NOTCH3;FETUB;GAPDH	6.56592e-05	0.00938967	Proteins/Chemicals Regulating Cell Processes
Proteins/Chemicals Regulating Cell Processes of S phase	1731	S phase	11	0	MKI67;IER2;H1F0;EGR1;TOP2A;NOTCH3;FOS;SAFB;ASPG;LAPTM4B;GAPDH	0.000106161	0.00626781	Proteins/Chemicals Regulating Cell Processes
Proteins/Chemicals Regulating Cell Processes of thelarche	292	thelarche	5	1	MKI67;FABP7;KIF4A;NOTCH3;LAPTM4B	0.000138323	0.015528	Proteins/Chemicals Regulating Cell Processes
Proteins/Chemicals Regulating Cell Processes of cell cycle progression	2858	cell cycle progression	14	0	INSM1;OPRD1;EGR1;CENPF;FOS;LAPTM4B;MKI67;IER2;KIF4A;FABP7;H1F0;TOP2A;NOTCH3;GAPDH	0.00015284	0.0048628	Proteins/Chemicals Regulating Cell Processes
Proteins/Chemicals Regulating Cell Processes of long-term memory	312	long-term memory	5	1	OPRD1;FABP7;EGR1;FOS;NPAS4	0.000188343	0.0146199	Proteins/Chemicals Regulating Cell Processes
Proteins/Chemicals Regulating Cell Processes of circadian rhythm	506	circadian rhythm	6	1	INSM1;FABP7;OPRD1;EGR1;TOP2A;FOS	0.000209122	0.011215	Proteins/Chemicals Regulating Cell Processes
Proteins/Chemicals Regulating Cell Processes of transcription activation	2304	transcription activation	12	0	HELZ2;ALAS2;EGR1;CENPF;FOS;NPAS4;IER2;FABP7;H1F0;TOP2A;NOTCH3;GAPDH	0.000313793	0.00515685	Proteins/Chemicals Regulating Cell Processes
Proteins/Chemicals Regulating Cell Processes of cell cycle arrest	2329	cell cycle arrest	12	0	INSM1;OPRD1;EGR1;CENPF;FOS;IER2;KIF4A;TOP2A;NOTCH3;CKAP2;ASPG;GAPDH	0.000347151	0.00510204	Proteins/Chemicals Regulating Cell Processes
Proteins/Chemicals Regulating Cell Processes of cell cycle regulation	1342	cell cycle regulation	9	0	INSM1;MKI67;IER2;EGR1;TOP2A;CENPF;FOS;LAPTM4B;GAPDH	0.000355964	0.00657895	Proteins/Chemicals Regulating Cell Processes
Proteins/Chemicals Regulating Cell Processes of cell proliferation	8518	cell proliferation	25	0	INSM1;SMC4;OPRD1;IFI44;KIF4A;FABP7;H1F0;ASPG;ACTC1;CABIN1;ISYNA1;EGR1;CENPF;COL10A1;FOS;SAFB;LAPTM4B;CALCB;MKI67;IER2;TOP2A;NOTCH3;CKAP2;LBR;GAPDH	0.000431984	0.00293152	Proteins/Chemicals Regulating Cell Processes
Proteins/Chemicals Regulating Cell Processes of cellular stress response	375	cellular stress response	5	1	EGR1;FOS;NPAS4;ASPG;GAPDH	0.000439309	0.0123457	Proteins/Chemicals Regulating Cell Processes
Proteins/Chemicals Regulating Cell Processes of interphase	376	interphase	5	1	SMC4;KIF4A;TOP2A;CENPF;LBR	0.000444678	0.0123153	Proteins/Chemicals Regulating Cell Processes
Proteins/Chemicals Regulating Cell Processes of neurogenesis	1441	neurogenesis	9	0	INSM1;MKI67;FABP7;OPRD1;EGR1;CENPF;FOS;NOTCH3;NPAS4	0.000600311	0.00613497	Proteins/Chemicals Regulating Cell Processes
Proteins/Chemicals Regulating Cell Processes of synaptogenesis	938	synaptogenesis	7	0	BSN;CABIN1;OPRD1;FABP7;EGR1;FOS;NPAS4	0.000973737	0.00724638	Proteins/Chemicals Regulating Cell Processes
Proteins/Chemicals Regulating Cell Processes of transcription initiation	460	transcription initiation	5	1	IER2;IFI44;FOS;SAFB;GAPDH	0.00110353	0.0102041	Proteins/Chemicals Regulating Cell Processes
Proteins/Chemicals Regulating Cell Processes of viral reproduction	1648	viral reproduction	9	0	INSM1;MKI67;IFI44;IER2;EGR1;TOP2A;FOS;FETUB;GAPDH	0.00156712	0.00537634	Proteins/Chemicals Regulating Cell Processes
Proteins/Chemicals Regulating Cell Processes of DNA replication	2008	DNA replication	10	0	MKI67;IER2;OPRD1;EGR1;H1F0;TOP2A;FOS;CENPF;LAPTM4B;GAPDH	0.00163909	0.00491884	Proteins/Chemicals Regulating Cell Processes
Proteins/Chemicals Regulating Cell Processes of T-cell proliferation	1027	T-cell proliferation	7	0	MKI67;OPRD1;EGR1;NOTCH3;FOS;CKAP2;GAPDH	0.00164804	0.00663507	Proteins/Chemicals Regulating Cell Processes
Proteins/Chemicals Regulating Cell Processes of chromosome segregation	515	chromosome segregation	5	0	SMC4;KIF4A;TOP2A;CENPF;CKAP2	0.00181731	0.00917431	Proteins/Chemicals Regulating Cell Processes
Proteins/Chemicals Regulating Cell Processes of hepatic regeneration	535	hepatic regeneration	5	0	MKI67;EGR1;FOS;CKAP2;GAPDH	0.00214638	0.00884956	Proteins/Chemicals Regulating Cell Processes
Proteins/Chemicals Regulating Cell Processes of DNA repair	1401	DNA repair	8	0	MKI67;KIF4A;EGR1;HIST1H1T;TOP2A;FOS;ZNFX1;GAPDH	0.00227425	0.00560224	Proteins/Chemicals Regulating Cell Processes
Proteins/Chemicals Regulating Cell Processes of response to hypoxia	558	response to hypoxia	5	0	OPRD1;EGR1;NOTCH3;FOS;GAPDH	0.00257668	0.0085034	Proteins/Chemicals Regulating Cell Processes
Proteins/Chemicals Regulating Cell Processes of cell growth	5144	cell growth	17	0	INSM1;OPRD1;EGR1;CENPF;FOS;SAFB;LAPTM4B;MKI67;IER2;KIF4A;FABP7;H1F0;TOP2A;NOTCH3;CKAP2;ASPG;GAPDH	0.00265879	0.0032933	Proteins/Chemicals Regulating Cell Processes
Proteins/Chemicals Regulating Cell Processes of microtubule cytoskeleton assembly	593	microtubule cytoskeleton assembly	5	0	KIF4A;TOP2A;CENPF;CKAP2;GAPDH	0.00334794	0.00802568	Proteins/Chemicals Regulating Cell Processes
Proteins/Chemicals Regulating Cell Processes of nerve cell differentiation	1500	nerve cell differentiation	8	0	INSM1;IER2;FABP7;OPRD1;EGR1;FOS;NOTCH3;GAPDH	0.00347974	0.00523903	Proteins/Chemicals Regulating Cell Processes
Proteins/Chemicals Regulating Cell Processes of neuronal activity	600	neuronal activity	5	0	OPRD1;FABP7;EGR1;FOS;NPAS4	0.00352027	0.00793651	Proteins/Chemicals Regulating Cell Processes
Proteins/Chemicals Regulating Cell Processes of non-selective vesicle exocytosis	1179	non-selective vesicle exocytosis	7	0	BSN;CABIN1;INSM1;OPRD1;EGR1;USH1C;GAPDH	0.00359545	0.0057995	Proteins/Chemicals Regulating Cell Processes
Proteins/Chemicals Regulating Cell Processes of cell death	4836	cell death	16	0	CABIN1;OPRD1;EGR1;ALAS2;FOS;CENPF;NPAS4;LAPTM4B;MKI67;IER2;KIF4A;TOP2A;NOTCH3;CKAP2;ASPG;GAPDH	0.00386607	0.00329557	Proteins/Chemicals Regulating Cell Processes
Proteins/Chemicals Regulating Cell Processes of senescence	1534	senescence	8	0	CABIN1;MKI67;IER2;EGR1;FOS;NOTCH3;LBR;GAPDH	0.00399337	0.00512492	Proteins/Chemicals Regulating Cell Processes
Proteins/Chemicals Regulating Cell Processes of relaxation	900	relaxation	6	0	SMC4;OPRD1;TOP2A;USH1C;FOS;CALCB	0.0041106	0.00645856	Proteins/Chemicals Regulating Cell Processes
Proteins/Chemicals Regulating Cell Processes of growth rate	1225	growth rate	7	0	MKI67;EGR1;COL10A1;FOS;SAFB;ASPG;GAPDH	0.00444176	0.00558659	Proteins/Chemicals Regulating Cell Processes
Proteins/Chemicals Regulating Cell Processes of T-cell development	928	T-cell development	6	0	CABIN1;OPRD1;EGR1;NOTCH3;FOS;GAPDH	0.00477319	0.00626959	Proteins/Chemicals Regulating Cell Processes
Proteins/Chemicals Regulating Cell Processes of cell cycle	3593	cell cycle	13	0	INSM1;SMC4;OPRD1;EGR1;FOS;CENPF;MKI67;IER2;FABP7;TOP2A;NOTCH3;CKAP2;GAPDH	0.00517002	0.00359613	Proteins/Chemicals Regulating Cell Processes
Proteins/Chemicals Regulating Cell Processes of drug resistance	1655	drug resistance	8	0	OPRD1;EGR1;TOP2A;NOTCH3;FOS;CENPF;LAPTM4B;GAPDH	0.00631842	0.00475624	Proteins/Chemicals Regulating Cell Processes
Proteins/Chemicals Regulating Cell Processes of synaptic transmission	987	synaptic transmission	6	0	BSN;OPRD1;FABP7;EGR1;NOVA2;FOS	0.00642561	0.00590551	Proteins/Chemicals Regulating Cell Processes
Proteins/Chemicals Regulating Cell Processes of apoptosis	7695	apoptosis	21	0	CABIN1;INSM1;OPRD1;ALAS2;EGR1;FOS;CENPF;COL10A1;SAFB;NPAS4;LAPTM4B;MKI67;IER2;KIF4A;TOP2A;NOTCH3;LBR;FETUB;ASPG;GAPDH;ACTC1	0.00693364	0.00272409	Proteins/Chemicals Regulating Cell Processes
Proteins/Chemicals Regulating Cell Processes of DNA fragmentation	705	DNA fragmentation	5	0	IER2;EGR1;TOP2A;NOTCH3;FOS	0.00693932	0.00680272	Proteins/Chemicals Regulating Cell Processes
Proteins/Chemicals Regulating Cell Processes of neuronal death	1344	neuronal death	7	0	IER2;OPRD1;KIF4A;EGR1;FOS;NPAS4;GAPDH	0.00734004	0.00510204	Proteins/Chemicals Regulating Cell Processes
Proteins/Chemicals Regulating Cell Processes of protein ubiquitination	2079	protein ubiquitination	9	0	BSN;MKI67;OPRD1;EGR1;TOP2A;NOTCH3;CKAP2;NPAS4;GAPDH	0.00750954	0.00427553	Proteins/Chemicals Regulating Cell Processes
Proteins/Chemicals Regulating Cell Processes of cell division	1704	cell division	8	0	MKI67;KIF4A;EGR1;TOP2A;CENPF;NOTCH3;FOS;GAPDH	0.00751252	0.00462161	Proteins/Chemicals Regulating Cell Processes
Proteins/Chemicals Regulating Cell Processes of cell survival	3751	cell survival	13	0	OPRD1;EGR1;FOS;SAFB;NPAS4;LAPTM4B;KIF4A;FABP7;TOP2A;NOTCH3;CKAP2;LBR;GAPDH	0.0075191	0.00344553	Proteins/Chemicals Regulating Cell Processes
Proteins/Chemicals Regulating Cell Processes of protein degradation	1052	protein degradation	6	0	BSN;SMC4;EGR1;NOTCH3;FETUB;GAPDH	0.00869604	0.00555042	Proteins/Chemicals Regulating Cell Processes
Proteins/Chemicals Regulating Cell Processes of cell damage	1070	cell damage	6	0	MKI67;OPRD1;EGR1;TOP2A;FOS;GAPDH	0.00941642	0.00545951	Proteins/Chemicals Regulating Cell Processes
Proteins/Chemicals Regulating Cell Processes of aging	1411	aging	7	0	MKI67;OPRD1;EGR1;TOP2A;FOS;COL10A1;GAPDH	0.00949795	0.00486449	Proteins/Chemicals Regulating Cell Processes
Proteins/Chemicals Regulating Cell Processes of non-selective vesicle endocytosis	1801	non-selective vesicle endocytosis	8	0	BSN;CABIN1;MKI67;OPRD1;EGR1;NOTCH3;LAPTM4B;GAPDH	0.0103794	0.00437637	Proteins/Chemicals Regulating Cell Processes
Proteins/Chemicals Regulating Cell Processes of G2/M arrest	778	G2/M arrest	5	0	EGR1;TOP2A;FOS;USH1C;CENPF	0.0103886	0.00618812	Proteins/Chemicals Regulating Cell Processes
Proteins/Chemicals Regulating Cell Processes of angiogenesis	3024	angiogenesis	11	0	MKI67;IER2;EGR1;NOVA2;TOP2A;COL10A1;FOS;NOTCH3;CKAP2;LAPTM4B;GAPDH	0.0106999	0.00360892	Proteins/Chemicals Regulating Cell Processes
Proteins/Chemicals Regulating Cell Processes of ER unfolded protein response	800	ER unfolded protein response	5	0	COL10A1;NOTCH3;NPAS4;ASPG;GAPDH	0.0116259	0.0060241	Proteins/Chemicals Regulating Cell Processes
Proteins/Chemicals Regulating Cell Processes of immunoreactivity	833	immunoreactivity	5	0	MKI67;OPRD1;EGR1;FOS;GAPDH	0.0136667	0.00579374	Proteins/Chemicals Regulating Cell Processes
Proteins/Chemicals Regulating Cell Processes of heart function	1160	heart function	6	0	CABIN1;OPRD1;NOTCH3;FOS;GAPDH;ACTC1	0.0136788	0.00504626	Proteins/Chemicals Regulating Cell Processes
Proteins/Chemicals Regulating Cell Processes of neuroprotection	871	neuroprotection	5	0	OPRD1;EGR1;FOS;NPAS4;GAPDH	0.0163048	0.00554939	Proteins/Chemicals Regulating Cell Processes
Proteins/Chemicals Regulating Cell Processes of embryonal development	2799	embryonal development	10	0	MKI67;FABP7;H1F0;NOVA2;TOP2A;NOTCH3;FOS;SAFB;LBR;CALCB	0.0174073	0.00354108	Proteins/Chemicals Regulating Cell Processes
Proteins/Chemicals Regulating Cell Processes of T-cell activation	1230	T-cell activation	6	0	CABIN1;OPRD1;EGR1;NOTCH3;FOS;GAPDH	0.0178284	0.00476569	Proteins/Chemicals Regulating Cell Processes
Proteins/Chemicals Regulating Cell Processes of mRNA splicing	1627	mRNA splicing	7	0	IER2;NOVA2;USH1C;NOTCH3;FOS;SAFB;GAPDH	0.019693	0.00422961	Proteins/Chemicals Regulating Cell Processes
Proteins/Chemicals Regulating Cell Processes of lipid storage	1262	lipid storage	6	0	FABP7;OPRD1;EGR1;FOS;FETUB;ASPG	0.0199906	0.00464756	Proteins/Chemicals Regulating Cell Processes
Proteins/Chemicals Regulating Cell Processes of adipocyte differentiation	937	adipocyte differentiation	5	0	HELZ2;EGR1;FOS;SAFB;GAPDH	0.0216664	0.00517063	Proteins/Chemicals Regulating Cell Processes
Proteins/Chemicals Regulating Cell Processes of DNA recombination	1301	DNA recombination	6	0	IER2;FABP7;EGR1;TOP2A;FOS;GAPDH	0.0228636	0.00451128	Proteins/Chemicals Regulating Cell Processes
Proteins/Chemicals Regulating Cell Processes of Ca++ export	979	Ca++ export	5	0	OPRD1;EGR1;FOS;ASPG;GAPDH	0.0256229	0.0049554	Proteins/Chemicals Regulating Cell Processes
Proteins/Chemicals Regulating Cell Processes of regeneration	1743	regeneration	7	0	INSM1;ALAS2;EGR1;FOS;COL10A1;NOTCH3;GAPDH	0.027605	0.00395257	Proteins/Chemicals Regulating Cell Processes
Proteins/Chemicals Regulating Cell Processes of memory	1362	memory	6	0	FABP7;OPRD1;EGR1;FOS;NPAS4;GAPDH	0.0279058	0.00431344	Proteins/Chemicals Regulating Cell Processes
Proteins/Chemicals Regulating Cell Processes of protein synthesis	1747	protein synthesis	7	0	IER2;EGR1;ALAS2;NOTCH3;FOS;ASPG;GAPDH	0.0279121	0.00394366	Proteins/Chemicals Regulating Cell Processes
Proteins/Chemicals Regulating Cell Processes of lipid metabolism	1365	lipid metabolism	6	0	MKI67;FABP7;EGR1;ISYNA1;ASPG;GAPDH	0.0281716	0.00430416	Proteins/Chemicals Regulating Cell Processes
Proteins/Chemicals Regulating Cell Processes of muscle cell differentiation	1010	muscle cell differentiation	5	0	EGR1;FOS;NOTCH3;CENPF;SAFB	0.0288272	0.00480769	Proteins/Chemicals Regulating Cell Processes
Proteins/Chemicals Regulating Cell Processes of cell fate	1376	cell fate	6	0	INSM1;OPRD1;FABP7;EGR1;NOTCH3;FOS	0.0291608	0.00427046	Proteins/Chemicals Regulating Cell Processes
Proteins/Chemicals Regulating Cell Processes of synaptic plasticity	1025	synaptic plasticity	5	0	OPRD1;EGR1;NOVA2;FOS;NPAS4	0.0304663	0.00473934	Proteins/Chemicals Regulating Cell Processes
Proteins/Chemicals Regulating Cell Processes of anchorage independent growth	1414	anchorage independent growth	6	0	EGR1;TOP2A;FOS;NOTCH3;SAFB;LAPTM4B	0.0327571	0.004158	Proteins/Chemicals Regulating Cell Processes
Proteins/Chemicals Regulating Cell Processes of cell adhesion	2309	cell adhesion	8	0	MKI67;IER2;OPRD1;FABP7;EGR1;COL10A1;FOS;GAPDH	0.0402925	0.00342466	Proteins/Chemicals Regulating Cell Processes
Proteins/Chemicals Regulating Cell Processes of contraction	1546	contraction	6	0	OPRD1;EGR1;NOTCH3;FOS;GAPDH;ACTC1	0.0474982	0.00380952	Proteins/Chemicals Regulating Cell Processes
Proteins/Chemicals Regulating Cell Processes of G2/M transition	1168	G2/M transition	5	0	TOP2A;CENPF;FOS;CKAP2;GAPDH	0.0491115	0.00417362	Proteins/Chemicals Regulating Cell Processes
T2/T3 Up
Name	Total # of Neighbors	Gene Set Seed	Overlap	Percent Overlap	Overlapping Entities	p-value	Jaccard similarity	Hit type
Proteins/Chemicals Regulating Cell Processes of adipogenesis	1267	adipogenesis	5	0	PNPLA8;PTGDS;CDH2;PAXIP1;CYP2J2	0.00234126	0.00391236	Proteins/Chemicals Regulating Cell Processes
Proteins/Chemicals Regulating Cell Processes of cell proliferation	8518	cell proliferation	12	0	UBASH3B;C1GALT1;PAXIP1;MRPL41;PNPLA8;PTGDS;CDH2;ARNTL2;SIRT5;MAST2;MYH10;CYP2J2	0.00805324	0.00140812	Proteins/Chemicals Regulating Cell Processes
Proteins/Chemicals Regulating Cell Processes of cell cycle	3593	cell cycle	7	0	CNNM1;PTGDS;CDH2;ARNTL2;SIRT5;MYH10;MRPL41	0.0142647	0.00194336	Proteins/Chemicals Regulating Cell Processes
Proteins/Chemicals Regulating Cell Processes of cell death	4836	cell death	8	0	PNPLA8;PTGDS;CDH2;SIRT5;PAXIP1;MYH10;CYP2J2;MRPL41	0.0209253	0.00165153	Proteins/Chemicals Regulating Cell Processes
Proteins/Chemicals Regulating Cell Processes of oxidative stress	2329	oxidative stress	5	0	PNPLA8;PTGDS;CDH2;SIRT5;CYP2J2	0.0297169	0.00213675	Proteins/Chemicals Regulating Cell Processes
Proteins/Chemicals Regulating Cell Processes of cell invasion	2486	cell invasion	5	0	UBASH3B;PTGDS;C1GALT1;CDH2;MYH10	0.0381729	0.0020024	Proteins/Chemicals Regulating Cell Processes
Proteins/Chemicals Regulating Cell Processes of apoptosis	7695	apoptosis	10	0	PNPLA8;PTGDS;C1GALT1;CDH2;SIRT5;PAXIP1;MAST2;CYP2J2;MYH10;MRPL41	0.0415163	0.00129853	Proteins/Chemicals Regulating Cell Processes
T2 Down									GO	Pathway	Main theme
ENSONIG00000011131	ENSONIT00000014026	TNKS	tankyrase [Source:HGNC Symbol;Acc:HGNC:11941]	1.62355	-0.676919	1.20194	ENSONIG00000011131	ENSONIG00000011131	NAD+ ADP-ribosyltransferase activity	Telomere extension by telomerase, signaling wnt	Cell growth and death
ENSONIG00000017824	ENSONIT00000022490	KIAA1324L	KIAA1324 like [Source:HGNC Symbol;Acc:HGNC:21945]	1.74293	-0.642945	1.03029	ENSONIG00000017824	ENSONIG00000017824	unknow
ENSONIG00000001216	ENSONIT00000001537	TIMM50	translocase of inner mitochondrial membrane 50 [Source:HGNC Symbol;Acc:HGNC:23656]	1.23423	-1.03442	0.899855	ENSONIG00000001216	ENSONIG00000001216	RNA binding and phosphoprotein phosphatase activity	Metabolism of proteins, Mitochondrial protein import	Mitochondrial processes
ENSONIG00000004938	ENSONIT00000006214	RP11-108O10.8	N/A	1.43669	-0.986106	0.537593	ENSONIG00000004938	ENSONIG00000004938	unknow
ENSONIG00000005665	ENSONIT00000007139	MTUS2	microtubule associated tumor suppressor candidate 2 [Source:HGNC Symbol;Acc:HGNC:20595]	0.855801	-1.04528	1.24296	ENSONIG00000005665	ENSONIG00000005665	protein homodimerization activity and microtubule binding	unknow	Translation
ENSONIG00000007474	ENSONIT00000009429	RTCB	RNA 2',3'-cyclic phosphate and 5'-OH ligase [Source:HGNC Symbol;Acc:HGNC:26935]	0.896544	-1.03125	1.24135	ENSONIG00000007474	ENSONIG00000007474	poly(A) RNA binding and RNA ligase (ATP) activity	tRNA processing, gene expression	Transcription
T3 Down
gene	transcript	locus_tag	gene_product	CNTRL	T2	T3	Genecards	NCBI_gene		Pathway	Main theme
ENSONIG00000002954	ENSONIT00000003702	SNAP25	synaptosome associated protein 25 [Source:HGNC Symbol;Acc:HGNC:11132]	1.70424	1.80066	-0.367224	ENSONIG00000002954	ENSONIG00000002954		Neurotransmitter Release Cycle	Nervous system
ENSONIG00000019730	ENSONIT00000024855	N/A	N/A	2.09779	1.25324	-0.315727	ENSONIG00000019730	ENSONIG00000019730		unknow
ENSONIG00000000302	ENSONIT00000000377	SIGLEC1	sialic acid binding Ig like lectin 1 [Source:HGNC Symbol;Acc:HGNC:11127]	1.33669	0.715222	-1.02595	ENSONIG00000000302	ENSONIG00000000302		Immunoregulatory interactions between a Lymphoid and a non-Lymphoid cell	Immmune system
ENSONIG00000018546	ENSONIT00000023368	RIN2	Ras and Rab interactor 2 [Source:HGNC Symbol;Acc:HGNC:18750]	0.876969	1.22338	-1.04982	ENSONIG00000018546	ENSONIG00000018546		GTPase activator activity	Cell signalling
ENSONIG00000005746	ENSONIT00000007246	CCPG1	cell cycle progression 1 [Source:HGNC Symbol;Acc:HGNC:24227]	2.1362	1.28042	-0.279335	ENSONIG00000005746	ENSONIG00000005746		Cell Cycle Progression 1	Cell growth and death
ENSONIG00000017193	ENSONIT00000021703	BICD2	BICD cargo adaptor 2 [Source:HGNC Symbol;Acc:HGNC:17208]	1.2688	0.937681	-0.998606	ENSONIG00000017193	ENSONIG00000017193		Golgi-to-ER retrograde transport	Translation
ENSONIG00000010833	ENSONIT00000013634	HEPACAM2	HEPACAM family member 2 [Source:HGNC Symbol;Acc:HGNC:27364]	1.2647	1.11434	-0.927802	ENSONIG00000010833	ENSONIG00000010833		unknow
ENSONIG00000000499	ENSONIT00000000634	MYT1	myelin transcription factor 1 [Source:HGNC Symbol;Acc:HGNC:7622]	1.71756	1.62258	-0.449655	ENSONIG00000000499	ENSONIG00000000499		Cyclins and Cell Cycle Regulation	Cell growth and death
ENSONIG00000018913	ENSONIT00000023837	PRDX2	peroxiredoxin 2 [Source:HGNC Symbol;Acc:HGNC:9353]	1.39188	1.52617	-0.659109	ENSONIG00000018913	ENSONIG00000018913		Detoxification of Reactive Oxygen Species	Other
ENSONIG00000012720	ENSONIT00000016024	TCF4	transcription factor 4 [Source:HGNC Symbol;Acc:HGNC:11634]	1.22651	0.964011	-1.01384	ENSONIG00000012720	ENSONIG00000012720		ERK Signaling	Cell signalling
ENSONIG00000006291	ENSONIT00000007934	N/A	N/A	1.85742	1.17856	-0.520237	ENSONIG00000006291	ENSONIG00000006291		unknow
T2 Up
gene	transcript	locus_tag	gene_product	CNTRL	T2	T3	Genecards	NCBI_gene	GO	Pathway	Main theme
ENSONIG00000000674	ENSONIT00000000852	NKAIN2	Na+/K+ transporting ATPase interacting 2 [Source:HGNC Symbol;Acc:HGNC:16443]	0.0289227	1.60249	-0.809993	ENSONIG00000000674	ENSONIG00000000674	unknow		Unknown
ENSONIG00000015493	ENSONIT00000019512	CPA2	carboxypeptidase A2 [Source:HGNC Symbol;Acc:HGNC:2297]	-0.0191768	2.26033	0.344115	ENSONIG00000015493	ENSONIG00000015493	metallocarboxypeptidase activity carboxypeptidase activity	Protein digestion and absortion	Amino acid metabolism
ENSONIG00000019938	ENSONIT00000025134	LUC7L2	LUC7 like 2, pre-mRNA splicing factor [Source:HGNC Symbol;Acc:HGNC:21608]	-0.477368	1.60284	-0.557331	ENSONIG00000019938	ENSONIG00000019938	poly(A) RNA binding and mRNA binding	Splicing factor	Transcription
ENSONIG00000011103	ENSONIT00000013987	ZBTB16	zinc finger and BTB domain containing 16 [Source:HGNC Symbol;Acc:HGNC:12930]	-0.351105	2.0754	0.572213	ENSONIG00000011103	ENSONIG00000011103	transcription factor activity, sequence-specific DNA binding and identical protein binding	Immune system, ubiquitination and proteasome degradation	Immune system
T3 Up
Name	Total # of Neighbors	Gene Set Seed	Overlap	Percent Overlap	Overlapping Entities	p-value	Jaccard similarity	Hit type
Proteins/Chemicals Regulating Cell Processes of protein ubiquitination	2079	protein ubiquitination	11	0	SLC6A4;UBE4B;SQSTM1;USP8;RB1CC1;MAP3K12;FBXL6;USP29;MAPK6;MARCH4;TRIP12	0.000300991	0.0052356	Proteins/Chemicals Regulating Cell Processes
Proteins/Chemicals Regulating Cell Processes of cell differentiation	6788	cell differentiation	20	0	UBE4B;CAMTA1;NUP153;RB1CC1;PYY;MCM3AP;CARTPT;IMMT;HIF3A;MAPK6;DDIT4;TRIP12;B2M;ADNP2;SLC6A4;SQSTM1;USP8;MAP3K12;SLC5A7;STRADA	0.00132608	0.00294074	Proteins/Chemicals Regulating Cell Processes
Proteins/Chemicals Regulating Cell Processes of cell death	4833	cell death	16	0	UBE4B;RB1CC1;MCM3AP;CARTPT;IMMT;HIF3A;MAPK6;DDIT4;TRIP12;B2M;COX5A;SQSTM1;USP8;MAP3K12;COX4I1;STRADA	0.00182027	0.00329897	Proteins/Chemicals Regulating Cell Processes
Proteins/Chemicals Regulating Cell Processes of oxidative stress	2327	oxidative stress	10	0	ADNP2;SLC6A4;COX5A;SQSTM1;CARTPT;COX4I1;USP29;IMMT;HIF3A;DDIT4	0.00305705	0.00425532	Proteins/Chemicals Regulating Cell Processes
Proteins/Chemicals Regulating Cell Processes of apoptosis	7685	apoptosis	20	0	UBE4B;MRPS27;CAMTA1;RB1CC1;MCM3AP;PYY;CARTPT;USP29;IMMT;HIF3A;DDIT4;TRIP12;B2M;SLC6A4;COX5A;SQSTM1;KRT6B;USP8;MAP3K12;STRADA	0.00706828	0.00259808	Proteins/Chemicals Regulating Cell Processes
Proteins/Chemicals Regulating Cell Processes of cell survival	3746	cell survival	11	0	B2M;SLC6A4;UBE4B;SQSTM1;NUP153;RB1CC1;CARTPT;MAP3K12;MAPK6;DDIT4;STRADA	0.0308862	0.00291932	Proteins/Chemicals Regulating Cell Processes
T2 Down/T3 Up
gene	transcript	locus_tag	gene_product	CNTRL	T2	T3	Genecards	NCBI_gene	GO	Pathway	Main theme
ENSONIG00000000602	ENSONIT00000000764	N/A	N/A	0.859443	-1.04801	1.23658	ENSONIG00000000602	ENSONIG00000000602	unknow
ENSONIG00000011131	ENSONIT00000014026	TNKS	tankyrase [Source:HGNC Symbol;Acc:HGNC:11941]	1.62355	-0.676919	1.20194	ENSONIG00000011131	ENSONIG00000011131	NAD+ ADP-ribosyltransferase activity	Telomere extension by telomerase, signaling wnt	Cell growth and death
ENSONIG00000017824	ENSONIT00000022490	KIAA1324L	KIAA1324 like [Source:HGNC Symbol;Acc:HGNC:21945]	1.74293	-0.642945	1.03029	ENSONIG00000017824	ENSONIG00000017824	unknow
ENSONIG00000001216	ENSONIT00000001537	TIMM50	translocase of inner mitochondrial membrane 50 [Source:HGNC Symbol;Acc:HGNC:23656]	1.23423	-1.03442	0.899855	ENSONIG00000001216	ENSONIG00000001216	RNA binding and phosphoprotein phosphatase activity	Metabolism of proteins, Mitochondrial protein import	Mitochondrial processes
ENSONIG00000004938	ENSONIT00000006214	RP11-108O10.8	N/A	1.43669	-0.986106	0.537593	ENSONIG00000004938	ENSONIG00000004938	unknow
ENSONIG00000005665	ENSONIT00000007139	MTUS2	microtubule associated tumor suppressor candidate 2 [Source:HGNC Symbol;Acc:HGNC:20595]	0.855801	-1.04528	1.24296	ENSONIG00000005665	ENSONIG00000005665	protein homodimerization activity and microtubule binding	unknow	Translation
ENSONIG00000007474	ENSONIT00000009429	RTCB	RNA 2',3'-cyclic phosphate and 5'-OH ligase [Source:HGNC Symbol;Acc:HGNC:26935]	0.896544	-1.03125	1.24135	ENSONIG00000007474	ENSONIG00000007474	poly(A) RNA binding and RNA ligase (ATP) activity	tRNA processing, gene expression	Transcription
T2 Up/T3 Down
gene	transcript	locus_tag	gene_product	CNTRL	T2	T3	Genecards	NCBI_gene	GO	Pathway	Alias	Main theme
ENSONIG00000003268	ENSONIT00000004104	N/A	N/A	0.466825	1.48174	-0.956381	ENSONIG00000003268	ENSONIG00000003268	unknow		Tetratricopeptide Repeat, Ankyrin Repeat And Coiled-Coil Containing 1	Unknown
Thalamus-pituitary
T2/T3 Down
Name	Total # of Neighbors	Gene Set Seed	Overlap	Percent Overlap	Overlapping Entities	p-value	Jaccard similarity	Hit type
Proteins/Chemicals Regulating Cell Processes of neuronal plasticity	537	neuronal plasticity	12	2	HOMER1;DBN1;FOS;GAP43;CNTN2;FUS;SNAP25;UBE3A;MAPT;RGMA;RIN1;SPARCL1	4.14044e-09	0.0209059	Proteins/Chemicals Regulating Cell Processes
Proteins/Chemicals Regulating Cell Processes of neuronal death	1343	neuronal death	17	1	HOMER1;RB1CC1;FOS;GAP43;CNTN2;FUS;MSMO1;DGKZ;SNAP25;UBE3A;TGM2;MAPT;LAMTOR5;YWHAG;RGMA;CYP2J2;BAG1	7.3832e-09	0.0123636	Proteins/Chemicals Regulating Cell Processes
Proteins/Chemicals Regulating Cell Processes of apoptosis	7685	apoptosis	38	0	ELF2;RB1CC1;DBN1;COL1A1;DGKZ;UBE3A;PDE4D;COMP;MSRB1;MAPT;LAMTOR5;CXADR;CRIP2;EIF4B;HUWE1;YWHAG;OSBP;RGMA;CABIN1;HOMER1;MARCKSL1;COL10A1;FOS;GAP43;TAOK2;SAFB;CNTN2;FUS;SNAP25;TGM2;RBM5;HECTD1;SREK1;PACS2;SWAP70;FETUB;CYP2J2;BAG1	1.94155e-08	0.00493763	Proteins/Chemicals Regulating Cell Processes
Proteins/Chemicals Regulating Cell Processes of synaptic plasticity	1025	synaptic plasticity	14	1	HOMER1;DBN1;FOS;GAP43;FUS;DGKZ;UBE3A;PDE4D;SNAP25;TGM2;MAPT;YWHAG;DGKK;SPARCL1	8.72979e-08	0.0132075	Proteins/Chemicals Regulating Cell Processes
Proteins/Chemicals Regulating Cell Processes of cell adhesion	2308	cell adhesion	20	0	HOMER1;RB1CC1;MARCKSL1;FOS;COL10A1;GAP43;TAOK2;CNTN2;UBE3A;PDE4D;COMP;RBM5;TGM2;MAPT;CXADR;YWHAG;SWAP70;RGMA;BAG1;SPARCL1	1.3853e-07	0.00855798	Proteins/Chemicals Regulating Cell Processes
Proteins/Chemicals Regulating Cell Processes of learning and/or memory	691	learning and/or memory	11	1	HOMER1;UBE3A;PDE4D;SNAP25;MAPT;DBN1;FOS;GAP43;CNTN2;MSMO1;FUS	6.15564e-07	0.0150892	Proteins/Chemicals Regulating Cell Processes
Proteins/Chemicals Regulating Cell Processes of cell death	4833	cell death	28	0	RB1CC1;COL1A1;DGKZ;UBE3A;PDE4D;COMP;MAPT;MSRB1;LAMTOR5;PMP2;EIF4B;HUWE1;YWHAG;RGMA;CABIN1;HOMER1;FOS;GAP43;CNTN2;FUS;MSMO1;RBM5;TGM2;PACS2;SWAP70;CYP2J2;RIN1;BAG1	6.27004e-07	0.00576844	Proteins/Chemicals Regulating Cell Processes
Proteins/Chemicals Regulating Cell Processes of cell migration	4320	cell migration	26	0	RB1CC1;DBN1;COL1A1;DGKZ;COMP;MAPT;LAMTOR5;CXADR;HUWE1;YWHAG;RGMA;OSBP;SPARCL1;MARCKSL1;SLC6A11;FOS;GAP43;CNTN2;DYX1C1;TGM2;HECTD1;FETUB;SWAP70;CYP2J2;RIN1;BAG1	1.09654e-06	0.00598665	Proteins/Chemicals Regulating Cell Processes
Proteins/Chemicals Regulating Cell Processes of cell differentiation	6788	cell differentiation	33	0	ELF2;RB1CC1;HIST1H1T;DBN1;COL1A1;DGKZ;PDE4D;UBE3A;COMP;MAPT;LAMTOR5;CXADR;HUWE1;RGMA;OSBP;SPARCL1;CABIN1;HOMER1;COL10A1;FOS;GAP43;SAFB;TAOK2;CNTN2;FUS;SNAP25;TGM2;HECTD1;DGKK;SWAP70;CYP2J2;BAG1;FABP2	1.40748e-06	0.00485009	Proteins/Chemicals Regulating Cell Processes
Proteins/Chemicals Regulating Cell Processes of synaptogenesis	937	synaptogenesis	12	1	CABIN1;HOMER1;DBN1;FOS;GAP43;CNTN2;UBE3A;SNAP25;COMP;MAPT;RGMA;SPARCL1	1.73635e-06	0.0123203	Proteins/Chemicals Regulating Cell Processes
Proteins/Chemicals Regulating Cell Processes of cell growth	5142	cell growth	28	0	ELF2;RB1CC1;COL1A1;DGKZ;UBE3A;PDE4D;MAPT;LAMTOR5;CXADR;CRIP2;HUWE1;EIF4B;YWHAG;RGMA;OSBP;SPARCL1;HOMER1;FOS;GAP43;SAFB;CNTN2;FUS;SNAP25;RBM5;TGM2;SWAP70;BAG1;RIN1	2.38844e-06	0.0054232	Proteins/Chemicals Regulating Cell Processes
Proteins/Chemicals Regulating Cell Processes of brain development	1179	brain development	13	1	MARCKSL1;DBN1;FOS;GAP43;DGKZ;SNAP25;UBE3A;DYX1C1;PDE4D;TGM2;MAPT;OSBP;SPARCL1	3.11254e-06	0.0106996	Proteins/Chemicals Regulating Cell Processes
Proteins/Chemicals Regulating Cell Processes of long-term synaptic potentiation	822	long-term synaptic potentiation	11	1	SNAP25;PDE4D;HOMER1;UBE3A;TGM2;MAPT;DBN1;FOS;GAP43;DGKK;DGKZ	3.33847e-06	0.0127907	Proteins/Chemicals Regulating Cell Processes
Proteins/Chemicals Regulating Cell Processes of regeneration	1741	regeneration	15	0	MARCKSL1;COL1A1;FOS;COL10A1;GAP43;CNTN2;SNAP25;COMP;TGM2;MAPT;CXADR;HUWE1;RGMA;BAG1;SPARCL1	9.47949e-06	0.0084507	Proteins/Chemicals Regulating Cell Processes
Proteins/Chemicals Regulating Cell Processes of transmission of nerve impulse	772	transmission of nerve impulse	10	1	SNAP25;HOMER1;UBE3A;KIF5C;MAPT;DBN1;SLC6A11;FOS;GAP43;CNTN2	1.32926e-05	0.0123305	Proteins/Chemicals Regulating Cell Processes
Proteins/Chemicals Regulating Cell Processes of nerve cell differentiation	1500	nerve cell differentiation	13	0	DBN1;FOS;GAP43;TAOK2;CNTN2;UBE3A;SNAP25;TGM2;MAPT;HUWE1;YWHAG;RGMA;BAG1	4.13348e-05	0.00846354	Proteins/Chemicals Regulating Cell Processes
Proteins/Chemicals Regulating Cell Processes of non-selective vesicle endocytosis	1800	non-selective vesicle endocytosis	14	0	CABIN1;HOMER1;MARCKSL1;GAP43;CNTN2;DGKZ;SNAP25;UBE3A;TGM2;MAPT;CXADR;PACS2;SWAP70;RIN1	6.40062e-05	0.00762943	Proteins/Chemicals Regulating Cell Processes
Proteins/Chemicals Regulating Cell Processes of aging	1411	aging	12	0	RB1CC1;COL1A1;FOS;COL10A1;GAP43;SNAP25;TGM2;COMP;MAPT;MSRB1;HUWE1;BAG1	0.000104889	0.00828729	Proteins/Chemicals Regulating Cell Processes
Proteins/Chemicals Regulating Cell Processes of growth rate	1225	growth rate	11	0	UBE3A;HOMER1;MAPT;RB1CC1;FOS;COL10A1;HUWE1;SAFB;CNTN2;SWAP70;BAG1	0.00013398	0.00870942	Proteins/Chemicals Regulating Cell Processes
Proteins/Chemicals Regulating Cell Processes of developmental process	1774	developmental process	13	0	ELF2;COL10A1;FOS;GAP43;SAFB;CNTN2;SNAP25;UBE3A;TGM2;COMP;MAPT;CXADR;HECTD1	0.000227981	0.00718232	Proteins/Chemicals Regulating Cell Processes
Proteins/Chemicals Regulating Cell Processes of neurite outgrowth	1573	neurite outgrowth	12	0	DBN1;FOS;GAP43;CNTN2;DGKZ;SNAP25;TGM2;MAPT;RGMA;OSBP;BAG1;SPARCL1	0.000291088	0.00745342	Proteins/Chemicals Regulating Cell Processes
Proteins/Chemicals Regulating Cell Processes of heart function	1160	heart function	10	0	CABIN1;HOMER1;PDE4D;TGM2;RB1CC1;CXADR;CRIP2;FOS;DGKZ;CYP2J2	0.000394776	0.00834028	Proteins/Chemicals Regulating Cell Processes
Proteins/Chemicals Regulating Cell Processes of phagocytosis	1175	phagocytosis	10	0	TGM2;MARCKSL1;RB1CC1;CXADR;COL1A1;GAP43;DGKZ;CYP2J2;RIN1;STXBP6	0.000437066	0.00823723	Proteins/Chemicals Regulating Cell Processes
Proteins/Chemicals Regulating Cell Processes of neurogenesis	1441	neurogenesis	11	0	PDE4D;SNAP25;UBE3A;MAPT;RB1CC1;CXADR;DBN1;FOS;HUWE1;GAP43;CNTN2	0.000545808	0.00743746	Proteins/Chemicals Regulating Cell Processes
Proteins/Chemicals Regulating Cell Processes of morphogenesis	1951	morphogenesis	13	0	HOMER1;DBN1;COL10A1;GAP43;TAOK2;CNTN2;FUS;SNAP25;UBE3A;TGM2;MAPT;RGMA;SPARCL1	0.000576045	0.00654253	Proteins/Chemicals Regulating Cell Processes
Proteins/Chemicals Regulating Cell Processes of colony formation	2526	colony formation	15	0	COL10A1;FOS;TAOK2;DGKZ;COMP;RBM5;TGM2;LAMTOR5;CXADR;CRIP2;RGMA;SWAP70;CYP2J2;BAG1;SPARCL1	0.000665888	0.00585938	Proteins/Chemicals Regulating Cell Processes
Proteins/Chemicals Regulating Cell Processes of cell survival	3746	cell survival	19	0	HOMER1;RB1CC1;FOS;GAP43;SAFB;DGKZ;UBE3A;COMP;TGM2;MAPT;CXADR;EIF4B;HUWE1;YWHAG;PACS2;OSBP;RGMA;CYP2J2;BAG1	0.000731363	0.00503178	Proteins/Chemicals Regulating Cell Processes
Proteins/Chemicals Regulating Cell Processes of lipid storage	1262	lipid storage	10	0	UBE3A;TGM2;RB1CC1;FOS;YWHAG;FETUB;CYP2J2;DGKZ;FABP2;BAG1	0.000764332	0.0076864	Proteins/Chemicals Regulating Cell Processes
Proteins/Chemicals Regulating Cell Processes of cytoskeleton organization and biogenesis	1508	cytoskeleton organization and biogenesis	11	0	HOMER1;TGM2;MAPT;MARCKSL1;CXADR;DBN1;GAP43;SWAP70;RGMA;FUS;RIN1	0.000798629	0.00711514	Proteins/Chemicals Regulating Cell Processes
Proteins/Chemicals Regulating Cell Processes of cell proliferation	8507	cell proliferation	32	0	ELF2;RB1CC1;DBN1;COL1A1;DGKZ;PDE4D;UBE3A;COMP;MAPT;LAMTOR5;CXADR;CRIP2;EIF4B;HUWE1;YWHAG;OSBP;RGMA;SPARCL1;CABIN1;MARCKSL1;FOS;COL10A1;GAP43;SAFB;CNTN2;FUS;MSMO1;RBM5;TGM2;CYP2J2;BAG1;RIN1	0.000876039	0.00375411	Proteins/Chemicals Regulating Cell Processes
Proteins/Chemicals Regulating Cell Processes of life span	1325	life span	10	0	UBE3A;SNAP25;TGM2;MSRB1;MAPT;RB1CC1;COL1A1;EIF4B;DGKZ;FUS	0.00111123	0.00733138	Proteins/Chemicals Regulating Cell Processes
Proteins/Chemicals Regulating Cell Processes of proteolysis	1575	proteolysis	11	0	SNAP25;UBE3A;HOMER1;TGM2;COMP;MAPT;CXADR;DBN1;HUWE1;PACS2;DGKZ	0.00114302	0.00681959	Proteins/Chemicals Regulating Cell Processes
Proteins/Chemicals Regulating Cell Processes of viral reproduction	1648	viral reproduction	11	0	UBE3A;RBM5;TGM2;MAPT;LAMTOR5;RB1CC1;CXADR;FOS;EIF4B;FETUB;OSBP	0.00165087	0.00652432	Proteins/Chemicals Regulating Cell Processes
Proteins/Chemicals Regulating Cell Processes of internalization	1716	internalization	11	0	UBE3A;SNAP25;HOMER1;TGM2;MAPT;MARCKSL1;DBN1;CXADR;GAP43;TAOK2;RIN1	0.00227946	0.00627138	Proteins/Chemicals Regulating Cell Processes
Proteins/Chemicals Regulating Cell Processes of wound healing	1500	wound healing	10	0	COMP;TGM2;LAMTOR5;CXADR;COL1A1;FOS;DGKZ;CYP2J2;BAG1;SPARCL1	0.00280304	0.00649773	Proteins/Chemicals Regulating Cell Processes
Proteins/Chemicals Regulating Cell Processes of protein ubiquitination	2079	protein ubiquitination	12	0	HOMER1;RB1CC1;GAP43;SNAP25;UBE3A;COMP;TGM2;MAPT;HECTD1;HUWE1;YWHAG;BAG1	0.00336419	0.00567108	Proteins/Chemicals Regulating Cell Processes
Proteins/Chemicals Regulating Cell Processes of cell cycle	3592	cell cycle	17	0	MARCKSL1;RB1CC1;FOS;GAP43;DGKZ;UBE3A;PDE4D;RBM5;TGM2;MAPT;LAMTOR5;CXADR;HUWE1;EIF4B;SWAP70;BAG1;SPARCL1	0.00342388	0.00469095	Proteins/Chemicals Regulating Cell Processes
Proteins/Chemicals Regulating Cell Processes of contraction	1546	contraction	10	0	PDE4D;SNAP25;TGM2;COMP;MAPT;DBN1;CRIP2;COL1A1;EIF4B;FOS	0.00348875	0.00630915	Proteins/Chemicals Regulating Cell Processes
Proteins/Chemicals Regulating Cell Processes of angiogenesis	3021	angiogenesis	15	0	RB1CC1;MARCKSL1;COL1A1;FOS;COL10A1;GAP43;RBM5;COMP;TGM2;LAMTOR5;CXADR;CRIP2;RGMA;CYP2J2;SPARCL1	0.00410759	0.00490998	Proteins/Chemicals Regulating Cell Processes
Proteins/Chemicals Regulating Cell Processes of DNA Damage	1606	DNA Damage	10	0	CABIN1;MAPT;COL1A1;HUWE1;FOS;PACS2;TAOK2;YWHAG;RGMA;FUS	0.00457935	0.00607903	Proteins/Chemicals Regulating Cell Processes
Proteins/Chemicals Regulating Cell Processes of mRNA splicing	1627	mRNA splicing	10	0	HOMER1;RBM5;MAPT;COL1A1;FOS;SREK1;EIF4B;GAP43;SAFB;FUS	0.00501965	0.0060024	Proteins/Chemicals Regulating Cell Processes
Proteins/Chemicals Regulating Cell Processes of DNA replication	2008	DNA replication	11	0	UBE3A;TGM2;COMP;MAPT;MARCKSL1;RB1CC1;FOS;HUWE1;YWHAG;DGKZ;BAG1	0.00757392	0.00537634	Proteins/Chemicals Regulating Cell Processes
Proteins/Chemicals Regulating Cell Processes of ROS generation	1730	ROS generation	10	0	HOMER1;TGM2;COMP;MSRB1;MAPT;LAMTOR5;FOS;YWHAG;CYP2J2;BAG1	0.00769004	0.00565291	Proteins/Chemicals Regulating Cell Processes
Proteins/Chemicals Regulating Cell Processes of cell cycle progression	2857	cell cycle progression	13	0	RB1CC1;FOS;GAP43;FUS;DGKZ;UBE3A;TGM2;COMP;CXADR;HUWE1;YWHAG;SWAP70;BAG1	0.0162444	0.00449361	Proteins/Chemicals Regulating Cell Processes
Proteins/Chemicals Regulating Cell Processes of mitosis	2248	mitosis	11	0	UBE3A;MAPT;LAMTOR5;HUWE1;FOS;EIF4B;GAP43;TAOK2;YWHAG;CNTN2;FABP2	0.0169335	0.0048119	Proteins/Chemicals Regulating Cell Processes
Proteins/Chemicals Regulating Cell Processes of cell cycle arrest	2327	cell cycle arrest	11	0	UBE3A;RBM5;TGM2;LAMTOR5;FOS;HUWE1;GAP43;PACS2;CNTN2;DGKZ;BAG1	0.0214272	0.00465116	Proteins/Chemicals Regulating Cell Processes
Proteins/Chemicals Regulating Cell Processes of cell motility	2144	cell motility	10	0	TGM2;MAPT;MARCKSL1;LAMTOR5;RB1CC1;DBN1;FOS;SWAP70;CNTN2;BAG1	0.0308093	0.00458085	Proteins/Chemicals Regulating Cell Processes
Proteins/Chemicals Regulating Cell Processes of embryonal development	2797	embryonal development	12	0	RB1CC1;FOS;SAFB;MSMO1;UBE3A;PDE4D;MAPT;CXADR;CRIP2;HUWE1;RGMA;BAG1	0.0321036	0.0042343	Proteins/Chemicals Regulating Cell Processes
Proteins/Chemicals Regulating Cell Processes of immune response	2628	immune response	11	0	TGM2;MAPT;MSRB1;RB1CC1;DBN1;CXADR;FOS;SAFB;RGMA;DGKZ;STXBP6	0.0469748	0.00412603	Proteins/Chemicals Regulating Cell Processes
Proteins/Chemicals Regulating Cell Processes of oxidative stress	2327	oxidative stress	10	0	HOMER1;UBE3A;TGM2;MSRB1;MAPT;FOS;FUS;CYP2J2;DGKZ;BAG1	0.0499009	0.00422654	Proteins/Chemicals Regulating Cell Processes
T2/T3 Up
Name	Total # of Neighbors	Gene Set Seed	Overlap	Percent Overlap	Overlapping Entities	p-value	Jaccard similarity	Hit type
Proteins/Chemicals Regulating Cell Processes of embryonal development	2799	embryonal development	6	0	UBE3A;FAT2;PLCB1;ARFGEF1;DOT1L;EPHX1	0.00776762	0.00213751	Proteins/Chemicals Regulating Cell Processes
Proteins/Chemicals Regulating Cell Processes of oxidative stress	2329	oxidative stress	5	0	UBE3A;FAT2;PLCB1;DDIT4;EPHX1	0.0165514	0.00213858	Proteins/Chemicals Regulating Cell Processes
T2 Down
gene	transcript	locus_tag	gene_product	CNTRL	T2	T3	Genecards	NCBI_gene	GO	Pathway	Main theme
ENSONIG00000003268	ENSONIT00000004104	N/A	N/A	1.23627	-0.981365	1.02833	ENSONIG00000003268	ENSONIG00000003268	unknown	Unknown	Unknown
ENSONIG00000011583	ENSONIT00000014598	ATP2B1	ATPase plasma membrane Ca2+ transporting 1 [Source:HGNC Symbol;Acc:HGNC:814]	1.61983	-0.650788	1.28027	ENSONIG00000011583	ENSONIG00000011583	nucleotide binding and calcium-transporting ATPase activity	Cardiac conduction, Platelet homeostasis	Circulatory system
ENSONIG00000009137	ENSONIT00000011496	KRT6B	keratin 6B [Source:HGNC Symbol;Acc:HGNC:6444]	1.44113	-0.971974	0.598858	ENSONIG00000009137	ENSONIG00000009137	structural molecule activity and structural constituent of cytoskeleton	Cytoskeletal signaling	Cell motility
ENSONIG00000010646	ENSONIT00000013393	DBNL	drebrin like [Source:HGNC Symbol;Acc:HGNC:2696]	1.90692	-0.515537	1.01	ENSONIG00000010646	ENSONIG00000010646	actin binding and protein C-terminus binding	Apoptotic cleavage of cellular proteins, JNK signaling in the CD4+ TCR pathway	Cell growth and death
ENSONIG00000009055	ENSONIT00000011399	SYNE3	spectrin repeat containing nuclear envelope family member 3 [Source:HGNC Symbol;Acc:HGNC:19861]	1.49371	-0.941235	0.507041	ENSONIG00000009055	ENSONIG00000009055	actin binding and actin filament binding	Cytoskeletal filaments	Cell motility
ENSONIG00000009296	ENSONIT00000011699	KRT20	keratin 20 [Source:HGNC Symbol;Acc:HGNC:20412]	1.35178	-1.01282	0.723125	ENSONIG00000009296	ENSONIG00000009296	structural molecule activity and structural constituent of cytoskeleton	Cytoskeletal signaling	Cell motility
T3 Down
Name	Total # of Neighbors	Gene Set Seed	Overlap	Percent Overlap	Overlapping Entities	p-value	Jaccard similarity	Hit type
Proteins/Chemicals Regulating Cell Processes of apoptosis	7695	apoptosis	10	0	UQCRH;SCFD1;COX5B;SIGLEC1;BANF1;ATP2A3;PLCB1;SELK;TIMM8A;KCNJ10	0.00180288	0.00129921	Proteins/Chemicals Regulating Cell Processes
T2 Up
gene	transcript	locus_tag	gene_product	CNTRL	T2	T3	Genecards	NCBI_gene		GO	Pathway
ENSONIG00000015098	ENSONIT00000019019	LIG1	DNA ligase 1 [Source:HGNC Symbol;Acc:HGNC:6598]	-0.758173	1.6149	-0.0973623	ENSONIG00000015098	ENSONIG00000015098		DNA ligase activity and DNA ligase (ATP) activity	Telomere C-strand (Lagging Strand) Synthesis, Mismatch repair
ENSONIG00000005472	ENSONIT00000006882	DSCAM	DS cell adhesion molecule [Source:HGNC Symbol;Acc:HGNC:3039]	-0.387957	1.99356	0.306535	ENSONIG00000005472	ENSONIG00000005472			Cell junction organization, Guidance Cues and Growth Cone Motility
ENSONIG00000009424	ENSONIT00000011854	MFSD11	major facilitator superfamily domain containing 11 [Source:HGNC Symbol;Acc:HGNC:25458]	-0.557009	1.60292	-0.477555	ENSONIG00000009424	ENSONIG00000009424		Unkonwn	Unkonwn
ENSONIG00000013714	ENSONIT00000017270	N/A	N/A	-0.657554	1.63188	-0.267071	ENSONIG00000013714	ENSONIG00000013714		Unkonwn
ENSONIG00000017872	ENSONIT00000022546	N/A	N/A	-0.531195	1.89874	0.416279	ENSONIG00000017872	ENSONIG00000017872		Unkonwn
ENSONIG00000009685	ENSONIT00000012173	GSTA1	glutathione S-transferase alpha 1 [Source:HGNC Symbol;Acc:HGNC:4626]	-0.100914	2.3237	0.80984	ENSONIG00000009685	ENSONIG00000009685		glutathione transferase activity	Metabolism of xenobiotics by cytochrome P450, Glutathione metabolism
ENSONIG00000007515	ENSONIT00000009482	N/A	N/A	-0.500044	1.59672	-0.548337	ENSONIG00000007515	ENSONIG00000007515		Unkonwn
ENSONIG00000016626	ENSONIT00000020962	RP5-994D16.11	N/A	-0.524751	1.63305	-0.449794	ENSONIG00000016626	ENSONIG00000016626		Unkonwn
ENSONIG00000008753	ENSONIT00000011013	TLK1	tousled like kinase 1 [Source:HGNC Symbol;Acc:HGNC:11841]	-0.635033	1.63017	-0.309681	ENSONIG00000008753	ENSONIG00000008753		ransferase activity, transferring phosphorus-containing groups and protein tyrosine kinase activity	DNA Damage
ENSONIG00000003330	ENSONIT00000004192	ANAPC11	anaphase promoting complex subunit 11 [Source:HGNC Symbol;Acc:HGNC:14452]	-0.448124	1.61743	-0.55558	ENSONIG00000003330	ENSONIG00000003330		ubiquitin-protein transferase activity and ubiquitin-ubiquitin ligase activity	CDK-mediated phosphorylation and removal of Cdc6
T3 Up
Name	Total # of Neighbors	Gene Set Seed	Overlap	Percent Overlap	Overlapping Entities	p-value	Jaccard similarity	Hit type
Proteins/Chemicals Regulating Cell Processes of embryonal development	2799	embryonal development	6	0	DMBX1;ZIC3;BCL6;POU4F2;THOC1;SLC8A1	0.00502112	0.00213828	Proteins/Chemicals Regulating Cell Processes
Proteins/Chemicals Regulating Cell Processes of cell death	4836	cell death	7	0	BCL6;HPS5;ITPR3;PRDM4;POU4F2;THOC1;SLC8A1	0.0191075	0.00144568	Proteins/Chemicals Regulating Cell Processes
Proteins/Chemicals Regulating Cell Processes of cell differentiation	6794	cell differentiation	8	0	DMBX1;ZIC3;BCL6;HPS5;ITPR3;PRDM4;POU4F2;SLC8A1	0.0363575	0.00117664	Proteins/Chemicals Regulating Cell Processes
T2 Down/T3 Up
gene	transcript	locus_tag	gene_product	CNTRL	T2	T3	Genecards	NCBI_gene	GO	Pathway	Main theme
ENSONIG00000016034	ENSONIT00000020215	GLRA2	glycine receptor alpha 2 [Source:HGNC Symbol;Acc:HGNC:4327]	0.19461	-0.874428	1.56872	ENSONIG00000016034	ENSONIG00000016034	extracellular ligand-gated ion channel activity and extracellular-glycine-gated chloride channel activity	Peptide ligand-binding receptors, Ion channel transport, Ligand-gated ion channel transport	Cell signalling
T2 Up/T3 Down
transcript	locus_tag	gene_product	CNTRL	T2	T3	Genecards	NCBI_gene	GO	Pathway	Main theme
ENSONIT00000018100	DYNLL1	dynein light chain LC8-type 1 [Source:HGNC Symbol;Acc:HGNC:15476]	0.485574	1.54158	-0.900484	ENSONIG00000014382	ENSONIG00000014382	rotein homodimerization activity and protein domain specific binding	Regulation of PLK1 Activity at G2/M Transition, Transport to the Golgi and subsequent modification	Cell growth and death
ENSONIT00000016163	N/A	N/A	0.208772	1.62026	-0.819197	ENSONIG00000012831	ENSONIG00000012831	unknown	Unknown	Unknown
ENSONIT00000000550	RPS12	ribosomal protein S12 [Source:HGNC Symbol;Acc:HGNC:10385]	0.506042	1.55152	-0.889614	ENSONIG00000000435	ENSONIG00000000435	poly(A) RNA binding and structural constituent of ribosome	Viral mRNA Translation, Activation of the mRNA upon binding of the cap-binding complex and eIFs, and subsequent binding to 43s	Translation
Liver
T2/T3 Down
Name	Total # of Neighbors	Gene Set Seed	Overlap	Percent Overlap	Overlapping Entities	p-value	Jaccard similarity	Hit type
Proteins/Chemicals Regulating Cell Processes of lipid metabolism	1365	lipid metabolism	99	7	ADIPOR2;LPIN1;ACOT4;PDE2A;APOA4;FBXW7;BHLHE40;IHH;GCGR;EGFR;PDK4;ASPG;ABHD5;MYLIP;PROM1;EGR1;IKBKG;AQP7;ACACB;ULK2;APOH;APOF;IRS2;TFE3;G6PC;GAPDH;LPA;PNPLA2;PNPLA3;SOAT2;COL1A1;C1QTNF5;NCOR1;PPP1R3B;ADRB2;FGF1;FBN1;SERBP1;LDLR;AOX1;CFHR2;JUN;ATG2A;MAP3K8;F7;SGK1;CYP7A1;CYP8B1;ACOX1;PARK2;EGLN1;HAO1;IL13RA2;NR5A2;AKT1S1;COL4A3BP;LIPI;ASXL2;BNIP3;CFP;SIDT2;SOCS2;ATRN;HPN;UCP1;EPS8;IFRD1;EP300;SELE;…	6.55907e-18	0.0536295	Proteins/Chemicals Regulating Cell Processes
Proteins/Chemicals Regulating Cell Processes of apoptosis	7695	apoptosis	317	4	ELF2;ZNF395;TAX1BP1;PLEKHF2;PDE2A;APOA4;FNBP4;PPM1K;BHLHE40;ECI2;DTYMK;IHH;MORF4L1;YPEL3;CXADR;CDH2;RAP1GDS1;TMPRSS2;CALD1;WDR26;SLC1A2;CCNG2;ABHD5;PDIA2;GZMA;MIOX;SKA2;TEF;SALL1;AIMP1;GADD45G;GADD45B;RBM5;APOH;CHAC1;BFAR;IRS2;G6PC;CYP2J2;GAPDH;SERINC3;TAOK1;CEP164;PNPLA2;DPP7;KIDINS220;PNPLA3;PDK2;CLCN3;COL1A1;C1QTNF5;NCOR1;HIF3A;FGF1;ABCC2;RNF2;SCFD1;LZTS2;UBP1;RNF114;ZBTB20;VTN;SERBP1;BAG6;LDL…	1.60458e-16	0.0398341	Proteins/Chemicals Regulating Cell Processes
Proteins/Chemicals Regulating Cell Processes of autophagy	2038	autophagy	123	6	RNF216;PRKCZ;LPIN1;TAX1BP1;TMEM106B;BECN1;PLEKHF2;FBXW7;EGFR;CYP24A1;PDK4;WDR26;SLC1A2;ASPG;CCNG2;MDM2;ABHD5;PROM1;EGR1;IKBKG;ACACB;EEF2K;AIMP1;GADD45B;RBM5;ULK2;CHAC1;FYCO1;IRS2;DUSP14;TFE3;G6PC;GAPDH;KIT;PNPLA2;PDK2;TP53INP2;CLCN3;FLOT2;NCOR1;STAT2;ADRB2;RNF2;GPNMB;BAG6;LDLR;SNX14;EZR;STOM;BNIP1;PTN;SKIL;SLC6A4;MAP1LC3B;JUN;ATG2A;NOTCH3;NUAK1;MAP1LC3A;CELA1;SGK1;RB1CC1;PRCP;NFKBIA;PROC;VPRBP;EG…	6.58582e-16	0.0492986	Proteins/Chemicals Regulating Cell Processes
Proteins/Chemicals Regulating Cell Processes of cell proliferation	8518	cell proliferation	337	3	ELF2;LPIN1;TAX1BP1;CITED4;PDE2A;APOA4;BHLHE40;DTYMK;IHH;MORF4L1;PIPOX;ZMIZ2;CXADR;CDH2;RAP1GDS1;CALD1;TMPRSS2;WDR26;SLC1A2;CCNG2;ABHD5;CFAP45;GZMA;SKA2;TEF;AIMP1;GADD45G;GADD45B;RBM5;APOH;CHAC1;IL1RAP;IRS2;G6PC;USP32;CYP2J2;TAOK1;GAPDH;AK4;CEP164;PNPLA2;PNPLA3;KIDINS220;PDK2;TP53INP2;PTPN3;CLCN3;COL1A1;NCOR1;HIF3A;ELL;FGF1;SCFD1;RNF2;ATPIF1;UBP1;LZTS2;RPL22L1;RPL27A;ZBTB20;VTN;SERBP1;BAG6;LDLR;DD…	3.20807e-15	0.0384659	Proteins/Chemicals Regulating Cell Processes
Proteins/Chemicals Regulating Cell Processes of cell death	4836	cell death	218	4	ZNF395;TAX1BP1;CLASRP;PPM1K;BHLHE40;IHH;PIPOX;MORF4L1;CDH2;RAP1GDS1;WDR26;SLC1A2;CCNG2;ABHD5;RNF19A;GZMA;AIMP1;GADD45G;GADD45B;RBM5;APOH;CHAC1;IL1RAP;BFAR;IRS2;G6PC;CYP2J2;SERINC3;GAPDH;TAOK1;AK4;DPP7;PNPLA2;CLCN3;PTPN3;COL1A1;NCOR1;HIF3A;FGF1;SCFD1;RNF2;ATPIF1;VTN;BAG6;LDLR;SLC38A3;EZR;NR2F6;RPS29;RECK;MAP1LC3B;CTRL;SLC26A11;F7;CELA1;SGK1;PROC;EGLN1;VPRBP;HAO1;IL13RA2;NR5A2;AKT1S1;HIP1;AXIN1;IGF…	6.5204e-14	0.0419392	Proteins/Chemicals Regulating Cell Processes
Proteins/Chemicals Regulating Cell Processes of cell differentiation	6794	cell differentiation	278	4	ELF2;LPIN1;PDE2A;APOA4;BHLHE40;ECI2;IHH;PHYH;CDH2;CXADR;RAP1GDS1;CALD1;SLC1A2;CCNG2;ABHD5;GZMA;SALL1;AIMP1;GADD45G;GADD45B;APOH;CHAC1;IL1RAP;IRS2;G6PC;CYP2J2;GAPDH;SLC7A6OS;ZRANB1;DPP7;PNPLA2;KIDINS220;PNPLA3;PDK2;PTPN3;CLCN3;COL1A1;NCOR1;HIF3A;FGF1;ABCC2;RNF2;ATPIF1;UBP1;RPL27A;RNF114;ZBTB20;VTN;SERBP1;BAG6;EZR;DDX17;NR2F6;SLC2A5;RECK;SLC6A4;MAP1LC3B;CTRL;WAPAL;F7;SHC2;SGK1;KRT34;PROC;EGLN1;IL13…	3.40415e-13	0.039177	Proteins/Chemicals Regulating Cell Processes
Proteins/Chemicals Regulating Cell Processes of oxidative stress	2329	oxidative stress	127	5	PRKCZ;ADIPOR2;TMEM106B;DCAF11;BECN1;PDE2A;APOA4;PPM1K;BHLHE40;EGFR;NFKB2;CDH2;PDK4;WDR26;ASPG;SLC1A2;HFE2;MDM2;ABHD5;EGR1;MIOX;GZMA;IKBKG;ACACB;EEF2K;GADD45B;ULK2;APOH;SLC6A6;IRS2;FLOT1;G6PC;CYP2J2;GAPDH;TAOK1;KIT;AK4;CANT1;PNPLA2;PNPLA3;SLC1A3;SLC13A3;UGP2;HIF3A;ADRB2;FGF1;ABCC2;SCFD1;GPNMB;APLNR;VTN;SLC38A4;LDLR;EZR;MGST2;AOX1;SLC25A38;TFR2;FOS;SLC6A4;SKIL;JUN;PLK2;BMPR1A;CELA1;SGK1;CYP7A1;ACOX…	3.93305e-13	0.0456506	Proteins/Chemicals Regulating Cell Processes
Proteins/Chemicals Regulating Cell Processes of Lipid degradation	604	Lipid degradation	52	8	LPIN1;ADIPOR2;SGK1;CYP7A1;PDE2A;ACOX1;APOA4;NFKBIA;EGLN1;GCGR;EGFR;NR5A2;PDK4;TLR5;ABHD5;IGFBP1;EGR1;ACACB;SOCS2;AQP7;UCP1;AIMP1;ULK2;IRS2;TFE3;G6PC;FN1;GAPDH;CREB3L3;PNPLA2;PNPLA3;NCOR1;EIF4EBP2;TXNIP;METAP2;ADRB2;FGF1;XDH;APLNR;INSR;LDLR;ABCA1;CETP;ULK1;ACOT11;FOS;AOC3;CIDEB;LAMP1;PPARD;MAP3K8;NR1H3	1.69578e-12	0.0459364	Proteins/Chemicals Regulating Cell Processes
Proteins/Chemicals Regulating Cell Processes of cell growth	5144	cell growth	222	4	ZNF395;ELF2;PDE2A;PPM1K;BHLHE40;DTYMK;IHH;MORF4L1;ZMIZ2;YPEL3;CDH2;CXADR;CALD1;CCNG2;GZMA;AIMP1;GADD45G;GADD45B;RBM5;APOH;IRS2;GAPDH;PNPLA2;PDK2;CLCN3;PTPN3;COL1A1;NCOR1;FGF1;ABCC2;SCFD1;RNF2;LZTS2;RPL22L1;RNF114;VTN;LDLR;DDX17;EZR;MAP1LC3B;SLC6A4;RECK;F7;SHC2;SGK1;SLC46A1;PRCP;PROC;EGLN1;VPRBP;HAO1;IL13RA2;NR5A2;JARID2;AKT1S1;HIP1;NSA2;ASXL2;USF2;AXIN1;IGFBP1;SESN1;KMT2E;SOCS2;EPS8;UCP1;HPN;NPRL…	3.54889e-12	0.040349	Proteins/Chemicals Regulating Cell Processes
Proteins/Chemicals Regulating Cell Processes of proteolysis	1575	proteolysis	94	5	PRKCZ;F7;BHMT;CELA1;CFI;FGA;SGK1;DBN1;BECN1;FBXW7;PROC;NFKBIA;VPRBP;EGLN1;PARK2;EGFR;NFKB2;CDH2;CXADR;HIP1;CTSV;TMPRSS2;ASPG;BNIP3;SLC1A2;BMP1;MASP1;MDM2;AXIN1;ADAMTS13;IGFBP1;GZMA;IKBKG;CTRC;PAH;ACACB;HPN;AIMP1;GGA1;EP300;NOTCH2;LAMB1;HMOX1;FN1;F9;SVEP1;FZR1;GAPDH;KIT;TJP2;CANT1;CREB3L3;TJP1;PNPLA2;LAMC1;FLOT2;PROZ;ADRB2;METAP2;FGF1;ABCC2;RNF2;XDH;TSC22D3;VTN;PRSS2;FBN1;TMPRSS6;FCGRT;INSR;BAG6;A…	6.71426e-12	0.0456089	Proteins/Chemicals Regulating Cell Processes
Proteins/Chemicals Regulating Cell Processes of lipid homeostasis	388	lipid homeostasis	39	10	LPIN1;LPA;CREB3L3;LPIN2;PNPLA2;PNPLA3;SGK1;CYP7A1;EDF1;ACOX1;APOA4;NCOR1;TXNIP;PARK2;XDH;GCGR;AGXT2;NR5A2;COL4A3BP;INSR;OSBP;LDLR;IRF2BP2;ABCA1;AXIN1;ABHD5;CETP;ULK1;AQP7;ACACB;LSR;EP300;CIDEB;BCO1;IRS2;PPARD;AHCY;FGFR2;NR1H3	1.15484e-11	0.0419806	Proteins/Chemicals Regulating Cell Processes
Proteins/Chemicals Regulating Cell Processes of cell migration	4323	cell migration	191	4	PRKCZ;ZNF395;CPQ;DBN1;BECN1;PDE2A;FBXW7;ST3GAL5;BHLHE40;CXCR7;HOOK2;RIPK4;DCBLD2;IHH;EGFR;YPEL3;CDH2;CXADR;RAP1GDS1;CALD1;WDR26;CCNG2;CNKSR1;MDM2;MYLIP;ABHD5;PDIA2;PROM1;EGR1;CFAP45;GZMA;IKBKG;CTNND1;SKA2;AQP7;FNDC3B;ADAM22;AIMP1;APOH;CHAC1;SLC6A6;FLOT1;IRS2;G6PC;CYP2J2;ARHGEF25;ARID4B;KIT;CANT1;LPA;ZRANB1;KIDINS220;PTPN3;CLCN3;SLC1A3;COL1A1;FLOT2;HIF3A;STAT2;KANK1;IL1R2;HMCN1;ADRB2;FGF1;TSC22D3;…	4.14316e-11	0.0405348	Proteins/Chemicals Regulating Cell Processes
Proteins/Chemicals Regulating Cell Processes of lipid storage	1262	lipid storage	79	6	PRKCZ;ADIPOR2;LPIN1;BHMT;SGK1;RB1CC1;BECN1;ACOX1;FBXW7;APOA4;NFKBIA;BHLHE40;EGLN1;PHYH;EGFR;PDK4;AKT1S1;BNIP3;ASPG;ABHD5;SIDT2;EGR1;CTNND1;ACACB;AQP7;UCP1;COL6A1;IFRD1;EP300;ULK2;APOH;SELE;HMOX1;IRS2;FN1;G6PC;AHCY;CYP2J2;CREB3L3;LPA;LPIN2;PNPLA2;PNPLA3;PDK2;NCOR1;EIF4EBP2;TXNIP;ADRB2;XDH;GPNMB;BAMBI;FSTL1;FBN1;INSR;LDLR;ABCA1;UPP2;RXRB;FOXO4;CETP;NR2F6;ULK1;ACOT11;FOS;PTN;GAS6;SLC6A4;DDIT3;AOC3;C…	4.31368e-11	0.04481	Proteins/Chemicals Regulating Cell Processes
Proteins/Chemicals Regulating Cell Processes of glucose import	1012	glucose import	68	6	PRKCZ;ADIPOR2;LPIN1;SGK1;PROC;PARK2;EGLN1;GCGR;EGFR;NR5A2;PDK4;AKT1S1;SLC1A2;BNIP3;ABHD5;IGFBP1;PROM1;EGR1;IKBKG;ACACB;UCP1;EEF2K;AIMP1;ULK2;HMOX1;IRS2;KRT18;G6PC;FN1;CYP2J2;TAOK1;GAPDH;CANT1;PNPLA2;PDK2;C1QTNF5;SLC1A3;NCOR1;EIF4EBP2;TXNIP;ADRB2;FGF1;XDH;APLNR;FSTL1;INSR;LDLR;ANK1;EZR;STOM;ABCA1;FOXO4;CETP;AMY2B;ULK1;BSG;PTN;SLC2A5;RPL22;SLC6A4;AOC3;SNED1;SNAP23;JUN;PPARD;NUAK1;NR1H3;SLC2A9	5.60335e-11	0.0446194	Proteins/Chemicals Regulating Cell Processes
Proteins/Chemicals Regulating Cell Processes of lipogenesis	792	lipogenesis	58	7	PRKCZ;ADIPOR2;LPIN1;CYP7A1;ACOX1;FBXW7;SOX9;BHLHE40;EGFR;NR5A2;PDK4;JARID2;ASXL2;BNIP3;USF2;ABHD5;EGR1;SIDT2;PI4KB;ACACB;FNDC3B;UCP1;EP300;HMOX1;IL1RAP;IRS2;CA5B;G6PC;FN1;GAPDH;ETNPPL;CREB3L3;PNPLA2;LPIN2;PNPLA3;KAT2B;NCOR1;EIF4EBP2;TXNIP;METAP2;FMO3;FGF1;XDH;SERBP1;INSR;OSBP;LDLR;ABCA1;FOS;BSG;SERINC1;KLF11;DDIT3;AOC3;CIDEB;BCO1;PPARD;NR1H3	6.16104e-11	0.04414	Proteins/Chemicals Regulating Cell Processes
Proteins/Chemicals Regulating Cell Processes of protein ubiquitination	2079	protein ubiquitination	111	5	PRKCZ;RNF216;TAX1BP1;KDM6B;BECN1;FBXL3;FBXW7;BHLHE40;CXCR7;DCBLD2;RIPK4;IHH;EGFR;NFKB2;CDH2;WDR26;MDM2;MYLIP;RNF19A;EGR1;IKBKG;CTNND1;APOH;BFAR;FLOT1;IRS2;FBXO25;GAPDH;KIT;CANT1;ZRANB1;PNPLA2;DCAF8;STAT2;ADRB2;FGF1;RNF2;TSC22D3;RNF114;BAG6;LDLR;EZR;BTBD6;PAIP2;PTN;SKIL;SLC6A4;MAP1LC3B;SH2D3A;JUN;PLK2;NOTCH3;RNF13;AZI1;BMPR1A;NUAK1;F7;SGK1;NKAP;RB1CC1;ZMYND11;SOX9;PROC;NFKBIA;PARK2;EGLN1;VPRBP;JMJ…	6.48187e-11	0.0435636	Proteins/Chemicals Regulating Cell Processes
Proteins/Chemicals Regulating Cell Processes of fatty acid oxidation	653	fatty acid oxidation	51	7	LPIN1;ADIPOR2;BHMT;ACOT4;CYP7A1;ACOX1;PROC;BHLHE40;PARK2;HAO1;GCGR;PDK4;BNIP3;ABHD5;ETHE1;ACACB;SOCS2;HAO2;UCP1;LONP2;ULK2;HMOX1;IRS2;G6PC;CYP2J2;GAPDH;ACADSB;CREB3L3;PNPLA2;LPIN2;PDK2;C1QTNF5;CYP26A1;CROT;NCOR1;EIF4EBP2;TXNIP;ADRB2;INSR;ABCA1;AOX1;CETP;ULK1;C1QTNF2;BSG;KLF11;CIDEB;GAMT;SNAP23;PPARD;NR1H3	9.95367e-11	0.0431472	Proteins/Chemicals Regulating Cell Processes
Proteins/Chemicals Regulating Cell Processes of angiogenesis	3024	angiogenesis	144	4	PRKCZ;ADIPOR2;KDM6B;BECN1;PDE2A;FBXW7;CXCR7;DCBLD2;IHH;EGFR;CXADR;CDH2;CALD1;TMPRSS2;MDM2;PDIA2;PROM1;EGR1;CTNND1;SALL1;EEF2K;AIMP1;PDE1B;GADD45B;DUSP2;RBM5;APOH;SLC6A6;IRS2;FLOT1;F9;CYP2J2;GAPDH;KIT;CANT1;LPA;PNPLA2;KIDINS220;PDK2;COL1A1;C1QTNF5;PROZ;HIF3A;STAT2;ADRB2;IL1R2;FGF1;ABCC2;ATPIF1;BAMBI;GPNMB;UBP1;RPL29;APLNR;VTN;FBN1;LDLR;EZR;PAIP2;FOS;PTN;RECK;JUN;PLK2;NOTCH3;HLX;BMPR1A;MAP3K8;F7;CE…	1.95932e-10	0.0416185	Proteins/Chemicals Regulating Cell Processes
Proteins/Chemicals Regulating Cell Processes of protein degradation	1052	protein degradation	68	6	RNF216;PRKCZ;SGK1;DBN1;SLC46A1;BECN1;FBXL3;FBXW7;SOX9;NFKBIA;PARK2;EGLN1;PDK4;NBR1;WDR26;BNIP3;MDM2;HFE2;MYLIP;AXIN1;IGFBP1;EGR1;PAH;LONP2;EP300;NOTCH2;HMOX1;BFAR;FBXO25;KRT18;GAPDH;FZR1;CANT1;TP53INP2;KAT2B;CLCN3;ZFAND5;STAP2;STAT2;TXNIP;ADRB2;METAP2;FGF1;ABCC2;RNF2;TSC22D3;SLC16A2;HIPK3;VTN;FCGRT;INSR;BAG6;LDLR;ABCA1;FOXO4;DIABLO;ULK1;RPL22;EEF1D;TRIP12;SUFU;MAP1LC3B;DDIT3;F8;SH2D3A;NOTCH3;LAMP…	2.97543e-10	0.0434783	Proteins/Chemicals Regulating Cell Processes
Proteins/Chemicals Regulating Cell Processes of protein synthesis	1747	protein synthesis	96	5	PRKCZ;ELF2;KDM6B;BECN1;FBXL3;BHLHE40;IHH;EGFR;CDH2;RPLP2;SLC1A2;ASPG;MDM2;EGR1;CTNND1;EEF2K;AIMP1;IRS2;G6PC;GAPDH;TAOK1;TP53INP2;SLC1A3;ADRB2;FGF1;TSC22D3;RPL29;RPL27A;VTN;DYRK3;LDLR;RPL15;PAIP2;ALAS2;FOS;RPS29;MAP1LC3B;CTRL;SH2D3A;JUN;NOTCH3;NUAK1;BMPR1A;F7;SGK1;NFKBIA;PROC;PARK2;EGLN1;NELFA;YBX1;AKT1S1;NSA2;RPL19;TLR5;USF2;RPS8;IGFBP1;SESN1;RPS19;COX4I2;RPS7;PAH;RPL28;EP300;SELE;HMOX1;KRT18;FN1…	3.69954e-10	0.04303	Proteins/Chemicals Regulating Cell Processes
Proteins/Chemicals Regulating Cell Processes of inflammatory response	2422	inflammatory response	121	4	PRKCZ;LPIN1;TAX1BP1;FGA;KDM6B;BECN1;BHLHE40;EGFR;NFKB2;CXADR;MDM2;ABHD5;PYDC1;EGR1;GZMA;CTNND1;IKBKG;EEF2K;AIMP1;DUSP2;APOH;IL1RAP;TFE3;KCP;CYP2J2;KIT;CANT1;LPA;PNPLA2;DPP7;CLCN3;PROZ;NCOR1;ADRB2;IL1R2;FGF1;TSC22D3;GPNMB;ZBTB20;VTN;HS3ST3A1;LDLR;ARHGEF26;FOS;PTN;SLC6A4;C5;CHRFAM7A;CTRL;JUN;PLK2;MAP3K8;F7;CELA1;SGK1;NKAP;RB1CC1;PRCP;NFKBIA;PROC;PARK2;IL13RA2;ITGA2B;NR5A2;JARID2;BNIP3;TLR5;MASP1;AX…	4.96329e-10	0.0419993	Proteins/Chemicals Regulating Cell Processes
Proteins/Chemicals Regulating Cell Processes of adipogenesis	1267	adipogenesis	76	5	PRKCZ;F7;ZNF395;ADIPOR2;LPIN1;SGK1;KDM6B;PRCP;FBXW7;ACOX1;SOX9;NFKBIA;PROC;BHLHE40;PARK2;EGFR;CDH2;NR5A2;YBX1;ASXL2;CCNG2;MDM2;AXIN1;IGFBP1;EGR1;CTNND1;ATF7IP;FNDC3B;UCP1;AIMP1;PDE1B;IFRD1;ULK2;EP300;LAMB1;HMOX1;IRS2;FN1;G6PC;PLEKHO1;CYP2J2;ARHGEF25;PNPLA2;LPIN2;PNPLA3;LAMC1;KAT2B;YIPF3;NCOR1;HIF3A;EIF4EBP2;TXNIP;ADRB2;FGF1;TSC22D3;XDH;BAMBI;APLNR;FBN1;INSR;AOX1;NR2F6;ULK1;PARP4;FOS;PTN;SLCO2A1;K…	7.48549e-10	0.0429136	Proteins/Chemicals Regulating Cell Processes
Proteins/Chemicals Regulating Cell Processes of transcription activation	2304	transcription activation	116	5	PRKCZ;ZNF395;LPIN1;TAX1BP1;KDM6B;FBXW7;BHLHE40;MORF4L1;EGFR;NFKB2;RREB1;PDK4;CDH2;SLC1A2;CNKSR1;MDM2;PROM1;EGR1;CTNND1;IKBKG;GADD45B;FLOT1;IRS2;TFE3;GAPDH;ARID4B;FLOT2;NCOR1;HIF3A;STAT2;ADRB2;TSC22D3;CALCOCO1;UBP1;HIPK3;BAG6;LDLR;EZR;NR2F6;ALAS2;FOS;CTDSPL;SKIL;JUN;NOTCH3;HLX;BMPR1A;MAP3K8;F7;SGK1;RB1CC1;ZMYND11;CTDSP2;SOX9;PROC;NFKBIA;PARK2;EGLN1;HAO1;JMJD1C;JARID2;NR5A2;HIP1;YBX1;ASXL2;BNIP3;TL…	7.94466e-10	0.0419075	Proteins/Chemicals Regulating Cell Processes
Proteins/Chemicals Regulating Cell Processes of hemostasis	270	hemostasis	29	10	F7;CANT1;FGA;PROZ;PROC;PARK2;XDH;EGFR;ITGA2B;VTN;LDLR;MASP1;ADAMTS13;PTN;HPN;GAS6;SLC6A4;F8;APOH;CTRL;PROS1;HMOX1;FN1;MFGE8;G6PC;F9;SVEP1;TYMP;CYP2J2	1.14161e-09	0.0353228	Proteins/Chemicals Regulating Cell Processes
Proteins/Chemicals Regulating Cell Processes of liver development	452	liver development	38	8	KIT;PNPLA3;RB1CC1;CYP26A1;FBXW7;ACOX1;PPM1K;PARK2;FGF1;EGFR;H1F0;NR5A2;JARID2;ITGA2B;SLC38A4;AXIN1;ADAMTS13;IGFBP1;PROM1;CYGB;EGR1;IKBKG;SALL1;PTN;CD81;GAS6;DDIT3;C5;EP300;NOTCH2;JUN;HMOX1;KCP;PPARD;HLX;A2ML1;FGFR2;NR1H3	3.62206e-09	0.0382294	Proteins/Chemicals Regulating Cell Processes
Proteins/Chemicals Regulating Cell Processes of non-selective vesicle endocytosis	1801	non-selective vesicle endocytosis	95	5	PRKCZ;RNF216;F7;SGK1;CLASRP;TMEM106B;CYP7A1;SLC46A1;BECN1;NFKBIA;PROC;PARK2;CXCR7;EGFR;IL13RA2;CDH2;CXADR;ITGA2B;HIP1;CALD1;SLC1A2;TLR5;MDM2;AXIN1;ADAMTS13;PROM1;EGR1;CTNND1;PI4KB;SOCS2;OPTN;EPS8;LSR;LSP1;STAB2;EPG5;APOH;ULK2;SELE;FYCO1;FLOT1;KRT18;FN1;FGFR2;FZR1;GAPDH;KIT;CANT1;ZFYVE1;TJP1;CLCN3;FLOT2;PDZD3;TXNIP;MTSS1;ADRB2;FGF1;ABCC2;XDH;STX7;AP2A2;RAB26;DYRK3;VTN;FCGRT;INSR;LDLR;SNX14;STOM;AB…	3.84371e-09	0.0415573	Proteins/Chemicals Regulating Cell Processes
Proteins/Chemicals Regulating Cell Processes of immune response	2629	immune response	124	4	RNF216;PRKCZ;KDM6B;DBN1;BECN1;BHLHE40;IHH;PHYH;EGFR;NFKB2;CDH2;CXADR;CALD1;ASPG;MDM2;EGR1;GZMA;IKBKG;CTNND1;AQP7;AIMP1;GADD45G;GADD45B;DUSP2;APOH;IL1RAP;DUSP14;TFE3;GAPDH;KIT;CANT1;LPA;PNPLA2;NCOR1;STAT2;IL1R2;ADRB2;ABCC2;TSC22D3;GPNMB;PTGR1;RNF114;VTN;ZBTB20;HS3ST3A1;BAG6;LDLR;EZR;ALAS2;FOS;SKIL;C5;SH2D3A;JUN;MAP3K8;F7;CFI;SGK1;RB1CC1;NKAP;NFKBIA;PROC;PARK2;IL13RA2;ITGA2B;HIP1;AKT1S1;YBX1;COL4A3…	9.69e-09	0.0401945	Proteins/Chemicals Regulating Cell Processes
Proteins/Chemicals Regulating Cell Processes of hepatic regeneration	535	hepatic regeneration	41	7	KIT;CREB3L3;CPQ;PNPLA3;SGK1;CYP7A1;NFKBIA;TXNIP;CXCR7;FGF1;IHH;GCGR;EGFR;ZBTB20;VTN;INSR;LDLR;EZR;MDM2;NR2F6;PROM1;IGFBP1;EGR1;IKBKG;FOS;SOCS2;PTN;PAH;GAS6;GADD45B;SKIL;EP300;JUN;HMOX1;LECT2;G6PC;PPARD;FN1;FGFR2;BMPR1A;GAPDH	1.26217e-08	0.038175	Proteins/Chemicals Regulating Cell Processes
Proteins/Chemicals Regulating Cell Processes of adipocyte differentiation	937	adipocyte differentiation	59	6	ZNF395;LPIN1;CPQ;SGK1;FBXW7;ACOX1;SOX9;BHLHE40;EGLN1;IHH;EGFR;NR5A2;CDH2;ASXL2;CCNG2;USF2;MDM2;IGFBP1;EGR1;CTNND1;AQP7;FNDC3B;UCP1;AIMP1;PDE1B;IFRD1;EP300;HMOX1;IRS2;FN1;FGFR2;ARHGEF25;GAPDH;PNPLA2;LPIN2;YIPF3;KAT2B;NCOR1;EIF4EBP2;TXNIP;FGF1;XDH;TSC22D3;BAMBI;INSR;AEBP2;NR2F6;FOS;PTN;SLC2A5;DDIT3;AOC3;PROS1;MTUS1;BCO1;JUN;PPARD;BMPR1A;NR1H3	1.28576e-08	0.0404664	Proteins/Chemicals Regulating Cell Processes
Proteins/Chemicals Regulating Cell Processes of pregnancy	1510	pregnancy	82	5	PRKCZ;F7;ADIPOR2;FGA;SGK1;CYP7A1;SLC46A1;BECN1;ACOX1;SOX9;PROC;IHH;EGFR;CDH2;NR5A2;CYP24A1;CALD1;SLC1A2;BNIP3;AXIN1;IGFBP1;ADAMTS13;PAH;UCP1;CISH;GCH1;APOH;LAMB1;SELE;HMOX1;SLC6A6;IL1RAP;KRT18;FN1;G6PC;FGFR2;GAPDH;TJP2;CANT1;LPA;TDO2;CYP2W1;COL1A1;UGP2;CYP26A1;PROZ;MAFB;STAT2;ADRB2;IL1R2;FGF1;FMO3;ABCC2;XDH;SLC16A2;FCGRT;INSR;SLC38A4;LDLR;SLC38A3;ABCA1;EZR;CETP;PCSK5;FOS;BSG;SLCO2A1;PTN;GAS6;SLC6…	1.49631e-08	0.0408367	Proteins/Chemicals Regulating Cell Processes
Proteins/Chemicals Regulating Cell Processes of cell cycle	3593	cell cycle	156	4	STYK1;PRKCZ;LPIN1;CLASRP;DCAF11;BECN1;FBXW7;BHLHE40;CXCR7;DTYMK;DCBLD2;IHH;EGFR;MORF4L1;NFKB2;PDK4;CDH2;CXADR;RAP1GDS1;TMPRSS2;WDR26;CCNG2;MDM2;PROM1;EGR1;CTNND1;SKA2;SALL1;EEF2K;AIMP1;GADD45G;GADD45B;RBM5;SLC6A6;FLOT1;IRS2;TFE3;G6PC;TAOK1;GAPDH;KIT;CEP164;DPP7;PNPLA3;CLCN3;PTPN3;KANK1;FGF1;TSC22D3;RNF2;GPNMB;RPL29;RBM38;RNF114;VTN;EVI5;BAG6;EZR;FOS;TBX2;PTN;CTDSPL;SLC2A5;SKIL;SH2D3A;JUN;PLK2;NOT…	2.09303e-08	0.038835	Proteins/Chemicals Regulating Cell Processes
Proteins/Chemicals Regulating Cell Processes of gluconeogenesis	645	gluconeogenesis	45	6	DSCAM;PRKCZ;LPIN1;ADIPOR2;CREB3L3;LPIN2;PNPLA2;PDK2;KAT2B;CYP7A1;ACOX1;APOA4;TXNIP;BHLHE40;ADRB2;EGLN1;FMO3;FGF1;XDH;RNF2;GCGR;EGFR;AGXT;PDK4;INSR;LDLR;FOXO4;IGFBP1;EGR1;AQP7;KLF11;UCP1;DDIT3;EP300;SNED1;JUN;HMOX1;BCAT2;IRS2;CA5B;PPARD;G6PC;CYP2J2;GAPDH;NR1H3	4.09335e-08	0.0381356	Proteins/Chemicals Regulating Cell Processes
Proteins/Chemicals Regulating Cell Processes of ROS generation	1730	ROS generation	89	5	PRKCZ;MAP1LC3A;F7;BHMT;CELA1;SGK1;BECN1;PDE2A;ACOX1;PROC;NFKBIA;EGLN1;PARK2;HAO1;EGFR;CYP24A1;PDK4;AKT1S1;ASPG;BNIP3;TLR5;ABHD5;CFP;EGR1;GZMA;MIOX;SESN1;COX4I2;OPTN;EEF2K;EPS8;UCP1;LSP1;LONP2;GADD45B;GCH1;ACER2;SELE;HMOX1;FLOT1;FN1;G6PC;FGFR2;CYP2J2;GAPDH;KIT;CANT1;LPA;PDK2;CLCN3;TXNIP;ADRB2;FGF1;ABCC2;XDH;FSTL1;GLS2;VTN;INSR;LDLR;AOX1;FOXO4;SLC25A38;DIABLO;CYGB;ULK1;BNIP3L;FOS;BSG;PTN;CD81;GAS6;…	4.18849e-08	0.040072	Proteins/Chemicals Regulating Cell Processes
Proteins/Chemicals Regulating Cell Processes of blood clotting	548	blood clotting	40	7	F7;CANT1;CELA1;LPA;FGA;SGK1;PRCP;PROZ;PROC;CXCR7;XDH;RPL29;FGB;ITGA2B;VTN;ASPG;MASP1;FGG;CETP;ADAMTS13;IGFBP1;EGR1;FGL2;HPN;AIMP1;GAS6;PGLYRP2;F8;APOH;CTRL;SELE;PROS1;LGALS8;HMOX1;LECT2;F9;MFGE8;FN1;SVEP1;GAPDH	7.18282e-08	0.0367647	Proteins/Chemicals Regulating Cell Processes
Proteins/Chemicals Regulating Cell Processes of blood clot lysis	82	blood clot lysis	14	16	FGG;F7;LPA;FGA;ADAMTS13;PROC;F8;PROS1;HMOX1;ITGA2B;ATP5E;VTN;F9;MASP1	8.0149e-08	0.0216049	Proteins/Chemicals Regulating Cell Processes
Proteins/Chemicals Regulating Cell Processes of mRNA splicing	1627	mRNA splicing	84	5	PRKCZ;LPIN1;ZMYND11;KDM6B;GPKOW;SOX9;LSM3;PARK2;EGFR;MORF4L1;NFKB2;RREB1;ZMIZ2;ITGA2B;YBX1;AKAP17A;CALD1;SLC1A2;USF2;MDM2;AXIN1;ABHD5;KAT6B;PROM1;GZMA;CTNND1;C9orf78;IKBKG;RPS19;QDPR;OPTN;PAH;CACTIN;RPL28;NPRL2;GADD45B;EPG5;RBM5;IFRD1;EP300;IRS2;FN1;FGFR2;GAPDH;SLC7A6OS;DSCAM;ARVCF;ARID4B;TJP2;TJP1;MEPCE;YIPF3;COL1A1;CROT;NCOR1;ATXN2L;STAT2;UBP1;RBM38;HIPK3;RPL27A;FBN1;INSR;RPL30;LDLR;DDX17;ABCA1…	9.18428e-08	0.0395667	Proteins/Chemicals Regulating Cell Processes
Proteins/Chemicals Regulating Cell Processes of innate immune response	1581	innate immune response	82	5	RNF216;F7;SGK1;SSC5D;KDM6B;BECN1;APOA4;PROC;NFKBIA;PARK2;EGFR;NFKB2;ITGA2B;HIP1;YBX1;NBR1;COL4A3BP;CHMP5;TLR5;MASP1;MDM2;CFP;SIGIRR;SESN1;GZMA;CTNND1;KMT2E;IKBKG;SOCS2;OPTN;ATRN;AIMP1;DUSP2;IFRD1;EPG5;EP300;APOH;HMOX1;TFE3;FN1;PLEKHO1;GAPDH;DSCAM;CPA1;LPA;LPIN2;KAT2B;NCOR1;EIF4EBP2;STAP2;STAT2;TXNIP;IL1R2;XDH;FGB;VTN;ZBTB20;MFAP4;ZFP36L2;EVI5;ABCA1;FOXO4;CETP;RPL15;OTUD5;FOS;NFKBIE;FGL2;CD81;RPL2…	1.10255e-07	0.039442	Proteins/Chemicals Regulating Cell Processes
Proteins/Chemicals Regulating Cell Processes of liver function	451	liver function	35	7	PRKCZ;KIT;LPA;CREB3L3;LPIN2;PNPLA2;TDO2;SOAT2;ACOX1;PROC;ADRB2;UBP1;EGFR;PDK4;NR5A2;SLC38A4;LDLR;BNIP3;ADAMTS13;TFR2;SOCS2;F8;ALDH1L1;JUN;RBM39;PROS1;HMOX1;IRS2;KRT18;PPARD;FN1;AHCY;CYP2J2;GAPDH;NR1H3	1.10822e-07	0.0351406	Proteins/Chemicals Regulating Cell Processes
Proteins/Chemicals Regulating Cell Processes of SMC proliferation	880	SMC proliferation	54	6	PRKCZ;F7;FGA;SGK1;DBN1;NFKBIA;EGLN1;CXCR7;DCBLD2;EGFR;CDH2;YBX1;CALD1;MDM2;IGFBP1;EGR1;QSOX1;EEF2K;NOTCH2;SELE;HMOX1;IRS2;FN1;AHCY;FGFR2;TJP2;KIT;LPA;PDK2;CLCN3;COL1A1;ADRB2;FGF1;XDH;BAMBI;FSTL1;VTN;MFAP4;INSR;FOS;BSG;PTN;RPL22;GAS6;SLC6A4;DDIT3;MTUS1;JUN;NOTCH3;MFGE8;PPARD;TYMP;BMPR1A;MYH10	1.28327e-07	0.0384068	Proteins/Chemicals Regulating Cell Processes
Proteins/Chemicals Regulating Cell Processes of fibrin formation	73	fibrin formation	13	17	FGG;F7;FGA;EGR1;PROZ;PROC;F8;SELE;ITGA2B;HMOX1;MFGE8;FN1;MASP1	1.39223e-07	0.0203125	Proteins/Chemicals Regulating Cell Processes
Proteins/Chemicals Regulating Cell Processes of aging	1411	aging	75	5	F7;FGA;CYP46A1;SGK1;RB1CC1;BECN1;PDE2A;ACOX1;SOX9;PROC;NFKBIA;BHLHE40;PARK2;EGLN1;IHH;EGFR;CDH2;PDK4;JARID2;MDM2;AXIN1;IGFBP1;EGR1;SESN1;SIGIRR;SOCS2;UCP1;OXR1;GADD45B;APOH;EP300;NOTCH2;HMOX1;IL1RAP;IRS2;FN1;PLEKHO1;GAPDH;KIT;CCNDBP1;PDK2;LAMC1;TDO2;COL1A1;SLC13A3;TXNIP;ADRB2;XDH;RBM38;MFAP4;FBN1;INSR;ANK1;ABCA1;FGG;RXRB;FOXO4;CETP;ULK1;FOS;LTBP4;PTN;SLC6A4;SKIL;MAP1LC3B;DDIT3;F8;AOC3;JUN;PROS1;A…	1.58498e-07	0.0391441	Proteins/Chemicals Regulating Cell Processes
Proteins/Chemicals Regulating Cell Processes of hemolysis	228	hemolysis	23	10	KIT;CFP;CANT1;PNPLA2;FGA;ADAMTS13;EPB41;C1RL;C1QC;XDH;HBZ;F8;CTRL;BCO1;HMOX1;PRSS2;VTN;FN1;F9;CFHR1;LDLR;BNIP3;RPL19	1.90689e-07	0.0292994	Proteins/Chemicals Regulating Cell Processes
Proteins/Chemicals Regulating Cell Processes of fibrinolysis	197	fibrinolysis	21	10	FGG;F7;LPA;FGA;EGR1;PROZ;PROC;HPN;F8;APOH;PROS1;SELE;ITGA2B;ATP5E;VTN;SERBP1;FN1;SVEP1;LDLR;GAPDH;MASP1	2.5733e-07	0.0277778	Proteins/Chemicals Regulating Cell Processes
Proteins/Chemicals Regulating Cell Processes of phagocytosis	1175	phagocytosis	65	5	PRKCZ;CFI;RB1CC1;BECN1;PROC;NFKBIA;CXCR7;EGFR;ITGA2B;CXADR;HIP1;TLR5;MASP1;CFP;SIGIRR;ATF7IP;AQP7;EPS8;LSP1;STAB2;APOH;LAMB1;HMOX1;IL1RAP;FLOT1;FN1;FGFR2;CYP2J2;PABPC4;GAPDH;DSCAM;CANT1;LPA;TJP1;PNPLA2;CLCN3;COL1A1;MAFB;TXNIP;ADRB2;FGF1;GPNMB;STX7;FSTL1;VTN;FCGRT;LDLR;EZR;CORO1A;ABCA1;ARHGEF26;DAAM1;BSG;CD81;GAS6;C5;SNAP23;PROS1;VAMP8;LECT2;MFGE8;LAMP1;PPARD;MAP3K8;NR1H3	2.88074e-07	0.0384615	Proteins/Chemicals Regulating Cell Processes
Proteins/Chemicals Regulating Cell Processes of cell survival	3751	cell survival	156	4	PRKCZ;KDM6B;BECN1;FBXW7;PPM1K;BHLHE40;CXCR7;RIPK4;DCBLD2;EGFR;NFKB2;CDH2;CXADR;PDK4;RAP1GDS1;SLC1A2;MDM2;PROM1;EGR1;GZMA;CTNND1;IKBKG;PI4KB;TEF;EEF2K;GADD45G;GADD45B;PDE1B;SLC6A6;TFE3;IRS2;G6PC;CYP2J2;GAPDH;AK4;KIT;PNPLA2;KIDINS220;PDK2;CLCN3;C1QTNF5;SLC1A3;FLOT2;ADRB2;FGF1;RNF2;TSC22D3;BAMBI;GPNMB;HIPK3;VTN;DYRK3;ZBTB20;FBN1;BAG6;LDLR;EZR;NR2F6;FOS;TBX2;PTN;CTDSPL;MAP1LC3B;SLC6A4;JUN;PLK2;NOTCH3…	3.55042e-07	0.0373653	Proteins/Chemicals Regulating Cell Processes
Proteins/Chemicals Regulating Cell Processes of colony formation	2533	colony formation	114	4	STYK1;BECN1;ZC3H10;FBXW7;BHLHE40;CXCR7;ZFAND4;DCBLD2;IHH;EGFR;NFKB2;RREB1;CDH2;CXADR;CYP24A1;RAP1GDS1;SLC1A2;CCNG2;MDM2;PROM1;EGR1;CFAP45;IKBKG;CTNND1;FNDC3B;EEF2K;GADD45G;AIMP1;GADD45B;RBM5;SLC6A6;IL1RAP;CYP2J2;AK4;KIT;PTPN3;IL1R2;ADRB2;FGF1;RNF2;PBLD;PTGR1;VTN;SCUBE2;EZR;PAIP2;FOS;PTN;SKIL;RECK;JUN;PLK2;NOTCH3;HECA;HLX;NUAK1;ACTR3C;MAP3K8;SOX9;NFKBIA;EGLN1;VPRBP;PARK2;JMJD1C;NR5A2;YBX1;BNIP3;US…	5.26797e-07	0.0380127	Proteins/Chemicals Regulating Cell Processes
Proteins/Chemicals Regulating Cell Processes of life span	1329	life span	70	5	PRKCZ;ADIPOR2;CYP46A1;SGK1;RB1CC1;DCAF11;KDM6B;BECN1;APOA4;ACOX1;LSM3;ST3GAL5;NFKBIA;PARK2;IL13RA2;EGFR;NFKB2;COL4A3BP;SLC1A2;USF2;MDM2;AXIN1;IGFBP1;EGR1;SESN1;CTNND1;PAH;SOCS2;EPS8;UCP1;EEF2K;NOTCH2;HMOX1;IRS2;FN1;AHCY;GAPDH;KIT;LPA;PNPLA2;CBX7;ZRANB1;DPP7;PDK2;TDO2;COL1A1;SLC1A3;TXNIP;ADRB2;FGF1;XDH;HIPK3;ZBTB20;VTN;FCGRT;INSR;ANK1;CETP;FOXO4;NR2F6;ULK1;BNIP3L;BSG;SLC6A4;MAP1LC3B;RSL24D1;SNAP23…	6.01983e-07	0.0380642	Proteins/Chemicals Regulating Cell Processes
Proteins/Chemicals Regulating Cell Processes of protein processing	1001	protein processing	57	5	PRKCZ;MAP1LC3A;NKAP;ACOX1;FBXW7;PROC;PARK2;EGFR;NR5A2;ITGA2B;COL4A3BP;CHMP5;BMP1;MDM2;AXIN1;PROM1;EGR1;IKBKG;CTRC;PLD3;EEF2K;APOH;EP300;SELE;HMOX1;IRS2;FN1;FGFR2;PLEKHO1;KIT;KAT2B;COL1A1;C1QTNF5;NCOR1;METAP2;SCFD1;TSC22D3;GPNMB;RPL27A;EVI5;INSR;LDLR;ANK1;PCSK5;ALAS2;ULK1;FOS;PTN;CD81;EEF1D;MAP1LC3B;SLC6A4;SH2D3A;JUN;PROS1;TMEM38B;PLK2	6.60122e-07	0.0374016	Proteins/Chemicals Regulating Cell Processes
Proteins/Chemicals Regulating Cell Processes of hemato-encephalic barrier	560	hemato-encephalic barrier	38	6	PRKCZ;TJP2;TJP1;PNPLA2;CLCN3;SLC46A1;PROC;ADRB2;ABCC2;XDH;EGFR;SLC16A2;FBN1;VTN;FCGRT;INSR;LDLR;BNIP3;EZR;ABCA1;ADAMTS13;CTNND1;IKBKG;BSG;CLDN5;DDIT3;SLC6A4;SELE;PROS1;PLEKHA5;HMOX1;SLC6A6;NOTCH3;PPARD;FN1;TYMP;BMPR1A;GAPDH	9.43503e-07	0.0344828	Proteins/Chemicals Regulating Cell Processes
Proteins/Chemicals Regulating Cell Processes of liver metabolism	288	liver metabolism	25	8	LPIN1;CREB3L3;PNPLA2;SGK1;PNPLA3;CYP7A1;CYP26A1;NCOR1;TXNIP;ADRB2;FMO3;ABCC2;GCGR;CYP24A1;NR5A2;INSR;LDLR;ABCA1;AOX1;ABHD5;KLF11;IRS2;PPARD;G6PC;NR1H3	9.81961e-07	0.029656	Proteins/Chemicals Regulating Cell Processes
Proteins/Chemicals Regulating Cell Processes of embryonal development	2799	embryonal development	122	4	PRKCZ;LPIN1;KDM6B;BECN1;RERE;FBXW7;PPM1K;BHLHE40;CXCR7;RIPK4;IHH;MORF4L1;EGFR;CXADR;CDH2;MDM2;IKBKG;CTNND1;ACACB;AQP7;GADD45G;F9;KIT;CANT1;SLC1A3;NCOR1;STAT2;FGF1;TSC22D3;RNF2;BAMBI;VTN;BAG6;LDLR;EZR;BTBD6;RPL15;NR2F6;FOS;TBX2;PTN;SLC6A4;RECK;SKIL;CCNT2;JUN;PLK2;NOTCH3;BMPR1A;SLC2A9;F7;BHMT;CFI;SGK1;RB1CC1;SOX9;PROC;NFKBIA;EGLN1;PARK2;VPRBP;AGXT;NR5A2;JARID2;COL4A3BP;CHMP5;TLR5;BMP1;USF2;MASP1;ET…	1.01696e-06	0.0374578	Proteins/Chemicals Regulating Cell Processes
Proteins/Chemicals Regulating Cell Processes of cell cycle progression	2858	cell cycle progression	124	4	LPIN1;KDM6B;BECN1;PDE2A;FBXW7;BHLHE40;CXCR7;RIPK4;IHH;MORF4L1;EGFR;NFKB2;CXADR;RAP1GDS1;TMPRSS2;WDR26;CCNG2;CNKSR1;MDM2;EGR1;CTNND1;SKA2;EEF2K;GADD45G;AIMP1;GADD45B;TFE3;IRS2;GAPDH;KIT;CEP164;PDK2;CLCN3;PTPN3;FLOT2;NCOR1;FGF1;TSC22D3;RNF2;BAMBI;RBM38;HIPK3;RNF114;ZBTB20;BAG6;EZR;FOS;TBX2;PTN;RECK;WAPAL;JUN;PLK2;NOTCH3;NUAK1;MAP3K8;SGK1;RB1CC1;CTDSP2;SOX9;PROC;NFKBIA;EGLN1;PARK2;VPRBP;HAO1;AGXT;JA…	1.02565e-06	0.037417	Proteins/Chemicals Regulating Cell Processes
Proteins/Chemicals Regulating Cell Processes of cell damage	1070	cell damage	59	5	CELA1;SGK1;BECN1;PROC;NFKBIA;PARK2;HAO1;EGFR;AKT1S1;WDR26;SLC1A2;BNIP3;EGR1;MIOX;IKBKG;GADD45G;APOH;EP300;SELE;SLC6A6;HMOX1;IRS2;FN1;FGFR2;CYP2J2;GAPDH;KIT;CANT1;TJP1;PNPLA3;KIDINS220;EIF4EBP2;TXNIP;ADRB2;ABCC2;XDH;ATPIF1;GPNMB;FSTL1;VTN;LDLR;STOM;AOX1;TFR2;DIABLO;CYGB;FOS;BSG;FGL2;DDIT3;C5;AOC3;LGALS8;JUN;MTERF2;ATP5E;PPARD;LAMP1;MFGE8	1.18188e-06	0.0370836	Proteins/Chemicals Regulating Cell Processes
Proteins/Chemicals Regulating Cell Processes of complement activation	272	complement activation	24	8	CANT1;PNPLA2;CFI;PROC;XDH;EGFR;VTN;PRSS2;MASP1;CFP;GZMA;CFHR2;C1RL;FGL2;PGLYRP2;C5;EP300;APOH;SELE;PROS1;HMOX1;FN1;CFHR1;GAPDH	1.20828e-06	0.0289855	Proteins/Chemicals Regulating Cell Processes
Proteins/Chemicals Regulating Cell Processes of ossification	1177	ossification	63	5	KDM6B;BECN1;PDE2A;FBXW7;SOX9;BHLHE40;CXCR7;EGLN1;IHH;EGFR;NR5A2;CYP24A1;CDH2;NBR1;ASXL2;CCNG2;USF2;BMP1;MDM2;AXIN1;CFP;KAT6B;IGFBP1;EGR1;CTRC;FNDC3B;COL6A1;IFRD1;DUSP2;EP300;CHAC1;NOTCH2;HMOX1;IRS2;FN1;FGFR2;PLEKHO1;KIT;CANT1;CREB3L3;KAT2B;CLCN3;COL1A1;ADRB2;FGF1;XDH;GPNMB;BAMBI;RPL29;FBN1;VTN;INSR;LDLR;FOS;PTN;SLC6A4;DDIT3;AOC3;PROS1;JUN;PPARD;TYMP;BMPR1A	1.36216e-06	0.0371901	Proteins/Chemicals Regulating Cell Processes
Proteins/Chemicals Regulating Cell Processes of wound healing	1500	wound healing	75	4	PRKCZ;F7;SGK1;KDM6B;SOX9;PROC;ST3GAL5;EGLN1;CXCR7;RIPK4;EGFR;NR5A2;CDH2;CXADR;YBX1;CALD1;CCNG2;TLR5;USF2;BMP1;MDM2;ADAMTS13;IGFBP1;EGR1;CTNND1;AIMP1;GCH1;EP300;NOTCH2;SELE;HMOX1;FN1;FGFR2;AHCY;CYP2J2;CCDC88C;KIT;TJP1;KAT2B;CLCN3;COL1A1;PROZ;STAP2;TXNIP;KANK1;HMCN1;ADRB2;FGF1;XDH;GPNMB;BAMBI;FSTL1;FBN1;VTN;INSR;LDLR;ANK1;EZR;EPB41;FOS;BSG;SLCO2A1;PTN;GAS6;RECK;F8;AOC3;JUN;LGALS8;BCO1;MFGE8;PPARD;T…	1.65497e-06	0.0374065	Proteins/Chemicals Regulating Cell Processes
Proteins/Chemicals Regulating Cell Processes of mitophagy	319	mitophagy	26	8	MAP1LC3A;LPIN1;TAX1BP1;RB1CC1;BECN1;FBXW7;RAB9B;PROC;TXNIP;PARK2;ATPIF1;PDK4;WDR26;BNIP3;ABHD5;NME4;ULK1;BNIP3L;BNIP1;OPTN;UCP1;MAP1LC3B;DDIT3;ULK2;HMOX1;GAPDH	1.95749e-06	0.0297824	Proteins/Chemicals Regulating Cell Processes
Proteins/Chemicals Regulating Cell Processes of thrombocyte aggregation	511	thrombocyte aggregation	35	6	F7;CANT1;LPA;FGA;PNPLA2;SGK1;BECN1;COL1A1;PDE2A;PROC;ADRB2;TSC22D3;XDH;ITGA2B;VTN;FGG;IGFBP1;ADAMTS13;EPB41;GZMA;FOS;BSG;GAS6;SLC6A4;F8;CTRL;APOH;SELE;PROS1;LGALS8;HMOX1;FN1;PPARD;SVEP1;TYMP	2.0658e-06	0.0331439	Proteins/Chemicals Regulating Cell Processes
Proteins/Chemicals Regulating Cell Processes of mitochondrial damage	1013	mitochondrial damage	56	5	PRKCZ;BECN1;ACOX1;PROC;PARK2;HAO1;EGFR;CDH2;COL4A3BP;WDR26;BNIP3;MIOX;GZMA;CTNND1;IKBKG;OPTN;ATRN;AIMP1;UQCRH;HMOX1;FN1;GAPDH;AK4;CANT1;CLCN3;FLOT2;HIF3A;TXNIP;XDH;TSC22D3;FCGRT;SLC38A4;BAG6;EZR;ABCA1;FOXO4;NME4;DIABLO;ULK1;OLFM1;BNIP3L;FOS;CTRB1;BSG;CD81;DDIT3;MAP1LC3B;F8;LDHB;CIDEB;PROS1;JUN;ATP5E;MFGE8;PPARD;TYMP	2.08006e-06	0.0364346	Proteins/Chemicals Regulating Cell Processes
Proteins/Chemicals Regulating Cell Processes of detoxification (process)	557	detoxification (process)	37	6	PRKCZ;DCAF11;TDO2;SLC13A3;FBXW7;PARK2;FMO3;ABCC2;CRYZ;XDH;EGFR;AGXT2;LDHD;AGXT;PTGR1;YBX1;SLC38A3;MGST2;AOX1;ABHD5;ETHE1;FOXO4;PROM1;LAPTM4A;IGFBP1;EGR1;CYGB;FOS;EP300;JUN;HMOX1;CA5B;PPARD;FGFR2;AHCY;CYP2J2;GAPDH	2.16695e-06	0.0336364	Proteins/Chemicals Regulating Cell Processes
Proteins/Chemicals Regulating Cell Processes of fatty acid metabolism	407	fatty acid metabolism	30	7	ADIPOR2;LPIN1;CREB3L3;LPA;PNPLA2;PNPLA3;CYP7A1;C1QTNF5;CROT;ACOX1;NCOR1;TXNIP;SLC16A12;STX7;PHYH;NR5A2;PDK4;INSR;ABCA1;USF2;MINPP1;BSG;ACACB;UCP1;DDIT3;GCH1;PPARD;CYP2J2;NR1H3;ACADSB	2.5953e-06	0.031348	Proteins/Chemicals Regulating Cell Processes
Proteins/Chemicals Regulating Cell Processes of ER unfolded protein response	800	ER unfolded protein response	47	5	F7;CREB3L3;BHMT;SGK1;KAT2B;C1QTNF5;BECN1;PLEKHF2;NCOR1;PROC;PARK2;METAP2;FGF1;FMO3;SCFD1;HERPUD2;EGFR;SLC16A2;COL4A3BP;INSR;LDLR;ASPG;RPL19;KAT6B;LTBP4;BSG;PAH;RPL22;UCP1;GADD45G;RECK;DDIT3;F8;EP300;NOTCH2;CHAC1;PROS1;JUN;HMOX1;RNF13;NOTCH3;KRT18;FN1;G6PC;PPARD;GAPDH;NR1H3	2.88241e-06	0.0352588	Proteins/Chemicals Regulating Cell Processes
Proteins/Chemicals Regulating Cell Processes of internalization	1716	internalization	82	4	PRKCZ;F7;SGK1;DBN1;BECN1;NFKBIA;PROC;CXCR7;GCGR;EGFR;IL13RA2;CXADR;CDH2;ITGA2B;HIP1;COL4A3BP;SLC1A2;TLR5;BMP1;MDM2;HFE2;AXIN1;MYLIP;EGR1;GZMA;CTNND1;PI4KB;LSR;LSP1;AIMP1;STAB2;APOH;SELE;IRS2;FLOT1;FN1;FGFR2;FRK;PABPC4;GAPDH;KIT;CANT1;LPA;TJP1;CLCN3;FLOT2;PDZD3;MAFB;EIF4EBP2;TXNIP;ADRB2;FGF1;ABCC2;STX7;APLNR;VTN;TMPRSS6;FCGRT;INSR;LDLR;SNX14;SLC38A3;ABCA1;EZR;TFR2;BSG;PTN;TOM1;CD81;GAS6;SLC6A4;REC…	3.03497e-06	0.037037	Proteins/Chemicals Regulating Cell Processes
Proteins/Chemicals Regulating Cell Processes of lung development	684	lung development	42	6	CELA1;KDM6B;COL1A1;FBXW7;SOX9;HIF3A;PROC;TXNIP;BHLHE40;ADRB2;XDH;IHH;EGFR;RREB1;FSTL1;ITGA2B;VTN;FCGRT;INSR;TMPRSS2;BAG6;USF2;MDM2;AXIN1;EGR1;BSG;TBX2;LTBP4;PTN;FNDC3B;AIMP1;DDIT3;RBM5;EP300;JUN;SELE;TMEM38B;HMOX1;NOTCH3;FN1;FGFR2;BMPR1A	3.33423e-06	0.0343699	Proteins/Chemicals Regulating Cell Processes
Proteins/Chemicals Regulating Cell Processes of endothelial cell migration	958	endothelial cell migration	53	5	PRKCZ;F7;BECN1;PDE2A;FBXW7;NFKBIA;CXCR7;AGXT2;EGFR;CDH2;CXADR;CALD1;MDM2;EGR1;CLDN5;HPN;AIMP1;STAB2;APOH;SELE;HMOX1;FN1;CYP2J2;KIT;LPA;TJP1;PDZD3;PROZ;HIF3A;TXNIP;ADRB2;FGF1;AMOTL2;XDH;GPNMB;RPL29;APLNR;FSTL1;VTN;EZR;DAAM1;BSG;PTN;RECK;IER2;LGALS8;JUN;PLK2;NOTCH3;HLX;TYMP;BMPR1A;MAP3K8	3.87492e-06	0.0356902	Proteins/Chemicals Regulating Cell Processes
Proteins/Chemicals Regulating Cell Processes of cell cycle arrest	2329	cell cycle arrest	103	4	PRKCZ;KDM6B;BECN1;FBXW7;BHLHE40;CXCR7;EGFR;NFKB2;PDK4;CDH2;RAP1GDS1;RPLP2;ASPG;CCNG2;MDM2;PROM1;EGR1;EEF2K;GADD45G;GADD45B;RBM5;TFE3;GAPDH;KIT;TP53INP2;PTPN3;CLCN3;FGF1;RNF2;RPL29;RBM38;HIPK3;PTGR1;VTN;FOS;TBX2;PTN;CTDSPL;SKIL;RECK;SH2D3A;JUN;PLK2;NOTCH3;HLX;NUAK1;SGK1;ZMYND11;CTDSP2;SOX9;NFKBIA;VPRBP;PARK2;JARID2;NR5A2;YBX1;BNIP3;AXIN1;IGFBP1;SESN1;KMT2E;ATF7IP;RPS7;RPS19;SOCS2;CACTIN;HPN;NPRL2;…	4.64947e-06	0.0367071	Proteins/Chemicals Regulating Cell Processes
Proteins/Chemicals Regulating Cell Processes of liver uptake	163	liver uptake	17	10	CETP;CYP7A1;APOA4;BSG;SLCO2A1;ABCC2;STAB2;XDH;AOC3;LDLRAP1;EGFR;SLC16A2;CXADR;SLC6A6;FN1;LDLR;ABCA1	4.76066e-06	0.023416	Proteins/Chemicals Regulating Cell Processes
Proteins/Chemicals Regulating Cell Processes of endothelial cell function	722	endothelial cell function	43	5	PRKCZ;KIT;F7;LPA;PNPLA2;TJP1;EDF1;FBXW7;PROC;TXNIP;ADRB2;CXCR7;PARK2;FGF1;XDH;EGFR;FSTL1;CXADR;ITGA2B;VTN;FBN1;MFAP4;INSR;BNIP3;LDLR;ABCA1;CETP;IKBKG;SLCO2A1;AIMP1;DDIT3;STAB2;GCH1;APOH;LGALS8;PROS1;SELE;HMOX1;MFGE8;PPARD;FN1;BMPR1A;CYP2J2	5.49741e-06	0.0341541	Proteins/Chemicals Regulating Cell Processes
Proteins/Chemicals Regulating Cell Processes of regeneration	1743	regeneration	82	4	LPIN1;SGK1;KDM6B;BECN1;ACOX1;SOX9;BHLHE40;CXCR7;IHH;EGFR;IL13RA2;AGXT;ANO5;CXADR;CDH2;NR5A2;VMO1;TMPRSS2;TLR5;BMP1;MDM2;AXIN1;PROM1;EGR1;MIOX;SESN1;IKBKG;KMT2E;QDPR;PAH;GADD45G;GADD45B;STAB2;GCH1;IFRD1;EP300;NOTCH2;HMOX1;IRS2;FLOT1;FBXO25;KRT18;G6PC;FN1;FGFR2;AHCY;ARHGEF25;GAPDH;RTN4RL1;KIT;CCNDBP1;LAMC1;KAT2B;FLOT2;COL1A1;CYP26A1;MTSS1;ADRB2;FGF1;APLNR;FSTL1;GLS2;FBN1;LDLR;CETP;ALAS2;CYGB;FOS;LT…	5.49772e-06	0.0365908	Proteins/Chemicals Regulating Cell Processes
Proteins/Chemicals Regulating Cell Processes of response to hypoxia	558	response to hypoxia	36	6	PRKCZ;LPIN1;CANT1;KAT2B;TDO2;HIF3A;BHLHE40;EGLN1;CXCR7;ADRB2;TSC22D3;EGFR;FSTL1;HIP1;WDR26;BNIP3;CCNG2;MDM2;FOXO4;IGFBP1;PROM1;EGR1;CYGB;FOS;BNIP3L;BSG;UCP1;SLC6A4;EP300;LDHB;JUN;HMOX1;PLK2;NOTCH3;FN1;GAPDH	5.73239e-06	0.0326679	Proteins/Chemicals Regulating Cell Processes
Proteins/Chemicals Regulating Cell Processes of mitochondrial respiration	582	mitochondrial respiration	37	6	LPIN1;PNPLA2;PDK2;ACOX1;NCOR1;NFKBIA;TXNIP;PARK2;EGFR;COX7A2L;PDK4;GLS2;FCGRT;BNIP3;MDM2;ETHE1;CETP;NME4;SHMT2;CYGB;ULK1;IKBKG;COX4I2;ACACB;UCP1;ULK2;LDHB;RBM39;PROS1;HMOX1;SH3BP5;ATP5E;PLK2;NOTCH3;PPARD;TYMP;NR1H3	5.93544e-06	0.0328889	Proteins/Chemicals Regulating Cell Processes
Proteins/Chemicals Regulating Cell Processes of hepatocyte proliferation	404	hepatocyte proliferation	29	7	CREB3L3;NFKBIA;TXNIP;PARK2;ADRB2;CXCR7;FGF1;EGFR;JARID2;ZBTB20;AXIN1;IGFBP1;EGR1;IKBKG;FOS;PTN;SOCS2;KLF11;CD81;LSP1;GADD45B;ATAD2;DDIT3;JUN;HMOX1;NOTCH3;LECT2;FN1;FGFR2	6.36616e-06	0.0303665	Proteins/Chemicals Regulating Cell Processes
Proteins/Chemicals Regulating Cell Processes of senescence	1534	senescence	74	4	SGK1;ZMYND11;RB1CC1;KDM6B;BECN1;FBXW7;SOX9;NFKBIA;BHLHE40;EGLN1;PARK2;CXCR7;DCBLD2;MORF4L1;EGFR;NFKB2;YPEL3;ITGA2B;CYP24A1;YBX1;COL4A3BP;RPLP2;NBR1;ASXL2;MDM2;KAT6B;EGR1;SESN1;IKBKG;ATF7IP;GADD45G;GADD45B;EP300;APOH;HMOX1;FN1;G6PC;FGFR2;AHCY;FZR1;GAPDH;KIT;CBX7;LAMC1;SLC13A3;TXNIP;XDH;RBM38;RPL27A;RNF114;VTN;INSR;FOXO4;ULK1;FOS;BNIP3L;BSG;TBX2;PTN;TOM1;KLF11;GAS6;RECK;MAP1LC3B;SKIL;DDIT3;IER2;JUN…	7.04652e-06	0.0362745	Proteins/Chemicals Regulating Cell Processes
Proteins/Chemicals Regulating Cell Processes of actin organization	1644	actin organization	78	4	PRKCZ;LPIN1;RIOK3;SGK1;DBN1;BECN1;FBXW7;SOX9;NFKBIA;PROC;HMHA1;EGLN1;PARK2;EGFR;CDH2;ITGA2B;HIP1;YBX1;FAM107A;CALD1;COL4A3BP;WDR26;BNIP3;CCNG2;CNKSR1;IGFBP1;CTNND1;IKBKG;PI4KB;EPS8;LSP1;RALGDS;AIMP1;SHISA4;HMOX1;PHACTR4;FLOT1;KRT18;FN1;HCLS1;PLEKHO1;CCDC88C;GAPDH;ARHGEF25;KIT;CANT1;LPA;TJP1;KAT2B;PRR5;C1QTNF5;FLOT2;MAFB;KANK1;ADRB2;MTSS1;XDH;TSC22D3;VTN;ANK1;EZR;CORO1A;RCSD1;ARHGEF26;EPB41;DAAM1;…	7.08312e-06	0.0363467	Proteins/Chemicals Regulating Cell Processes
Proteins/Chemicals Regulating Cell Processes of keratinocyte differentiation	407	keratinocyte differentiation	29	7	LPIN1;KAT2B;KDM6B;CYP26A1;FBXW7;SOX9;MAFB;NFKBIA;BHLHE40;RIPK4;EGFR;RBM38;GLS2;VTN;INSR;BNIP3;MDM2;ABHD5;CTNND1;FOS;PTN;EP300;JUN;NOTCH3;PPARD;FGFR2;GAPDH;KAZN;NR1H3	7.33749e-06	0.0302714	Proteins/Chemicals Regulating Cell Processes
Proteins/Chemicals Regulating Cell Processes of glycolysis	731	glycolysis	43	5	CANT1;PDK2;KAT2B;SLC1A3;NFKBIA;TXNIP;EGLN1;PARK2;ATPIF1;EGFR;NFKB2;GLS2;NR5A2;PDK4;INSR;BNIP3;ABCA1;MDM2;ABHD5;AXIN1;CETP;FOXO4;ULK1;MIOX;RPS7;BSG;RPL22;UCP1;EEF2K;ULK2;LDHB;JUN;PROS1;HMOX1;ATP5E;IRS2;PPARD;FN1;G6PC;FZR1;GAPDH;SLC2A9;NR1H3	7.47529e-06	0.0339117	Proteins/Chemicals Regulating Cell Processes
Proteins/Chemicals Regulating Cell Processes of membrane fusion	455	membrane fusion	31	6	PROC;SCFD1;STX7;EGFR;APLNR;VTN;TMPRSS2;CALD1;OSBP;STOM;EZR;CORO1A;NME4;PROM1;ULK1;BNIP1;RIMS1;RPL22;CD81;MAP1LC3B;CTRL;SNAP23;CIDEB;VAMP8;KRT18;LAMP1;FN1;MFGE8;AHCY;MYH10;GAPDH	8.80012e-06	0.0308765	Proteins/Chemicals Regulating Cell Processes
Proteins/Chemicals Regulating Cell Processes of fetus development	347	fetus development	26	7	TJP2;KIT;TDO2;SOX9;CXCR7;EGFR;SLC16A2;CDH2;INSR;LDLR;ABCA1;IGFBP1;ADAMTS13;IKBKG;FOS;SLCO2A1;UCP1;AIMP1;F8;APOH;NOTCH2;JUN;AFF4;HMOX1;PPARD;FGFR2	8.99875e-06	0.0288568	Proteins/Chemicals Regulating Cell Processes
Proteins/Chemicals Regulating Cell Processes of platelet activation	480	platelet activation	32	6	F7;CANT1;LPA;PDE2A;PROC;NFKBIA;CXCR7;ADRB2;ITGA2B;ABCA1;FGG;CFP;ADAMTS13;DAAM1;EGR1;BSG;FGL2;GAS6;SLC6A4;F8;C5;APOH;PROS1;SNAP23;SELE;LGALS8;HMOX1;VAMP8;F9;FN1;PPARD;TYMP	9.82898e-06	0.0311284	Proteins/Chemicals Regulating Cell Processes
Proteins/Chemicals Regulating Cell Processes of cardiovascular system development	392	cardiovascular system development	28	7	F7;LPA;RERE;CYP26A1;FBXW7;NFKBIA;CXCR7;EGFR;APLNR;JARID2;CDH2;FBN1;MFAP4;CALD1;BNIP3;ABCA1;FOXO4;CETP;ADAMTS13;EGR1;SALL1;FGL2;AOC3;JUN;SELE;PROS1;HMOX1;FN1	1.00555e-05	0.029661	Proteins/Chemicals Regulating Cell Processes
Proteins/Chemicals Regulating Cell Processes of smooth muscle cell apoptosis	293	smooth muscle cell apoptosis	23	7	KIT;CPA1;FOS;MYH11;NFKBIA;PARK2;GAS6;FGF1;MAP1LC3B;DDIT3;SLC6A4;AOC3;EGFR;IER2;JUN;CDH2;HMOX1;NOTCH3;FN1;PPARD;MFGE8;INSR;TYMP	1.39923e-05	0.0270588	Proteins/Chemicals Regulating Cell Processes
Proteins/Chemicals Regulating Cell Processes of cell regeneration	293	cell regeneration	23	7	MDM2;KIT;IGFBP1;EGR1;GZMA;QSOX1;PTN;SOX9;CXCR7;L2HGDH;FN3KRP;FGF1;IHH;EGFR;IL13RA2;SELE;JUN;NR5A2;IRS2;VTN;FLOT1;TDP2;FN1	1.39923e-05	0.0270588	Proteins/Chemicals Regulating Cell Processes
Proteins/Chemicals Regulating Cell Processes of fatty acid synthesis	356	fatty acid synthesis	26	7	DSCAM;LPIN1;ACOT4;CYP7A1;NCOR1;TXNIP;GCGR;PDK4;NR5A2;GLS2;SERBP1;LDLR;ABCA1;FOXO4;EGR1;ULK1;ACACB;SOCS2;UCP1;EP300;CIDEB;PPARD;IP6K2;NUAK1;GAPDH;NR1H3	1.41144e-05	0.0285714	Proteins/Chemicals Regulating Cell Processes
Proteins/Chemicals Regulating Cell Processes of platelet function	335	platelet function	25	7	F7;CANT1;LPA;SGK1;BECN1;PDE2A;PROC;ITGA2B;INSR;ASPG;ABCA1;ADAMTS13;GZMA;GAS6;SLC6A4;F8;APOH;LGALS8;SELE;PROS1;FN1;PPARD;SVEP1;TYMP;BMPR1A	1.42875e-05	0.0280899	Proteins/Chemicals Regulating Cell Processes
Proteins/Chemicals Regulating Cell Processes of autophagic vacuole formation	422	autophagic vacuole formation	29	6	MAP1LC3A;ZFYVE1;CELA1;TAX1BP1;TP53INP2;RB1CC1;BECN1;PARK2;NBR1;LIPI;BAG6;TECPR2;BNIP3;CORO1A;PROM1;ULK1;BNIP3L;OPTN;MAP1LC3B;DDIT3;EI24;EP300;ULK2;HMOX1;ATG2A;TFE3;LAMP1;MYH10;GAPDH	1.45587e-05	0.0298047	Proteins/Chemicals Regulating Cell Processes
Proteins/Chemicals Regulating Cell Processes of intestinal absorption	234	intestinal absorption	20	8	HFE2;CYP7A1;SLC46A1;SOAT2;CYP8B1;APOA4;SLC2A5;FMO3;ABCC2;SLC6A4;AQP10;BCO1;NR5A2;FCGRT;PPARD;LDLR;CYP2J2;NR1H3;ABCA1;EZR	1.48185e-05	0.0251889	Proteins/Chemicals Regulating Cell Processes
Proteins/Chemicals Regulating Cell Processes of lipoprotein metabolism	178	lipoprotein metabolism	17	9	MDM2;MYLIP;CETP;LPA;PNPLA2;PCSK5;CYP7A1;SOAT2;APOA4;UCP1;APOH;NR5A2;APOF;PPARD;LDLR;NR1H3;ABCA1	1.54188e-05	0.022942	Proteins/Chemicals Regulating Cell Processes
Proteins/Chemicals Regulating Cell Processes of G1/S transition checkpoint	1245	G1/S transition checkpoint	62	4	LPIN1;SGK1;RB1CC1;FBXW7;SOX9;BHLHE40;VPRBP;EGFR;CYP24A1;YBX1;RAP1GDS1;HIP1;NSA2;CCNG2;MDM2;AXIN1;CEP250;EGR1;SESN1;RPS7;NPRL2;GADD45G;GADD45B;ATAD2;COL6A1;RBM5;EP300;ALDH1L1;NOTCH2;HMOX1;FLOT1;FN1;FGFR2;FRK;ARID4B;ING3;KAT2B;MEPCE;FLOT2;TXNIP;METAP2;ADRB2;RNF2;RBM38;VTN;SERBP1;ANP32B;FOXO4;CYGB;BSG;TBX2;PTN;CD81;DDIT3;IER2;MTUS1;JUN;MTERF2;PLK2;NOTCH3;HECA;NUAK1	1.61872e-05	0.0351673	Proteins/Chemicals Regulating Cell Processes
Proteins/Chemicals Regulating Cell Processes of DNA Damage	1606	DNA Damage	75	4	PRKCZ;F7;KDM6B;BECN1;ACOX1;FBXW7;NFKBIA;BHLHE40;PARK2;DTYMK;HAO1;IL13RA2;EGFR;YBX1;BNIP3;ASPG;CCNG2;MDM2;ABHD5;ETHE1;AXIN1;EGR1;GZMA;SESN1;IKBKG;TEF;OXR1;GADD45G;GADD45B;IFRD1;EP300;ALDH1L1;HMOX1;FN1;GAPDH;KIT;CEP164;ING3;KAT2B;TDO2;COL1A1;FLOT2;TXNIP;ADRB2;FGF1;ABCC2;RNF2;XDH;RBM38;H1F0;MAPK15;INSR;BAG6;SLC38A3;ANK1;MGST2;FOXO4;CYGB;ULK1;FOS;MYH11;CD81;GAS6;DDIT3;MAP1LC3B;SKIL;F8;JUN;MTUS1;PLK2;…	1.86969e-05	0.0355282	Proteins/Chemicals Regulating Cell Processes
Proteins/Chemicals Regulating Cell Processes of alternative mRNA splicing	861	alternative mRNA splicing	47	5	ARVCF;SCAF11;TJP1;PDK2;MEPCE;ZMYND11;COL1A1;FBXW7;ACOX1;HIF3A;STAT2;PARK2;FGF1;TRAPPC6B;EGFR;IL13RA2;MORF4L1;RBM38;CYP24A1;YBX1;AKAP17A;INSR;LDLR;SLC1A2;ANK1;DDX17;HFE2;MDM2;AXIN1;FMO4;PROM1;PCSK5;EPB41;CTNND1;BNIP3L;RPS19;RIMS1;ATRN;CACTIN;RBM5;GCH1;EP300;RBM39;LGALS8;IL1RAP;FN1;FGFR2	1.96122e-05	0.0337159	Proteins/Chemicals Regulating Cell Processes
Proteins/Chemicals Regulating Cell Processes of phagocytic uptake	82	phagocytic uptake	11	13	DSCAM;CFP;APOH;DAAM1;PROS1;BECN1;VTN;MFGE8;FN1;LDLR;CXCR7	2.18495e-05	0.0168971	Proteins/Chemicals Regulating Cell Processes
Proteins/Chemicals Regulating Cell Processes of osteoclast development	790	osteoclast development	44	5	ELF2;KAT2B;BECN1;MAFB;THNSL2;NFKBIA;TXNIP;ADRB2;EGLN1;GPNMB;EGFR;NFKB2;SLC16A2;PDK4;CDH2;FBN1;ASXL2;BNIP3;LDLR;TLR5;IGFBP1;DIABLO;EGR1;GZMA;IKBKG;FOS;CTRC;BSG;GAS6;AIMP1;F8;IFRD1;EP300;NOTCH2;JUN;HMOX1;IRS2;TFE3;NOTCH3;PPARD;MFGE8;FN1;BMPR1A;MAP3K8	2.24745e-05	0.0331825	Proteins/Chemicals Regulating Cell Processes
Proteins/Chemicals Regulating Cell Processes of lipid export	165	lipid export	16	9	ABHD5;CANT1;LPA;APOA4;UCP1;ADRB2;FMO3;ABCC2;XDH;EGFR;CIDEB;HMOX1;PPARD;OSBP;ABCA1;NR1H3	2.25882e-05	0.0219479	Proteins/Chemicals Regulating Cell Processes
Proteins/Chemicals Regulating Cell Processes of cell interaction	943	cell interaction	50	5	PRKCZ;PROC;CXCR7;DCBLD2;EGFR;CXADR;JARID2;ITGA2B;CYP24A1;CDH2;BMP1;HFE2;PROM1;ADAMTS13;GZMA;CTNND1;ATRN;EPS8;ADAM22;STAB2;NOTCH2;SELE;HMOX1;KCP;FN1;DSCAM;KIT;TJP1;COL1A1;GPNMB;FSTL1;VTN;ABCA1;CETP;EPB41;DAAM1;FOS;BSG;KLF11;CD81;GAS6;RECK;DDIT3;AOC3;LGALS8;JUN;NOTCH3;PPARD;MFGE8;MAP3K8	2.28299e-05	0.0339443	Proteins/Chemicals Regulating Cell Processes
Proteins/Chemicals Regulating Cell Processes of cell loss	597	cell loss	36	6	KIT;TJP1;CYP46A1;CLCN3;SLC1A3;BECN1;SOX9;PROC;HIF3A;TXNIP;PARK2;FGF1;GPNMB;EGFR;CDH2;BNIP3;SLC1A2;MDM2;CYGB;ULK1;FOS;RIMS1;OPTN;PTN;DDIT3;GCH1;CTRL;APOH;JUN;SLC6A6;HMOX1;PLK2;IRS2;FN1;PPARD;GAPDH	2.476e-05	0.0315513	Proteins/Chemicals Regulating Cell Processes
Proteins/Chemicals Regulating Cell Processes of heart function	1160	heart function	58	4	LPIN1;SGK1;RB1CC1;BECN1;PDE2A;NFKBIA;PROC;PPM1K;EGLN1;PARK2;EGFR;AGXT2;PDK4;CDH2;CXADR;AKT1S1;CALD1;ASXL2;BNIP3;MYLIP;ATF7IP;ACACB;AIMP1;EP300;SELE;SLC6A6;HMOX1;FN1;FGFR2;PLEKHO1;CYP2J2;GAPDH;DSCAM;KIT;TJP1;PNPLA2;CLCN3;TXNIP;ADRB2;FGF1;XDH;APLNR;FSTL1;INSR;LDLR;FOXO4;DAAM1;FOS;TBX2;FGL2;GAS6;SLC6A4;JUN;PROS1;NOTCH3;MFGE8;PPARD;TYMP	2.75423e-05	0.0344828	Proteins/Chemicals Regulating Cell Processes
Proteins/Chemicals Regulating Cell Processes of selective autophagy	71	selective autophagy	10	13	MAP1LC3B;TAX1BP1;LGALS8;ULK1;BECN1;BNIP3L;NBR1;OPTN;BNIP3;PARK2	3.34917e-05	0.0156006	Proteins/Chemicals Regulating Cell Processes
Proteins/Chemicals Regulating Cell Processes of cellular stress response	375	cellular stress response	26	6	AK4;SGK1;PDE2A;NFKBIA;PARK2;EGFR;RREB1;HIPK3;YBX1;BNIP3;ASPG;IRF2BP2;EZR;MDM2;FOXO4;MAFF;EGR1;FOS;EEF2K;GADD45B;MAP1LC3B;DDIT3;EP300;JUN;HMOX1;GAPDH	3.44675e-05	0.0279871	Proteins/Chemicals Regulating Cell Processes
Proteins/Chemicals Regulating Cell Processes of osteoblast differentiation	882	osteoblast differentiation	47	5	KIT;CREB3L3;KDM6B;CLCN3;COL1A1;FBXW7;SOX9;NFKBIA;EGLN1;FGF1;XDH;TSC22D3;IHH;GPNMB;EGFR;SLC16A2;CYP24A1;CDH2;VTN;FBN1;NBR1;INSR;SCUBE2;LDLR;BMP1;MDM2;FOXO4;EGR1;FOS;SOCS2;PTN;FNDC3B;DDIT3;IFRD1;EP300;NOTCH2;PROS1;JUN;HMOX1;TMEM38B;FN1;FGFR2;AHCY;BMPR1A;PLEKHO1;ARHGEF25;MAP3K8	3.57439e-05	0.0332155	Proteins/Chemicals Regulating Cell Processes
Proteins/Chemicals Regulating Cell Processes of erythrocyte differentiation	536	erythrocyte differentiation	33	6	F7;KIT;NCOR1;MAFB;EGLN1;ADRB2;IHH;FSTL1;TMPRSS6;FBN1;DYRK3;BNIP3;IRF2BP2;USF2;MDM2;TFR2;SLC25A38;EPB41;ALAS2;ULK1;BNIP3L;RPS19;SOCS2;KLF11;CD81;GAS6;RPS29;DDIT3;NOTCH2;HMOX1;IRS2;FN1;PABPC4	3.58377e-05	0.0304709	Proteins/Chemicals Regulating Cell Processes
Proteins/Chemicals Regulating Cell Processes of intracellular signaling cascade	312	intracellular signaling cascade	23	7	KIT;AXIN1;LPA;SGK1;EGR1;SLC1A3;FOS;ADRB2;CXCR7;FGF1;CISH;IHH;EGFR;APLNR;NR5A2;IL1RAP;TFE3;VTN;IRS2;INSR;FN1;LDLR;EZR	3.78136e-05	0.0264672	Proteins/Chemicals Regulating Cell Processes
Proteins/Chemicals Regulating Cell Processes of blood vessel permeability	588	blood vessel permeability	35	5	PRKCZ;F7;CELA1;LPA;TJP1;PDE2A;PROC;CXCR7;ADRB2;IL1R2;XDH;RIPK4;HAO1;EGFR;AGXT;CDH2;ITGA2B;CXADR;VTN;EGR1;CTNND1;BSG;RPS19;CLDN5;LSP1;CTRL;JUN;SELE;SNAP23;HMOX1;MFGE8;FN1;PPARD;FGFR2;TYMP	4.17838e-05	0.0308914	Proteins/Chemicals Regulating Cell Processes
Proteins/Chemicals Regulating Cell Processes of cell adhesion	2309	cell adhesion	98	4	PRKCZ;CXCR7;DCBLD2;EGFR;CDH2;CXADR;MDM2;PROM1;EGR1;GZMA;CTNND1;FNDC3B;ADAM22;AIMP1;RBM5;APOH;FLOT1;A2ML1;GAPDH;ARVCF;KIT;FLOT2;HMCN1;ADRB2;FGF1;TSC22D3;GPNMB;RPL29;FBN1;VTN;EZR;FOS;TBX2;PTN;JUN;BMPR1A;NUAK1;MAP3K8;RB1CC1;SOX9;NFKBIA;PROC;EGLN1;PARK2;ITGA2B;HAPLN4;TLR5;AXIN1;CFP;IGFBP1;QSOX1;ATRN;CLDN5;EPS8;LSP1;RALGDS;STAB2;ACER2;EP300;LAMB1;SELE;HMOX1;KRT18;FN1;FGFR2;SVEP1;KAZN;DSCAM;TJP2;TJP1;L…	4.35485e-05	0.0351129	Proteins/Chemicals Regulating Cell Processes
Proteins/Chemicals Regulating Cell Processes of bone resorption	693	bone resorption	39	5	PRKCZ;CANT1;CLCN3;COL1A1;THNSL2;NFKBIA;ADRB2;FGF1;XDH;TSC22D3;GPNMB;EGFR;NFKB2;PDK4;NR5A2;FBN1;INSR;ASXL2;TLR5;IGFBP1;EGR1;FOS;CTRC;BSG;GAS6;MAP1LC3B;IFRD1;NOTCH2;PROS1;JUN;HMOX1;IRS2;NOTCH3;LECT2;MFGE8;PPARD;FN1;TYMP;BMPR1A	5.27179e-05	0.0316045	Proteins/Chemicals Regulating Cell Processes
Proteins/Chemicals Regulating Cell Processes of kidney function	695	kidney function	39	5	KIT;TJP1;PNPLA3;SGK1;SLC13A3;APOA4;SOX9;PROC;SLC16A12;PARK2;ADRB2;CXCR7;ABCC2;XDH;EGFR;APLNR;CYP24A1;ITGA2B;AKT1S1;VTN;INSR;TLR5;EZR;ADAMTS13;SIGIRR;FOS;AQP7;GAS6;DDIT3;HBZ;APOH;HMOX1;SLC6A6;TFE3;FN1;MFGE8;CYP2J2;NR1H3;SLC2A9	5.60864e-05	0.0315534	Proteins/Chemicals Regulating Cell Processes
Proteins/Chemicals Regulating Cell Processes of heart development	1056	heart development	53	5	PRKCZ;SGK1;KDM6B;BECN1;SOX9;PPM1K;BHLHE40;EGLN1;CXCR7;IHH;EGFR;CXADR;JARID2;CDH2;FAM107A;CALD1;ASXL2;TLR5;BMP1;MDM2;CLDN5;AIMP1;CISH;EP300;HMOX1;TFE3;IRS2;FBXO25;FN1;FGFR2;CYP2J2;DSCAM;KIT;ING3;PNPLA2;KIDINS220;HIF3A;TXNIP;ADRB2;FGF1;APLNR;FSTL1;DAAM1;BSG;TBX2;FGL2;KLF11;SLC6A4;DDIT3;JUN;NOTCH3;MYH10;BMPR1A	5.61684e-05	0.0334807	Proteins/Chemicals Regulating Cell Processes
Proteins/Chemicals Regulating Cell Processes of translation elongation	91	translation elongation	11	11	FAM43A;ULK2;RPL27A;RPS21;RPL21;EIF4EBP2;TYMP;EEF2K;RPL19;EEF1D;RPL22	5.85325e-05	0.0166667	Proteins/Chemicals Regulating Cell Processes
Proteins/Chemicals Regulating Cell Processes of endothelialization	142	endothelialization	14	9	PROM1;BECN1;PDZD3;PTN;PROC;ADRB2;CXCR7;FGF1;GCH1;BAMBI;JUN;HMOX1;VTN;FN1	6.05007e-05	0.019774	Proteins/Chemicals Regulating Cell Processes
Proteins/Chemicals Regulating Cell Processes of smooth muscle cell migration	600	smooth muscle cell migration	35	5	F7;LPA;CLCN3;DBN1;PROC;ADRB2;CXCR7;DCBLD2;EGFR;CDH2;YBX1;VTN;FBN1;CALD1;LDLR;FOXO4;PDIA2;IGFBP1;PCSK5;EGR1;PI4KB;MYH11;BSG;QSOX1;GAS6;JUN;SELE;HMOX1;NOTCH3;FN1;PPARD;FGFR2;TYMP;MYH10;CYP2J2	6.27388e-05	0.0305677	Proteins/Chemicals Regulating Cell Processes
Proteins/Chemicals Regulating Cell Processes of muscle cell differentiation	1010	muscle cell differentiation	51	5	PRKCZ;LPIN1;ZMYND11;KDM6B;FBXW7;SOX9;NFKBIA;BHLHE40;PARK2;CDH2;JARID2;NR5A2;YBX1;CALD1;MDM2;AXIN1;EGR1;KMT2E;CTNND1;PLD3;GPCPD1;STAB2;IFRD1;EP300;NOTCH2;HMOX1;TFE3;FN1;PLEKHO1;ARHGEF25;KIT;CCNDBP1;KAT2B;LAMC1;EDF1;NCOR1;STAT2;FGF1;AMOTL2;TSC22D3;RBM38;INSR;FOXO4;GFRA3;EPB41;FOS;SKIL;CCNT2;JUN;NOTCH3;BMPR1A	6.68295e-05	0.0331384	Proteins/Chemicals Regulating Cell Processes
Proteins/Chemicals Regulating Cell Processes of bone remodeling	506	bone remodeling	31	6	KIT;KAT2B;COL1A1;THNSL2;SOX9;PROC;TXNIP;ADRB2;IHH;GPNMB;NFKB2;FBN1;NBR1;INSR;CHMP5;IGFBP1;DIABLO;FOS;OPTN;PTN;SLC6A4;DDIT3;IFRD1;NOTCH2;JUN;HMOX1;PPARD;FN1;MFGE8;BMPR1A;NR1H3	6.73529e-05	0.0293839	Proteins/Chemicals Regulating Cell Processes
Proteins/Chemicals Regulating Cell Processes of growth rate	1225	growth rate	59	4	CELA1;SGK1;RB1CC1;CYP7A1;ACOX1;SOX9;PROC;NFKBIA;DTYMK;EGFR;ITGA2B;YPEL3;CDH2;YBX1;ASPG;BNIP3;MDM2;PROM1;IGFBP1;EGR1;RPS19;UCP1;RPL28;GADD45G;PDE1B;EP300;HMOX1;SLC6A6;FLOT1;FN1;FGFR2;GAPDH;KIT;CANT1;NCOR1;MTSS1;ADRB2;FGF1;LZTS2;RPL29;RPL22L1;RBM38;GLS2;FSTL1;HIPK3;TMPRSS6;INSR;LDLR;CORO1A;ABCA1;CCNI;FOS;BSG;RPL22;RECK;F8;JUN;PPARD;TYMP	6.73768e-05	0.0337915	Proteins/Chemicals Regulating Cell Processes
Proteins/Chemicals Regulating Cell Processes of mitochondrial depolarization	830	mitochondrial depolarization	44	5	CANT1;LPA;PNPLA2;SGK1;BECN1;ACOX1;TXNIP;PARK2;FGF1;XDH;JMJD1C;EGFR;PDK4;HIP1;INSR;SLC38A4;BNIP3;CORO1A;AXIN1;ABHD5;SLC25A38;PROM1;TFR2;DIABLO;MIOX;GZMA;IKBKG;BNIP3L;ACACB;UCP1;CD81;MAP1LC3B;DDIT3;JUN;HMOX1;MTERF2;PLK2;IRS2;PPARD;FN1;TYMP;CYP2J2;GAPDH;NR1H3	7.16817e-05	0.0322108	Proteins/Chemicals Regulating Cell Processes
Proteins/Chemicals Regulating Cell Processes of organogenesis	580	organogenesis	34	5	KIT;SOX9;NCOR1;CXCR7;RNF2;IHH;MORF4L1;EGFR;NFKB2;NR5A2;CDH2;JARID2;FSTL1;VTN;INSR;CALD1;SLC35D1;EZR;BMP1;MDM2;FOXO4;FMO4;PCSK5;TBX2;BSG;PTN;HPN;EP300;NOTCH2;JUN;HLX;FN1;FGFR2;BMPR1A	7.24422e-05	0.0301954	Proteins/Chemicals Regulating Cell Processes
Proteins/Chemicals Regulating Cell Processes of cytoskeleton organization and biogenesis	1508	cytoskeleton organization and biogenesis	69	4	PRKCZ;SGK1;DBN1;SOX9;PROC;NFKBIA;HMHA1;DCBLD2;EGFR;ITGA2B;JARID2;CXADR;CDH2;CALD1;BNIP3;AXIN1;EGR1;CTNND1;IKBKG;SOCS2;EPS8;LSP1;RALGDS;AIMP1;STAB2;ULK2;HMOX1;PHACTR4;KRT18;FN1;FGFR2;PLEKHO1;GAPDH;LPA;TJP1;KIDINS220;LAMC1;CLCN3;FLOT2;MAFB;KANK1;MTSS1;ADRB2;FGF1;AMOTL2;NEBL;GPNMB;VTN;LDLR;CORO1A;EZR;STOM;ARHGEF26;EPB41;DAAM1;ULK1;BSG;PTN;CD81;GAS6;JUN;PROS1;LGALS8;PLEKHA5;PPARD;MFGE8;IP6K2;NUAK1;MY…	7.79842e-05	0.0341753	Proteins/Chemicals Regulating Cell Processes
Proteins/Chemicals Regulating Cell Processes of cell cycle regulation	1342	cell cycle regulation	63	4	RB1CC1;ZMYND11;BECN1;FBXW7;CXCR7;VPRBP;PARK2;IHH;MORF4L1;EGFR;NELFA;NR5A2;YBX1;NSA2;CCNG2;BMP1;MDM2;AXIN1;PROM1;EGR1;CFAP45;GZMA;KMT2E;RPS19;QSOX1;EEF2K;GADD45G;NPRL2;GADD45B;ATAD2;GCH1;EP300;PHACTR4;FN1;GAPDH;TAOK1;KIT;ING3;CCNDBP1;TJP1;KAT2B;NCOR1;RNF2;RBM38;RPL27A;RCBTB1;SERBP1;BAG6;CORO1A;FOXO4;EPB41;CCNI;FOS;CCPG1;TBX2;CTDSPL;KLF11;SUFU;DDIT3;IER2;JUN;PLK2;HECA	7.92899e-05	0.0338892	Proteins/Chemicals Regulating Cell Processes
Proteins/Chemicals Regulating Cell Processes of lactation	488	lactation	30	6	PNPLA2;CYP7A1;UGP2;NCOR1;PROC;FGF1;XDH;RPL29;EGFR;FCGRT;INSR;LDLR;USF2;ABCA1;AXIN1;IGFBP1;MYH11;SOCS2;PTN;UCP1;SKIL;NPAS2;IRS2;FN1;G6PC;MFGE8;FGFR2;GAPDH;SLC2A9;NR1H3	8.2738e-05	0.0289017	Proteins/Chemicals Regulating Cell Processes
Proteins/Chemicals Regulating Cell Processes of cellular senescence	785	cellular senescence	42	5	CBX7;ZMYND11;LAMC1;KDM6B;SLC13A3;TXNIP;BHLHE40;PARK2;EGFR;MORF4L1;RBM38;CYP24A1;GLS2;JARID2;YPEL3;AKT1S1;RNF114;YBX1;INSR;ASXL2;ABCA1;MDM2;EPB41;EGR1;ATF7IP;BSG;TBX2;GADD45G;GADD45B;MAP1LC3B;RECK;SKIL;EP300;JUN;PROS1;HMOX1;NOTCH3;FN1;PPARD;FGFR2;NUAK1;GAPDH	8.54105e-05	0.031746	Proteins/Chemicals Regulating Cell Processes
Proteins/Chemicals Regulating Cell Processes of oxidative phosphorylation	513	oxidative phosphorylation	31	6	LPIN1;PNPLA2;KAT2B;PDK2;PDE2A;NCOR1;TXNIP;PARK2;CYP2U1;EGFR;COX7A2L;GLS2;PDK4;INSR;TECPR2;BNIP3;ABCA1;ABHD5;CYGB;COX4I2;BSG;UCP1;LDHB;HMOX1;MTERF2;ATP5E;FN1;G6PC;PPARD;TYMP;GAPDH	8.66224e-05	0.0291902	Proteins/Chemicals Regulating Cell Processes
Proteins/Chemicals Regulating Cell Processes of macroautophagy	187	macroautophagy	16	8	RB1CC1;ULK1;BECN1;OPTN;PARK2;EEF2K;GADD45B;MAP1LC3B;DDIT3;EI24;ULK2;EP300;HMOX1;KRT18;BNIP3;GAPDH	0.000102724	0.0213049	Proteins/Chemicals Regulating Cell Processes
Proteins/Chemicals Regulating Cell Processes of leukocyte recruitment	424	leukocyte recruitment	27	6	ADIPOR2;PNPLA2;TJP1;SGK1;APOA4;NFKBIA;PROC;ADRB2;TSC22D3;XDH;EGFR;ITGA2B;LDLR;TLR5;RXRB;EGR1;CTNND1;BSG;CLDN5;LSP1;AOC3;SELE;HMOX1;LECT2;FN1;PPARD;MAP3K8	0.000104292	0.0276356	Proteins/Chemicals Regulating Cell Processes
Proteins/Chemicals Regulating Cell Processes of heart muscle metabolism	97	heart muscle metabolism	11	11	LPIN1;PNPLA2;BCO1;HMOX1;BSG;PPARD;INSR;PROC;TXNIP;ADRB2;PARK2	0.000105392	0.0165165	Proteins/Chemicals Regulating Cell Processes
Proteins/Chemicals Regulating Cell Processes of vasculogenesis	471	vasculogenesis	29	6	KIT;TJP1;SGK1;TCEA3;CYP26A1;FBXW7;METAP2;CXCR7;FGF1;IHH;EGFR;CDH2;CALD1;PROM1;EGR1;FOS;AIMP1;DDIT3;RECK;EP300;NOTCH2;LGALS8;PROS1;SELE;JUN;HMOX1;NOTCH3;FN1;PPARD	0.000105392	0.0283757	Proteins/Chemicals Regulating Cell Processes
Proteins/Chemicals Regulating Cell Processes of cell dedifferentiation	114	cell dedifferentiation	12	10	KIT;FOXO4;CPA1;TJP1;KDM6B;BSG;SOX9;AOC3;EGFR;JUN;CYP24A1;FN1	0.000107211	0.0175953	Proteins/Chemicals Regulating Cell Processes
Proteins/Chemicals Regulating Cell Processes of neuroprotection	871	neuroprotection	45	5	PRKCZ;KIT;CANT1;KDM6B;TDO2;SLC1A3;BECN1;NFKBIA;PROC;EIF4EBP2;PARK2;CXCR7;ADRB2;EGLN1;FGF1;XDH;GPNMB;EGFR;NFKB2;CDH2;AKT1S1;INSR;BNIP3;SLC1A2;LDLR;ABCA1;DIABLO;EGR1;IKBKG;CTNND1;FOS;PTN;DDIT3;SLC6A4;DUSP2;AOC3;JUN;PROS1;HMOX1;BFAR;PPARD;FN1;MFGE8;GAPDH;NR1H3	0.000107566	0.0320057	Proteins/Chemicals Regulating Cell Processes
Proteins/Chemicals Regulating Cell Processes of neurogenesis	1441	neurogenesis	66	4	PRKCZ;FGA;SGK1;NKAP;RB1CC1;KDM6B;DBN1;BECN1;FBXW7;SOX9;PROC;BHLHE40;EGFR;CDH2;JARID2;CXADR;NR5A2;HIP1;SLC1A2;BMP1;AXIN1;RNF19A;KAT6B;EGR1;CTNND1;PLD3;SALL1;SOCS2;GADD45G;GADD45B;EP300;ALDH1L1;CHAC1;NOTCH2;HMOX1;PHACTR4;FN1;FGFR2;KIT;TDO2;SLC1A3;CYP26A1;TXNIP;ADRB2;FGF1;RNF2;HMG20A;VTN;ZBTB20;PRSS2;INSR;BTBD6;DAAM1;OLFM1;FOS;PTN;RECK;SLC6A4;JUN;MYT1L;NOTCH3;HECA;MFGE8;PPARD;BMPR1A;NR1H3	0.0001096	0.0337596	Proteins/Chemicals Regulating Cell Processes
Proteins/Chemicals Regulating Cell Processes of neutrophil recruitment	449	neutrophil recruitment	28	6	PRKCZ;CANT1;LPA;COL1A1;PROC;TXNIP;ADRB2;FGF1;XDH;EGFR;ITGA2B;CXADR;VTN;FCGRT;TLR5;DIABLO;BSG;OPTN;LSP1;C5;SELE;HMOX1;FN1;MFGE8;PPARD;FGFR2;GAPDH;MAP3K8	0.000111426	0.027972	Proteins/Chemicals Regulating Cell Processes
Proteins/Chemicals Regulating Cell Processes of cell invasion	2486	cell invasion	102	4	PRKCZ;DBN1;KDM6B;BECN1;PDE2A;FBXW7;BHLHE40;HMHA1;CXCR7;RIPK4;EGFR;CDH2;CXADR;CALD1;CNKSR1;MDM2;PROM1;EGR1;CTNND1;FNDC3B;PDE1B;APOH;FLOT1;IRS2;KIT;FLOT2;NCOR1;HMCN1;ADRB2;FGF1;TSC22D3;GPNMB;BAMBI;RPL22L1;PBLD;VTN;LDLR;DDX17;EZR;FOS;TBX2;PTN;RECK;JUN;NOTCH3;HLX;BMPR1A;NUAK1;F7;SOX9;PROC;NFKBIA;EGLN1;IL13RA2;NR5A2;YBX1;AXIN1;IGFBP1;QSOX1;RPS7;SOCS2;EPS8;HPN;NPRL2;ATAD2;EP300;NOTCH2;SELE;HMOX1;KRT18;…	0.000111557	0.034413	Proteins/Chemicals Regulating Cell Processes
Proteins/Chemicals Regulating Cell Processes of myogenesis	978	myogenesis	49	5	PRKCZ;LPIN1;SOX9;BHLHE40;IHH;EGFR;CDH2;COL4A3BP;BMP1;MDM2;EGR1;CTNND1;KMT2E;GPCPD1;RALGDS;RBM5;IFRD1;EP300;NOTCH2;LAMB1;SLC6A6;HMOX1;TFE3;FLOT1;FN1;ARHGEF25;CCNDBP1;KAT2B;UGP2;MAFB;NCOR1;FGF1;TSC22D3;RBM38;FSTL1;UPF3B;INSR;DDX17;AOX1;GFRA3;EPB41;FOS;TBX2;RECK;SKIL;JUN;NOTCH3;PPARD;BMPR1A	0.00011237	0.0324718	Proteins/Chemicals Regulating Cell Processes
Proteins/Chemicals Regulating Cell Processes of blood vessel development	695	blood vessel development	38	5	ELF2;KIT;FGA;TAX1BP1;TCEA3;COL1A1;FBXW7;TXNIP;CXCR7;METAP2;FGF1;TSC22D3;XDH;DCBLD2;EGFR;APLNR;CDH2;FBN1;CALD1;LDLR;CTNND1;FOS;MYH11;GAS6;RECK;AOC3;NOTCH2;PROS1;SELE;HMOX1;PLK2;NOTCH3;LECT2;PPARD;FN1;TYMP;FGFR2;BMPR1A	0.00011935	0.0307195	Proteins/Chemicals Regulating Cell Processes
Proteins/Chemicals Regulating Cell Processes of thrombocyte agglutination	18	thrombocyte agglutination	5	26	F8;ADAMTS13;APOH;ITGA2B;SCUBE2	0.000120098	0.0084317	Proteins/Chemicals Regulating Cell Processes
Proteins/Chemicals Regulating Cell Processes of lumen formation	1252	lumen formation	59	4	PRKCZ;F7;BECN1;PDE2A;FBXW7;PROC;EGLN1;CXCR7;EGFR;AGXT2;CDH2;CXADR;YBX1;BNIP3;TLR5;ADAMTS13;EGR1;CLDN5;AIMP1;GCH1;APOH;SELE;HMOX1;ZMYND8;PDCL3;FN1;CYP2J2;KIT;LPA;TJP1;COL1A1;PROZ;HIF3A;TXNIP;ADRB2;FGF1;AMOTL2;XDH;GPNMB;VTN;INSR;EZR;DAAM1;PARP4;BSG;PTN;GAS6;RECK;IER2;PROS1;LGALS8;JUN;PLK2;NOTCH3;LECT2;PPARD;TYMP;BMPR1A;MAP3K8	0.000121974	0.0332769	Proteins/Chemicals Regulating Cell Processes
Proteins/Chemicals Regulating Cell Processes of autophagic cell death	230	autophagic cell death	18	7	ABHD5;SESN1;ULK1;BECN1;BNIP3L;QSOX1;BSG;OPTN;CD81;DDIT3;MAP1LC3B;EP300;EGFR;JUN;HMOX1;COL4A3BP;FN1;BNIP3	0.00012242	0.0227273	Proteins/Chemicals Regulating Cell Processes
Proteins/Chemicals Regulating Cell Processes of RNA replication	251	RNA replication	19	7	RB1CC1;EGR1;BECN1;PI4KB;PARK2;CD81;EP300;EGFR;SH2D3A;HMOX1;YBX1;TDP2;PPARD;OSBP;USP32;LDLR;GAPDH;IFI35;DDX17	0.000124251	0.023399	Proteins/Chemicals Regulating Cell Processes
Proteins/Chemicals Regulating Cell Processes of macrophage activation	572	macrophage activation	33	5	PRKCZ;LPA;CELA1;PNPLA2;SGK1;KDM6B;NCOR1;NFKBIA;PROC;ADRB2;FGF1;EGFR;NR5A2;VTN;BAG6;CORO1A;DIABLO;ACOT11;FGL2;LSP1;GAS6;APOH;JUN;HMOX1;IRS2;LECT2;PPARD;FN1;AHCY;BMPR1A;CYP2J2;MAP3K8;NR1H3	0.000124501	0.0294906	Proteins/Chemicals Regulating Cell Processes
Proteins/Chemicals Regulating Cell Processes of chemotaxis	1368	chemotaxis	63	4	PRKCZ;F7;PROC;CXCR7;IHH;EGFR;CDH2;ITGA2B;YBX1;COL4A3BP;WDR26;TLR5;MASP1;IGFBP1;EGR1;ATF7IP;RPS19;LSP1;AIMP1;SELE;HMOX1;IL1RAP;FLOT1;G6PC;FN1;FGFR2;AHCY;GAPDH;ARHGEF25;DSCAM;KIT;CANT1;LPA;PNPLA2;TJP1;CLCN3;FLOT2;NCOR1;STAP2;ADRB2;FGF1;BAMBI;FBN1;VTN;INSR;CORO1A;ABCA1;EZR;FOS;BSG;PTN;CD81;GAS6;AOC3;PROS1;LECT2;PPARD;MFGE8;TYMP;CFHR1;NUAK1;MYH10;MAP3K8	0.000136156	0.0334218	Proteins/Chemicals Regulating Cell Processes
Proteins/Chemicals Regulating Cell Processes of cell motion	651	cell motion	36	5	DSCAM;PRKCZ;CLCN3;KANK1;CXCR7;MTSS1;FGF1;AMOTL2;DCBLD2;TSC22D3;LZTS2;EGFR;APLNR;CDH2;VTN;FAM107A;CALD1;ANK1;EZR;ABCA1;EPB41;DAAM1;EGR1;CTNND1;FOS;TBX2;BSG;LSP1;CD81;EPS8;LGALS8;JUN;FN1;FGFR2;MYH10;KAZN	0.000143996	0.0301255	Proteins/Chemicals Regulating Cell Processes
Proteins/Chemicals Regulating Cell Processes of neuronal death	1344	neuronal death	62	4	PRKCZ;CYP46A1;RB1CC1;BECN1;APOA4;PROC;NFKBIA;EGLN1;PARK2;KCNC4;EGFR;NFKB2;CDH2;HIP1;AKT1S1;BNIP3;SLC1A2;MDM2;RNF19A;EGR1;OPTN;GADD45G;GADD45B;EP300;SELE;HMOX1;FN1;FGFR2;CYP2J2;GAPDH;DSCAM;CANT1;TJP1;KIDINS220;LAMC1;KAT2B;TDO2;SLC1A3;HIF3A;TXNIP;FGF1;XDH;SCFD1;GPNMB;INSR;ABCA1;GFRA3;SLC25A38;DIABLO;CYGB;ULK1;OLFM1;FOS;GAS6;DDIT3;EI24;IER2;JUN;SH3BP5;IP6K2;MFGE8;PPARD	0.000147243	0.0332975	Proteins/Chemicals Regulating Cell Processes
Proteins/Chemicals Regulating Cell Processes of glycogenesis	69	glycogenesis	9	12	PRKCZ;GCGR;IGFBP1;NR5A2;UGP2;SOX9;G6PC;INSR;ADRB2	0.000151544	0.0140625	Proteins/Chemicals Regulating Cell Processes
Proteins/Chemicals Regulating Cell Processes of epithelization	320	epithelization	22	6	IGFBP1;DAAM1;EGR1;FOS;SALL1;SLCO2A1;ST3GAL5;PROC;ADRB2;MTSS1;FGF1;RIPK4;EGFR;JUN;CDH2;FSTL1;VTN;PPARD;FN1;FGFR2;BMPR1A;BMP1	0.000153267	0.0250569	Proteins/Chemicals Regulating Cell Processes
Proteins/Chemicals Regulating Cell Processes of synaptic efficacy	155	synaptic efficacy	14	8	DSCAM;SGK1;EGR1;CLCN3;SLC1A3;FOS;EEF2K;PARK2;SLC6A4;CDH2;BCAT2;FAM107A;INSR;SLC1A2	0.000155499	0.0194175	Proteins/Chemicals Regulating Cell Processes
Proteins/Chemicals Regulating Cell Processes of endothelial cell proliferation	807	endothelial cell proliferation	42	5	PRKCZ;KIT;ADIPOR2;TJP1;SGK1;PDE2A;PROC;STAT2;ADRB2;EGLN1;METAP2;CXCR7;FGF1;XDH;EGFR;CDH2;FSTL1;YBX1;VTN;ANK1;BMP1;EZR;FOXO4;DAAM1;EGR1;QSOX1;PTN;AIMP1;APOH;JUN;LGALS8;HMOX1;NOTCH3;LECT2;MFGE8;HLX;PDCL3;PPARD;FN1;TYMP;FGFR2;CYP2J2	0.00015587	0.0312268	Proteins/Chemicals Regulating Cell Processes
Proteins/Chemicals Regulating Cell Processes of tropism	194	tropism	16	8	KIT;F7;GZMA;BSG;STAT2;CD81;CHRFAM7A;EGFR;SELE;JUN;HMOX1;CXADR;FSTL1;VTN;TMPRSS2;FN1	0.000157687	0.0211082	Proteins/Chemicals Regulating Cell Processes
Proteins/Chemicals Regulating Cell Processes of cell-matrix adhesion	236	cell-matrix adhesion	18	7	KIT;CTNND1;FLOT2;FOS;QSOX1;BSG;PTN;HPN;CXCR7;GAS6;IER2;EGFR;LAMB1;CDH2;VTN;IP6K2;FN1;EZR	0.000169096	0.0225564	Proteins/Chemicals Regulating Cell Processes
Proteins/Chemicals Regulating Cell Processes of energy homeostasis	733	energy homeostasis	39	5	LPIN1;ADIPOR2;CREB3L3;PNPLA2;PNPLA3;CYP7A1;PRCP;FBXW7;APOA4;NCOR1;EIF4EBP2;TXNIP;ADRB2;FGF1;XDH;GCGR;SLC16A2;PDK4;NR5A2;INSR;BNIP3;ABHD5;IGFBP1;FOS;MYH11;ACACB;ATRN;UCP1;CISH;SLC6A4;AOC3;NPAS2;EP300;IRS2;TFE3;G6PC;PPARD;BMPR1A;NR1H3	0.000170902	0.0306122	Proteins/Chemicals Regulating Cell Processes
Proteins/Chemicals Regulating Cell Processes of blood flow	582	blood flow	33	5	CANT1;KAT2B;CLCN3;PDE2A;PROC;TXNIP;ADRB2;FGF1;XDH;EGFR;APLNR;ITGA2B;CXADR;CALD1;INSR;LDLR;ABCA1;ADAMTS13;SLCO2A1;HPN;F8;APOH;SELE;PROS1;JUN;HMOX1;IRS2;PPARD;F9;MFGE8;FN1;TYMP;BMPR1A	0.000171564	0.0292294	Proteins/Chemicals Regulating Cell Processes
Proteins/Chemicals Regulating Cell Processes of nervous system development	1023	nervous system development	50	4	PRKCZ;SHC2;KDM6B;ATP8A2;FBXW7;SOX9;PPM1K;ST3GAL5;PROC;PARK2;CXCR7;EGFR;NR5A2;CDH2;JARID2;HIP1;N4BP3;AXIN1;IGFBP1;EGR1;SOCS2;SALL1;GADD45G;EP300;FN1;DSCAM;KIDINS220;CLCN3;MAFB;NCOR1;ADRB2;FGF1;RNF2;HMG20A;SLC16A2;FSTL1;INSR;BAG6;LDLR;NR2F6;DIABLO;OLFM1;FOS;BSG;PTN;RECK;SLC6A4;JUN;MYT1L;TDP2	0.000173856	0.0321958	Proteins/Chemicals Regulating Cell Processes
Proteins/Chemicals Regulating Cell Processes of G1/S transition	1215	G1/S transition	57	4	PRKCZ;RB1CC1;CTDSP2;FBXW7;SOX9;BHLHE40;PARK2;CXCR7;DTYMK;EGFR;NR5A2;CDH2;JARID2;YBX1;NSA2;CCNG2;MDM2;AXIN1;EGR1;CFAP45;KMT2E;CTNND1;RPS7;CLDN5;EEF2K;GADD45G;ATAD2;RBM5;EP300;HMOX1;FLOT1;KRT18;FN1;FGFR2;TJP2;CBX7;TJP1;KAT2B;FLOT2;ADRB2;LZTS2;HIPK3;RNF114;EVI5;BAG6;CYGB;FOS;BSG;MYH11;CTDSPL;GAS6;DDIT3;CCNT2;JUN;PLK2;TDP2;MAP3K8	0.000179187	0.0327963	Proteins/Chemicals Regulating Cell Processes
Proteins/Chemicals Regulating Cell Processes of anoikis	463	anoikis	28	6	ING3;TDO2;SOX9;TXNIP;ADRB2;EGFR;CXADR;CDH2;PDK4;VTN;INSR;BNIP3;EZR;MDM2;DIABLO;EGR1;GZMA;TBX2;BSG;EEF2K;RALGDS;JUN;SELE;PROS1;HMOX1;FN1;PPARD;NUAK1	0.000185985	0.0275862	Proteins/Chemicals Regulating Cell Processes
Proteins/Chemicals Regulating Cell Processes of transcytosis	260	transcytosis	19	7	PROC;SLC2A5;CXCR7;GAS6;ABCC2;SLC6A4;EGFR;SNAP23;CXADR;VAMP8;VTN;DYRK3;FLOT1;FCGRT;INSR;LDLR;GAPDH;EZR;ABCA1	0.000196074	0.0231425	Proteins/Chemicals Regulating Cell Processes
Proteins/Chemicals Regulating Cell Processes of apoptotic cell clearance	239	apoptotic cell clearance	18	7	CANT1;ULK1;BECN1;PROC;GAS6;SLC6A4;STAB2;F8;GPNMB;EPG5;APOH;PROS1;HMOX1;VTN;MFGE8;PPARD;IRF2BP2;ABCA1	0.000197801	0.0224719	Proteins/Chemicals Regulating Cell Processes
Proteins/Chemicals Regulating Cell Processes of viral reproduction	1648	viral reproduction	72	4	PRKCZ;F7;SGK1;RB1CC1;BECN1;RPS17;FBXW7;ST3GAL5;NFKBIA;PROC;PARK2;VPRBP;EGFR;NFKB2;CXADR;NR5A2;PDK4;YBX1;TMPRSS2;COL4A3BP;SLC1A2;TLR5;MDM2;RPS8;AXIN1;EGR1;PI4KB;RPS19;SOCS2;OPTN;EEF2K;RBM5;EP300;APOH;HMOX1;FN1;AHCY;FGFR2;SERINC3;GAPDH;TJP2;ZFYVE1;KAT2B;NCOR1;STAT2;TXNIP;HS3ST3A1;INSR;ANP32B;OSBP;LDLR;DDX17;ABCA1;STOM;PAIP2;FOS;FGL2;CD81;RPL22;DDIT3;MAP1LC3B;IER2;CTRL;SH2D3A;JUN;CIDEB;VAMP8;TDP2;MF…	0.000220753	0.0333952	Proteins/Chemicals Regulating Cell Processes
Proteins/Chemicals Regulating Cell Processes of hepatocyte differentiation	123	hepatocyte differentiation	12	9	PROM1;EGR1;KDM6B;FGF1;RPS29;EGFR;CIDEB;JUN;JARID2;NOTCH3;FN1;INSR	0.000221188	0.0173661	Proteins/Chemicals Regulating Cell Processes
Proteins/Chemicals Regulating Cell Processes of signal complex formation	124	signal complex formation	12	9	PRKCZ;BECN1;IKBKG;FLOT2;STAP2;ADRB2;MAP1LC3B;EGFR;HIPK3;KRT18;TYMP;EZR	0.000238636	0.017341	Proteins/Chemicals Regulating Cell Processes
Proteins/Chemicals Regulating Cell Processes of chromatin remodeling	1119	chromatin remodeling	53	4	PRKCZ;ZMYND11;CYP7A1;KDM6B;FBXW7;SOX9;BHLHE40;VPRBP;JMJD1C;EGFR;MORF4L1;NELFA;RREB1;ZMIZ2;JARID2;NR5A2;HIP1;YBX1;CALD1;CHMP5;MDM2;SHMT2;KAT6B;EGR1;KMT2E;ATF7IP;ATAD2;IFRD1;EP300;HMOX1;BAZ2B;GAPDH;ARID4B;ING3;KAT2B;NCOR1;TXNIP;ADRB2;RNF2;H1F0;HIPK3;SERBP1;ANP32B;EPB41;FOS;KLF11;RPL22;SLC6A4;IER2;JUN;WAPAL;PLK2;PPARD	0.000241065	0.0321993	Proteins/Chemicals Regulating Cell Processes
Proteins/Chemicals Regulating Cell Processes of intestine barrier	222	intestine barrier	17	7	PRKCZ;TJP2;FOXO4;CANT1;TJP1;EGR1;ULK1;CTNND1;PROC;ABCC2;XDH;SLC6A4;PGLYRP2;EGFR;LAMB1;HMOX1;MFGE8	0.000242526	0.0216561	Proteins/Chemicals Regulating Cell Processes
Proteins/Chemicals Regulating Cell Processes of beta-cell function	495	beta-cell function	29	5	KIT;ADIPOR2;KAT2B;KDM6B;BECN1;CYP8B1;FLOT2;MAFB;TXNIP;PARK2;IHH;GCGR;HIPK3;CDH2;ZBTB20;INSR;LDLR;ABCA1;CETP;EGR1;SOCS2;KLF11;DDIT3;IL1RAP;IRS2;PPARD;FN1;FRK;NR1H3	0.000244965	0.0277247	Proteins/Chemicals Regulating Cell Processes
Proteins/Chemicals Regulating Cell Processes of fertilization	825	fertilization	42	5	PRKCZ;KIT;F7;CANT1;BHMT;FGA;CYP26A1;SOX9;PARK2;CXCR7;ADRB2;EGFR;SLC16A2;CDH2;ITGA2B;MFAP4;ASTL;BMP1;MOSPD1;IGFBP1;ALAS2;EGR1;TBX2;RPS19;BSG;ATRN;CD81;HPN;GAS6;F8;IFRD1;CTRL;APOH;JUN;SELE;HMOX1;NOTCH3;FN1;BMPR1A;GAPDH;SLC7A6OS;SLC2A9	0.000248805	0.0308144	Proteins/Chemicals Regulating Cell Processes
Proteins/Chemicals Regulating Cell Processes of establishment of cell polarity	473	establishment of cell polarity	28	5	PRKCZ;KIT;TJP2;TJP1;CLASRP;DBN1;FLOT2;FGF1;TSC22D3;EGFR;APLNR;CDH2;TLR5;EZR;DAAM1;SIGIRR;CTNND1;SOCS2;FGL2;CD81;HMOX1;PHACTR4;FLOT1;KRT18;PPARD;FN1;MYH10;ARHGEF25	0.000263739	0.0273171	Proteins/Chemicals Regulating Cell Processes
Proteins/Chemicals Regulating Cell Processes of mesenchyma interaction	144	mesenchyma interaction	13	8	IKBKG;BSG;PTN;FGF1;IHH;EGFR;HMOX1;CDH2;KRT18;PPARD;FN1;FGFR2;NR1H3	0.000265937	0.0182841	Proteins/Chemicals Regulating Cell Processes
Proteins/Chemicals Regulating Cell Processes of myelination	622	myelination	34	5	DSCAM;LPIN1;SGK1;LAMC1;SLC13A3;FBXW7;NFKBIA;FGF1;EGFR;SLC16A2;CDH2;VTN;INSR;LDLR;IGFBP1;EGR1;CTNND1;OLFM1;ATRN;PTN;ADAM22;CD81;HPN;GAS6;SLC6A4;COL6A1;C5;JUN;IRS2;NOTCH3;FN1;PPARD;FGFR2;NR1H3	0.000271124	0.0291096	Proteins/Chemicals Regulating Cell Processes
Proteins/Chemicals Regulating Cell Processes of contraction	1546	contraction	68	4	PRKCZ;F7;CELA1;DBN1;PDE2A;APOA4;PROC;EGLN1;IHH;GCGR;EGFR;CDH2;PDK4;ITGA2B;CALD1;BNIP3;TLR5;ABHD5;ADAMTS13;IGFBP1;EGR1;CTNND1;ACACB;CISH;HMOX1;IRS2;FN1;FGFR2;TAOK1;ARHGEF25;GAPDH;DSCAM;KIT;TJP2;CANT1;LPA;TJP1;PNPLA2;KAT2B;COL1A1;ADRB2;FGF1;RNF2;XDH;FGB;APLNR;FBN1;VTN;INSR;SLC38A4;LDLR;CETP;DAAM1;BNIP3L;FOS;MYH11;BSG;SLC6A4;RECK;F8;AOC3;CTRL;JUN;NOTCH3;PPARD;MFGE8;BMPR1A;MYH10	0.00027661	0.0330418	Proteins/Chemicals Regulating Cell Processes
Proteins/Chemicals Regulating Cell Processes of clathrin-mediated endocytosis	334	clathrin-mediated endocytosis	22	6	FLOT2;CTNND1;PI4KB;ARHGAP27;CD81;MTSS1;ADRB2;NECAP1;STAB2;EGFR;AP2S1;AP2A2;CXADR;SNX25;HIP1;FLOT1;FN1;INSR;LAMP1;LDLR;ABCA1;EZR	0.000279837	0.0246637	Proteins/Chemicals Regulating Cell Processes
Proteins/Chemicals Regulating Cell Processes of lipid transport	380	lipid transport	24	6	LPA;PNPLA2;SGK1;ATP8A2;APOA4;PARK2;EGFR;NR5A2;PDK4;COL4A3BP;OSBP;LDLR;ABCA1;ABHD5;CETP;NME4;LSP1;APOH;STOML1;HMOX1;APOF;MFGE8;PPARD;NR1H3	0.000280787	0.025641	Proteins/Chemicals Regulating Cell Processes
Proteins/Chemicals Regulating Cell Processes of membrane fluidity	145	membrane fluidity	13	8	ADIPOR2;NME4;PARK2;CTRL;APOH;SNAP23;FLOT1;COL4A3BP;INSR;FN1;LDLR;ABCA1;EZR	0.000284641	0.0182584	Proteins/Chemicals Regulating Cell Processes
Proteins/Chemicals Regulating Cell Processes of immunoreactivity	833	immunoreactivity	42	5	PRKCZ;KIT;LPA;PDK2;BECN1;SLC1A3;ACOX1;PROC;FGF1;ABCC2;CSMD3;EGFR;CDH2;PDK4;ITGA2B;AKT1S1;VTN;INSR;CALD1;LDLR;SLC1A2;TLR5;RNF19A;ADAMTS13;IGFBP1;EGR1;OLFM1;FOS;SLCO2A1;CTDSPL;DDIT3;SLC6A4;MAP1LC3B;F8;AOC3;APOH;JUN;HMOX1;PPARD;FN1;CYP2J2;GAPDH	0.000304208	0.0306346	Proteins/Chemicals Regulating Cell Processes
Proteins/Chemicals Regulating Cell Processes of nuclear import	626	nuclear import	34	5	TJP2;LPIN1;CANT1;SGK1;DCAF8;RPS17;FBXW7;SOX9;NFKBIA;STAT2;TXNIP;EGLN1;VPRBP;HIPK3;YBX1;HIP1;ZFP36L2;EZR;MDM2;AXIN1;EGR1;CYGB;FOS;NFKBIE;SUFU;EI24;IFRD1;EP300;SH2D3A;JUN;HMOX1;PPARD;IP6K2;GAPDH	0.000304722	0.0290102	Proteins/Chemicals Regulating Cell Processes
Proteins/Chemicals Regulating Cell Processes of epithelial cell proliferation	601	epithelial cell proliferation	33	5	KIT;TJP1;SGK1;SOX9;TXNIP;FGF1;IHH;EGFR;FSTL1;CXADR;NR5A2;YBX1;AXIN1;EGR1;SIGIRR;FOS;SOCS2;PTN;KLF11;GADD45G;GAS6;DDIT3;RECK;SKIL;EP300;NOTCH2;JUN;HMOX1;PLK2;PPARD;FN1;FGFR2;MAP3K8	0.000306807	0.0287456	Proteins/Chemicals Regulating Cell Processes
Proteins/Chemicals Regulating Cell Processes of first trimester pregnancy	383	first trimester pregnancy	24	6	KIT;FGA;BECN1;CYP26A1;NFKBIA;STAT2;CXCR7;FGF1;IHH;EGFR;CYP24A1;NR5A2;IGFBP1;PROM1;EGR1;BSG;SLC6A4;APOH;NOTCH2;KRT18;PPARD;FN1;GAPDH;MAP3K8	0.000314968	0.0255591	Proteins/Chemicals Regulating Cell Processes
Proteins/Chemicals Regulating Cell Processes of endothelial cell activation	270	endothelial cell activation	19	7	PRKCZ;EGR1;PROC;NFKBIA;KLF11;TXNIP;CD81;PARK2;GAS6;XDH;AOC3;APOH;JUN;SELE;HMOX1;VTN;PPARD;FN1;SVEP1	0.000316384	0.022864	Proteins/Chemicals Regulating Cell Processes
Proteins/Chemicals Regulating Cell Processes of epithelial to mesenchymal transition	2049	epithelial to mesenchymal transition	85	4	SGK1;KDM6B;BECN1;FBXW7;SOX9;NFKBIA;ST3GAL5;HMHA1;BHLHE40;CXCR7;EGLN1;IL13RA2;EGFR;NR5A2;JARID2;CDH2;YPEL3;PDK4;CXADR;YBX1;TMPRSS2;CCNG2;TLR5;MDM2;AXIN1;ABHD5;PROM1;EGR1;CTNND1;FNDC3B;EEF2K;EPS8;ATAD2;EP300;ULK2;NOTCH2;HMOX1;IRS2;KRT18;FN1;FGFR2;CYP2J2;GAPDH;ARHGEF25;KIT;CEP164;TJP1;CBX7;KAT2B;FLOT2;COL1A1;TXNIP;MTSS1;ADRB2;FGF1;AMOTL2;XDH;ATPIF1;RPL22L1;RBM38;PBLD;VTN;INSR;SCUBE2;DDX17;EZR;FOXO4;…	0.000319649	0.0334119	Proteins/Chemicals Regulating Cell Processes
Proteins/Chemicals Regulating Cell Processes of cell motility	2144	cell motility	88	4	PRKCZ;RIOK3;SGK1;RB1CC1;DBN1;PDE2A;FBXW7;SOX9;PROC;NFKBIA;ST3GAL5;CXCR7;DCBLD2;EGFR;CDH2;YBX1;CALD1;USF2;MDM2;MYLIP;IGFBP1;PROM1;EGR1;CTNND1;IKBKG;QSOX1;CLDN5;FNDC3B;LSP1;EPS8;RPL28;LSR;ALDH1L1;EP300;LAMB1;SELE;HMOX1;IRS2;KRT18;FN1;FGFR2;CCDC88C;GAPDH;KIT;ARID4B;TJP1;KIDINS220;LAMC1;CLCN3;STAP2;TXNIP;MTSS1;ADRB2;FGF1;NEBL;BAMBI;RBM38;VTN;MAPK15;INSR;SCUBE2;ANK1;CORO1A;EZR;GFRA3;EPB41;DIABLO;CYGB;…	0.000350994	0.0333839	Proteins/Chemicals Regulating Cell Processes
Proteins/Chemicals Regulating Cell Processes of viral transcription	188	viral transcription	15	7	KAT2B;BECN1;FOS;TBX2;NCOR1;PROC;NFKBIA;EP300;IER2;SH2D3A;JUN;HMOX1;NOTCH3;IFI35;GAPDH	0.000358036	0.0199203	Proteins/Chemicals Regulating Cell Processes
Proteins/Chemicals Regulating Cell Processes of immunity	1532	immunity	67	4	FGA;SGK1;NKAP;SOX9;PROC;BHLHE40;CXCR7;PARK2;EGFR;IL13RA2;NFKB2;NR5A2;ITGA2B;HIP1;TLR5;RPL19;CFP;EGR1;GZMA;SIGIRR;IKBKG;PAH;ATRN;SOCS2;AQP7;AIMP1;CISH;IFRD1;NOTCH2;SELE;HMOX1;G6PC;FN1;GAPDH;DSCAM;KIT;TDO2;FLOT2;STAT2;ADRB2;TSC22D3;APLNR;TMPRSS6;MFAP4;VTN;FCGRT;HLA-DRA;BAG6;LDLR;ABCA1;DIABLO;ULK1;CTDSPL;FGL2;CD81;GAS6;PGLYRP2;DDIT3;SLC6A4;SH2D3A;LGALS8;LECT2;PPARD;MFGE8;LAMP1;MAP3K8;NR1H3	0.000359885	0.0327628	Proteins/Chemicals Regulating Cell Processes
Proteins/Chemicals Regulating Cell Processes of memory	1362	memory	61	4	PRKCZ;CYP46A1;SGK1;PDE2A;NFKBIA;BHLHE40;PARK2;EGFR;NFKB2;ITGA2B;CDH2;BNIP3;SLC1A2;RNF19A;EGR1;GZMA;KMT2E;CTNND1;PAH;EEF2K;LSP1;EPS8;GADD45B;PDE1B;EP300;LAMB1;SELE;HMOX1;IRS2;GAPDH;KIT;KAT2B;EIF4EBP2;ADRB2;FGF1;SLC16A2;ZBTB20;FCGRT;INSR;HLA-DRA;LDLR;CORO1A;ABCA1;CETP;PAIP2;DIABLO;CYGB;OLFM1;BNIP3L;FOS;BSG;RIMS1;PTN;CD81;DDIT3;SLC6A4;JUN;PLK2;MFGE8;MYH10;NR1H3	0.000364345	0.0324296	Proteins/Chemicals Regulating Cell Processes
Proteins/Chemicals Regulating Cell Processes of notochord formation	34	notochord formation	6	17	IGFBP1;LAMB1;LAMC1;DAAM1;TBX2;SOX9	0.000368738	0.00986842	Proteins/Chemicals Regulating Cell Processes
Proteins/Chemicals Regulating Cell Processes of myoblast differentiation	462	myoblast differentiation	27	5	PRKCZ;LPIN1;RB1CC1;DBN1;NCOR1;NFKBIA;FGF1;TSC22D3;EGFR;CDH2;CALD1;MDM2;EPB41;FOS;BSG;PLD3;GPCPD1;RALGDS;DDIT3;IFRD1;EP300;JUN;HMOX1;TFE3;PPARD;FN1;PLEKHO1	0.00041229	0.026601	Proteins/Chemicals Regulating Cell Processes
Proteins/Chemicals Regulating Cell Processes of trachea development	23	trachea development	5	20	EGFR;HECA;SOX9;INSR;FGF1	0.000418847	0.0083612	Proteins/Chemicals Regulating Cell Processes
Proteins/Chemicals Regulating Cell Processes of macrophage differentiation	344	macrophage differentiation	22	6	ELF2;CETP;LPA;EGR1;KDM6B;FOS;BSG;MAFB;ST3GAL5;CXCR7;PDE1B;F8;EPG5;JUN;HMOX1;TFE3;NOTCH3;PPARD;FN1;LDLR;NR1H3;ABCA1	0.000419454	0.0243902	Proteins/Chemicals Regulating Cell Processes
Proteins/Chemicals Regulating Cell Processes of T-cell activation	1230	T-cell activation	56	4	PRKCZ;KDM6B;BECN1;PDE2A;NFKBIA;PROC;BHLHE40;EGFR;IL13RA2;NFKB2;BNIP3;TLR5;MDM2;EGR1;IKBKG;PI4KB;RPS19;EP300;SELE;HMOX1;IRS2;DUSP14;FN1;AHCY;GAPDH;CANT1;DPP7;KAT2B;PTPN3;FLOT2;TXNIP;ADRB2;TSC22D3;GPNMB;RNF114;VTN;FCGRT;INSR;STOM;CORO1A;EZR;NR2F6;EPB41;DIABLO;FOS;BSG;FGL2;CD81;DDIT3;F8;LGALS8;JUN;NOTCH3;PPARD;MFGE8;MAP3K8	0.000429778	0.031927	Proteins/Chemicals Regulating Cell Processes
Proteins/Chemicals Regulating Cell Processes of perception of nutrients	96	perception of nutrients	10	10	EI24;FOXO4;PDK4;ULK1;TFE3;IRS2;G6PC;INSR;TXNIP;RALGDS	0.000431621	0.015015	Proteins/Chemicals Regulating Cell Processes
Proteins/Chemicals Regulating Cell Processes of peroxisome degradation	35	peroxisome degradation	6	16	RB1CC1;ULK1;NBR1;PARK2;GAPDH;LONP2	0.000434349	0.00985222	Proteins/Chemicals Regulating Cell Processes
Proteins/Chemicals Regulating Cell Processes of cell killing	538	cell killing	30	5	BECN1;FBXW7;NFKBIA;DTYMK;XDH;IL13RA2;EGFR;YBX1;VTN;FCGRT;INSR;NBR1;BAG6;BNIP3;MDM2;DIABLO;GZMA;IKBKG;OPTN;GAS6;DDIT3;RECK;DUSP2;JUN;HMOX1;IL1RAP;TDP2;MFGE8;FN1;PPARD	0.000442056	0.0275735	Proteins/Chemicals Regulating Cell Processes
Proteins/Chemicals Regulating Cell Processes of morphogenesis	1952	morphogenesis	81	4	PRKCZ;DBN1;ATP8A2;BECN1;PDE2A;FBXW7;SOX9;ST3GAL5;EGLN1;CXCR7;HOOK2;IHH;EGFR;CDH2;JARID2;NR5A2;VMO1;CTSV;CALD1;BNIP3;BMP1;IGFBP1;PROM1;EGR1;CTNND1;PI4KB;OPTN;CACTIN;EPS8;AIMP1;COL6A1;EP300;APOH;NOTCH2;LAMB1;SELE;IRS2;KRT18;FN1;AHCY;FGFR2;FRK;FZR1;SLC7A6OS;KAZN;DSCAM;TJP2;KIT;TJP1;PNPLA3;KIDINS220;LAMC1;MEPCE;EDF1;MAFB;METAP2;MTSS1;FGF1;AMOTL2;VTN;FBN1;INSR;ANK1;EZR;RXRB;EPB41;DAAM1;ULK1;BSG;TBX2;P…	0.000444637	0.0330477	Proteins/Chemicals Regulating Cell Processes
Proteins/Chemicals Regulating Cell Processes of response to stress	539	response to stress	30	5	KIT;KAT2B;BECN1;FBXW7;NFKBIA;TXNIP;BHLHE40;ADRB2;PARK2;EGFR;INSR;BAG6;ABCA1;MDM2;AOX1;FOXO4;EGR1;CYGB;FOS;TBX2;EEF2K;TRIP12;GADD45G;DDIT3;SLC6A4;LDHB;JUN;HMOX1;PLK2;TFE3	0.000455771	0.0275482	Proteins/Chemicals Regulating Cell Processes
Proteins/Chemicals Regulating Cell Processes of response to starvation	80	response to starvation	9	11	ULK2;PDK2;RB1CC1;ULK1;PDK4;BECN1;OPTN;INSR;GAPDH	0.000469326	0.0138249	Proteins/Chemicals Regulating Cell Processes
Proteins/Chemicals Regulating Cell Processes of membrane formation	214	membrane formation	16	7	PRKCZ;TJP2;CEP164;ZFYVE1;TJP1;EPB41;RB1CC1;ULK1;BECN1;FOS;PTN;VTN;FN1;FGFR2;GAPDH;EZR	0.00047666	0.0205656	Proteins/Chemicals Regulating Cell Processes
Proteins/Chemicals Regulating Cell Processes of histogenesis	491	histogenesis	28	5	KIT;LPIN1;KAT2B;SOX9;CXCR7;FGF1;GPNMB;EGFR;FSTL1;CDH2;JARID2;YBX1;FBN1;INSR;MDM2;ADAMTS13;CTNND1;FOS;PTN;TEF;GAS6;RECK;AOC3;HMOX1;FN1;PPARD;BMPR1A;CRYM	0.000478601	0.0268456	Proteins/Chemicals Regulating Cell Processes
Proteins/Chemicals Regulating Cell Processes of neural crest cell migration	258	neural crest cell migration	18	6	PRKCZ;KIT;FOXO4;OLFM1;DMXL2;CTNND1;SOX9;SUFU;SLC6A4;RNF2;IHH;EGFR;EP300;CDH2;PHACTR4;FN1;CALD1;MASP1	0.000499203	0.0219512	Proteins/Chemicals Regulating Cell Processes
Proteins/Chemicals Regulating Cell Processes of vacuolization	218	vacuolization	16	7	MDM2;CLCN3;ULK1;BECN1;BNIP3L;ATRN;PARK2;MAP1LC3B;EI24;STX7;EGFR;RBM39;CDH2;HMOX1;LAMP1;BNIP3	0.000583563	0.0204604	Proteins/Chemicals Regulating Cell Processes
Proteins/Chemicals Regulating Cell Processes of platelet adhesion	197	platelet adhesion	15	7	FGG;F7;CANT1;CELA1;ADAMTS13;F8;APOH;LGALS8;SELE;HMOX1;ITGA2B;VTN;PPARD;FN1;SVEP1	0.000586304	0.019685	Proteins/Chemicals Regulating Cell Processes
Proteins/Chemicals Regulating Cell Processes of phagosome maturation	138	phagosome maturation	12	8	BECN1;PROC;EPS8;STX7;EPG5;FYCO1;SNAP23;FLOT1;LAMP1;GAPDH;EZR;CORO1A	0.000635583	0.0169972	Proteins/Chemicals Regulating Cell Processes
Proteins/Chemicals Regulating Cell Processes of mammary gland development	309	mammary gland development	20	6	MDM2;AXIN1;CITED4;TBX2;PTN;SOCS2;NFKBIA;XDH;SKIL;IHH;EGFR;CDH2;PLK2;NOTCH3;INSR;FN1;MFGE8;FGFR2;BMPR1A;USF2	0.000649795	0.023015	Proteins/Chemicals Regulating Cell Processes
Proteins/Chemicals Regulating Cell Processes of sperm cell adhesion	84	sperm cell adhesion	9	10	DCBLD2;CTRL;CDH2;BSG;MFGE8;SVEP1;ASTL;CD81;FGF1	0.000673422	0.0137405	Proteins/Chemicals Regulating Cell Processes
Proteins/Chemicals Regulating Cell Processes of actomyosin based movement	38	actomyosin based movement	6	15	DTYMK;TJP1;DBN1;MYH11;CALD1;MYH10	0.000686883	0.00980392	Proteins/Chemicals Regulating Cell Processes
Proteins/Chemicals Regulating Cell Processes of endothelial cell adhesion	382	endothelial cell adhesion	23	6	CLCN3;THNSL2;PROC;CLDN5;TXNIP;CXCR7;GAS6;DDIT3;GPNMB;AOC3;IER2;SELE;LGALS8;CDH2;CXADR;ITGA2B;HMOX1;FBN1;VTN;PPARD;FN1;MFGE8;EZR	0.000722611	0.0244941	Proteins/Chemicals Regulating Cell Processes
Proteins/Chemicals Regulating Cell Processes of neurite outgrowth	1573	neurite outgrowth	67	4	PRKCZ;SGK1;DBN1;ATP8A2;BECN1;NFKBIA;CXCR7;EGLN1;EGFR;CDH2;RAP1GDS1;HIP1;YBX1;FAM107A;MDM2;MYLIP;AXIN1;CFP;EGR1;CTNND1;SOCS2;EEF2K;EPS8;ADAM22;RALGDS;EP300;ULK2;FYCO1;HMOX1;FLOT1;IRS2;FN1;FGFR2;FRK;TAOK1;GAPDH;ARHGEF25;RTN4RL1;DSCAM;CANT1;KIDINS220;KAT2B;LAMC1;FLOT2;KANK1;MTSS1;ADRB2;FGF1;GLS2;MFAP4;VTN;INSR;OSBP;CORO1A;EZR;FOXO4;DAAM1;ULK1;OLFM1;FOS;PTN;CD81;DDIT3;IER2;JUN;RNF13;MYH10	0.000730833	0.0321189	Proteins/Chemicals Regulating Cell Processes
Proteins/Chemicals Regulating Cell Processes of cell polarity	685	cell polarity	35	5	PRKCZ;TJP2;TJP1;PTPN3;DBN1;BECN1;CXCR7;MTSS1;AMOTL2;EGFR;JARID2;CDH2;CXADR;NBR1;CALD1;EZR;PROM1;DAAM1;CTNND1;FOS;OPTN;CLDN5;LSP1;HPN;CD81;JUN;PHACTR4;KRT18;FN1;MFGE8;FGFR2;MYH10;NUAK1;TAOK1;CCDC88C	0.000755062	0.0284553	Proteins/Chemicals Regulating Cell Processes
Proteins/Chemicals Regulating Cell Processes of opsinization	103	opsinization	10	9	DSCAM;CFP;APOH;ADAMTS13;ITGA2B;VTN;MFGE8;FN1;CFHR1;MASP1	0.000755274	0.0148588	Proteins/Chemicals Regulating Cell Processes
Proteins/Chemicals Regulating Cell Processes of tissue regeneration	313	tissue regeneration	20	6	KIT;IGFBP1;CYGB;FOS;SOX9;PTN;CXCR7;AIMP1;TRIP12;FGF1;SKIL;EGFR;HMOX1;CXADR;VTN;NOTCH3;FN1;INSR;MFGE8;TLR5	0.000762399	0.0229095	Proteins/Chemicals Regulating Cell Processes
Proteins/Chemicals Regulating Cell Processes of cardiogenesis	313	cardiogenesis	20	6	KIT;DAAM1;TBX2;CLDN5;EGLN1;FGF1;IHH;EP300;EGFR;NELFA;NOTCH2;APLNR;JUN;CDH2;JARID2;YBX1;FN1;CALD1;FGFR2;BMPR1A	0.000762399	0.0229095	Proteins/Chemicals Regulating Cell Processes
Proteins/Chemicals Regulating Cell Processes of cholesterol esterification	86	cholesterol esterification	9	10	CETP;LPA;CYP7A1;SOAT2;APOA4;OSBP;LDLR;ABCA1;NR1H3	0.000799786	0.0136986	Proteins/Chemicals Regulating Cell Processes
Proteins/Chemicals Regulating Cell Processes of regulation of cell shape	740	regulation of cell shape	37	4	PRKCZ;TJP2;ZRANB1;TJP1;DBN1;CLCN3;SOX9;MTSS1;FGF1;AMOTL2;BAMBI;EGFR;CDH2;FSTL1;VTN;CALD1;CCNG2;STOM;EZR;AXIN1;EPB41;DAAM1;CTNND1;FOS;PTN;OPTN;EPS8;DDIT3;JUN;PHACTR4;NOTCH3;FN1;FGFR2;MYH10;SLC41A2;TAOK1;KAZN	0.000800626	0.0288387	Proteins/Chemicals Regulating Cell Processes
Proteins/Chemicals Regulating Cell Processes of non-selective vesicle exocytosis	1179	non-selective vesicle exocytosis	53	4	PRKCZ;SGK1;DCAF11;BECN1;PDE2A;PARK2;HAO1;EGFR;ANO5;CALD1;SLC1A2;EGR1;CTNND1;PI4KB;OPTN;EXOC3L1;RALGDS;SELE;FLOT1;IRS2;TFE3;KRT18;FN1;GAPDH;KIT;CANT1;KIDINS220;CLCN3;SLC1A3;ADRB2;FGF1;ABCC2;SCFD1;RAB26;FCGRT;INSR;LDLR;ABCA1;EZR;CORO1A;NME4;RIMS1;BNIP1;SLCO2A1;CD81;SLC6A4;LDLRAP1;SNAP23;TMEM38B;VAMP8;LAMP1;MFGE8;MYH10	0.000818215	0.0310668	Proteins/Chemicals Regulating Cell Processes
Proteins/Chemicals Regulating Cell Processes of viral entry	484	viral entry	27	5	DSCAM;TJP1;SLC46A1;DBN1;PROC;EGFR;CXADR;VTN;TMPRSS2;LDLR;SLC1A2;ABCA1;EZR;PI4KB;BSG;CD81;GAS6;NOTCH2;PROS1;BCO1;SELE;CIDEB;FLOT1;VAMP8;F9;LAMP1;FN1	0.000835017	0.0260366	Proteins/Chemicals Regulating Cell Processes
Proteins/Chemicals Regulating Cell Processes of vasodilation	716	vasodilation	36	5	PRKCZ;F7;CANT1;C1QTNF5;PRCP;ADRB2;FGF1;XDH;GCGR;EGFR;APLNR;ITGA2B;CXADR;FBN1;INSR;LDLR;ANK1;ABCA1;AOX1;IGFBP1;CYGB;EGR1;SLCO2A1;AIMP1;F8;GCH1;AOC3;JUN;SELE;PROS1;HMOX1;NOTCH3;PPARD;FN1;CYP2J2;GAPDH	0.00085031	0.0285714	Proteins/Chemicals Regulating Cell Processes
Proteins/Chemicals Regulating Cell Processes of gastrulation	535	gastrulation	29	5	ARVCF;BECN1;CYP26A1;SOX9;METAP2;FGF1;RNF2;RIPK4;LZTS2;EGFR;APLNR;CDH2;JARID2;BMP1;MDM2;AXIN1;FOXO4;DAAM1;CTNND1;EPS8;GADD45G;PLK2;FN1;PPARD;FGFR2;PTPRU;BMPR1A;MYH10;FZR1	0.000854578	0.0267035	Proteins/Chemicals Regulating Cell Processes
Proteins/Chemicals Regulating Cell Processes of transcription initiation	460	transcription initiation	26	5	KAT2B;KDM6B;TDO2;COL1A1;SOX9;PROC;STAT2;UBP1;MORF4L1;NR5A2;DDX17;MDM2;PROM1;FOS;BSG;DDIT3;SKIL;F8;IFRD1;EP300;IER2;RBM39;JUN;MTERF2;ZMYND8;GAPDH	0.000856466	0.025641	Proteins/Chemicals Regulating Cell Processes
Proteins/Chemicals Regulating Cell Processes of muscle metabolism	143	muscle metabolism	12	8	LPIN1;ADIPOR2;PNPLA2;TXNIP;UCP1;ADRB2;EP300;PDK4;NR5A2;INSR;PPARD;NUAK1	0.000871741	0.0168776	Proteins/Chemicals Regulating Cell Processes
Proteins/Chemicals Regulating Cell Processes of osteoclast differentiation	665	osteoclast differentiation	34	5	KIT;KDM6B;BECN1;MAFB;NFKBIA;ZFAND5;TXNIP;ADRB2;GPNMB;EGFR;NFKB2;FBN1;INSR;ASXL2;IGFBP1;EGR1;GZMA;DMXL2;IKBKG;CTRC;FOS;BSG;OPTN;GAS6;SLC6A4;F8;IFRD1;NOTCH2;JUN;HMOX1;TFE3;NOTCH3;BMPR1A;NR1H3	0.000884425	0.028076	Proteins/Chemicals Regulating Cell Processes
Proteins/Chemicals Regulating Cell Processes of nerve cell differentiation	1500	nerve cell differentiation	64	4	PRKCZ;SGK1;ZMYND11;KDM6B;DBN1;CTDSP2;ATP8A2;BECN1;SOX9;PROC;NFKBIA;BHLHE40;PARK2;EGFR;CDH2;NR5A2;HIP1;AXIN1;KAT6B;EGR1;CTNND1;SOCS2;GADD45G;GADD45B;ULK2;EP300;NOTCH2;CHAC1;FLOT1;FN1;AHCY;FGFR2;TAOK1;GAPDH;KIDINS220;FLOT2;NCOR1;ADRB2;FGF1;HMG20A;RNF2;SLC16A2;GLS2;UPF3B;DYRK3;VTN;INSR;BTBD6;DAAM1;ULK1;OLFM1;FOS;TBX2;PTN;SUFU;IER2;MTUS1;JUN;MYT1L;PLK2;NOTCH3;HECA;PPARD;BMPR1A	0.000923236	0.031746	Proteins/Chemicals Regulating Cell Processes
Proteins/Chemicals Regulating Cell Processes of stem cell proliferation	694	stem cell proliferation	35	5	PRKCZ;KIT;RB1CC1;KDM6B;SLC1A3;BECN1;FBXW7;SOX9;ADRB2;CXCR7;FGF1;RNF2;TSC22D3;IHH;EGFR;RPL29;FSTL1;JARID2;NR5A2;INSR;CCNG2;AXIN1;FOXO4;PROM1;EGR1;PTN;GAS6;SELE;PROS1;HMOX1;NOTCH3;PPARD;LAMP1;FN1;MFGE8	0.000948088	0.0282486	Proteins/Chemicals Regulating Cell Processes
Proteins/Chemicals Regulating Cell Processes of ingestion	343	ingestion	21	6	ADIPOR2;CFP;CETP;IGFBP1;PNPLA3;SLC46A1;FOS;APOA4;PROC;GAS6;ABCC2;XDH;EP300;PROS1;FSTL1;VTN;MFGE8;FN1;G6PC;LDLR;PABPC4	0.000981697	0.0232816	Proteins/Chemicals Regulating Cell Processes
Proteins/Chemicals Regulating Cell Processes of photoreceptor cell differentiation	107	photoreceptor cell differentiation	10	9	AXIN1;IHH;EGFR;JUN;EGR1;CDH2;FOS;HECA;PTN;INSR	0.0010161	0.014771	Proteins/Chemicals Regulating Cell Processes
Proteins/Chemicals Regulating Cell Processes of virus attachment	187	virus attachment	14	7	DSCAM;PI4KB;FOS;PROC;CD81;STAB2;EGFR;SH2D3A;PROS1;CXADR;VTN;FN1;MFGE8;LDLR	0.00104023	0.0185923	Proteins/Chemicals Regulating Cell Processes
Proteins/Chemicals Regulating Cell Processes of reproduction	698	reproduction	35	5	KIT;PNPLA2;PNPLA3;SGK1;DCAF11;ACOX1;FBXW7;PARK2;GCGR;EGFR;PTGR1;NR5A2;MAPK15;INSR;BAG6;LDLR;USF2;LAPTM4A;IGFBP1;EGR1;FOS;BSG;ATRN;PTN;FGL2;GAS6;DDIT3;APOH;PROS1;HMOX1;SLC6A6;PLK2;IRS2;BMPR1A;NR1H3	0.00104696	0.0281577	Proteins/Chemicals Regulating Cell Processes
Proteins/Chemicals Regulating Cell Processes of aerobic metabolism	345	aerobic metabolism	21	6	PRKCZ;AOX1;ABHD5;LPIN1;PNPLA2;CYP26A1;NCOR1;PTN;BHLHE40;TXNIP;UCP1;ADRB2;FMO3;XDH;EP300;CYP24A1;PDK4;HMOX1;PPARD;FN1;CYP2J2	0.00105597	0.0232301	Proteins/Chemicals Regulating Cell Processes
Proteins/Chemicals Regulating Cell Processes of developmental process	1774	developmental process	73	4	PRKCZ;ELF2;LPIN1;KDM6B;ATP8A2;BECN1;FBXW7;SOX9;PPM1K;ST3GAL5;CXCR7;DCBLD2;IHH;JMJD1C;EGFR;NFKB2;NR5A2;CDH2;CXADR;JARID2;HIP1;MASP1;MDM2;AXIN1;IGFBP1;IKBKG;CTNND1;PLD3;RPS7;RPS19;SALL1;EP300;NOTCH2;HMOX1;FLOT1;FN1;FGFR2;PABPC4;DSCAM;KIT;TJP1;UGP2;MAFB;NCOR1;FGF1;AMOTL2;RNF2;HIPK3;VTN;FBN1;INSR;BAG6;LDLR;EZR;GFRA3;RXRB;FOS;LTBP4;BSG;PTN;FGL2;SUFU;RECK;DDIT3;SLC6A4;AOC3;JUN;GAMT;NOTCH3;PPARD;IP6K2;B…	0.00109114	0.0320035	Proteins/Chemicals Regulating Cell Processes
Proteins/Chemicals Regulating Cell Processes of tissue remodeling	493	tissue remodeling	27	5	LPA;TJP1;NCOR1;PROC;ADRB2;FGF1;IL13RA2;EGFR;CDH2;MFAP4;VTN;FBN1;IGFBP1;EGR1;GZMA;SIGIRR;MYH11;BSG;QSOX1;ADAM22;HPN;RECK;EP300;HMOX1;MFGE8;FN1;PPARD	0.00109556	0.0258126	Proteins/Chemicals Regulating Cell Processes
Proteins/Chemicals Regulating Cell Processes of lens development	147	lens development	12	8	MDM2;EGR1;MAFB;FGF1;EP300;NOTCH2;FYCO1;JUN;CDH2;FGFR2;BMPR1A;EZR	0.0011097	0.0167832	Proteins/Chemicals Regulating Cell Processes
Proteins/Chemicals Regulating Cell Processes of T-cell proliferation	1027	T-cell proliferation	47	4	PRKCZ;KIT;TDO2;BECN1;PDE2A;NFKBIA;STAT2;ADRB2;TSC22D3;GPNMB;NFKB2;ITGA2B;FCGRT;RPLP2;CORO1A;BMP1;NR2F6;PROM1;EGR1;IKBKG;FOS;PI4KB;BSG;PTN;ATRN;FGL2;EPS8;CD81;CISH;GADD45B;DDIT3;F8;APOH;SELE;WAPAL;LGALS8;HMOX1;IL1RAP;IRS2;NOTCH3;DUSP14;FN1;MFGE8;PPARD;AHCY;MAP3K8;GAPDH	0.00111572	0.0301282	Proteins/Chemicals Regulating Cell Processes
Proteins/Chemicals Regulating Cell Processes of intracellular transport	347	intracellular transport	21	6	F7;CEP164;ULK1;SLC46A1;PARP4;APOA4;PROC;CD81;ABCC2;GGA1;FYCO1;PROS1;ITGA2B;HIP1;FCGRT;COL4A3BP;INSR;LDLR;GAPDH;ABCA1;CORO1A	0.00113502	0.0231788	Proteins/Chemicals Regulating Cell Processes
Proteins/Chemicals Regulating Cell Processes of memory consolidation	277	memory consolidation	18	6	PRKCZ;SGK1;EGR1;KAT2B;FOS;PDE2A;NCOR1;BHLHE40;ADRB2;GADD45G;FGF1;GADD45B;SLC6A4;EP300;JUN;CDH2;INSR;NUAK1	0.00113564	0.0214541	Proteins/Chemicals Regulating Cell Processes
Proteins/Chemicals Regulating Cell Processes of dormancy	169	dormancy	13	7	EGR1;FBXW7;SOX9;GAS6;SCFD1;EGFR;APOH;SELE;HMOX1;YBX1;NOTCH3;FN1;NUAK1	0.00121363	0.017663	Proteins/Chemicals Regulating Cell Processes
Proteins/Chemicals Regulating Cell Processes of cell spreading	812	cell spreading	39	4	PRKCZ;KIT;ZRANB1;RB1CC1;FLOT2;PROC;HMHA1;FGF1;NEBL;GPNMB;EGFR;ITGA2B;CDH2;RAP1GDS1;VTN;CALD1;INSR;NBR1;EZR;IGFBP1;EPB41;IKBKG;CTNND1;BSG;FNDC3B;CD81;EPS8;ADAM22;AIMP1;RECK;AOC3;LGALS8;SNAP23;LAMB1;IP6K2;PPARD;FN1;FGFR2;GAPDH	0.00123253	0.0288248	Proteins/Chemicals Regulating Cell Processes
Proteins/Chemicals Regulating Cell Processes of receptor mediated endocytosis	212	receptor mediated endocytosis	15	7	F7;TFR2;SLC46A1;OPTN;SLC2A5;MTSS1;NECAP1;IL13RA2;EGFR;CXADR;HIP1;FCGRT;INSR;SCUBE2;LDLR	0.00124022	0.019305	Proteins/Chemicals Regulating Cell Processes
Proteins/Chemicals Regulating Cell Processes of DNA degradation	234	DNA degradation	16	6	MDM2;PRKCZ;F7;DIABLO;GZMA;BECN1;PTN;BHLHE40;ABCC2;XDH;HAO1;IER2;HMOX1;MAPK15;PPARD;BNIP3	0.00124058	0.0200501	Proteins/Chemicals Regulating Cell Processes
Proteins/Chemicals Regulating Cell Processes of lipid absorption	92	lipid absorption	9	9	ABHD5;IFRD1;CYP7A1;NR5A2;CYP8B1;APOA4;PPARD;LDLR;ABCA1	0.00129884	0.0135747	Proteins/Chemicals Regulating Cell Processes
Proteins/Chemicals Regulating Cell Processes of luteal phase	150	luteal phase	12	7	KIT;F7;LPA;IGFBP1;ADRB2;STAB2;IHH;EGFR;MFGE8;INSR;LDLR;NR1H3	0.00132158	0.0167131	Proteins/Chemicals Regulating Cell Processes
Proteins/Chemicals Regulating Cell Processes of response to drug	43	response to drug	6	13	MDM2;ABCC2;CETP;EP300;EGFR;ADRB2	0.00134394	0.00972447	Proteins/Chemicals Regulating Cell Processes
Proteins/Chemicals Regulating Cell Processes of endothelial cell apoptosis	500	endothelial cell apoptosis	27	5	PRKCZ;SGK1;BECN1;PROC;FGF1;XDH;EGFR;FSTL1;VTN;BNIP3;LDLR;CORO1A;DIABLO;FGL2;AIMP1;GAS6;DDIT3;NOTCH2;SELE;JUN;HMOX1;MFGE8;FN1;PPARD;FGFR2;CYP2J2;PLEKHO1	0.00134445	0.025641	Proteins/Chemicals Regulating Cell Processes
Proteins/Chemicals Regulating Cell Processes of cell homeostasis	790	cell homeostasis	38	4	KIT;FLOT2;BECN1;FBXW7;NCOR1;PROC;TXNIP;CXCR7;EGLN1;PARK2;FGF1;BAMBI;EGFR;CDH2;NR5A2;INSR;SLC38A4;OSBP;BAG6;LDLR;CORO1A;MDM2;FOXO4;EGR1;ULK1;KMT2E;EEF2K;TRIP12;MAP1LC3B;DDIT3;MTUS1;HMOX1;IRS2;NOTCH3;LECT2;PPARD;FGFR2;GAPDH	0.00138073	0.0285285	Proteins/Chemicals Regulating Cell Processes
Proteins/Chemicals Regulating Cell Processes of contractile activity	554	contractile activity	29	5	KIT;DBN1;PDE2A;TXNIP;PARK2;ADRB2;EGLN1;NEBL;XDH;EGFR;CDH2;PDK4;FSTL1;CALD1;ADAMTS13;EGR1;FOS;MYH11;UCP1;CTRL;STOML1;JUN;HMOX1;FN1;PPARD;MYH10;BMPR1A;ARHGEF25;NR1H3	0.00145543	0.0262443	Proteins/Chemicals Regulating Cell Processes
Proteins/Chemicals Regulating Cell Processes of keratinocyte migration	284	keratinocyte migration	18	6	F7;EGR1;SLCO2A1;PROC;ADRB2;EGLN1;FGF1;IHH;EGFR;SELE;CDH2;FSTL1;HMOX1;VTN;PPARD;FN1;FGFR2;BNIP3	0.00150203	0.0212766	Proteins/Chemicals Regulating Cell Processes
Proteins/Chemicals Regulating Cell Processes of cell anchorage	30	cell anchorage	5	16	KIT;COL6A1;CDH2;VTN;FN1	0.00150326	0.00826446	Proteins/Chemicals Regulating Cell Processes
Proteins/Chemicals Regulating Cell Processes of osteocyte adhesion	30	osteocyte adhesion	5	16	CDH2;VTN;PTN;FN1;FGFR2	0.00150326	0.00826446	Proteins/Chemicals Regulating Cell Processes
Proteins/Chemicals Regulating Cell Processes of adherens junction assembly	94	adherens junction assembly	9	9	PRKCZ;TJP1;EGFR;DAAM1;CDH2;CTNND1;FN1;MTSS1;EZR	0.00151217	0.0135338	Proteins/Chemicals Regulating Cell Processes
Proteins/Chemicals Regulating Cell Processes of cell communication	404	cell communication	23	5	KIT;TJP2;CPA1;CANT1;PROM1;TJP1;EPB41;BSG;PTN;TXNIP;FGF1;GCH1;EGFR;CXADR;CDH2;NOTCH3;FBN1;FN1;PPARD;FGFR2;SLC1A2;TLR5;EZR	0.00151802	0.0239334	Proteins/Chemicals Regulating Cell Processes
Proteins/Chemicals Regulating Cell Processes of pinocytosis	262	pinocytosis	17	6	CANT1;ARHGEF26;BECN1;AQP7;PROC;CD81;TSC22D3;EGFR;CDH2;FCGRT;INSR;FN1;FGFR2;LDLR;EZR;CORO1A;ABCA1	0.00156509	0.0206061	Proteins/Chemicals Regulating Cell Processes
Proteins/Chemicals Regulating Cell Processes of phagocyte activity	381	phagocyte activity	22	5	CLCN3;GZMA;BSG;MAFB;PROC;CXCR7;EPS8;LSP1;GAS6;STAB2;F8;EGFR;PROS1;SNAP23;HMOX1;VTN;MFGE8;PPARD;FN1;TLR5;EZR;ABCA1	0.00159493	0.0234292	Proteins/Chemicals Regulating Cell Processes
Proteins/Chemicals Regulating Cell Processes of parturition	286	parturition	18	6	ADIPOR2;CYP7A1;CYP8B1;FOS;BSG;SLCO2A1;SOCS2;AQP7;ADRB2;ABCC2;JUN;SELE;ITGA2B;HMOX1;G6PC;PPARD;INSR;NR1H3	0.00162348	0.0212264	Proteins/Chemicals Regulating Cell Processes
Proteins/Chemicals Regulating Cell Processes of regulation of cell size	717	regulation of cell size	35	4	TJP2;SGK1;RB1CC1;PDE2A;FBXW7;SOX9;PARK2;FGF1;EGFR;FSTL1;ITGA2B;AKT1S1;YBX1;CALD1;INSR;BNIP3;ZNRF2;EZR;MDM2;EGR1;ULK1;AQP7;EEF2K;UCP1;NPRL2;DDIT3;ULK2;EP300;JUN;HMOX1;IRS2;KRT18;FN1;FZR1;GAPDH	0.00165033	0.0277338	Proteins/Chemicals Regulating Cell Processes
Proteins/Chemicals Regulating Cell Processes of brain blood flow	175	brain blood flow	13	7	ADAMTS13;FOS;PROC;ADRB2;SLC6A4;CYP2U1;PROS1;SELE;HMOX1;NOTCH3;INSR;CYP2J2;GAPDH	0.00166329	0.0175202	Proteins/Chemicals Regulating Cell Processes
Proteins/Chemicals Regulating Cell Processes of non-selective vesicle budding	358	non-selective vesicle budding	21	5	PRKCZ;KIT;CANT1;ULK1;BECN1;ATP8A2;APOA4;OPTN;PARK2;AMOTL2;NECAP1;SLC6A4;IER2;EGFR;HIP1;FLOT1;CALD1;FN1;OSBP;CHMP5;ABCA1	0.00166676	0.0229008	Proteins/Chemicals Regulating Cell Processes
Proteins/Chemicals Regulating Cell Processes of complement activation, classical pathway	134	complement activation, classical pathway	11	8	CFP;C5;CFI;PROS1;VTN;CFHR2;C1RL;FN1;PROC;GAPDH;MASP1	0.00168553	0.0156472	Proteins/Chemicals Regulating Cell Processes
Proteins/Chemicals Regulating Cell Processes of embryonic pattern specification	134	embryonic pattern specification	11	8	DSCAM;F7;IHH;EGFR;EGR1;WAPAL;CXADR;CYP26A1;NCOR1;PTPRU;BMP1	0.00168553	0.0156472	Proteins/Chemicals Regulating Cell Processes
Proteins/Chemicals Regulating Cell Processes of protein deubiquitination	197	protein deubiquitination	14	7	MDM2;TAX1BP1;ZRANB1;OTUD5;IKBKG;OPTN;PARK2;CXCR7;RNF2;EGFR;JUN;FN1;ASXL2;BAG6	0.00170787	0.0183486	Proteins/Chemicals Regulating Cell Processes
Proteins/Chemicals Regulating Cell Processes of regulation of body size	219	regulation of body size	15	6	KIT;SGK1;ULK1;BECN1;RERE;RPS7;RPS19;ADRB2;EGLN1;IHH;EGFR;JUN;HMOX1;INSR;BMPR1A	0.00171076	0.0191327	Proteins/Chemicals Regulating Cell Processes
Proteins/Chemicals Regulating Cell Processes of cell fusion	360	cell fusion	21	5	PRKCZ;AXIN1;CANT1;TJP1;EGR1;DBN1;FOS;CD81;STAB2;IFRD1;GPNMB;PROS1;JUN;CDH2;HECA;TMPRSS2;FN1;PLEKHO1;GAPDH;STOM;EZR	0.00178332	0.0228509	Proteins/Chemicals Regulating Cell Processes
Proteins/Chemicals Regulating Cell Processes of muscle fiber development	336	muscle fiber development	20	5	PRKCZ;AXIN1;AOX1;RXRB;DBN1;PLD3;SOX9;SOCS2;CD81;RPL22;FGF1;STAB2;RECK;SKIL;EP300;VTN;PPARD;FN1;CALD1;BMPR1A	0.00179247	0.0223214	Proteins/Chemicals Regulating Cell Processes
Proteins/Chemicals Regulating Cell Processes of Respiratory chain	616	Respiratory chain	31	5	ADIPOR2;PNPLA2;PDK2;CYP7A1;PDE2A;ADRB2;PARK2;CRYZ;XDH;HAO1;ATPIF1;COX7A2L;FSTL1;INSR;BNIP3;ABCA1;CYGB;GZMA;COX4I2;KLF11;UCP1;GADD45G;CTRL;LDHB;PROS1;HMOX1;ATP5E;FLOT1;IRS2;PPARD;GAPDH	0.00187856	0.0266094	Proteins/Chemicals Regulating Cell Processes
Proteins/Chemicals Regulating Cell Processes of cell transdifferentiation	591	cell transdifferentiation	30	5	KIT;ZNF395;SGK1;KDM6B;COL1A1;FBXW7;MAFB;SOX9;EGLN1;ADRB2;FGF1;GPNMB;EGFR;BNIP3;AXIN1;IGFBP1;EGR1;FOS;PTN;SOCS2;UCP1;AIMP1;AOC3;EP300;NOTCH2;MYT1L;NOTCH3;FN1;PPARD;FGFR2	0.00194096	0.0262927	Proteins/Chemicals Regulating Cell Processes
Proteins/Chemicals Regulating Cell Processes of superoxide anion generation	646	superoxide anion generation	32	4	PRKCZ;CELA1;PDK2;COL1A1;FLOT2;ACOX1;NFKBIA;TXNIP;ADRB2;TSC22D3;XDH;EGFR;PTGR1;ITGA2B;INSR;BNIP3;CETP;DIABLO;EGR1;FOS;UCP1;LSP1;DDIT3;GCH1;AOC3;LGALS8;SELE;HMOX1;PPARD;FN1;CYP2J2;NR1H3	0.00204778	0.0268007	Proteins/Chemicals Regulating Cell Processes
Proteins/Chemicals Regulating Cell Processes of immune evasion	201	immune evasion	14	6	FOS;PROC;STAT2;CISH;AIMP1;IFRD1;EGFR;JUN;FSTL1;VTN;CTSV;FN1;CFHR1;A2ML1	0.00205987	0.0182529	Proteins/Chemicals Regulating Cell Processes
Proteins/Chemicals Regulating Cell Processes of hematopoietic stem cell migration	63	hematopoietic stem cell migration	7	10	KIT;SELE;EGR1;CDH2;HLX;FN1;CXCR7	0.00212673	0.0110063	Proteins/Chemicals Regulating Cell Processes
Proteins/Chemicals Regulating Cell Processes of mitochondrial membrane potential	648	mitochondrial membrane potential	32	4	KIT;KAT2B;CLCN3;PLEKHF2;NCOR1;PPM1K;PARK2;XDH;ATPIF1;EGFR;BNIP3;ABHD5;SLC25A38;DIABLO;ULK1;GZMA;IKBKG;BNIP3L;FOS;SOCS2;UCP1;EEF2K;LSP1;AIMP1;MAP1LC3B;DDIT3;RBM5;CIDEB;HMOX1;ATP5E;NUAK1;GAPDH	0.00214845	0.0267559	Proteins/Chemicals Regulating Cell Processes
Proteins/Chemicals Regulating Cell Processes of macrophage function	417	macrophage function	23	5	ABHD5;CETP;LPIN1;PROM1;PNPLA2;CLCN3;PDE2A;CXCR7;ADRB2;GAS6;FGF1;TSC22D3;EGFR;IL13RA2;PROS1;HMOX1;PPARD;FN1;BAG6;LDLR;ABCA1;CORO1A;NR1H3	0.00227512	0.023614	Proteins/Chemicals Regulating Cell Processes
Proteins/Chemicals Regulating Cell Processes of scar formation	343	scar formation	20	5	KIT;DPP7;EGR1;COL1A1;PTN;PROC;ADRB2;CXCR7;CD81;FGF1;AOC3;EGFR;APLNR;HMOX1;FSTL1;VTN;FN1;PPARD;LDLR;BMP1	0.00227879	0.0221484	Proteins/Chemicals Regulating Cell Processes
Proteins/Chemicals Regulating Cell Processes of amino acid metabolism	160	amino acid metabolism	12	7	FOS;TEF;PAH;NPRL2;DDIT3;AGXT2;SELE;GLS2;BCAT2;PPARD;AHCY;CRYM	0.00228275	0.0164835	Proteins/Chemicals Regulating Cell Processes
Proteins/Chemicals Regulating Cell Processes of lysosomal lumen acidification	100	lysosomal lumen acidification	9	8	MAP1LC3B;GPNMB;EGFR;TMEM106B;CLCN3;HMOX1;BECN1;DMXL2;BNIP3	0.00232563	0.0134128	Proteins/Chemicals Regulating Cell Processes
Proteins/Chemicals Regulating Cell Processes of dedifferentiation	599	dedifferentiation	30	5	PRKCZ;KIT;TJP1;SGK1;KDM6B;BECN1;FBXW7;SOX9;EGLN1;FGF1;EGFR;NR5A2;VTN;INSR;EZR;ABHD5;AXIN1;FOXO4;PROM1;EGR1;FOS;BSG;GADD45B;DDIT3;JUN;TFE3;NOTCH3;FN1;MYH10;GAPDH	0.00237147	0.0261097	Proteins/Chemicals Regulating Cell Processes
Proteins/Chemicals Regulating Cell Processes of autophagosome maturation	120	autophagosome maturation	10	8	MAP1LC3B;LPIN1;EPG5;FYCO1;ULK1;BECN1;VAMP8;OPTN;TOM1;PARK2	0.00241341	0.0144928	Proteins/Chemicals Regulating Cell Processes
Proteins/Chemicals Regulating Cell Processes of engraftment	445	engraftment	24	5	PRKCZ;F7;KIT;TJP2;SGK1;FLOT2;FBXW7;PROC;TXNIP;ADRB2;CXCR7;FSTL1;CDH2;VTN;EZR;PROM1;ADAMTS13;CTNND1;CD81;RECK;SELE;HMOX1;FN1;NUAK1	0.0024706	0.023976	Proteins/Chemicals Regulating Cell Processes
Proteins/Chemicals Regulating Cell Processes of kidney development	420	kidney development	23	5	MDM2;IGFBP1;EGR1;FOS;PTN;SALL1;SOX9;MAFB;CXCR7;FGF1;XDH;LZTS2;EGFR;NOTCH2;JUN;SLC6A6;CYP24A1;FBN1;G6PC;BAG6;FGFR2;NSA2;BMPR1A	0.00248943	0.0235415	Proteins/Chemicals Regulating Cell Processes
Proteins/Chemicals Regulating Cell Processes of drug resistance	1655	drug resistance	67	4	PRKCZ;STYK1;SGK1;RB1CC1;BECN1;FBXW7;SOX9;EGLN1;EGFR;NFKB2;PDK4;YBX1;COL4A3BP;BNIP3;CCNG2;TLR5;MDM2;PROM1;EGR1;RPL28;EEF2K;GADD45B;ATAD2;RBM5;DUSP2;EP300;NOTCH2;SELE;HMOX1;SLC6A6;KRT18;FN1;FGFR2;GAPDH;AK4;KIT;KAT2B;PTPN3;CLCN3;NCOR1;STAP2;FGF1;ABCC2;XDH;RNF2;LZTS2;UBP1;INSR;SLC38A4;EZR;ABCA1;SLC22A16;ABCC11;DIABLO;CCNI;ULK1;FOS;BSG;GAS6;DDIT3;EI24;JUN;NOTCH3;MFGE8;TYMP;NUAK1;MAP3K8	0.00261432	0.0309041	Proteins/Chemicals Regulating Cell Processes
Proteins/Chemicals Regulating Cell Processes of microglial activation	684	microglial activation	33	4	CANT1;PDK2;KDM6B;PROC;TXNIP;CXCR7;PARK2;ADRB2;FGF1;EGFR;PDK4;JARID2;VTN;SLC1A2;LDLR;ABCA1;ADAMTS13;DIABLO;EGR1;SIGIRR;FOS;FGL2;CD81;GAS6;SLC6A4;GCH1;JUN;HMOX1;IL1RAP;FN1;MFGE8;PPARD;BMPR1A	0.00266182	0.0268075	Proteins/Chemicals Regulating Cell Processes
Proteins/Chemicals Regulating Cell Processes of stress fiber assembly	578	stress fiber assembly	29	5	KIT;CANT1;LPA;ZRANB1;TJP1;FBXW7;PROC;TXNIP;MTSS1;EGFR;CDH2;YBX1;VTN;CALD1;INSR;CNKSR1;EZR;DAAM1;CTNND1;IKBKG;FNDC3B;AIMP1;SKIL;SELE;JUN;LGALS8;KRT18;FN1;ARHGEF25	0.00271135	0.0256864	Proteins/Chemicals Regulating Cell Processes
Proteins/Chemicals Regulating Cell Processes of long-term synaptic potentiation	822	long-term synaptic potentiation	38	4	PRKCZ;KIT;CYP46A1;SGK1;KAT2B;DBN1;CLCN3;SLC1A3;PDE2A;PROC;EIF4EBP2;PARK2;EGLN1;ADRB2;FGF1;EGFR;CDH2;ZBTB20;CALD1;INSR;SLC1A2;EGR1;CTNND1;FOS;BSG;RIMS1;PTN;OPTN;EEF2K;EPS8;GADD45B;SLC6A4;EP300;JUN;PLK2;IRS2;FN1;MYH10	0.00274715	0.0278592	Proteins/Chemicals Regulating Cell Processes
Proteins/Chemicals Regulating Cell Processes of taste aversion	103	taste aversion	9	8	PRKCZ;SLC6A4;JUN;EGR1;OLFM1;FOS;INSR;EIF4EBP2;FGF1	0.00284574	0.0133531	Proteins/Chemicals Regulating Cell Processes
Proteins/Chemicals Regulating Cell Processes of hemopoiesis	964	hemopoiesis	43	4	KIT;ELF2;BECN1;FBXW7;PROC;CXCR7;MTSS1;EGLN1;FGF1;IHH;RPL22L1;RBM38;CDH2;ITGA2B;JARID2;HIP1;YBX1;FBN1;ZBTB20;ZFP36L2;USF2;MDM2;PROM1;KAT6B;ALAS2;EGR1;KMT2E;FOS;MYH11;PTN;RPL22;CISH;NPRL2;RPS29;GAS6;DDIT3;EP300;NOTCH2;LAMB1;HMOX1;HLX;MFGE8;FN1	0.00288467	0.0286476	Proteins/Chemicals Regulating Cell Processes
Proteins/Chemicals Regulating Cell Processes of host-pathogen interaction	50	host-pathogen interaction	6	11	AXIN1;FSTL1;BECN1;FN1;COL4A3BP;GAPDH	0.00295881	0.00961538	Proteins/Chemicals Regulating Cell Processes
Proteins/Chemicals Regulating Cell Processes of cytokine response	477	cytokine response	25	5	KIT;NFKBIA;PROC;ADRB2;TSC22D3;EGFR;HIP1;TLR5;NR2F6;DIABLO;EGR1;GZMA;IKBKG;FOS;SOCS2;FGL2;CISH;DDIT3;IFRD1;EP300;SH2D3A;HMOX1;FN1;GAPDH;NR1H3	0.00295943	0.0242248	Proteins/Chemicals Regulating Cell Processes
Proteins/Chemicals Regulating Cell Processes of osteoclast formation	530	osteoclast formation	27	5	CANT1;MAFB;THNSL2;TXNIP;ADRB2;XDH;GPNMB;EGFR;FSTL1;FBN1;VTN;ASXL2;LDLR;TLR5;EGR1;CTRC;FOS;BSG;OPTN;LDHB;NOTCH2;JUN;HMOX1;ATP5E;NOTCH3;FN1;BMPR1A	0.003043	0.0249307	Proteins/Chemicals Regulating Cell Processes
Proteins/Chemicals Regulating Cell Processes of virus neutralization	35	virus neutralization	5	13	CFP;PROS1;FCGRT;PROC;CD81	0.00304424	0.00819672	Proteins/Chemicals Regulating Cell Processes
Proteins/Chemicals Regulating Cell Processes of membrane organization and biogenesis	124	membrane organization and biogenesis	10	8	MAP1LC3B;LPIN1;NME4;PROM1;EPB41;ULK1;CTDSP2;CTDSPL;ABCA1;EZR	0.0030663	0.0144092	Proteins/Chemicals Regulating Cell Processes
Proteins/Chemicals Regulating Cell Processes of embryo implantation	402	embryo implantation	22	5	IGFBP1;SGK1;PCSK5;KAT2B;EGR1;KDM6B;OLFM1;CYP26A1;BSG;FGL2;IL1R2;SLC6A4;XDH;IHH;EGFR;ITGA2B;HMOX1;FLOT1;LAMP1;FN1;PPARD;BMPR1A	0.00308126	0.0229167	Proteins/Chemicals Regulating Cell Processes
Proteins/Chemicals Regulating Cell Processes of alveolus formation	188	alveolus formation	13	6	RXRB;DBN1;SOX9;HIF3A;AIMP1;DDIT3;EGFR;NOTCH2;HMOX1;FBN1;FN1;FGFR2;LDLR	0.00311889	0.0172185	Proteins/Chemicals Regulating Cell Processes
Proteins/Chemicals Regulating Cell Processes of brain function	719	brain function	34	4	F7;CYP46A1;RB1CC1;KDM6B;DBN1;PROC;ADRB2;PARK2;EGFR;GLS2;SNX25;INSR;LDLR;SLC1A2;USF2;ABCA1;FOXO4;OLFM1;CTNND1;FOS;BSG;PTN;CLDN5;CD81;OXR1;SLC6A4;EP300;NPAS2;MTUS1;IRS2;TDP2;PPARD;FN1;NR1H3	0.00317057	0.0268775	Proteins/Chemicals Regulating Cell Processes
Proteins/Chemicals Regulating Cell Processes of spermatogenesis	1170	spermatogenesis	50	4	SOX9;JMJD1C;MORF4L1;EGFR;ANO5;CYP24A1;NR5A2;CDH2;CXADR;MDM2;IGFBP1;KMT2E;CTNND1;ATF7IP;AQP7;EPS8;WIPF3;APOH;SELE;SLC6A6;AFF4;FLOT1;FN1;FZR1;KIT;ARID4B;CREB3L3;TJP1;COL1A1;TBCEL;FLOT2;CYP26A1;FGF1;TSC22D3;FBN1;INSR;BAG6;OSBP;ABCA1;EZR;RXRB;PAIP2;BSG;PTN;DDIT3;CCNT2;JUN;WAPAL;PPARD;NR1H3	0.00322991	0.0294118	Proteins/Chemicals Regulating Cell Processes
Proteins/Chemicals Regulating Cell Processes of hematopoietic stem cell proliferation	212	hematopoietic stem cell proliferation	14	6	KIT;EGR1;CYP26A1;FBXW7;EGLN1;FGF1;EP300;JUN;SELE;HMOX1;CDH2;PPARD;FN1;ABCA1	0.0033485	0.0179949	Proteins/Chemicals Regulating Cell Processes
Proteins/Chemicals Regulating Cell Processes of cell fate	1376	cell fate	57	4	SGK1;KDM6B;BECN1;FBXW7;SOX9;PROC;CXCR7;EGLN1;DTYMK;IHH;EGFR;JARID2;NR5A2;CDH2;MDM2;AXIN1;EGR1;IKBKG;SALL1;SOCS2;GADD45B;ACER2;RBM5;EP300;NOTCH2;SELE;HMOX1;TFE3;FN1;FGFR2;HCLS1;DSCAM;KIT;CCNDBP1;CYP26A1;MAFB;NCOR1;HIF3A;FGF1;TSC22D3;FBN1;ZBTB20;INSR;FOXO4;FOS;TBX2;PTN;CD81;SUFU;DDIT3;JUN;PROS1;MYT1L;NOTCH3;PPARD;HLX;BMPR1A	0.00334976	0.0300158	Proteins/Chemicals Regulating Cell Processes
Proteins/Chemicals Regulating Cell Processes of cytokinesis	749	cytokinesis	35	4	ZFYVE1;TJP1;BECN1;PROZ;FBXW7;HMCN1;FGF1;DTYMK;LZTS2;EGFR;FSTL1;YBX1;CALD1;INSR;EVI5;CCNG2;CORO1A;EZR;CHMP2A;KLHL22;CTNND1;IKBKG;KMT2E;PI4KB;RIMS1;OPTN;WAPAL;JUN;PLK2;VAMP8;KRT18;FN1;PDCL3;SVEP1;MYH10	0.00335502	0.0270479	Proteins/Chemicals Regulating Cell Processes
Proteins/Chemicals Regulating Cell Processes of cell fate specification	235	cell fate specification	15	6	DSCAM;AXIN1;CCNDBP1;LAMC1;SOX9;EPS8;CISH;EGFR;NOTCH2;CDH2;NR5A2;NOTCH3;FN1;FRK;BMPR1A	0.00336372	0.01875	Proteins/Chemicals Regulating Cell Processes
Proteins/Chemicals Regulating Cell Processes of decidualization	332	decidualization	19	5	ADIPOR2;IGFBP1;PCSK5;EGR1;TDO2;BSG;TXNIP;IL1R2;IHH;EGFR;EP300;LAMB1;NR5A2;IRS2;INSR;PPARD;FN1;FGFR2;BMPR1A	0.00355468	0.0212766	Proteins/Chemicals Regulating Cell Processes
Proteins/Chemicals Regulating Cell Processes of liver circulation	69	liver circulation	7	10	ABCC2;XDH;CETP;HMOX1;PROC;FMO3;ABCA1	0.00358019	0.0109034	Proteins/Chemicals Regulating Cell Processes
Proteins/Chemicals Regulating Cell Processes of cell development	1649	cell development	66	4	PRKCZ;SGK1;DBN1;BECN1;SOX9;CXCR7;VPRBP;RIPK4;IHH;EGFR;NFKB2;CDH2;JARID2;BNIP3;TLR5;BMP1;MDM2;IGFBP1;EGR1;KMT2E;IKBKG;SOCS2;SALL1;EPS8;UCP1;CISH;EP300;NOTCH2;IRS2;FN1;FGFR2;KIT;KIDINS220;KAT2B;CYP26A1;MAFB;TXNIP;MTSS1;ADRB2;FGF1;TSC22D3;RBM38;ZBTB20;VTN;INSR;IRF2BP2;EPB41;ULK1;FOS;BSG;PTN;CD81;RPL22;GAS6;DDIT3;F8;AOC3;PROS1;SNAP23;JUN;NOTCH3;HECA;PPARD;MFGE8;BMPR1A;MYH10	0.00366811	0.0305132	Proteins/Chemicals Regulating Cell Processes
Proteins/Chemicals Regulating Cell Processes of cardiovascular function	286	cardiovascular function	17	5	PRKCZ;CLCN3;FOS;PROC;CXCR7;ADRB2;FMO3;SLC6A4;EGFR;APLNR;PROS1;HMOX1;FSTL1;CDH2;FBN1;FN1;PPARD	0.0038809	0.0200236	Proteins/Chemicals Regulating Cell Processes
Proteins/Chemicals Regulating Cell Processes of phagocytosis, engulfment	70	phagocytosis, engulfment	7	9	RB1CC1;TP53INP2;SNAP23;ULK1;BECN1;PARK2;CORO1A	0.00388187	0.0108865	Proteins/Chemicals Regulating Cell Processes
Proteins/Chemicals Regulating Cell Processes of Sertoli cell differentiation	37	Sertoli cell differentiation	5	13	FOS;FN1;SOX9;FGFR2;USF2	0.00390016	0.00816993	Proteins/Chemicals Regulating Cell Processes
Proteins/Chemicals Regulating Cell Processes of mast cell adhesion	37	mast cell adhesion	5	13	KIT;NOTCH2;SELE;ITGA2B;VTN	0.00390016	0.00816993	Proteins/Chemicals Regulating Cell Processes
Proteins/Chemicals Regulating Cell Processes of viral transformation	37	viral transformation	5	13	EP300;FOS;FBXW7;CD81;RPL22	0.00390016	0.00816993	Proteins/Chemicals Regulating Cell Processes
Proteins/Chemicals Regulating Cell Processes of central nervous system development	488	central nervous system development	25	5	SLC1A3;SOX9;CXCR7;FGF1;EGFR;SLC16A2;CDH2;FSTL1;CXADR;NR5A2;VTN;INSR;LDLR;MDM2;PROM1;EGR1;IKBKG;SOCS2;EPG5;GCH1;MYT1L;NOTCH3;FGFR2;GAPDH;NR1H3	0.00396784	0.0239693	Proteins/Chemicals Regulating Cell Processes
Proteins/Chemicals Regulating Cell Processes of ketone biosynthesis	89	ketone biosynthesis	8	8	ABHD5;CREB3L3;GCH1;PNPLA2;ACOX1;G6PC;NCOR1;TXNIP	0.00403432	0.0121029	Proteins/Chemicals Regulating Cell Processes
Proteins/Chemicals Regulating Cell Processes of mitochondrion organization and biogenesis	412	mitochondrion organization and biogenesis	22	5	ADIPOR2;LPIN1;PNPLA2;SLC46A1;BECN1;CYP26A1;BSG;SOCS2;PARK2;RPL22;ADRB2;UCP1;XDH;EGFR;EP300;HMOX1;IRS2;PPARD;INSR;FN1;ASXL2;BNIP3	0.00412301	0.0226804	Proteins/Chemicals Regulating Cell Processes
Proteins/Chemicals Regulating Cell Processes of ovarian follicle development	337	ovarian follicle development	19	5	MAP1LC3A;KIT;IGFBP1;EGR1;LAMC1;BSG;SOX9;ADRB2;IHH;APOH;EGFR;APLNR;CDH2;NR5A2;IRS2;FBN1;INSR;FN1;LDLR	0.00417496	0.0211581	Proteins/Chemicals Regulating Cell Processes
Proteins/Chemicals Regulating Cell Processes of cell stress	490	cell stress	25	5	AK4;SGK1;BECN1;TXNIP;PARK2;EGFR;NFKB2;RPLP2;BAG6;ASPG;RPL19;MDM2;DIABLO;EGR1;GADD45B;DDIT3;EP300;JUN;HMOX1;KRT18;FN1;IP6K2;PPARD;AZI1;GAPDH	0.00417915	0.0239234	Proteins/Chemicals Regulating Cell Processes
Proteins/Chemicals Regulating Cell Processes of granulosa cell differentiation	71	granulosa cell differentiation	7	9	DDIT3;ADIPOR2;EGFR;IGFBP1;NR5A2;FN1;SOX9	0.00420244	0.0108696	Proteins/Chemicals Regulating Cell Processes
Proteins/Chemicals Regulating Cell Processes of DNA fragmentation	705	DNA fragmentation	33	4	PRKCZ;KIT;C1QTNF5;NFKBIA;XDH;EGFR;NR5A2;BNIP3;DIABLO;EGR1;GZMA;ULK1;IKBKG;FOS;BSG;PTN;UCP1;AIMP1;GAS6;DDIT3;CTRL;IER2;LGALS8;JUN;PROS1;CIDEB;HMOX1;NOTCH3;KRT18;FN1;MFGE8;PPARD;FGFR2	0.00422202	0.0263578	Proteins/Chemicals Regulating Cell Processes
Proteins/Chemicals Regulating Cell Processes of viral release	173	viral release	12	6	CHMP2A;BECN1;PROZ;OPTN;PROC;YBX1;TMPRSS2;COL4A3BP;FN1;LAMP1;CHMP5;BNIP3	0.00431585	0.0161943	Proteins/Chemicals Regulating Cell Processes
Proteins/Chemicals Regulating Cell Processes of mitotic entry	1101	mitotic entry	47	4	PRKCZ;F7;KIT;SGK1;KAT2B;PDE2A;PROC;ADRB2;VPRBP;CXCR7;FGF1;EGFR;AGXT;NFKB2;SLC16A2;NR5A2;VTN;INSR;CCNG2;MDM2;IGFBP1;EGR1;KMT2E;CTNND1;FOS;PTN;TOM1;EPS8;GAS6;RALGDS;RECK;SLC6A4;EP300;NOTCH2;PROS1;JUN;HMOX1;IRS2;KRT18;FN1;PPARD;TYMP;FGFR2;AZI1;TAOK1;FZR1;ARHGEF25	0.00433567	0.0287638	Proteins/Chemicals Regulating Cell Processes
Proteins/Chemicals Regulating Cell Processes of platelet exocytosis	38	platelet exocytosis	5	12	SNAP23;ITGA2B;VAMP8;BSG;GAS6	0.00438702	0.00815661	Proteins/Chemicals Regulating Cell Processes
Proteins/Chemicals Regulating Cell Processes of hypoosmotic stress	38	hypoosmotic stress	5	12	CANT1;EGFR;CLCN3;IRS2;GAPDH	0.00438702	0.00815661	Proteins/Chemicals Regulating Cell Processes
Proteins/Chemicals Regulating Cell Processes of osteoblast proliferation	315	osteoblast proliferation	18	5	EGR1;COL1A1;FOS;PTN;HIF3A;PROC;ADRB2;FGF1;IHH;GPNMB;EGFR;CDH2;HMOX1;VTN;FN1;INSR;PPARD;FGFR2	0.00454801	0.0205245	Proteins/Chemicals Regulating Cell Processes
Proteins/Chemicals Regulating Cell Processes of iron absorption	55	iron absorption	6	10	HFE2;XDH;TFR2;ALAS2;SLC46A1;TMPRSS6	0.00478667	0.00953895	Proteins/Chemicals Regulating Cell Processes
Proteins/Chemicals Regulating Cell Processes of hematopoietic progenitor cell homing	55	hematopoietic progenitor cell homing	6	10	KIT;SELE;CDH2;PTN;FN1;CXCR7	0.00478667	0.00953895	Proteins/Chemicals Regulating Cell Processes
Proteins/Chemicals Regulating Cell Processes of cell fate determination	367	cell fate determination	20	5	MDM2;EGR1;BECN1;FBXW7;SOX9;MAFB;VPRBP;SUFU;IHH;EGFR;EP300;ULK2;NOTCH2;JUN;CXADR;FSTL1;NOTCH3;FBN1;IP6K2;FGFR2	0.00486929	0.021575	Proteins/Chemicals Regulating Cell Processes
Proteins/Chemicals Regulating Cell Processes of immune system function	823	immune system function	37	4	DSCAM;KIT;DPP7;TDO2;FBXW7;NFKBIA;BHLHE40;TXNIP;IL1R2;ADRB2;CYP2U1;PHYH;NFKB2;ITGA2B;VTN;FCGRT;INSR;TLR5;ABCA1;CFP;DIABLO;KMT2E;IKBKG;FGL2;CD81;CISH;PGLYRP2;F8;DUSP2;IFRD1;SH2D3A;JUN;PROS1;HMOX1;SLC6A6;MFGE8;NR1H3	0.00487338	0.0270864	Proteins/Chemicals Regulating Cell Processes
Proteins/Chemicals Regulating Cell Processes of endochondral ossification	318	endochondral ossification	18	5	EGR1;KDM6B;COL1A1;FOS;SOX9;PTN;HIF3A;ADRB2;EGLN1;SUFU;RECK;IHH;EGFR;ZBTB20;FN1;FGFR2;SCUBE2;BMPR1A	0.0050111	0.0204545	Proteins/Chemicals Regulating Cell Processes
Proteins/Chemicals Regulating Cell Processes of mitochondrial membrane permeability	394	mitochondrial membrane permeability	21	5	AK4;DIABLO;GZMA;OLFM1;BECN1;PLEKHF2;BNIP3L;BNIP1;CTRB1;PPM1K;UCP1;XDH;DDIT3;JUN;HMOX1;ATP5E;CTSV;LDLR;BNIP3;GAPDH;ABCA1	0.00510463	0.0220357	Proteins/Chemicals Regulating Cell Processes
Proteins/Chemicals Regulating Cell Processes of synaptic plasticity	1025	synaptic plasticity	44	4	PRKCZ;DSCAM;KIDINS220;SGK1;KAT2B;DBN1;SLC1A3;PDE2A;EIF4EBP2;ADRB2;PARK2;FGF1;EGFR;NFKB2;CDH2;INSR;LDLR;SLC1A2;SLC38A3;ABCA1;CORO1A;RNF19A;NR2F6;PAIP2;EGR1;IKBKG;CTNND1;FOS;TBX2;RIMS1;PTN;EEF2K;EPS8;GADD45B;SLC6A4;EP300;JUN;PROS1;HMOX1;PLK2;IRS2;FN1;NUAK1;MYH10	0.00516734	0.0281871	Proteins/Chemicals Regulating Cell Processes
Proteins/Chemicals Regulating Cell Processes of cell morphogenesis	177	cell morphogenesis	12	6	AXIN1;PROM1;CLASRP;DAAM1;CTNND1;OPTN;MTSS1;CDH2;FN1;FGFR2;FZR1;EZR	0.00517253	0.0161074	Proteins/Chemicals Regulating Cell Processes
Proteins/Chemicals Regulating Cell Processes of complement activation, alternative pathway	74	complement activation, alternative pathway	7	9	CFP;CFI;ADAMTS13;CFHR2;PROC;CFHR1;MASP1	0.00528492	0.0108192	Proteins/Chemicals Regulating Cell Processes
Proteins/Chemicals Regulating Cell Processes of lipid oxidation	201	lipid oxidation	13	6	ADIPOR2;PNPLA2;CYGB;ACOX1;APOA4;ACACB;ADRB2;UCP1;METAP2;CIDEB;HMOX1;PDK4;PPARD	0.00547677	0.0169271	Proteins/Chemicals Regulating Cell Processes
Proteins/Chemicals Regulating Cell Processes of monocyte adhesion	397	monocyte adhesion	21	5	FOXO4;PNPLA2;FBXW7;PROC;NFKBIA;TXNIP;CXCR7;CD81;FGF1;AIMP1;XDH;EGFR;EP300;APOH;SELE;JUN;HMOX1;ITGA2B;CXADR;FN1;ABCA1	0.00555518	0.0219665	Proteins/Chemicals Regulating Cell Processes
Proteins/Chemicals Regulating Cell Processes of stem cell differentiation	747	stem cell differentiation	34	4	PRKCZ;KIT;TJP1;RB1CC1;KDM6B;CITED4;DBN1;CYP26A1;FBXW7;NCOR1;SOX9;EIF4EBP2;BHLHE40;TSC22D3;RNF2;IHH;JMJD1C;EGFR;CDH2;NR5A2;JARID2;PROM1;KMT2E;CTNND1;SOCS2;UNKL;RBM5;EP300;NOTCH2;HMOX1;PPARD;FN1;FGFR2;BMPR1A	0.00567327	0.0262954	Proteins/Chemicals Regulating Cell Processes
Proteins/Chemicals Regulating Cell Processes of biomineral formation	721	biomineral formation	33	4	CANT1;KAT2B;CLCN3;KDM6B;BECN1;COL1A1;CYP26A1;SOX9;BHLHE40;EGLN1;FGF1;IHH;GPNMB;EGFR;FBN1;VTN;INSR;LDLR;CCNG2;IGFBP1;FOS;PTN;FNDC3B;GAS6;DDIT3;EP300;RPL38;HMOX1;LAMP1;FN1;FGFR2;BMPR1A;NR1H3	0.0058793	0.0260252	Proteins/Chemicals Regulating Cell Processes
Proteins/Chemicals Regulating Cell Processes of artery blood flow	115	artery blood flow	9	7	SLC6A4;F7;DAAM1;ITGA2B;NOTCH3;TBX2;FN1;SLCO2A1;ADRB2	0.00590458	0.0131195	Proteins/Chemicals Regulating Cell Processes
Proteins/Chemicals Regulating Cell Processes of second trimester pregnancy	95	second trimester pregnancy	8	8	CETP;FGA;IGFBP1;HMOX1;COL1A1;PROZ;FN1;PROC	0.00598537	0.011994	Proteins/Chemicals Regulating Cell Processes
Proteins/Chemicals Regulating Cell Processes of BMP receptor signaling pathway	95	BMP receptor signaling pathway	8	8	HFE2;BAMBI;ZMIZ2;FSTL1;LTBP4;SOX9;BMPR1A;BMP1	0.00598537	0.011994	Proteins/Chemicals Regulating Cell Processes
Proteins/Chemicals Regulating Cell Processes of quiescence	613	quiescence	29	4	KIT;DPP7;PDK2;CLCN3;FBXW7;SOX9;TXNIP;MTSS1;FGF1;TSC22D3;EGFR;CDH2;PDK4;AKT1S1;INSR;FOXO4;PROM1;EGR1;FOS;QSOX1;PTN;SLC2A5;CD81;NOTCH2;PROS1;SELE;HMOX1;NOTCH3;FN1	0.00612975	0.0249141	Proteins/Chemicals Regulating Cell Processes
Proteins/Chemicals Regulating Cell Processes of neutrophil adhesion	251	neutrophil adhesion	15	5	PRKCZ;EGR1;PROC;LSP1;XDH;EGFR;EP300;LGALS8;SELE;JUN;CXADR;ITGA2B;VTN;G6PC;FN1	0.00614842	0.0183824	Proteins/Chemicals Regulating Cell Processes
Proteins/Chemicals Regulating Cell Processes of heart performance	204	heart performance	13	6	KIT;DIABLO;PDE2A;PROC;ADRB2;XDH;EGFR;HMOX1;PPARD;FN1;INSR;FGFR2;BNIP3	0.00618467	0.0168612	Proteins/Chemicals Regulating Cell Processes
Proteins/Chemicals Regulating Cell Processes of epithelial cell differentiation	276	epithelial cell differentiation	16	5	F7;TJP1;BSG;PTN;SOX9;TXNIP;DDIT3;IHH;EGFR;FYCO1;FSTL1;FN1;PPARD;FGFR2;BMPR1A;EZR	0.0063243	0.0190476	Proteins/Chemicals Regulating Cell Processes
Proteins/Chemicals Regulating Cell Processes of extracellular matrix polymerization	402	extracellular matrix polymerization	21	5	F7;EGR1;COL1A1;LTBP4;QSOX1;SOX9;PTN;FGF1;SLC6A4;EGFR;HAPLN4;CDH2;FSTL1;HMOX1;YBX1;VTN;FBN1;PPARD;INSR;FN1;BMP1	0.00637868	0.0218522	Proteins/Chemicals Regulating Cell Processes
Proteins/Chemicals Regulating Cell Processes of epidermal cell differentiation	301	epidermal cell differentiation	17	5	MDM2;ABHD5;KDM6B;FOS;SOX9;MAFB;RIPK4;EGFR;NOTCH2;JUN;JARID2;IRS2;FN1;PPARD;SVEP1;KAZN;NR1H3	0.00641587	0.0196759	Proteins/Chemicals Regulating Cell Processes
Proteins/Chemicals Regulating Cell Processes of drug metabolism	182	drug metabolism	12	6	MGST2;AOX1;FMO4;CYP7A1;FMO3;ABCC2;SLC6A4;XDH;AGXT2;TMPRSS6;TYMP;CYP2J2	0.00642813	0.016	Proteins/Chemicals Regulating Cell Processes
Proteins/Chemicals Regulating Cell Processes of lymphocyte apoptosis	205	lymphocyte apoptosis	13	6	AXIN1;DPP7;DIABLO;BECN1;FOS;FGL2;CD81;ADRB2;AIMP1;NFKB2;MFGE8;BNIP3;EZR	0.00643619	0.0168394	Proteins/Chemicals Regulating Cell Processes
Proteins/Chemicals Regulating Cell Processes of sensitization	1184	sensitization	49	4	PRKCZ;SGK1;BECN1;SOX9;NFKBIA;CXCR7;PARK2;DTYMK;EGFR;PDK4;YBX1;CALD1;COL4A3BP;BNIP3;SLC1A2;RPL19;MDM2;EGR1;PI4KB;AQP7;DEDD2;GCH1;EP300;APOH;SELE;HMOX1;ARHGEF25;KIT;CANT1;PNPLA2;PDK2;TXNIP;ADRB2;FGF1;ABCC2;FSTL1;INSR;ANK1;ABCA1;GFRA3;DIABLO;FOS;MYH11;DDIT3;SLC6A4;F8;SNAP23;JUN;NOTCH3	0.00646603	0.0285714	Proteins/Chemicals Regulating Cell Processes
Proteins/Chemicals Regulating Cell Processes of T-cell response	952	T-cell response	41	4	KIT;CANT1;ZRANB1;TDO2;PROC;BHLHE40;TXNIP;VPRBP;TSC22D3;GPNMB;EGFR;IL13RA2;ITGA2B;CXADR;YBX1;FCGRT;BAG6;TLR5;CORO1A;MDM2;GZMA;BSG;ATRN;ACACB;FGL2;CD81;F8;IER2;APOH;SH2D3A;WAPAL;LGALS8;SELE;HMOX1;NOTCH3;DUSP14;LAMP1;FN1;AHCY;MAP3K8;GAPDH	0.00647111	0.0274983	Proteins/Chemicals Regulating Cell Processes
Proteins/Chemicals Regulating Cell Processes of nerve fiber regeneration	277	nerve fiber regeneration	16	5	SGK1;LAMC1;BECN1;FLOT2;FGF1;PDE1B;EGFR;EP300;JUN;HMOX1;FLOT1;FN1;INSR;LDLR;BMPR1A;RTN4RL1	0.00654005	0.019025	Proteins/Chemicals Regulating Cell Processes
Proteins/Chemicals Regulating Cell Processes of cell phagocytosis	77	cell phagocytosis	7	8	EGFR;PROS1;SNAP23;MFGE8;FN1;CD81;GAS6	0.00656415	0.0107692	Proteins/Chemicals Regulating Cell Processes
Proteins/Chemicals Regulating Cell Processes of vesicular trafficking	405	vesicular trafficking	21	5	CEP164;ZFYVE1;DBN1;ULK1;ATP8A2;BECN1;OPTN;PARK2;GGA1;EGFR;ULK2;PROS1;SNAP23;FYCO1;HIP1;COL4A3BP;INSR;OSBP;GAPDH;ABCA1;CORO1A	0.00691912	0.0217842	Proteins/Chemicals Regulating Cell Processes
Proteins/Chemicals Regulating Cell Processes of branching morphogenesis	405	branching morphogenesis	21	5	DSCAM;MDM2;TJP1;CTNND1;TBX2;PTN;SOX9;EGLN1;FGF1;DCBLD2;EP300;EGFR;PLK2;VTN;FN1;MFGE8;FGFR2;BAG6;BMPR1A;EZR;BMP1	0.00691912	0.0217842	Proteins/Chemicals Regulating Cell Processes
Proteins/Chemicals Regulating Cell Processes of tissue morphogenesis	118	tissue morphogenesis	9	7	SKIL;KIT;IHH;EGFR;JUN;CDH2;CTNND1;FN1;BMP1	0.00696555	0.0130624	Proteins/Chemicals Regulating Cell Processes
Proteins/Chemicals Regulating Cell Processes of breathing	538	breathing	26	4	DSCAM;PNPLA2;BECN1;PDE2A;ACOX1;PROC;PARK2;XDH;COX7A2L;PDK4;VTN;BNIP3;ABCA1;NME4;COX4I2;BSG;PAH;OPTN;SOCS2;UCP1;GADD45G;SLC6A4;HMOX1;PLK2;ATP5E;TAOK1	0.00705336	0.0238095	Proteins/Chemicals Regulating Cell Processes
Proteins/Chemicals Regulating Cell Processes of dendritic cell differentiation	512	dendritic cell differentiation	25	4	KIT;SGK1;MAFB;NFKBIA;STAT2;TSC22D3;XDH;NFKB2;BAG6;DIABLO;FOS;SOCS2;FGL2;EPS8;CD81;AIMP1;CISH;F8;APOH;NOTCH2;JUN;HMOX1;FN1;BMPR1A;NR1H3	0.00719438	0.0234302	Proteins/Chemicals Regulating Cell Processes
Proteins/Chemicals Regulating Cell Processes of S phase	1731	S phase	67	3	PRKCZ;DCAF11;BECN1;FBXW7;SOX9;PROC;NFKBIA;BHLHE40;CXCR7;VPRBP;DTYMK;EGFR;NELFA;NR5A2;CDH2;NSA2;ASPG;TLR5;CCNG2;MDM2;AXIN1;KAT6B;IGFBP1;EGR1;KMT2E;ATAD2;EP300;NOTCH2;HMOX1;FN1;PLEKHO1;GAPDH;FZR1;KIT;CEP164;CCNDBP1;ING3;PTPN3;CLCN3;NCOR1;STAP2;METAP2;FGF1;TSC22D3;RNF2;GPNMB;H1F0;ZBTB20;MAPK15;ANP32B;FOXO4;NR2F6;DIABLO;FOS;TBX2;BSG;MYH11;PTN;CTDSPL;EEF1D;DDIT3;IER2;JUN;PLK2;NOTCH3;PPARD;NUAK1	0.00729405	0.0298574	Proteins/Chemicals Regulating Cell Processes
Proteins/Chemicals Regulating Cell Processes of kidney excretion	256	kidney excretion	15	5	CANT1;SLC46A1;ADRB2;ABCC2;XDH;AOC3;AGXT;APLNR;FSTL1;HMOX1;FCGRT;ASPG;CYP2J2;SLC38A3;SLC2A9	0.00732482	0.0182704	Proteins/Chemicals Regulating Cell Processes
Proteins/Chemicals Regulating Cell Processes of recognition of apoptotic cell	43	recognition of apoptotic cell	5	11	STAB2;APOH;PROS1;MFGE8;ABCA1	0.00748465	0.00809061	Proteins/Chemicals Regulating Cell Processes
Proteins/Chemicals Regulating Cell Processes of leukocyte cell adhesion	408	leukocyte cell adhesion	21	5	ADAMTS13;CTNND1;IKBKG;FBXW7;BSG;PROC;TXNIP;CXCR7;LSP1;STAB2;XDH;AOC3;SELE;LGALS8;ITGA2B;HMOX1;VTN;INSR;FN1;CYP2J2;TLR5	0.00749647	0.0217166	Proteins/Chemicals Regulating Cell Processes
Proteins/Chemicals Regulating Cell Processes of nutritional response pathway	79	nutritional response pathway	7	8	RB1CC1;GAMT;ULK1;BECN1;TFE3;INSR;EEF2K	0.0075363	0.0107362	Proteins/Chemicals Regulating Cell Processes
Proteins/Chemicals Regulating Cell Processes of antigen binding	257	antigen binding	15	5	MDM2;CD81;GAS6;F8;APOH;EGFR;ITGA2B;FCGRT;KRT18;HLA-DRA;FN1;INSR;COL4A3BP;SVEP1;EZR	0.00758038	0.0182482	Proteins/Chemicals Regulating Cell Processes
Proteins/Chemicals Regulating Cell Processes of ubiquitin-dependent protein degradation	384	ubiquitin-dependent protein degradation	20	5	MDM2;AXIN1;MAP1LC3A;RNF19A;DIABLO;FBXW7;SOX9;OPTN;NFKBIA;HIF3A;EGLN1;PARK2;SLC6A4;EP300;AP2A2;JUN;PLK2;KRT18;LDLR;GAPDH	0.00789686	0.0211864	Proteins/Chemicals Regulating Cell Processes
Proteins/Chemicals Regulating Cell Processes of sprouting angiogenesis	142	sprouting angiogenesis	10	6	STAB2;KIT;RECK;EP300;LAMC1;PLK2;BSG;FN1;HPN;FGF1	0.00792718	0.0140449	Proteins/Chemicals Regulating Cell Processes
Proteins/Chemicals Regulating Cell Processes of blood vessel maturation	61	blood vessel maturation	6	9	KIT;IHH;APLNR;NOTCH3;FN1;PPARD	0.00794107	0.00944882	Proteins/Chemicals Regulating Cell Processes
Proteins/Chemicals Regulating Cell Processes of thermogenesis	359	thermogenesis	19	5	F7;PNPLA2;ACOT11;PDE2A;FOS;ACOX1;TXNIP;UCP1;ADRB2;GADD45G;DDIT3;SLC6A4;GCGR;EP300;COX7A2L;HMOX1;TFE3;PPARD;LDLR	0.00806089	0.0206522	Proteins/Chemicals Regulating Cell Processes
Proteins/Chemicals Regulating Cell Processes of chondrogenesis	626	chondrogenesis	29	4	KDM6B;COL1A1;FBXW7;SOX9;MAFB;HIF3A;NFKBIA;BHLHE40;FGF1;SCFD1;IHH;EGFR;FSTL1;CDH2;YBX1;CALD1;INSR;BMP1;EGR1;FOS;PTN;SUFU;GAS6;RECK;EP300;NOTCH2;FN1;FGFR2;BMPR1A	0.00809105	0.0246389	Proteins/Chemicals Regulating Cell Processes
Proteins/Chemicals Regulating Cell Processes of synaptogenesis	938	synaptogenesis	40	4	PRKCZ;DSCAM;KIT;KIDINS220;DBN1;FLOT2;SLC1A3;FBXW7;MAFB;EGFR;SLC16A2;UPF3B;CDH2;INSR;SLC1A2;LDLR;EZR;CORO1A;MDM2;AXIN1;SLC25A38;EGR1;ULK1;CTNND1;OLFM1;FOS;RIMS1;BSG;PTN;EPS8;CD81;RALGDS;SLC6A4;JUN;PLK2;IL1RAP;FLOT1;FN1;SVEP1;RTN4RL1	0.00831813	0.0270636	Proteins/Chemicals Regulating Cell Processes
Proteins/Chemicals Regulating Cell Processes of translation initiation	413	translation initiation	21	5	MDM2;EIF4EBP3;EPB41;PAIP2;FOS;RPS7;RPS19;OPTN;EIF4EBP2;EEF2K;METAP2;RPL22;DDIT3;RPL38;AGXT;JUN;UPF3B;YBX1;AKT1S1;COL4A3BP;GAPDH	0.00854564	0.0216049	Proteins/Chemicals Regulating Cell Processes
Proteins/Chemicals Regulating Cell Processes of postnatal growth	189	postnatal growth	12	6	IGFBP1;COL1A1;FOS;ACOX1;SOCS2;EGLN1;IHH;EGFR;IRS2;ZBTB20;INSR;FGFR2	0.00857738	0.015852	Proteins/Chemicals Regulating Cell Processes
Proteins/Chemicals Regulating Cell Processes of monocyte response	62	monocyte response	6	9	TSC22D3;HMOX1;CYP24A1;FOS;PROC;TLR5	0.00858432	0.00943396	Proteins/Chemicals Regulating Cell Processes
Proteins/Chemicals Regulating Cell Processes of placenta development	520	placenta development	25	4	TJP1;FBXW7;BHLHE40;TXNIP;CXCR7;EGFR;SLC16A2;NR5A2;INSR;ABCA1;IGFBP1;FOS;BSG;PTN;APOH;EP300;NOTCH2;SELE;JUN;HMOX1;NOTCH3;FN1;HLX;PPARD;FGFR2	0.0086612	0.0232558	Proteins/Chemicals Regulating Cell Processes
Proteins/Chemicals Regulating Cell Processes of renal reabsorption	191	renal reabsorption	12	6	SGK1;SLC13A3;ACOX1;AQP7;ADRB2;XDH;EGFR;SLC16A2;PPARD;G6PC;AHCY;SLC2A9	0.00928435	0.0158103	Proteins/Chemicals Regulating Cell Processes
Proteins/Chemicals Regulating Cell Processes of trophoblast growth	191	trophoblast growth	12	6	KIT;IGFBP1;EGR1;PROC;ADRB2;EGFR;APOH;JUN;IL1RAP;NOTCH3;PPARD;HLX	0.00928435	0.0158103	Proteins/Chemicals Regulating Cell Processes
Proteins/Chemicals Regulating Cell Processes of virus transcription	191	virus transcription	12	6	KAT2B;BECN1;CD81;HMG20A;EP300;NR5A2;HMOX1;YBX1;PPARD;GAPDH;DDX17;NR1H3	0.00928435	0.0158103	Proteins/Chemicals Regulating Cell Processes
Proteins/Chemicals Regulating Cell Processes of cell infiltration	578	cell infiltration	27	4	PRKCZ;F7;KIT;CANT1;CELA1;CYP7A1;PDE2A;PROC;XDH;EGFR;CDH2;FSTL1;TLR5;ABCA1;NR2F6;EGR1;BSG;RPS19;DDIT3;AOC3;LGALS8;SELE;HMOX1;FN1;CYP2J2;PLEKHO1;BMPR1A	0.00937158	0.0238727	Proteins/Chemicals Regulating Cell Processes
Proteins/Chemicals Regulating Cell Processes of astrocyte differentiation	146	astrocyte differentiation	10	6	RNF2;EGFR;EP300;SLC1A3;ZBTB20;NOTCH3;NCOR1;SOCS2;PTN;SOX9	0.00955119	0.0139665	Proteins/Chemicals Regulating Cell Processes
Proteins/Chemicals Regulating Cell Processes of blood circulation	216	blood circulation	13	5	IGFBP1;ADAMTS13;CLDN5;HPN;RNF2;F8;SLC16A2;SELE;CDH2;HMOX1;LDLR;ASPG;ABCA1	0.0097751	0.0166028	Proteins/Chemicals Regulating Cell Processes
Proteins/Chemicals Regulating Cell Processes of bone matrix formation	46	bone matrix formation	5	10	IHH;FN1;FGFR2;BMPR1A;BMP1	0.0099383	0.00805153	Proteins/Chemicals Regulating Cell Processes
Proteins/Chemicals Regulating Cell Processes of mesenchymal stem cell differentiation	419	mesenchymal stem cell differentiation	21	5	DSCAM;AXIN1;EGR1;KAT2B;KDM6B;SOX9;BHLHE40;TSC22D3;IHH;BAMBI;JUN;FSTL1;CDH2;HMOX1;NR5A2;VTN;FN1;FGFR2;BMPR1A;BNIP3;NR1H3	0.00995871	0.0214724	Proteins/Chemicals Regulating Cell Processes
Proteins/Chemicals Regulating Cell Processes of germ-cell migration	64	germ-cell migration	6	9	KIT;IGFBP1;CXADR;BSG;CLDN5;CXCR7	0.00998138	0.00940439	Proteins/Chemicals Regulating Cell Processes
Proteins/Chemicals Regulating Cell Processes of bacterium adherence	125	bacterium adherence	9	7	XDH;EGFR;TJP1;NR5A2;VTN;FN1;PROC;GAPDH;FGF1	0.0100057	0.012931	Proteins/Chemicals Regulating Cell Processes
Proteins/Chemicals Regulating Cell Processes of receptor recycling	193	receptor recycling	12	6	SGK1;BECN1;PRCP;ADRB2;EPS8;EGFR;APLNR;FCGRT;INSR;FGFR2;LDLR;EZR	0.0100359	0.0157687	Proteins/Chemicals Regulating Cell Processes
Proteins/Chemicals Regulating Cell Processes of G2/M arrest	778	G2/M arrest	34	4	NFKBIA;PARK2;VPRBP;FGF1;ABCC2;TSC22D3;EGFR;GLS2;PTGR1;CXADR;CDH2;RAP1GDS1;CCNG2;MDM2;FOXO4;DIABLO;EGR1;KMT2E;FOS;EEF2K;HPN;RPL22;GADD45G;SUFU;AIMP1;GADD45B;EP300;LDHB;JUN;SLC6A6;FAM32A;PPARD;FN1;AHCY	0.010205	0.0256798	Proteins/Chemicals Regulating Cell Processes
Proteins/Chemicals Regulating Cell Processes of epithelial cell adhesion	148	epithelial cell adhesion	10	6	EGFR;TJP1;JUN;SELE;LAMB1;CXADR;CDH2;CTNND1;FN1;MFGE8	0.0104528	0.0139276	Proteins/Chemicals Regulating Cell Processes
Proteins/Chemicals Regulating Cell Processes of chromosome condensation	421	chromosome condensation	21	4	MDM2;CANT1;RIOK3;PROM1;DIABLO;KAT2B;BECN1;KMT2E;FOS;RPS19;NCOR1;RPS29;GAS6;DDIT3;IFRD1;EGFR;EP300;WAPAL;H1F0;RCBTB1;FN1	0.0104695	0.0214286	Proteins/Chemicals Regulating Cell Processes
Proteins/Chemicals Regulating Cell Processes of neural tube closure	171	neural tube closure	11	6	EP300;DAAM1;JUN;JARID2;CDH2;PHACTR4;YBX1;SALL1;PPARD;BMPR1A;MTSS1	0.0105599	0.0148649	Proteins/Chemicals Regulating Cell Processes
Proteins/Chemicals Regulating Cell Processes of engulfment of apoptotic cell	105	engulfment of apoptotic cell	8	7	STAB2;PROS1;BECN1;VTN;MFGE8;LDLR;ABCA1;GAS6	0.0107294	0.0118168	Proteins/Chemicals Regulating Cell Processes
Proteins/Chemicals Regulating Cell Processes of membrane ruffling	319	membrane ruffling	17	5	ARHGEF26;PDK2;CLCN3;KANK1;EPS8;RALGDS;FGF1;GAS6;EGFR;JUN;SNAP23;IRS2;INSR;CALD1;FN1;PLEKHO1;EZR	0.0110751	0.0192744	Proteins/Chemicals Regulating Cell Processes
Proteins/Chemicals Regulating Cell Processes of cell division	1704	cell division	65	3	PRKCZ;F7;ADIPOR2;CLASRP;KDM6B;RPS17;FBXW7;SOX9;ST3GAL5;MORF4L1;EGFR;AGXT;CDH2;CALD1;CCNG2;MDM2;PROM1;IGFBP1;KLHL22;EGR1;CTNND1;RPS19;OPTN;AIMP1;IFRD1;RBM5;EP300;HMOX1;IRS2;KRT18;FN1;PDCL3;FGFR2;FRK;GAPDH;FZR1;TAOK1;KIT;TJP1;TDO2;CLCN3;PROZ;TXNIP;FGF1;INSR;BAG6;EZR;CETP;PSMG2;DIABLO;EPB41;FOS;TBX2;PTN;EEF1D;DDIT3;F8;CTRL;SH2D3A;WAPAL;JUN;MTUS1;PLK2;NOTCH3;MYH10	0.0110845	0.0292925	Proteins/Chemicals Regulating Cell Processes
Proteins/Chemicals Regulating Cell Processes of placenta transfer	85	placenta transfer	7	8	ABCC2;SLC6A4;SLC16A2;FCGRT;LDLR;SLC2A9;ABCA1	0.0110915	0.0106383	Proteins/Chemicals Regulating Cell Processes
Proteins/Chemicals Regulating Cell Processes of cell contact	294	cell contact	16	5	GZMA;CTNND1;BSG;CLDN5;EPS8;HMCN1;AMOTL2;GPNMB;AOC3;EGFR;SELE;JUN;CXADR;CDH2;VTN;FN1	0.0112059	0.018648	Proteins/Chemicals Regulating Cell Processes
Proteins/Chemicals Regulating Cell Processes of melanogenesis	320	melanogenesis	17	5	KIT;ULK1;FOS;TBX2;SOX9;PAH;PTN;STAP2;TXNIP;ADRB2;GCH1;GPNMB;CDH2;HMOX1;TFE3;LAMP1;FN1	0.0113968	0.0192525	Proteins/Chemicals Regulating Cell Processes
Proteins/Chemicals Regulating Cell Processes of neutrophil activation	398	neutrophil activation	20	5	F7;CFP;CANT1;DIABLO;BSG;PROC;ADRB2;LSP1;RPL22;GAS6;XDH;C5;AOC3;APOH;SELE;JUN;HMOX1;ITGA2B;LDLR;TLR5	0.0114069	0.0208768	Proteins/Chemicals Regulating Cell Processes
Proteins/Chemicals Regulating Cell Processes of brain metabolism	66	brain metabolism	6	8	SLC6A4;CYP46A1;PIPOX;SLC16A2;APOA4;PARK2	0.0115329	0.009375	Proteins/Chemicals Regulating Cell Processes
Proteins/Chemicals Regulating Cell Processes of trophoblast adhesion	48	trophoblast adhesion	5	10	IGFBP1;OLFM1;VTN;MFGE8;FN1	0.0118502	0.00802568	Proteins/Chemicals Regulating Cell Processes
Proteins/Chemicals Regulating Cell Processes of limb development	222	limb development	13	5	TBX2;PTN;SALL1;SOX9;NFKBIA;FGF1;RIPK4;IHH;EGFR;NOTCH2;HMOX1;FGFR2;BMPR1A	0.0120951	0.0164766	Proteins/Chemicals Regulating Cell Processes
Proteins/Chemicals Regulating Cell Processes of protein sumoylation	374	protein sumoylation	19	5	MDM2;PRKCZ;AXIN1;F7;EGR1;ZMYND11;KAT2B;IKBKG;TBX2;SOX9;NCOR1;NFKBIA;ADRB2;TSC22D3;HMG20A;XDH;IER2;EP300;JUN	0.0120961	0.0203209	Proteins/Chemicals Regulating Cell Processes
Proteins/Chemicals Regulating Cell Processes of adaptive immune response	845	adaptive immune response	36	4	DSCAM;PRKCZ;KIT;CANT1;BECN1;STAP2;STAT2;ADRB2;XDH;TSC22D3;EGFR;ITGA2B;FCGRT;TLR5;CORO1A;NR2F6;DIABLO;SIGIRR;IKBKG;FOS;RPS19;PTN;FGL2;CD81;GADD45B;C5;AOC3;SH2D3A;PROS1;HMOX1;TFE3;FN1;MFGE8;HCLS1;MAP3K8;NR1H3	0.0120976	0.0259179	Proteins/Chemicals Regulating Cell Processes
Proteins/Chemicals Regulating Cell Processes of endothelial cell differentiation	175	endothelial cell differentiation	11	6	KIT;TJP2;IHH;TJP1;FSTL1;KDM6B;EDF1;VTN;FN1;PTN;FGFR2	0.0124041	0.0147849	Proteins/Chemicals Regulating Cell Processes
Proteins/Chemicals Regulating Cell Processes of blood-testicular barrier	108	blood-testicular barrier	8	7	TJP2;TJP1;SELE;CDH2;CXADR;CLDN5;EPS8;EZR	0.0125834	0.0117647	Proteins/Chemicals Regulating Cell Processes
Proteins/Chemicals Regulating Cell Processes of ER to Golgi transport	130	ER to Golgi transport	9	6	SCFD1;F8;CREB3L3;ITGA2B;PI4KB;BNIP1;COL4A3BP;OSBP;GAPDH	0.0127235	0.0128388	Proteins/Chemicals Regulating Cell Processes
Proteins/Chemicals Regulating Cell Processes of immune complex deposition	49	immune complex deposition	5	10	SNAP23;HMOX1;BECN1;FN1;ABCA1	0.0128937	0.00801282	Proteins/Chemicals Regulating Cell Processes
Proteins/Chemicals Regulating Cell Processes of stem cell expansion	176	stem cell expansion	11	6	KIT;IHH;BAMBI;PROM1;EGFR;JUN;EGR1;MYH11;LECT2;FN1;FGF1	0.0129013	0.0147651	Proteins/Chemicals Regulating Cell Processes
Proteins/Chemicals Regulating Cell Processes of fibroblast proliferation	485	fibroblast proliferation	23	4	PRKCZ;F7;CPA1;IGFBP1;DIABLO;EGR1;SESN1;FOS;BSG;PTN;PROC;EGLN1;ADRB2;AIMP1;FGF1;GAS6;XDH;EGFR;IL13RA2;JUN;HMOX1;PPARD;FN1	0.0133465	0.0220729	Proteins/Chemicals Regulating Cell Processes
Proteins/Chemicals Regulating Cell Processes of mitosis	2251	mitosis	82	3	PRKCZ;F7;SHC2;CLASRP;NKAP;KDM6B;BECN1;ACOX1;FBXW7;SOX9;PROC;BHLHE40;CXCR7;VPRBP;PARK2;DTYMK;DCBLD2;EGFR;CDH2;CYP24A1;YBX1;CALD1;ASPG;CCNG2;MDM2;AXIN1;CEP250;PROM1;KLHL22;IGFBP1;EGR1;IKBKG;CTNND1;KMT2E;SKA2;OPTN;EEF2K;GADD45G;GADD45B;EP300;NOTCH2;FLOT1;IRS2;KRT18;FN1;PDCL3;FGFR2;PTPRU;GAPDH;TAOK1;FZR1;KIT;LPIN2;KIDINS220;CLCN3;FGF1;LZTS2;HIPK3;FSTL1;ZBTB20;MAPK15;INSR;BAG6;EZR;CHMP2A;PSMG2;EPB41;A…	0.0137238	0.029829	Proteins/Chemicals Regulating Cell Processes
Proteins/Chemicals Regulating Cell Processes of platelet secretion	110	platelet secretion	8	7	SLC6A4;F8;CANT1;ADAMTS13;SNAP23;ITGA2B;NFKBIA;GAS6	0.0139435	0.0117302	Proteins/Chemicals Regulating Cell Processes
Proteins/Chemicals Regulating Cell Processes of hemidesmosome assembly	50	hemidesmosome assembly	5	9	EGFR;SOX9;FN1;HPN;HMCN1	0.0139976	0.008	Proteins/Chemicals Regulating Cell Processes
Proteins/Chemicals Regulating Cell Processes of endoderm formation	111	endoderm formation	8	7	EP300;KDM6B;NR5A2;SOX9;FN1;FGFR2;BMPR1A;FGF1	0.0146623	0.011713	Proteins/Chemicals Regulating Cell Processes
Proteins/Chemicals Regulating Cell Processes of DNA replication	2008	DNA replication	74	3	PRKCZ;F7;SGK1;RB1CC1;DCAF11;FBXW7;SOX9;PROC;ST3GAL5;NFKBIA;PARK2;VPRBP;DTYMK;DCBLD2;EGFR;NELFA;ZMIZ2;NR5A2;YBX1;RAP1GDS1;NSA2;CCNG2;MDM2;SHMT2;IGFBP1;EGR1;SESN1;RPS19;AIMP1;RALGDS;ATAD2;EP300;LAMB1;HMOX1;IRS2;FN1;FGFR2;PLEKHO1;GAPDH;KIT;CANT1;KAT2B;CLCN3;TXNIP;STAT2;ADRB2;IL1R2;FGF1;XDH;RNF2;H1F0;VTN;MAPK15;ANP32B;INSR;ABCA1;FOS;BSG;RIMS1;TBX2;PTN;EEF1D;GAS6;SLC6A4;DDIT3;F8;IER2;LGALS8;JUN;PROS1;…	0.0148264	0.0294352	Proteins/Chemicals Regulating Cell Processes
Proteins/Chemicals Regulating Cell Processes of microcirculation	180	microcirculation	11	6	XDH;F7;PROM1;ADAMTS13;APOH;SELE;HMOX1;PPARD;PROC;ADRB2;FGF1	0.0150425	0.0146862	Proteins/Chemicals Regulating Cell Processes
Proteins/Chemicals Regulating Cell Processes of lung vasoconstriction	70	lung vasoconstriction	6	8	PRKCZ;XDH;SLC6A4;EGFR;PRCP;ADRB2	0.0151322	0.00931677	Proteins/Chemicals Regulating Cell Processes
Proteins/Chemicals Regulating Cell Processes of epithelial cell interaction	51	epithelial cell interaction	5	9	EGFR;JUN;FN1;HLX;TLR5	0.0151633	0.00798722	Proteins/Chemicals Regulating Cell Processes
Proteins/Chemicals Regulating Cell Processes of bone metabolism	331	bone metabolism	17	5	KIT;SIGIRR;COL1A1;FOS;PTN;THNSL2;STAT2;SLC6A4;IHH;EGFR;EP300;HMOX1;FTCDNL1;IRS2;VTN;INSR;MFGE8	0.0154457	0.0190157	Proteins/Chemicals Regulating Cell Processes
Proteins/Chemicals Regulating Cell Processes of osteoblast development	91	osteoblast development	7	7	AXIN1;IHH;TMEM38B;CDH2;PTN;BMPR1A;ADRB2	0.0157285	0.0105422	Proteins/Chemicals Regulating Cell Processes
Proteins/Chemicals Regulating Cell Processes of chemosensitization	135	chemosensitization	9	6	DTYMK;MDM2;DDIT3;EGFR;DIABLO;BNIP3L;NOTCH3;NFKBIA;EGLN1	0.0159555	0.0127479	Proteins/Chemicals Regulating Cell Processes
Proteins/Chemicals Regulating Cell Processes of muscle regeneration	385	muscle regeneration	19	4	KIT;LPIN1;CCNDBP1;CYGB;BHLHE40;ADRB2;EGLN1;CD81;FGF1;STAB2;IFRD1;EGFR;CXADR;RNF13;INSR;PPARD;FN1;ARHGEF25;GAPDH	0.0159665	0.0200846	Proteins/Chemicals Regulating Cell Processes
Proteins/Chemicals Regulating Cell Processes of mesenchymal transition	281	mesenchymal transition	15	5	TJP1;FOS;EGFR;EP300;JUN;HMOX1;CDH2;NOTCH3;FBN1;FN1;INSR;MFGE8;SCUBE2;BMPR1A;TLR5	0.0161557	0.0177305	Proteins/Chemicals Regulating Cell Processes
Proteins/Chemicals Regulating Cell Processes of G0/G1 transition	1099	G0/G1 transition	44	4	TJP2;CCNDBP1;SGK1;CLCN3;PDE2A;FBXW7;MAFB;SOX9;TXNIP;KANK1;TSC22D3;RNF2;EGFR;CDH2;NR5A2;PTGR1;RAP1GDS1;ASPG;ABCA1;MDM2;FOXO4;NR2F6;PROM1;DIABLO;EGR1;FOS;RPS19;PTN;CD81;EEF1D;NPRL2;DDIT3;APOH;EP300;SH2D3A;NOTCH2;JUN;HMOX1;PLK2;NOTCH3;IRS2;FN1;BMPR1A;FZR1	0.0163182	0.0269113	Proteins/Chemicals Regulating Cell Processes
Proteins/Chemicals Regulating Cell Processes of trabeculation	52	trabeculation	5	9	EGFR;SGK1;JARID2;CDH2;BMPR1A	0.0163921	0.00797448	Proteins/Chemicals Regulating Cell Processes
Proteins/Chemicals Regulating Cell Processes of mRNA degradation	413	mRNA degradation	20	4	F7;KIT;SIDT2;EGR1;COL1A1;FOS;FBXW7;LSM3;BHLHE40;ADRB2;EEF1D;EP300;EGFR;RBM38;SH2D3A;UPF3B;PPARD;SLC1A2;GAPDH;DDX17	0.016448	0.020555	Proteins/Chemicals Regulating Cell Processes
Proteins/Chemicals Regulating Cell Processes of host invasion	72	host invasion	6	8	EGFR;VTN;BSG;FN1;PROC;GAPDH	0.0171955	0.00928793	Proteins/Chemicals Regulating Cell Processes
Proteins/Chemicals Regulating Cell Processes of vesicle-mediated transport	309	vesicle-mediated transport	16	5	TFR2;YIPF3;ULK1;TBCEL;OPTN;PARK2;NEBL;SCFD1;GGA1;FYCO1;OSBP;PLEKHO1;MYH10;GAPDH;ANK1;ABCA1	0.0172126	0.0183276	Proteins/Chemicals Regulating Cell Processes
Proteins/Chemicals Regulating Cell Processes of extracellular matrix organization	93	extracellular matrix organization	7	7	AOC3;FBN1;QSOX1;SOX9;FN1;EZR;BMP1	0.0175409	0.0105105	Proteins/Chemicals Regulating Cell Processes
Proteins/Chemicals Regulating Cell Processes of neutrophil migration	471	neutrophil migration	22	4	CANT1;TJP1;CLCN3;CTNND1;BSG;RPS19;PROC;LSP1;ADRB2;GAS6;FGF1;AOC3;SELE;HMOX1;CXADR;PTGR1;VTN;FN1;G6PC;MFGE8;MAP3K8;EZR	0.0178667	0.02138	Proteins/Chemicals Regulating Cell Processes
Proteins/Chemicals Regulating Cell Processes of nervous system physiology	363	nervous system physiology	18	4	KIDINS220;EGR1;FOS;BSG;SOX9;ADAM22;PARK2;FGF1;DDIT3;AOC3;EGFR;SELE;FSTL1;HMOX1;FN1;MFGE8;GAPDH;ABCA1	0.017882	0.0194595	Proteins/Chemicals Regulating Cell Processes
Proteins/Chemicals Regulating Cell Processes of monocyte recruitment	259	monocyte recruitment	14	5	ATF7IP;BSG;TXNIP;LSP1;FGF1;AOC3;C5;EGFR;SELE;HMOX1;YBX1;FN1;PPARD;ABCA1	0.0178854	0.0169697	Proteins/Chemicals Regulating Cell Processes
Proteins/Chemicals Regulating Cell Processes of T-cell development	928	T-cell development	38	4	KIT;SGK1;KDM6B;BECN1;FBXW7;NCOR1;NFKBIA;BHLHE40;STAT2;ADRB2;VPRBP;TSC22D3;IHH;EGFR;RPL22L1;CTSV;CORO1A;MDM2;AXIN1;NR2F6;EGR1;IKBKG;FOS;BSG;AQP7;NFKBIE;FGL2;RPL22;CD81;UCP1;EP300;NOTCH2;SNAP23;JUN;LGALS8;NOTCH3;PPARD;GAPDH	0.0179687	0.0258503	Proteins/Chemicals Regulating Cell Processes
Proteins/Chemicals Regulating Cell Processes of prostate gland development	234	prostate gland development	13	5	PRKCZ;MDM2;KIT;EGR1;SOX9;HPN;FGF1;ATAD2;GPNMB;RBM5;EGFR;CDH2;FGFR2	0.0179901	0.0162297	Proteins/Chemicals Regulating Cell Processes
Proteins/Chemicals Regulating Cell Processes of ion transport	390	ion transport	19	4	CANT1;SGK1;EPB41;CLCN3;PDZD3;TEF;SERINC1;PROC;ADRB2;ABCC2;CYP2U1;IFRD1;EGFR;SNAP23;HMOX1;TMPRSS2;CYP2J2;STOM;EZR	0.0180186	0.019979	Proteins/Chemicals Regulating Cell Processes
Proteins/Chemicals Regulating Cell Processes of vacuole organization and biogenesis	94	vacuole organization and biogenesis	7	7	STX7;TMEM106B;ULK1;BECN1;MYH10;BNIP3;CD81	0.0185002	0.0104948	Proteins/Chemicals Regulating Cell Processes
Proteins/Chemicals Regulating Cell Processes of granulocyte adhesion	54	granulocyte adhesion	5	9	SELE;ITGA2B;VTN;FN1;FGF1	0.0190442	0.00794913	Proteins/Chemicals Regulating Cell Processes
Proteins/Chemicals Regulating Cell Processes of RNA elongation	313	RNA elongation	16	5	ZMYND11;KAT2B;TCEA3;KDM6B;FOS;FBXW7;NCOR1;POLR3K;ELL;RNF2;CCNT2;UBP1;EP300;NELFA;HMOX1;AFF4	0.0191714	0.018244	Proteins/Chemicals Regulating Cell Processes
Proteins/Chemicals Regulating Cell Processes of keratinocyte proliferation	420	keratinocyte proliferation	20	4	LPIN1;FOS;BSG;SOX9;PTN;PROC;ADRB2;CXCR7;MTSS1;FGF1;RIPK4;EGFR;NOTCH2;JUN;HMOX1;VTN;PPARD;FN1;INSR;FGFR2	0.0193306	0.0204082	Proteins/Chemicals Regulating Cell Processes
Proteins/Chemicals Regulating Cell Processes of bone regeneration	163	bone regeneration	10	6	IHH;GPNMB;EGFR;VTN;PTN;FN1;TYMP;LDLR;EGLN1;BMP1	0.0194149	0.0136426	Proteins/Chemicals Regulating Cell Processes
Proteins/Chemicals Regulating Cell Processes of keratinization	74	keratinization	6	8	ABHD5;NOTCH2;HMOX1;MFAP4;CYP26A1;MTSS1	0.0194443	0.00925926	Proteins/Chemicals Regulating Cell Processes
Proteins/Chemicals Regulating Cell Processes of maintenance of protein localization	74	maintenance of protein localization	6	8	TFR2;SGK1;TMPRSS6;FCGRT;SVEP1;LDLR	0.0194443	0.00925926	Proteins/Chemicals Regulating Cell Processes
Proteins/Chemicals Regulating Cell Processes of drug susceptibility	448	drug susceptibility	21	4	PRKCZ;KIT;DIABLO;KDM6B;FOS;BSG;FBXW7;EEF2K;RPL22;NPRL2;ABCC2;RECK;SLC6A4;EI24;DUSP2;EP300;EGFR;SLC6A6;KRT18;MFGE8;EZR	0.0196541	0.020854	Proteins/Chemicals Regulating Cell Processes
Proteins/Chemicals Regulating Cell Processes of somitogenesis	140	somitogenesis	9	6	GADD45B;MAFF;PCSK5;FSTL1;CDH2;NCOR1;FN1;PTN;FGF1	0.0197524	0.0126582	Proteins/Chemicals Regulating Cell Processes
Proteins/Chemicals Regulating Cell Processes of lymphangiogenesis	341	lymphangiogenesis	17	4	EGR1;CTNND1;SOX9;MAFB;CXCR7;CD81;STAB2;AOC3;EGFR;LGALS8;CXADR;HMOX1;FN1;INSR;FGFR2;BMPR1A;EZR	0.0200257	0.0188053	Proteins/Chemicals Regulating Cell Processes
Proteins/Chemicals Regulating Cell Processes of renin-angiotensin system	213	renin-angiotensin system	12	5	MDM2;FOS;PRCP;PTN;PROC;ADRB2;EGLN1;UCP1;XDH;HMOX1;USF2;NR1H3	0.0203965	0.0153649	Proteins/Chemicals Regulating Cell Processes
Proteins/Chemicals Regulating Cell Processes of menstrual cycle phase	55	menstrual cycle phase	5	8	IHH;OLFM1;FOS;CALD1;NCOR1	0.0204699	0.00793651	Proteins/Chemicals Regulating Cell Processes
Proteins/Chemicals Regulating Cell Processes of physiological stress	75	physiological stress	6	7	GADD45B;SLC6A4;DDIT3;PNPLA2;SGK1;HMOX1	0.0206405	0.00924499	Proteins/Chemicals Regulating Cell Processes
Proteins/Chemicals Regulating Cell Processes of plasma membrane fusion	214	plasma membrane fusion	12	5	PRKCZ;TJP1;CD81;STAB2;EGFR;SNAP23;FYCO1;VAMP8;IRS2;TMPRSS2;MYH10;EZR	0.0210685	0.0153453	Proteins/Chemicals Regulating Cell Processes
Proteins/Chemicals Regulating Cell Processes of brain development	1179	brain development	46	3	PRKCZ;DSCAM;KIT;KIDINS220;TMEM106B;LAMC1;DBN1;TDO2;SLC1A3;FBXW7;NCOR1;SOX9;PARK2;CXCR7;EGFR;SLC16A2;INSR;COL4A3BP;BAG6;OSBP;LDLR;SLC1A2;SNX14;NR2F6;KAT6B;IGFBP1;EPB41;DAAM1;CTNND1;FOS;PTN;SLC6A4;PGLYRP2;RECK;EP300;SNAP23;SLC6A6;HMOX1;PLEKHA5;PHACTR4;NOTCH3;IRS2;PPARD;MYH10;TAOK1;NR1H3	0.0214111	0.0268535	Proteins/Chemicals Regulating Cell Processes
Proteins/Chemicals Regulating Cell Processes of skeletal development	452	skeletal development	21	4	RXRB;KAT6B;EGR1;COL1A1;FOS;SOCS2;SOX9;PTN;SUFU;IHH;DUSP2;EP300;NOTCH2;JUN;PLK2;HIP1;NOTCH3;SLC35D1;FGFR2;BMPR1A;BMP1	0.0214295	0.0207715	Proteins/Chemicals Regulating Cell Processes
Proteins/Chemicals Regulating Cell Processes of bile secretion	142	bile secretion	9	6	ABCC2;CETP;BHMT;APOH;EGFR;CYP7A1;NR5A2;LDLR;NR1H3	0.0214404	0.0126227	Proteins/Chemicals Regulating Cell Processes
Proteins/Chemicals Regulating Cell Processes of capillary morphogenesis	97	capillary morphogenesis	7	7	IER2;SELE;BECN1;VTN;MFGE8;FN1;CLDN5	0.0215979	0.0104478	Proteins/Chemicals Regulating Cell Processes
Proteins/Chemicals Regulating Cell Processes of anaerobic glycolysis	56	anaerobic glycolysis	5	8	PDK2;HMOX1;TXNIP;BNIP3;GAPDH	0.0219637	0.00792393	Proteins/Chemicals Regulating Cell Processes
Proteins/Chemicals Regulating Cell Processes of neuronal plasticity	538	neuronal plasticity	24	4	SGK1;KAT2B;LAMC1;DBN1;SLC1A3;PDE2A;EGFR;CDH2;INSR;CALD1;SLC1A2;PROM1;EGR1;ULK1;IKBKG;FOS;TBX2;RIMS1;PTN;GADD45B;SLC6A4;EP300;JUN;HMOX1	0.0225864	0.0219378	Proteins/Chemicals Regulating Cell Processes
Proteins/Chemicals Regulating Cell Processes of G2 DNA damage checkpoint	347	G2 DNA damage checkpoint	17	4	MDM2;CEP164;BHLHE40;VPRBP;EEF1D;EEF2K;SUFU;GADD45G;GADD45B;IFRD1;EP300;EGFR;PLK2;HECA;FRK;TAOK1;CCNG2	0.0232344	0.0186813	Proteins/Chemicals Regulating Cell Processes
Proteins/Chemicals Regulating Cell Processes of nutrient uptake	57	nutrient uptake	5	8	IFRD1;EGFR;SGK1;PDK4;INSR	0.0235264	0.00791139	Proteins/Chemicals Regulating Cell Processes
Proteins/Chemicals Regulating Cell Processes of trophoblast differentiation	243	trophoblast differentiation	13	5	ELF2;BSG;BHLHE40;EGFR;APOH;NOTCH2;HMOX1;SLC6A6;KRT18;FN1;PPARD;USF2;STOM	0.0236731	0.0160494	Proteins/Chemicals Regulating Cell Processes
Proteins/Chemicals Regulating Cell Processes of macrophage apoptosis	295	macrophage apoptosis	15	5	LPA;EGR1;MAFB;NFKBIA;EGLN1;DDIT3;SNAP23;JUN;CDH2;HMOX1;LDLR;BNIP3;GAPDH;ABCA1;NR1H3	0.0238193	0.0174419	Proteins/Chemicals Regulating Cell Processes
Proteins/Chemicals Regulating Cell Processes of amino acid transport	99	amino acid transport	7	7	SGK1;SLC6A6;SLC1A3;INSR;SLC38A4;SERINC3;SLC38A3	0.0238522	0.0104167	Proteins/Chemicals Regulating Cell Processes
Proteins/Chemicals Regulating Cell Processes of beta adrenergic stimulation	99	beta adrenergic stimulation	7	7	XDH;HMOX1;FOS;PDE2A;UCP1;ADRB2;NR1H3	0.0238522	0.0104167	Proteins/Chemicals Regulating Cell Processes
Proteins/Chemicals Regulating Cell Processes of DNA repair	1401	DNA repair	53	3	PRKCZ;F7;RB1CC1;BECN1;FBXW7;NFKBIA;BHLHE40;VPRBP;PARK2;DTYMK;JMJD1C;MORF4L1;EGFR;YBX1;CCNG2;MDM2;PROM1;EGR1;GZMA;SESN1;NPRL2;GADD45G;GADD45B;ATAD2;IFRD1;EP300;HMOX1;ZMYND8;FN1;FGFR2;GAPDH;CEP164;RNF2;XDH;MAPK15;INSR;BAG6;CORO1A;FOXO4;DIABLO;CYGB;PARP4;FOS;BSG;TRIP12;DDIT3;JUN;MTUS1;PROS1;TDP2;HECA;PPARD;NUAK1	0.0239145	0.0274896	Proteins/Chemicals Regulating Cell Processes
Proteins/Chemicals Regulating Cell Processes of convergent extension	122	convergent extension	8	6	AXIN1;IER2;DAAM1;CDH2;CTNND1;FN1;MYH10;MTSS1	0.0244316	0.0115274	Proteins/Chemicals Regulating Cell Processes
Proteins/Chemicals Regulating Cell Processes of cell-cell adhesion	949	cell-cell adhesion	38	4	DSCAM;ARVCF;KIT;TJP2;LPA;TJP1;DBN1;FLOT2;PROC;MTSS1;FGF1;GPNMB;EGFR;RREB1;ITGA2B;CDH2;CXADR;YBX1;INSR;SCUBE2;EZR;MDM2;PROM1;EPB41;CTNND1;FOS;BSG;PTN;CLDN5;CD81;SKIL;CTRL;NOTCH2;SELE;LAMP1;PPARD;IP6K2;FN1	0.0244524	0.0254863	Proteins/Chemicals Regulating Cell Processes
Proteins/Chemicals Regulating Cell Processes of aqueous humor outflow	78	aqueous humor outflow	6	7	CTRL;SELE;CALD1;FN1;ADRB2;BMP1	0.0245256	0.00920245	Proteins/Chemicals Regulating Cell Processes
Proteins/Chemicals Regulating Cell Processes of complement deposition	58	complement deposition	5	8	CFP;APOH;VTN;PROC;FGL2	0.0251591	0.00789889	Proteins/Chemicals Regulating Cell Processes
Proteins/Chemicals Regulating Cell Processes of blastocyst development	79	blastocyst development	6	7	EGFR;KDM6B;CXADR;KRT18;PPARD;INSR	0.0259219	0.00918836	Proteins/Chemicals Regulating Cell Processes
Proteins/Chemicals Regulating Cell Processes of immunomodulation	406	immunomodulation	19	4	PRKCZ;FOS;NFKBIA;CD81;ADRB2;GAS6;SLC6A4;F8;EGFR;IER2;SH2D3A;SELE;JUN;APLNR;HMOX1;HIP1;PPARD;GAPDH;TLR5	0.0259824	0.0196484	Proteins/Chemicals Regulating Cell Processes
Proteins/Chemicals Regulating Cell Processes of osteoclast function	379	osteoclast function	18	4	GZMA;CTRC;FOS;PTN;OPTN;ADRB2;GAS6;TSC22D3;RECK;GPNMB;EGFR;VTN;TFE3;FBN1;FN1;PPARD;ASXL2;BMPR1A	0.0261526	0.0191286	Proteins/Chemicals Regulating Cell Processes
Proteins/Chemicals Regulating Cell Processes of spatial memory	352	spatial memory	17	4	PRKCZ;NR2F6;CYP46A1;SGK1;EGR1;FOS;ADRB2;PARK2;FGF1;EP300;HMOX1;YBX1;IRS2;FAM107A;INSR;LDLR;SLC1A2	0.0261943	0.0185792	Proteins/Chemicals Regulating Cell Processes
Proteins/Chemicals Regulating Cell Processes of tight junction assembly	221	tight junction assembly	12	5	PRKCZ;TJP2;TJP1;CFAP45;DBN1;CLDN5;LSR;AMOTL2;EGFR;CXADR;FN1;EZR	0.0262407	0.0152091	Proteins/Chemicals Regulating Cell Processes
Proteins/Chemicals Regulating Cell Processes of bone development	462	bone development	21	4	MDM2;KIT;COL1A1;FOS;TBX2;PTN;SOX9;FGF1;DDIT3;IHH;GPNMB;EP300;EGFR;SLC16A2;CDH2;TMEM38B;PLK2;FN1;INSR;ASXL2;FGFR2	0.026411	0.0205681	Proteins/Chemicals Regulating Cell Processes
Proteins/Chemicals Regulating Cell Processes of acidification	490	acidification	22	4	F7;ZFYVE1;CLCN3;BECN1;DMXL2;BSG;TXNIP;GAS6;GPNMB;EGFR;LDHB;SNAP23;HMOX1;ATP5E;PPARD;NBR1;LAMP1;INSR;LDLR;SLC38A3;GAPDH;ABCA1	0.0264587	0.0209924	Proteins/Chemicals Regulating Cell Processes
Proteins/Chemicals Regulating Cell Processes of apical constriction	59	apical constriction	5	8	DAAM1;CTNND1;FLOT1;NUAK1;MTSS1	0.0268628	0.00788644	Proteins/Chemicals Regulating Cell Processes
Proteins/Chemicals Regulating Cell Processes of vascular smooth muscle cell differentiation	172	vascular smooth muscle cell differentiation	10	5	FOXO4;AOC3;NOTCH2;JUN;PDK4;YBX1;FOS;NOTCH3;FN1;SOX9	0.0269578	0.0134771	Proteins/Chemicals Regulating Cell Processes
Proteins/Chemicals Regulating Cell Processes of fibroblast apoptosis	172	fibroblast apoptosis	10	5	MDM2;DDIT3;EGR1;JUN;HMOX1;BECN1;BSG;FN1;FGF1;GAS6	0.0269578	0.0134771	Proteins/Chemicals Regulating Cell Processes
Proteins/Chemicals Regulating Cell Processes of gene silencing	662	gene silencing	28	4	CBX7;KDM6B;CYP26A1;FBXW7;LSM3;SOX9;NCOR1;VPRBP;RNF2;EGFR;ANO5;NR5A2;HLA-DRA;BNIP3;TNRC6C;EGR1;ATF7IP;MYH11;GADD45G;TRIP12;SUFU;HBZ;EP300;SH2D3A;WAPAL;JUN;AHCY;GAPDH	0.0270273	0.0230643	Proteins/Chemicals Regulating Cell Processes
Proteins/Chemicals Regulating Cell Processes of leukocyte tethering / rolling	148	leukocyte tethering / rolling	9	6	XDH;AOC3;ADAMTS13;SELE;HMOX1;PPARD;PROC;CD81;AIMP1	0.0271235	0.0125174	Proteins/Chemicals Regulating Cell Processes
Proteins/Chemicals Regulating Cell Processes of focal adhesion assembly	381	focal adhesion assembly	18	4	CANT1;EPB41;FLOT2;CTNND1;BSG;ADRB2;CD81;NEBL;EGFR;LGALS8;CDH2;PLK2;FBN1;VTN;CALD1;FN1;TYMP;EZR	0.0273613	0.019088	Proteins/Chemicals Regulating Cell Processes
Proteins/Chemicals Regulating Cell Processes of organ formation	80	organ formation	6	7	MDM2;EGFR;CDH2;FN1;FGFR2;MYH10	0.0273702	0.00917431	Proteins/Chemicals Regulating Cell Processes
Proteins/Chemicals Regulating Cell Processes of synaptic transmission	987	synaptic transmission	39	3	DSCAM;PRKCZ;KIDINS220;SGK1;DBN1;DCAF11;CLCN3;SLC1A3;PDE2A;EIF4EBP2;PARK2;ADRB2;FGF1;XDH;EGFR;FSTL1;CDH2;INSR;SLC1A2;SNX14;SLC38A3;ABCA1;AOX1;AXIN1;EGR1;ULK1;OLFM1;CTNND1;FOS;RIMS1;EEF2K;ADAM22;SLC6A4;CHRFAM7A;SNAP23;PROS1;IRS2;FLOT1;MYH10	0.0273933	0.0255236	Proteins/Chemicals Regulating Cell Processes
Proteins/Chemicals Regulating Cell Processes of Schwann cell proliferation	125	Schwann cell proliferation	8	6	EGFR;JUN;CDH2;INSR;FN1;CXCR7;GAS6;FGF1	0.0277387	0.0114778	Proteins/Chemicals Regulating Cell Processes
Proteins/Chemicals Regulating Cell Processes of pancreas development	125	pancreas development	8	6	EGFR;JUN;HMOX1;NR5A2;BNIP3L;FN1;SOX9;SUFU	0.0277387	0.0114778	Proteins/Chemicals Regulating Cell Processes
Proteins/Chemicals Regulating Cell Processes of luteolysis	149	luteolysis	9	6	IGFBP1;APLNR;EGR1;JUN;CDH2;HMOX1;INSR;SLCO2A1;LDLR	0.0281647	0.0125	Proteins/Chemicals Regulating Cell Processes
Proteins/Chemicals Regulating Cell Processes of fibroblast migration	356	fibroblast migration	17	4	F7;TJP1;EGR1;FOS;BSG;PTN;ADRB2;FGF1;RECK;EGFR;JUN;CDH2;VTN;FN1;MYH10;MAP3K8;EZR	0.0287595	0.0184984	Proteins/Chemicals Regulating Cell Processes
Proteins/Chemicals Regulating Cell Processes of agglutination	103	agglutination	7	6	KIT;F8;ADAMTS13;APOH;ITGA2B;FLOT2;FN1	0.0288356	0.010355	Proteins/Chemicals Regulating Cell Processes
Proteins/Chemicals Regulating Cell Processes of organ growth	81	organ growth	6	7	KIT;IHH;EGFR;PROS1;INSR;FGFR2	0.0288709	0.00916031	Proteins/Chemicals Regulating Cell Processes
Proteins/Chemicals Regulating Cell Processes of stem cell maintenance	412	stem cell maintenance	19	4	KIT;PROM1;RB1CC1;KDM6B;FBXW7;SOX9;PTN;EGLN1;TSC22D3;EGFR;SELE;CDH2;NR5A2;NOTCH3;FBN1;INSR;FN1;PPARD;FZR1	0.029573	0.0195272	Proteins/Chemicals Regulating Cell Processes
Proteins/Chemicals Regulating Cell Processes of necrotic cell death	277	necrotic cell death	14	5	AXIN1;SGK1;DIABLO;ULK1;IKBKG;BECN1;FOS;EGLN1;FGF1;DDIT3;HMOX1;PLK2;BNIP3;GAPDH	0.0296282	0.0166074	Proteins/Chemicals Regulating Cell Processes
Proteins/Chemicals Regulating Cell Processes of transendothelial migration	440	transendothelial migration	20	4	ARHGEF26;SGK1;CTNND1;TXNIP;CXCR7;LSP1;FGF1;XDH;AOC3;EGFR;NOTCH2;FGB;SELE;HMOX1;CDH2;NOTCH3;VTN;PPARD;FN1;EZR	0.0297472	0.02	Proteins/Chemicals Regulating Cell Processes
Proteins/Chemicals Regulating Cell Processes of degranulation	610	degranulation	26	4	KIT;CANT1;SGK1;STAP2;ADRB2;EGFR;VTN;EZR;CORO1A;GZMA;FOS;ATF7IP;BSG;CD81;RALGDS;GCH1;C5;CTRL;SNAP23;JUN;VAMP8;FN1;PPARD;LAMP1;MAP3K8;GAPDH	0.0297647	0.0223368	Proteins/Chemicals Regulating Cell Processes
Proteins/Chemicals Regulating Cell Processes of steroidogenesis	525	steroidogenesis	23	4	KIT;ADIPOR2;IGFBP1;EGR1;FOS;PDE2A;SOX9;PTN;PROC;BHLHE40;FGF1;XDH;JMJD1C;EGFR;JUN;HMOX1;NR5A2;HIPK3;PPARD;G6PC;INSR;LDLR;NR1H3	0.0301529	0.0212569	Proteins/Chemicals Regulating Cell Processes
Proteins/Chemicals Regulating Cell Processes of postnatal development	640	postnatal development	27	4	KIT;DPP7;KAT2B;SOX9;MAFB;BHLHE40;ADRB2;EGFR;SLC16A2;CDH2;CXADR;VTN;ZBTB20;TMPRSS6;EZR;SIDT2;EGR1;IKBKG;FOS;PTN;EPS8;JUN;NOTCH3;FGFR2;MYH10;BMPR1A;GAPDH	0.0303507	0.022632	Proteins/Chemicals Regulating Cell Processes
Proteins/Chemicals Regulating Cell Processes of monocyte chemotaxis	176	monocyte chemotaxis	10	5	F7;SELE;HMOX1;ATF7IP;MFAP4;RPS19;BSG;FN1;PROC;AIMP1	0.0309056	0.0134048	Proteins/Chemicals Regulating Cell Processes
Proteins/Chemicals Regulating Cell Processes of cartilage homeostasis	128	cartilage homeostasis	8	6	GADD45B;NPAS2;HMOX1;FSTL1;KMT2E;SOX9;FN1;PTN	0.0313436	0.0114286	Proteins/Chemicals Regulating Cell Processes
Proteins/Chemicals Regulating Cell Processes of homotypic cell-cell adhesion	105	homotypic cell-cell adhesion	7	6	DSCAM;SELE;CXADR;CDH2;PTPRU;ADRB2;CD81	0.031573	0.0103245	Proteins/Chemicals Regulating Cell Processes
Proteins/Chemicals Regulating Cell Processes of gonad development	177	gonad development	10	5	KIT;NR5A2;KDM6B;CYP26A1;NCOR1;MAFB;SOX9;INSR;LDLR;BMPR1A	0.031953	0.0133869	Proteins/Chemicals Regulating Cell Processes
Proteins/Chemicals Regulating Cell Processes of tissue maintenance	445	tissue maintenance	20	4	MDM2;AXIN1;CTNND1;BECN1;SOX9;PARK2;FGF1;IHH;EGFR;EP300;JUN;HMOX1;CXADR;CDH2;FBN1;MAPK15;FN1;INSR;MFGE8;FGFR2	0.0329122	0.0199005	Proteins/Chemicals Regulating Cell Processes
Proteins/Chemicals Regulating Cell Processes of left ventricle function	362	left ventricle function	17	4	KIT;IGFBP1;PROM1;EPB41;PROC;ADRB2;EGLN1;FGF1;SLC6A4;XDH;EGFR;APLNR;CDH2;HMOX1;ITGA2B;FN1;CYP2J2	0.0329525	0.0183784	Proteins/Chemicals Regulating Cell Processes
Proteins/Chemicals Regulating Cell Processes of secretory pathway	590	secretory pathway	25	4	CREB3L3;KIDINS220;CYP7A1;PRCP;APOA4;ADRB2;ABCC2;SCFD1;XDH;EGFR;CDH2;COL4A3BP;OSBP;LDLR;ABCA1;EZR;PCSK5;OPTN;CD81;F8;SNAP23;IRS2;MYH10;GAPDH;MAP3K8	0.0346213	0.0218341	Proteins/Chemicals Regulating Cell Processes
Proteins/Chemicals Regulating Cell Processes of osteocyte function	257	osteocyte function	13	5	AXIN1;COL1A1;FOS;ADRB2;SLC6A4;DDIT3;GPNMB;CDH2;NBR1;FN1;PPARD;FGFR2;BMPR1A	0.0350123	0.0157767	Proteins/Chemicals Regulating Cell Processes
Proteins/Chemicals Regulating Cell Processes of body growth	131	body growth	8	6	EGFR;IGFBP1;PNPLA3;HMOX1;COL1A1;IRS2;INSR;SOCS2	0.0352567	0.0113798	Proteins/Chemicals Regulating Cell Processes
Proteins/Chemicals Regulating Cell Processes of fibroblast adhesion	85	fibroblast adhesion	6	6	EGFR;CDH2;FBN1;VTN;LTBP4;FN1	0.0354109	0.0091047	Proteins/Chemicals Regulating Cell Processes
Proteins/Chemicals Regulating Cell Processes of ribosome biogenesis and assembly	338	ribosome biogenesis and assembly	16	4	PRKCZ;MDM2;TP53INP2;RPS19;RPS7;RPL21;RPL28;RPL22;RNF2;EGFR;RSL24D1;YBX1;MAPK15;RPL30;NSA2;DDX17	0.0354994	0.0177384	Proteins/Chemicals Regulating Cell Processes
Proteins/Chemicals Regulating Cell Processes of S-G2 transition	421	S-G2 transition	19	4	MDM2;KIT;RB1CC1;CCNI;KAT2B;CFAP45;NCOR1;NFKBIA;BHLHE40;GADD45G;AIMP1;GADD45B;DDIT3;EGFR;JUN;KRT18;FN1;ASPG;CCNG2	0.0356401	0.0193483	Proteins/Chemicals Regulating Cell Processes
Proteins/Chemicals Regulating Cell Processes of circadian rhythm	506	circadian rhythm	22	4	PNPLA2;IGFBP1;EGR1;CYP7A1;CYP8B1;IKBKG;FBXL3;FOS;APOA4;TEF;NCOR1;PROC;BHLHE40;PARK2;SLC6A4;NPAS2;EGFR;JARID2;PPARD;G6PC;MFGE8;NR1H3	0.0358845	0.0206767	Proteins/Chemicals Regulating Cell Processes
Proteins/Chemicals Regulating Cell Processes of Tricarboxylic acid cycle	258	Tricarboxylic acid cycle	13	5	AOX1;PDK2;ACOX1;TXNIP;PARK2;LDHB;JUN;PDK4;GLS2;PPARD;INSR;BNIP3;GAPDH	0.0359491	0.0157576	Proteins/Chemicals Regulating Cell Processes
Proteins/Chemicals Regulating Cell Processes of sarcomere organization	108	sarcomere organization	7	6	NEBL;EGFR;EPB41;SGK1;JUN;DAAM1;FN1	0.0359968	0.010279	Proteins/Chemicals Regulating Cell Processes
Proteins/Chemicals Regulating Cell Processes of G1 phase	1160	G1 phase	44	3	LPIN1;KIDINS220;KAT2B;FBXW7;SOX9;NFKBIA;TXNIP;BHLHE40;PARK2;VPRBP;METAP2;FGF1;EGFR;CDH2;YBX1;RAP1GDS1;ANP32B;CCNG2;MDM2;FOXO4;DIABLO;KMT2E;RPS19;PTN;EEF2K;NPRL2;AIMP1;GADD45G;GADD45B;DDIT3;ATAD2;SKIL;IER2;EP300;WAPAL;JUN;PLK2;HECA;PPARD;FN1;FRK;FZR1;GAPDH;MAP3K8	0.0360928	0.0259434	Proteins/Chemicals Regulating Cell Processes
Proteins/Chemicals Regulating Cell Processes of learning	710	learning	29	4	ARVCF;PRKCZ;CYP46A1;SHC2;SGK1;KAT2B;DBN1;PDE2A;EIF4EBP2;NFKBIA;ADRB2;FGF1;YBX1;INSR;LDLR;PAIP2;EGR1;OLFM1;FOS;RIMS1;LSR;EEF2K;SLC6A4;EP300;NPAS2;JUN;HMOX1;FN1;FGFR2	0.03657	0.0229976	Proteins/Chemicals Regulating Cell Processes
Proteins/Chemicals Regulating Cell Processes of organ function	132	organ function	8	6	EGFR;SGK1;HMOX1;FOS;INSR;FN1;PPM1K;PROC	0.0366312	0.0113636	Proteins/Chemicals Regulating Cell Processes
Proteins/Chemicals Regulating Cell Processes of tubulogenesis	340	tubulogenesis	16	4	MIOX;CTNND1;SOX9;PTN;NFKBIA;TXNIP;EGFR;NOTCH2;LGALS8;JUN;HMOX1;VTN;TMPRSS2;FN1;FGFR2;EZR	0.0371441	0.0176991	Proteins/Chemicals Regulating Cell Processes
Proteins/Chemicals Regulating Cell Processes of peristalsis	86	peristalsis	6	6	KIT;SLC6A4;GCGR;SLC1A3;FOS;CALD1	0.0371828	0.00909091	Proteins/Chemicals Regulating Cell Processes
Proteins/Chemicals Regulating Cell Processes of appetite	313	appetite	15	4	CETP;SGK1;EGR1;PRCP;FOS;APOA4;ACACB;UCP1;IL1R2;FGF1;SLC6A4;NPAS2;JUN;IRS2;INSR	0.0373241	0.0170843	Proteins/Chemicals Regulating Cell Processes
Proteins/Chemicals Regulating Cell Processes of bacterial translocation	109	bacterial translocation	7	6	XDH;TJP1;SELE;CDH2;HMOX1;MFGE8;FN1	0.0375578	0.0102639	Proteins/Chemicals Regulating Cell Processes
Proteins/Chemicals Regulating Cell Processes of fracture healing	208	fracture healing	11	5	IHH;GPNMB;EGR1;FOS;FN1;PTN;PROC;PLEKHO1;BMPR1A;BMP1;FGF1	0.0381518	0.014157	Proteins/Chemicals Regulating Cell Processes
Proteins/Chemicals Regulating Cell Processes of Polymerase III transcription	65	Polymerase III transcription	5	7	MDM2;EP300;KAT2B;MAFB;POLR3K	0.0386166	0.0078125	Proteins/Chemicals Regulating Cell Processes
Proteins/Chemicals Regulating Cell Processes of protein aggregation	261	protein aggregation	13	4	BECN1;OPTN;PROC;PARK2;DDIT3;EP300;HMOX1;NR5A2;NBR1;COL4A3BP;FN1;GAPDH;EZR	0.0388668	0.0157005	Proteins/Chemicals Regulating Cell Processes
Proteins/Chemicals Regulating Cell Processes of hibernation	87	hibernation	6	6	BHMT;SGK1;JUN;FOS;ACOX1;UCP1	0.0390105	0.00907716	Proteins/Chemicals Regulating Cell Processes
Proteins/Chemicals Regulating Cell Processes of glia proliferation	87	glia proliferation	6	6	RNF2;EGFR;IGFBP1;EGR1;TYMP;FGF1	0.0390105	0.00907716	Proteins/Chemicals Regulating Cell Processes
Proteins/Chemicals Regulating Cell Processes of sperm capacitation	87	sperm capacitation	6	6	KIT;CETP;EGFR;LGALS8;FN1;EZR	0.0390105	0.00907716	Proteins/Chemicals Regulating Cell Processes
Proteins/Chemicals Regulating Cell Processes of anchorage independent growth	1414	anchorage independent growth	52	3	PRKCZ;SGK1;DBN1;BECN1;ATP8A2;ZC3H10;SOX9;ST3GAL5;EGLN1;VPRBP;EGFR;NFKB2;CYP24A1;CXADR;AKT1S1;YBX1;CALD1;TLR5;MDM2;PROM1;EGR1;CTNND1;SOCS2;ACACB;FNDC3B;EPS8;RALGDS;PHACTR4;FLOT1;FN1;FGFR2;FRK;KIT;CYP26A1;TXNIP;FGF1;GLS2;INSR;EZR;ARHGEF26;CYGB;ULK1;FOS;TBX2;BSG;PTN;KLF11;SKIL;RBM39;JUN;NOTCH3;MYH10	0.0391221	0.0267765	Proteins/Chemicals Regulating Cell Processes
Proteins/Chemicals Regulating Cell Processes of platelet formation	209	platelet formation	11	5	MDM2;KIT;F8;EP300;ADAMTS13;ITGA2B;HMOX1;VTN;BSG;FN1;ADRB2	0.0392787	0.0141388	Proteins/Chemicals Regulating Cell Processes
Proteins/Chemicals Regulating Cell Processes of protein folding	455	protein folding	20	4	CANT1;NME4;KAT2B;QSOX1;BSG;PAH;STAT2;UCP1;PARK2;FMO3;FGF1;DDIT3;F8;HMOX1;NOTCH3;FN1;SVEP1;BAG6;GAPDH;ABCA1	0.0399861	0.0197044	Proteins/Chemicals Regulating Cell Processes
Proteins/Chemicals Regulating Cell Processes of basement membrane assembly	88	basement membrane assembly	6	6	LAMB1;LAMC1;BSG;FN1;PROC;FGFR2	0.0408943	0.00906344	Proteins/Chemicals Regulating Cell Processes
T2/T3 Up
Name	Total # of Neighbors	Gene Set Seed	Overlap	Percent Overlap	Overlapping Entities	p-value	Jaccard similarity	Hit type
Proteins/Chemicals Regulating Cell Processes of RNA processing	374	anaphase	78	20	ELAC2;POP4;DDX56;UTP23;KPNA2;BRCA1;SYNCRIP;LSM3;PSMC5;NOP2;RNASEH2A;ELAVL1;SRSF3;MANF;EIF4G1;RPS6KB1;INTS7;PRPF31;CCNK;TARDBP;NCBP1;PPM1G;POLR2G;EIF4E;PRMT3;RBM5;CDK13;SKIV2L2;LRPPRC;TSN;THOC5;XRN2;RPF2;RNPS1;HNRNPK;HNRNPAB;GEMIN5;APEX1;PINX1;KHSRP;CDC42;GRSF1;KIAA0391;NUDT21;EXOSC2;SRRT;DGCR8;SF3B3;HNRNPM;GNL3;PARP1;SSB;PRPF19;PHF5A;CHEK2;CPSF1;BOP1;DDX1;CDK8;EFNA1;SF3A3;PRMT1;PPIG;DHX15;EXOSC10…	5.00293e-28	0.0603248	Proteins/Chemicals Regulating Cell Processes
Proteins/Chemicals Regulating Cell Processes of rRNA processing	215	apoptosis	57	26	ELAC2;NOL6;MYBBP1A;DDX56;NOP58;UTP14A;RRP9;FCF1;NOP2;DDX47;NIFK;NPM3;TOP1;EIF5B;DCAF13;WDR36;UTP3;LSG1;PRMT3;WDR46;SKIV2L2;URB1;DBR1;XRN2;RPF2;WBSCR22;DDX24;RRP12;TBL3;PINX1;EXOSC4;RPL5;PAK1IP1;NOM1;NAT10;GNL3;BAZ1B;TERT;PARP1;SENP5;DIMT1;UTP20;TFB1M;DNAJC2;BOP1;EXOSC10;DHX15;CIRH1A;DDX5;WDR12;NIP7;BMS1;BRIX1;EXOSC8;NSUN5;ABCE1;EBNA1BP2	2.51521e-26	0.0493506	Proteins/Chemicals Regulating Cell Processes
Proteins/Chemicals Regulating Cell Processes of ribosome biogenesis and assembly	338	cell cycle	69	20	NOL6;MYBBP1A;DDX56;UTP23;NOP58;UTP14A;RRP9;MTG2;DNAJC21;NOP2;DDX47;C14orf169;GRWD1;NIFK;NPM3;EIF4G1;DDX18;DHX33;EIF5B;RPS6KB1;PSMD8;KPNA1;ABCF1;TARDBP;EIF3J;ABT1;ILF2;LSG1;EIF4E;CSE1L;PRMT3;WDR46;SKIV2L2;WDR3;MINA;RIOK2;RPF2;WBSCR22;RRP12;APEX1;PINX1;GRSF1;RPL5;NSF;NOM1;GNL3;PARP1;XPO1;SENP5;UTP20;TFB1M;MRPL3;BOP1;EFNA1;MRTO4;EXOSC10;DHX15;WDR18;TSR1;CIRH1A;DDX5;WDR12;NIP7;BMS1;DHX40;RNMTL1;ABCE1…	2.49455e-24	0.0545024	Proteins/Chemicals Regulating Cell Processes
Proteins/Chemicals Regulating Cell Processes of mRNA processing	327	cell cycle arrest	61	18	PCBP1;PRPF8;PMS2;PRPF4;USP39;BRCA1;SYNCRIP;HDAC6;HNRNPF;PPIE;RNMT;ELAVL1;EIF4G1;TOP1;RPS6KB1;DDX19B;PRPF31;TARDBP;NCBP1;PPM1G;POLR2G;EIF4E;RBM5;ATM;LRPPRC;THOC5;RPF2;RNPS1;HNRNPK;HNRNPAB;SNRPA;SARNP;SYMPK;KHSRP;CPSF6;KIAA0391;NUDT21;SNRPA1;SRRT;SRPK1;MOV10;BRCA2;PARP1;CPSF3;PRPF19;PRPF4B;CSTF1;CPSF1;BCAS2;BOP1;DDX1;NPAT;PRMT1;EXOSC10;DHX15;RBM4;DDX5;RBM8A;PRPF40A;PNPT1;TUBA1B	1.46849e-19	0.0482977	Proteins/Chemicals Regulating Cell Processes
Proteins/Chemicals Regulating Cell Processes of DNA repair	1401	cell cycle checkpoint	145	10	EEF1E1;KPNA2;USP39;MRE11A;PSMC5;UBE2N;CDK5;USP5;MCM10;CHD1L;CMPK1;TUBA1C;GTF2H1;ELAVL1;CDCA7;USP14;SRSF3;XRCC4;G3BP1;SMARCAD1;MUTYH;P4HB;TXN2;MAPK14;MSH3;MSH2;NUP133;MSH6;MAPKAPK2;TIMELESS;ATF4;CDK4;RCC1;CLPTM1L;XPA;PHB;XRCC6;ATM;PSMD6;MTHFR;GEMIN4;USP4;GPN1;HSPA4;AHSA1;PER2;XRCC5;MTPAP;FASN;CCDC134;UBE3A;RTEL1;PBRM1;HSPA5;PSMD14;TERT;PPP5C;BRCA2;PRPF19;LONP1;CSTF1;IPO4;PRMT1;RDM1;SMARCA4;FANCG;N…	4.93117e-18	0.0643586	Proteins/Chemicals Regulating Cell Processes
Proteins/Chemicals Regulating Cell Processes of mitosis	2248	cell cycle progression	201	8	DIS3L2;UBE4B;TICRR;DCTN1;CAND1;USP39;MRE11A;UBE2N;NDE1;PKMYT1;PSMA6;CHD1L;KIF5B;GORASP2;RANGAP1;KATNA1;MUTYH;CSNK2B;TXN2;DDX19B;MAPK14;MSH3;MSH2;HDAC10;NUP133;NPLOC4;MSH6;GORASP1;YWHAQ;MAPKAPK2;CSE1L;MAP1S;CDK13;ATM;MAPRE1;SYMPK;MIS12;UBE3A;RTEL1;PDCD2;PBRM1;NDC1;NEDD1;PSMD14;SEC13;BRCA2;NUDC;TFRC;SMARCB1;PRPF19;EML4;CDK8;NUP107;EED;VCP;CENPT;DRG2;CAMLG;RUVBL2;TRAIP;PMS2;BRCA1;ACTR8;NSUN2;DNMT3B;…	1.04159e-17	0.0660315	Proteins/Chemicals Regulating Cell Processes
Proteins/Chemicals Regulating Cell Processes of protein folding	455	cell cycle regulation	68	14	UGGT1;AMACR;BRCA1;SIL1;GALE;CHCHD4;HDAC6;DNMT1;ERP44;APTX;HSPA9;MCM3;PPIH;APCS;ATF6;MANF;EIF4G1;FKBP5;HSP90B1;P4HB;FKBP4;DNAJA4;SEPSECS;TXNDC5;TXNDC11;TARDBP;MCM6;ERO1L;TOR3A;ATF4;SYVN1;MTHFR;ATP2A2;MCM4;SAMM50;MCM5;PMPCA;CCT2;TIMM44;PPID;DNAJB11;PDIA4;PDIA5;CCT6A;AHSA1;RBBP4;EPRS;EIF2AK4;TMED10;FASN;MOGS;FKBP14;PDIA6;NSF;HSPA5;HYOU1;DNAJB9;PTGES3;PPP5C;MESDC2;WFS1;EDEM1;DNAJC2;STT3B;ETF1;VCP;COP…	2.26234e-16	0.0491329	Proteins/Chemicals Regulating Cell Processes
Proteins/Chemicals Regulating Cell Processes of mRNA splicing	1627	cell death	156	9	PDHA1;LPIN1;PCBP1;PRPF8;USP39;MRE11A;SLC11A2;LSM3;PUS1;HDAC8;DDX47;ELAVL1;SRSF3;MANF;MUTYH;RPS6KB1;ASS1;MAPK14;PGM3;DNAJC15;MSH2;NCBP1;MAPKAPK2;POLR2G;RCC1;NDUFAF3;RBM5;XPA;DERL1;CDK13;ATM;GEMIN4;LRPPRC;MTHFR;USP4;HSPA4;TMEM70;ZBTB8OS;HNRNPAB;GLO1;SYMPK;KHSRP;AHSA1;CPSF6;POLR3A;XRCC5;C1QBP;NUDT21;POFUT2;SNRNP200;HSPA5;HIBCH;SLC2A1;TERT;FECH;BRCA2;CPSF3;SSB;SMARCB1;PRPF19;CPSF1;GBA2;FUBP1;SNRPD3;S…	2.53868e-16	0.0632091	Proteins/Chemicals Regulating Cell Processes
Proteins/Chemicals Regulating Cell Processes of poly(A)+ mRNA-nucleus export	156	cell division	37	23	DDX56;NUP155;SARNP;USO1;NXF2B;DDX39A;CPSF6;NUP35;NUP93;XPOT;ELAVL1;SRSF3;EIF4G1;KPNB1;RANGAP1;HSP90B1;XPO1;DDX19B;NUP133;DDX1;TARDBP;NCBP1;RANBP1;EXOSC10;RCC1;EIF4E;NUP107;RAE1;DDX5;NUP85;ATM;RBM8A;LRPPRC;THOC5;PCID2;HNRNPK;RNPS1	8.01544e-16	0.0331541	Proteins/Chemicals Regulating Cell Processes
Proteins/Chemicals Regulating Cell Processes of ER-associated protein catabolism	243	cell growth	46	18	UBE4B;DNAJB11;PDIA4;KPNA2;RAD23A;SIL1;AHSA1;UFD1L;UBQLN4;UBXN2A;HM13;ERP44;MOGS;PSMD4;HYOU1;HSPA5;PGAP1;APCS;DNAJB9;ATF6;USP14;MAN2C1;KPNB1;RNF121;EDEM1;PREB;WFS1;HSP90B1;P4HB;UBAC2;ERLEC1;MAPK14;NPLOC4;TXNDC11;ERLIN2;UBE2G2;PLAA;ERO1L;ATF4;GET4;VCP;DERL1;LMAN1;SYVN1;CCDC47;GFPT1	2.622e-15	0.038526	Proteins/Chemicals Regulating Cell Processes
Proteins/Chemicals Regulating Cell Processes of genome stability	534	cell proliferation	72	13	TRAIP;PMS2;EEF1E1;BRCA1;MRE11A;UBE2N;DNMT3B;HDAC6;DNMT1;HLCS;MCM3;RNASEH2A;RUVBL1;GTF2H1;RBX1;XRCC4;TOP1;SSBP1;MUTYH;RECQL;MSH3;CCNK;DCLRE1A;MSH2;NPLOC4;MSH6;MAD2L1;MCM6;MAPKAPK2;TIMELESS;XPA;XRCC6;CDK13;ATM;TP53BP1;MTHFR;WDR3;TSN;MCM4;HNRNPK;MCM5;TONSL;GLO1;APEX1;PINX1;RAD23A;ITPA;XRCC5;CDC42;UFD1L;EPRS;PELO;RTEL1;NDC1;HUWE1;ATAD5;GNL3;TERT;SEC13;PARP1;BRCA2;SMARCB1;LONP1;PRPF19;CHEK2;RINT1;CDT1…	7.16789e-15	0.0493489	Proteins/Chemicals Regulating Cell Processes
Proteins/Chemicals Regulating Cell Processes of response to DNA damage	1141	cell redox homeostasis	117	10	EEF1E1;MRE11A;UBE2N;CDK5;MCM10;MCM3;CHD1L;VAC14;ELAVL1;XRCC4;MUTYH;TIPRL;RPS6KB1;MAPK14;MSH3;MSH2;MSH6;MCM6;MAPKAPK2;TIMELESS;ATF4;CDK4;CLPTM1L;RCC1;COPS6;XPA;XRCC6;CDK13;ATM;PSMD6;USP4;MCM4;MCM5;RRP12;KHSRP;PER2;XRCC5;MTPAP;CCDC134;MIS12;RTEL1;PBRM1;NAT10;PSMD14;TERT;BRCA2;SMARCB1;PRPF19;LONP1;CDK8;FUBP1;SMARCA4;PRMT1;FANCG;NUP107;EED;WDR18;VCP;DDX5;RUVBL2;ENOPH1;CUL2;TRAIP;PMS2;BRCA1;DNMT3B;HDA…	2.38877e-14	0.0578921	Proteins/Chemicals Regulating Cell Processes
Proteins/Chemicals Regulating Cell Processes of RNA metabolism	204	cell survival	39	19	DIS3L2;DDX56;APEX1;TOE1;CARM1;SYNCRIP;TRMU;KIAA0391;SNRNP200;RTCA;DGCR8;RDH11;RUVBL1;ELAVL1;SRPK1;HNRNPM;EIF4G1;G3BP1;DHX33;SSB;PSMD8;TFB1M;BNIP1;TARDBP;NCBP1;FUBP1;PRMT1;ILF2;RCC1;MBOAT7;C14orf166;DDX5;DHX36;LRPPRC;RUVBL2;XRN2;PNPT1;DIS3;HNRNPK	2.51718e-13	0.0335628	Proteins/Chemicals Regulating Cell Processes
Proteins/Chemicals Regulating Cell Processes of genome instability	638	chromatin remodeling	76	11	TRAIP;PCBP1;PMS2;POLD1;BRCA1;MRE11A;UBE2N;DNMT3B;MCM10;DNMT1;MCM3;RFC3;IDH2;RNASEH2A;VAC14;SMARCAL1;TOP1;XRCC4;SSBP1;SMARCAD1;MUTYH;RECQL;MSH3;MAPK14;SETD7;DCLRE1A;MSH2;CCNK;MSH6;TARDBP;MAD2L1;MCM6;CDK4;MAP1S;SPIDR;PDS5B;XRCC6;ATM;MTHFR;TP53BP1;ZMPSTE24;MCM4;XRN2;HNRNPK;RNPS1;MCM5;SMYD3;APEX1;XRCC5;PER2;CDC42;ITPA;UFD1L;PELO;RTEL1;PBRM1;HSPA5;HUWE1;ATAD5;IMPACT;TERT;SEC13;BRCA2;PARP1;XPO1;TFRC;SM…	8.63817e-13	0.0487492	Proteins/Chemicals Regulating Cell Processes
Proteins/Chemicals Regulating Cell Processes of apoptosis	7685	Chromosome Breakage	485	6	UBE4B;USP39;USO1;UBE2N;USP5;SEC23B;PSMA6;TIMM50;DDX47;CHD1L;NUP50;ATXN10;RANGAP1;DNAJA3;CSNK2B;MUTYH;TIPRL;MAPK14;GORASP1;ERLIN2;YWHAQ;MAPKAPK2;AIMP1;CHCHD3;COPS6;OMA1;MAP1S;SGK3;XPA;CDK13;GINS1;PDCD11;METTL14;TOMM22;WBSCR22;HSPA4;GCLC;PAM16;TIMM44;PDIA4;PSMD2;USP29;TOMM20;ASNS;C1QBP;CCDC134;PDSS2;PSMC3;RTEL1;PDCD2;DPP9;PSMD14;PPP5C;WFS1;TFRC;PSMD3;LONP1;PRPF19;GBA2;CDK8;NUP107;ETF1;VCP;CAMLG;OGD…	1.72998e-12	0.059168	Proteins/Chemicals Regulating Cell Processes
Proteins/Chemicals Regulating Cell Processes of spliceosome assembly	96	chromosome organization and biogenesis	25	25	PRPF8;TOE1;DDX47;PPIH;SNRPA1;SF3B3;SRPK1;SRSF3;TOP1;PRPF19;PRPF31;PPP1CA;SF3A3;PPM1G;SMARCA4;PPIG;DHX15;EFTUD2;RBM5;DDX5;BUD31;PRPF40A;SKIV2L;DIS3;SF3A2	4.17433e-12	0.0234082	Proteins/Chemicals Regulating Cell Processes
Proteins/Chemicals Regulating Cell Processes of translation initiation	413	chromosome segregation	56	13	PCBP1;DDX56;EEF1E1;SYNCRIP;SRP14;DNMT1;EIF2S2;GCN1L1;EIF4G3;ELAVL1;SRSF3;EIF4G1;G3BP1;EIF5B;CSNK2B;RPS6KB1;PSMD7;MSH2;EIF3G;ABCF1;TARDBP;NCBP1;EIF3J;RABIF;POLR2G;ILF2;EIF2B4;EIF4E;GUSB;ATM;EIF2B5;EIF3B;TRMT61A;ABCF3;MVK;PITRM1;GSPT1;HNRNPK;GEMIN5;KHSRP;EIF2AK4;C1QBP;PELO;HSPA5;DNAJB9;IMPACT;BRCA2;DOHH;SSB;XPO1;CDC123;FUBP1;DRG2;CIRH1A;COPS8;ABCE1	6.18991e-12	0.0413589	Proteins/Chemicals Regulating Cell Processes
Proteins/Chemicals Regulating Cell Processes of tRNA aminoacylation	19	cytoplasmic transport	12	60	WARS;ABCF1;YARS;ATF4;EPRS;EIF2AK4;CARS;TARSL2;GCN1L1;IARS;ATF6;VARS	7.1369e-12	0.0119522	Proteins/Chemicals Regulating Cell Processes
Proteins/Chemicals Regulating Cell Processes of DNA Damage	1606	DNA Damage	141	8	CHTF8;TICRR;USP39;MRE11A;UBE2N;CDK5;PKMYT1;MCM10;MCM3;CHD1L;ELAVL1;SRSF3;XRCC4;MUTYH;RPS6KB1;TXN2;MSH3;MAPK14;MSH2;MSH6;MCM6;YWHAQ;MAPKAPK2;TIMELESS;ATF4;CDK4;CLPTM1L;RCC1;XPA;PHB;XRCC6;ATM;MTHFR;PSMD6;THOC5;MCM4;USP4;GCLM;GCLC;MCM5;PAM16;GLO1;RRP12;KHSRP;XRCC5;PER2;IMMT;MTPAP;ASNS;FASN;PDSS2;PSMD4;HSPA5;PDSS1;NAT10;TERT;PPP5C;BRCA2;NAP1L4;TFRC;SMARCB1;PRPF19;BLMH;LONP1;SMARCA4;PRMT1;FANCG;NUP107…	7.72661e-12	0.0572705	Proteins/Chemicals Regulating Cell Processes
Proteins/Chemicals Regulating Cell Processes of mRNA metabolism	108	DNA damage checkpoint	26	23	DIS3L2;DDX56;USP39;SYMPK;KHSRP;PSMC5;LARP4;TRMU;HNRNPF;HSPA5;ELAVL1;G3BP1;DDX19B;MAPK14;TARDBP;MAPKAPK2;FUBP1;EXOSC10;EIF4E;RBM4;RBM8A;DHX36;TSN;PNPT1;EXOSC8;HNRNPK	1.09523e-11	0.0240964	Proteins/Chemicals Regulating Cell Processes
Proteins/Chemicals Regulating Cell Processes of viral reproduction	1648	DNA damage recognition	143	8	PCBP1;NUP155;KPNA2;DCTN1;CAND1;FDPS;SEC22B;MRE11A;CDK5;ELAVL1;MANF;USP14;GORASP2;COPB1;G3BP1;XRCC4;DNAJA3;RANGAP1;CSNK2B;TXN2;P4HB;KPNA1;MAPK14;ATP6V1C1;MAPKAPK2;ATF4;CDK4;COPS6;RBM5;SGK3;XRCC6;PHB;CDK13;ATM;MFN1;USP4;ACACA;MCM5;SHCBP1;CCT2;SAE1;PPID;CHORDC1;KHSRP;CPSF6;XRCC5;PER2;UBQLN4;GRSF1;C1QBP;FASN;HM13;UBE3A;SNRNP200;HSPA5;SURF4;PSMD14;TERT;GOLGA1;PREB;CPSF3;SSB;ATP5B;TFRC;SMARCB1;ACBD3;UR…	1.26707e-11	0.0571543	Proteins/Chemicals Regulating Cell Processes
Proteins/Chemicals Regulating Cell Processes of protein synthesis	1746	DNA end joining repair	149	8	PCBP1;KPNA2;CHCHD4;CDK5;PUS1;EIF2S2;NAA25;PSMA6;GRWD1;ELAVL1;USP14;G3BP1;RANGAP1;CSNK2B;RPS6KB1;KPNA1;P4HB;EIF2B3;DDX19B;EIF2B1;MAPK14;MAPKAPK2;ERO1L;ATF4;CDK4;AIMP1;EIF2B4;PHB;DERL1;EIF2B5;ATM;PTRH2;MTHFR;LRPPRC;PITRM1;TOMM22;ACACA;GSPT1;TMEM70;PSMD2;IMMT;LARP4;RRBP1;GRSF1;ASNS;FASN;HSPA5;IARS;SLC2A1;PSMD14;TERT;FECH;DOHH;SSB;WFS1;TFRC;LONP1;MRTO4;ETF1;ADK;VCP;RBM4;ABCE1;PSMB2;ELAC2;RMND1;SF3B4;…	1.52627e-11	0.0574402	Proteins/Chemicals Regulating Cell Processes
Proteins/Chemicals Regulating Cell Processes of ER unfolded protein response	800	DNA metabolism	84	10	CNIH1;UGGT1;ALOX15;SLC30A5;BRCA1;GALE;CDK5;PSMD10;ERP44;EIF2S2;HSPA9;APCS;ATF6;USP14;MANF;ERAP1;HSP90B1;P4HB;ELOVL5;DNAJA4;ERLEC1;MAPK14;TXNDC5;SLC39A7;TARDBP;ERLIN2;HSPA14;MAPKAPK2;ERO1L;ATF4;WDR36;CDK4;EIF2B4;EIF4E;DERL1;LRPPRC;SYVN1;CCDC47;APEH;ATP2A2;TOMM22;CRELD2;GFPT1;HSPA4;ZBTB8OS;PPID;DNAJB11;PDIA4;GLO1;YWHAB;UFD1L;TM7SF2;HMBS;MFSD2A;EIF2AK4;TOMM20;HM13;FKBP14;SESN2;PDIA6;HYOU1;HSPA5;DNAJ…	4.38308e-11	0.0490368	Proteins/Chemicals Regulating Cell Processes
Proteins/Chemicals Regulating Cell Processes of chromosome segregation	515	DNA repair	62	12	LPIN1;KPNA2;USP39;BRCA1;MRE11A;NSUN2;KIF5B;ERAP1;TOP1;RANGAP1;UTP6;SMARCAD1;SEH1L;MAPK14;MSH2;DCLRE1A;MAD2L1;WDR1;MAPKAPK2;RANBP1;RCC1;CSE1L;PDS5B;GINS1;NAA50;GSPT1;MAPRE1;PINX1;CDC23;RBBP4;XRCC5;UFD1L;CDC42;FIGNL1;MIS12;UBE3A;NEDD1;MAN2C1;KPNB1;PARP1;BRCA2;NUDC;XPO1;ANAPC5;SMARCB1;TRRAP;CHEK2;PRPF4B;BCAS2;CDT1;BOP1;CDC16;PRMT1;EXOSC10;VCP;RAE1;CENPT;NHP2L1;KIF2A;POLE;DIS3;DYNC1H1	7.61345e-11	0.0427586	Proteins/Chemicals Regulating Cell Processes
Proteins/Chemicals Regulating Cell Processes of cell cycle checkpoint	370	DNA replication	50	13	KPNA2;USP39;BRCA1;MRE11A;CDK5;MARK3;PKMYT1;APTX;MCM3;MUTYH;RFC4;MAPK14;MSH2;DCLRE1A;MSH6;MCM6;MAD2L1;MAPKAPK2;TIMELESS;CDK4;XPA;XRCC6;ATM;LETMD1;TP53BP1;MCM4;USP4;HNRNPK;MCM5;SGTA;RAD23A;XRCC5;PER2;EIF2AK4;RPL5;SESN2;HUWE1;PPP5C;BRCA2;PARP1;SMARCB1;CHEK2;RINT1;CDT1;BOP1;FANCG;RAE1;COPS8;POLE;WDR77	9.64023e-11	0.0379651	Proteins/Chemicals Regulating Cell Processes
Proteins/Chemicals Regulating Cell Processes of mitochondrion fusion	136	DNA replication checkpoint	28	20	STOML2;TIMM44;VPS35;PHB2;UBE2N;HDAC6;TOMM20;FASN;HM13;HSPA9;PGAM5;HSPA5;GFER;HUWE1;MFN2;SSBP1;PARP1;WFS1;SENP5;THG1L;CHCHD3;OMA1;GPAM;PHB;MFN1;AGPAT5;PNPT1;MYO19	9.64743e-11	0.0253394	Proteins/Chemicals Regulating Cell Processes
Proteins/Chemicals Regulating Cell Processes of cell cycle	3592	DNA replication initiation	256	7	LPIN1;PCBP1;TICRR;USP39;USO1;MRE11A;NDE1;SEC23B;PKMYT1;LASP1;PSMA6;KIF5B;CHD1L;RAP1GDS1;NUP50;CDCA7;RANGAP1;KATNA1;CSNK2B;MUTYH;CIAPIN1;MAPK14;MSH2;HDAC10;API5;GORASP1;YWHAQ;MAPKAPK2;ATF4;AIMP1;COPS6;CSE1L;MAP1S;SGK3;RBM5;CDK13;GINS1;ATM;SYVN1;GEMIN4;THOC5;USP4;GCLC;MAPRE1;SYMPK;PER2;ASNS;C1QBP;UBE3A;PSMA1;PDSS2;PDCD2;PBRM1;NDC1;NEDD1;ARNTL2;SLC2A1;PSMD14;PPP5C;BRCA2;WFS1;NUDC;TFRC;SMARCB1;PIK3CG…	1.04779e-10	0.0590815	Proteins/Chemicals Regulating Cell Processes
Proteins/Chemicals Regulating Cell Processes of Chromosome Breakage	137	DNA strand breakage	28	20	BRCA1;MRE11A;XRCC5;ITPA;CDK5;MCM10;APTX;RTEL1;SMARCAL1;XRCC4;TERT;PARP1;BRCA2;TFRC;RECQL;BLMH;CHEK2;MSH6;MAD2L1;FANCG;MAP1S;PDS5B;ADK;PDXK;XRCC6;ATM;TP53BP1;MTHFR	1.15648e-10	0.0253165	Proteins/Chemicals Regulating Cell Processes
Proteins/Chemicals Regulating Cell Processes of cell growth	5142	DNA unwinding	340	6	DIS3L2;PCBP1;PRPF8;TICRR;USP39;CAND1;COG5;MRE11A;UBE2N;LASP1;NAA25;TIMM50;CHD1L;KIF5B;DNAJA3;CSNK2B;TIPRL;CIAPIN1;P4HB;MAPK14;DNAJC15;NUP133;MSH2;API5;GORASP1;NSDHL;YWHAQ;NCBP1;MAPKAPK2;TIMELESS;ATF4;AIMP1;COPS6;RBM5;SGK3;DERL1;CDK13;GINS1;ATM;MFN1;TIMM22;SYVN1;THOC5;USP4;TOMM22;WBSCR22;SAMM50;STOML2;PAM16;CCT2;MAPRE1;TIMM44;PPID;SAE1;HNRNPAB;EMC6;SYMPK;PER2;UBXN2A;ASNS;TOMM20;TMED10;C1QBP;TIMM17…	2.61492e-10	0.0586308	Proteins/Chemicals Regulating Cell Processes
Proteins/Chemicals Regulating Cell Processes of retrograde protein transport ER to cytosol	83	embryonal development	21	25	EDEM1;UBE4B;HSP90B1;P4HB;DNAJB11;PDIA4;NPLOC4;RAD23A;SIL1;SEC61A1;UFD1L;ERO1L;UBE2G2;HM13;VCP;DERL1;HSPA5;HYOU1;SYVN1;DNAJB9;KPNB1	3.88921e-10	0.01983	Proteins/Chemicals Regulating Cell Processes
Proteins/Chemicals Regulating Cell Processes of DNA strand breakage	735	ER to Golgi transport	76	10	PMS2;POLD1;USP39;BRCA1;ACTR8;MRE11A;UBE2N;CDK5;USP5;DNMT1;MCM10;APTX;RFC3;SMARCAL1;RBX1;SRSF3;TOP1;XRCC4;SSBP1;MRPS17;MUTYH;RFC4;RECQL;SHMT1;MAPK14;MSH3;DCLRE1A;MSH2;MSH6;TARDBP;YARS;TIMELESS;ILF2;EIF4E;XPA;XRCC6;ATM;MTHFR;TP53BP1;TSN;XRN2;MCM4;HNRNPK;GCLM;MCM5;TONSL;APEX1;RAD23A;PPP4C;RBBP4;XRCC5;ITPA;MTPAP;EPRS;FASN;TERT;BRCA2;PARP1;TFRC;TRRAP;PRPF19;CHEK2;UCHL5;CDT1;SMARCA4;EXOSC10;FANCG;NUP10…	7.81965e-10	0.0458937	Proteins/Chemicals Regulating Cell Processes
Proteins/Chemicals Regulating Cell Processes of chromosome organization and biogenesis	78	ER unfolded protein response	20	25	RECQL;SMARCB1;CHEK2;PRPF19;MSH2;NPLOC4;BRCA1;CDT1;XRCC5;UFD1L;EPRS;DNMT1;VCP;XRCC6;ATM;POLE;TP53BP1;TSN;BRCA2;PARP1	7.86282e-10	0.0189573	Proteins/Chemicals Regulating Cell Processes
Proteins/Chemicals Regulating Cell Processes of meiosis	1024	ER-associated protein catabolism	96	9	KPNA2;USP39;MRE11A;CDK5;PKMYT1;PSMA6;MCM3;KIF5B;DEGS1;ELAVL1;KATNA1;MAPK14;MSH3;MSH2;MSH6;NSDHL;MCM6;MAPKAPK2;OMA1;XRCC6;PHB;ATM;MTHFR;THOC5;MCM4;HSD17B12;ACACA;MCM5;TM7SF2;C1QBP;MIS12;UBE3A;PSMD4;RTEL1;NEDD1;SLC2A1;PSMD14;TERT;BRCA2;PIK3CG;PRPF19;SLC6A8;SMARCA4;EED;VCP;DHX36;CUL2;DYNC1H1;TRAIP;PMS2;BRCA1;NSUN2;DNMT3B;DNMT1;RUVBL1;EIF4G3;RBX1;ERAP1;EIF4G1;TOP1;SEH1L;SEPSECS;SETD7;MAD2L1;PLAA;ILF2…	8.67292e-10	0.0498701	Proteins/Chemicals Regulating Cell Processes
Proteins/Chemicals Regulating Cell Processes of Respiratory chain	616	G2/M arrest	67	10	MYBBP1A;PHB2;CHCHD4;NNT;NDE1;SFXN4;HSPA9;TMX1;GFER;IDH2;TIMMDC1;SSBP1;HSP90B1;P4HB;DNAJC15;FDX1;BCS1L;TARDBP;ERO1L;PPRC1;PHB;MFN1;LRPPRC;SYVN1;NDUFV2;CYB5B;STOML2;PMPCA;PAM16;PPID;NDOR1;APEX1;IMMT;CYP51A1;TRMU;COX5A;UBE3A;PDSS2;ATP5A1;PDSS1;MRPL21;MFN2;TERT;REXO2;PARP1;ATP5B;TFRC;TARBP1;MDH2;LONP1;ACVR2B;MRPL3;SLC6A8;ANXA3;ETFB;CRYZL1;ACADS;MRPL44;OGDH;FLAD1;TOMM40;HCCS;CS;PNPT1;VARS;ABCE1;DYNC1H1	1.04017e-09	0.0433376	Proteins/Chemicals Regulating Cell Processes
Proteins/Chemicals Regulating Cell Processes of cell cycle progression	2857	G2/M transition	209	7	LPIN1;USP39;MRE11A;NDE1;NOC2L;PKMYT1;LASP1;PSMA6;NAA25;CHD1L;RAP1GDS1;CDCA7;GORASP2;MUTYH;CIAPIN1;MSH3;MAPK14;NUP133;MSH2;API5;MSH6;NPLOC4;GORASP1;YWHAQ;ERLIN2;ATF4;TIMELESS;AIMP1;COPS6;CSE1L;SGK3;XPA;GINS1;ATM;THOC5;USP4;SARNP;PER2;GRSF1;C1QBP;MIS12;UBE3A;RTEL1;PDCD2;NDC1;SLC2A1;PSMD14;PPP5C;BRCA2;WFS1;NUDC;TFRC;SMARCB1;PIK3CG;PRPF19;BOP1;CDK8;EFNA1;FUBP1;PRMT1;WDR18;EED;VCP;BUD31;RUVBL2;TRAIP;D…	1.15016e-09	0.0573388	Proteins/Chemicals Regulating Cell Processes
Proteins/Chemicals Regulating Cell Processes of interphase	376	genetic stability	48	12	TICRR;DCTN1;BRCA1;NDE1;MARK3;PKMYT1;HSPA9;MCM3;HDAC8;RUVBL1;GORASP2;RANGAP1;UTP6;KATNA1;NPLOC4;GORASP1;MAD2L1;RANBP1;CDK4;RCC1;MAP1S;PDS5B;ATM;TP53BP1;TMPO;NAA50;MAPRE1;PINX1;UFD1L;CDC42;NEDD1;SRPK1;TERT;KPNB1;PARP1;NUDC;XPO1;CHEK2;PRPF19;CDT1;SMARCA4;PPA2;CDC16;TNPO3;RAE1;RUVBL2;PPA1;TUBA1B	1.5903e-09	0.0362264	Proteins/Chemicals Regulating Cell Processes
Proteins/Chemicals Regulating Cell Processes of cell division	1704	genome instability	139	8	DIS3L2;UBE4B;MYBBP1A;NUP155;ALOX15;KPNA2;DCTN1;USP39;CAND1;CDK5;PKMYT1;NUP93;MCM3;KIF5B;CHD1L;ELAVL1;RPS6KB1;P4HB;MAPK14;NUP133;MSH2;NPLOC4;GORASP1;MCM6;MAPKAPK2;AIMP1;CDK4;MAP1S;XPA;RBM5;PHB;XRCC6;ATM;MCM4;USP4;WBSCR22;ACACA;UNC45A;GCLC;MCM5;SHCBP1;PAM16;MAPRE1;GLO1;CHORDC1;C14orf1;PER2;C1QBP;HSPA5;SPATA5;NEDD1;NAT10;TERT;BRCA2;NUDC;TFRC;SMARCB1;LONP1;EML4;EFNA1;FUBP1;PRMT1;ZWILCH;NUP107;ETF1;AD…	1.74069e-09	0.0542545	Proteins/Chemicals Regulating Cell Processes
Proteins/Chemicals Regulating Cell Processes of DNA replication	2008	genome stability	157	7	TICRR;KPNA2;CAND1;PRIM1;MRE11A;UBE2N;MCM10;MCM3;CHD1L;CMPK1;PRIM2;RAP1GDS1;TUBA1C;CDCA7;XRCC4;SMARCAD1;DHX33;MUTYH;CSNK2B;RPS6KB1;TXN2;MSH3;MAPK14;MSH2;NPLOC4;MSH6;MCM6;MAPKAPK2;ORC5;ORC3;TIMELESS;ATF4;CDK4;AIMP1;RCC1;XPA;XRCC6;PHB;GINS1;ATM;POLA2;MTHFR;USP4;MCM4;MCM5;PAM16;GLO1;CHORDC1;CPSF6;NUDT14;PER2;XRCC5;MTPAP;FASN;UBE3A;RTEL1;PSMD4;ACSL4;HSPA5;NDC1;NEDD1;DPP9;PSMD14;PPP5C;TERT;BRCA2;CPSF3;…	2.66165e-09	0.0551264	Proteins/Chemicals Regulating Cell Processes
Proteins/Chemicals Regulating Cell Processes of HRR	252	HRR	37	14	TRAIP;APEX1;BRCA1;ACTR8;MRE11A;UBE2N;XRCC5;USP5;FIGNL1;RNASEH2A;RUVBL1;SMARCAL1;PSMD14;SSBP1;PARP1;BRCA2;RECQL;TRRAP;CHEK2;MSH3;UCHL5;HDAC10;MSH2;MCM6;SMARCA4;FANCG;SPIDR;XPA;XRCC6;ATM;SFR1;TP53BP1;RUVBL2;USP4;NASP;PNPT1;TDG	2.75866e-09	0.0305281	Proteins/Chemicals Regulating Cell Processes
Proteins/Chemicals Regulating Cell Processes of nucleotide-excision repair	298	interphase	41	13	PSMC6;FANCB;PMS2;APEX1;RAD23A;BRCA1;PSMC5;XRCC5;APTX;HSPA5;GTF2H1;RNASEH2A;HUWE1;TOP1;TERT;SSBP1;PARP1;BRCA2;MUTYH;SMARCB1;MSH3;CHEK2;MAPK14;DCLRE1A;MSH2;DNAJC2;MSH6;PPM1G;PRMT1;POLR2G;SMARCA4;XPA;VCP;XRCC6;ATM;COPS8;POLE;MTHFR;TP53BP1;PPM1A;TDG	2.77953e-09	0.0326954	Proteins/Chemicals Regulating Cell Processes
Proteins/Chemicals Regulating Cell Processes of single-strand annealing	53	life span	16	29	APRT;CHEK2;MSH3;MSH2;BRCA1;MSH6;MRE11A;XRCC5;XPA;XRCC6;ATM;RTEL1;TP53BP1;XRCC4;BRCA2;PARP1	2.90184e-09	0.0154739	Proteins/Chemicals Regulating Cell Processes
Proteins/Chemicals Regulating Cell Processes of nuclear import	626	meiosis	66	10	LPIN1;PMS2;KPNA2;BRCA1;NUP93;PKMYT1;HSPA9;MCM3;KIF5B;NUP54;RBX1;NUP50;LRRC59;XRCC4;FKBP5;RANGAP1;FKBP4;KPNA1;SHMT1;DDX19B;MAPK14;MSH6;PEX19;RANBP1;TIMELESS;RCC1;XRCC6;NUP85;ATM;PSMD6;LRPPRC;TP53BP1;RPAP1;GPN1;PPID;RRP12;YWHAB;RBBP4;CPSF6;XRCC5;ACTR3;RPL5;HYOU1;NDC1;SRPK1;MOV10;AAAS;TERT;KPNB1;SEC13;XPO1;IPO9;NAP1L4;FABP3;CDT1;IPO4;SF3A3;SNRPD3;PRMT1;FANCG;IPO11;NUP107;TNPO3;VCP;COPS8;CACYBP	4.91316e-09	0.0423892	Proteins/Chemicals Regulating Cell Processes
Proteins/Chemicals Regulating Cell Processes of embryonal development	2797	metaphase	202	7	LPIN1;PCBP1;MRE11A;NCDN;DNAJA3;SMARCAD1;CSNK2B;CIAPIN1;TXN2;P4HB;MAPK14;MSH3;NUP133;TIMELESS;COPS6;OMA1;CSE1L;MAP1S;CDK13;DERL1;ATM;GINS1;MFN1;SYVN1;USP4;SAMM50;GCLC;PER2;GRSF1;HM13;UBE3A;POFUT2;PDCD2;RTEL1;PBRM1;SLC2A1;MESDC2;BRCA2;SEC24C;TFRC;SMARCB1;PRPF19;LONP1;CDK8;EFNA1;PRMT1;EED;VCP;RUVBL2;CCNYL1;TRAIP;PFN2;SF3B4;BRCA1;DNMT3B;HDAC6;DNMT1;APTX;RUVBL1;ATF6;FKBP5;TOP1;CAPZB;FKBP4;SETD7;SLC39A…	6.84572e-09	0.0562361	Proteins/Chemicals Regulating Cell Processes
Proteins/Chemicals Regulating Cell Processes of ubiquitin-dependent protein degradation	384	microtubule cytoskeleton assembly	47	12	ALOX15;PSMD2;RAD23A;BRCA1;PSMC5;CDK5;UBQLN4;TXNL1;USP5;HDAC6;PSMD10;FASN;UBE3A;HSPA9;PSMA1;MICB;PSMD4;PDIA6;HSPA5;HUWE1;USP14;PSMD14;TOP1;UBE2M;BRCA2;WFS1;NUDC;P4HB;KPNA1;DIABLO;MAPK14;CHEK2;BCAS2;CDT1;ERLIN2;UBE2G2;TIMELESS;COPS6;VCP;COPS8;CACYBP;SYVN1;RNF181;PSMD11;PSME3;USP4;PSMD5	9.16509e-09	0.0352324	Proteins/Chemicals Regulating Cell Processes
Proteins/Chemicals Regulating Cell Processes of telomere maintenance	223	mismatch repair	33	14	HNRNPAB;PCBP1;APEX1;PINX1;BRCA1;DDX39A;MRE11A;XRCC5;RTEL1;RUVBL1;SMARCAL1;GNL3;XRCC4;TERT;BRCA2;PARP1;MUTYH;RECQL;SMARCB1;CHEK2;RINT1;MSH2;MSH6;LRWD1;ORC5;FANCG;PHB;XRCC6;ATM;POLE;TSN;RUVBL2;EBNA1BP2	1.62343e-08	0.0278012	Proteins/Chemicals Regulating Cell Processes
Proteins/Chemicals Regulating Cell Processes of nucleocytoplasmic transport	247	mitochondrial depolarization	35	14	SMYD3;HNRNPAB;KPNA2;RRP12;AHSA1;PER2;NUP93;RPL5;NDC1;ELAVL1;SLC2A1;HNRNPM;AAAS;KPNB1;RANGAP1;PARP1;XPO5;RPS6KB1;SEH1L;KPNA1;IPO9;XPO1;DDX19B;MAPK14;YWHAQ;MAPKAPK2;RANBP1;RCC1;NUP107;CSE1L;EIF4E;EED;VCP;USP4;DIS3	1.87294e-08	0.0289495	Proteins/Chemicals Regulating Cell Processes
Proteins/Chemicals Regulating Cell Processes of S phase	1730	mitochondrial membrane potential	136	7	CHTF8;TICRR;EEF1E1;USO1;MRE11A;CDK5;MCM10;PKMYT1;LASP1;MCM3;HDAC8;PRIM2;XRCC4;MUTYH;RPS6KB1;CIAPIN1;TXN2;MAPK14;MSH2;MSH6;NPLOC4;MCM6;MAPKAPK2;TIMELESS;CDK4;RCC1;CSE1L;XPA;SGK3;XRCC6;PHB;ATM;MCM4;GSPT1;MCM5;SHCBP1;STOML2;RRP12;XRCC5;ASNS;FASN;PBRM1;PSMD4;SNRNP200;PDCD2;HSPA5;SLC2A1;PPP5C;TERT;BRCA2;TFRC;SMARCB1;UTP20;PRPF19;CTTN;SMARCA4;FANCG;NUP107;VCP;CENPT;MTHFD1;CACYBP;ABCE1;EBNA1BP2;ACTL6A;T…	2.67799e-08	0.0524894	Proteins/Chemicals Regulating Cell Processes
Proteins/Chemicals Regulating Cell Processes of anaphase	336	mitochondrial protein transport	42	12	MAPRE1;SGTA;TRAIP;DCTN1;BRCA1;PINX1;CDC23;CDC42;HMBS;MIS12;KIF5B;RDH11;TERT;SEC13;PARP1;TUBGCP4;NUDC;ANAPC4;SEH1L;ANAPC1;MAPK14;CHEK2;EML4;BCAS2;NPLOC4;PPP1CA;MAD2L1;RANBP1;ORC5;SMARCA4;CDC16;PRMT1;ZWILCH;RCC1;ETF1;PDS5B;VCP;RAE1;ATM;KIF2A;TMPO;TUBA1B	3.08369e-08	0.0325329	Proteins/Chemicals Regulating Cell Processes
Proteins/Chemicals Regulating Cell Processes of protein deubiquitination	197	mitochondrial transport	30	15	SGTA;RAD23A;BRCA1;USP29;UBE2N;UFD1L;USP5;UBE3A;PSMD4;HUWE1;ATAD5;USP14;PSMD14;G3BP1;PSMD8;PSMD7;TFRC;OTUD7A;CHEK2;DNAJC15;UCHL5;DNAJC2;NCBP1;VCP;XRCC6;COPS8;GMPS;TP53BP1;SYVN1;USP4	3.7435e-08	0.0257732	Proteins/Chemicals Regulating Cell Processes
Proteins/Chemicals Regulating Cell Processes of response to temperature	220	mitochondrion fission	32	14	DDX56;RRP12;USO1;RAD23A;CDC42;IMMT;FASN;HLCS;RNMT;NDC1;NAT10;TERT;BRCA2;NAA15;CSNK2B;PSMD7;DDX19B;PPP1CA;MAD2L1;MCM6;URM1;ORC5;UBE2G2;SNRPD3;POLR2G;ETF1;PDS5B;XRCC6;COPS8;NMT1;ACACA;MCM5	4.05125e-08	0.0270042	Proteins/Chemicals Regulating Cell Processes
Proteins/Chemicals Regulating Cell Processes of cell proliferation	8507	mitochondrion fusion	502	5	RANBP6;UBE4B;LPIN1;CNEP1R1;USP39;USO1;UBE2N;USP5;NCDN;NAA25;PSMA6;TIMM50;CHD1L;KIF5B;TUBA1C;VAC14;NUP50;DNAJA3;RANGAP1;MUTYH;CSNK2B;ERLEC1;MAPK14;GORASP1;YWHAQ;ERLIN2;MAPKAPK2;AIMP1;CHCHD3;COPS6;MAP1S;SGK3;CDK13;GINS1;PSMD6;METTL14;WBSCR22;GCLC;HSPA4;PAM16;TIMM44;SAE1;ZNF367;C1QBP;ASNS;PDSS2;PSMC3;PDCD2;RTEL1;PDSS1;ARNTL2;DPP9;PSMD14;PPP5C;MESDC2;WFS1;TFRC;LONP1;PRPF19;GBA2;BOP1;CDK8;ETF1;VCP;CAM…	4.48384e-08	0.0557654	Proteins/Chemicals Regulating Cell Processes
Proteins/Chemicals Regulating Cell Processes of replication fork arrest	64	mitophagy	16	24	TICRR;RECQL;CHEK2;MSH2;BRCA1;MSH6;CDT1;MRE11A;MCM10;RTEL1;ATM;TP53BP1;MCM4;TOP1;BRCA2;PARP1	5.72409e-08	0.015311	Proteins/Chemicals Regulating Cell Processes
Proteins/Chemicals Regulating Cell Processes of mitochondrial protein transport	57	mitosis	15	25	WARS2;PAM16;TIMM44;TFB1M;IMMT;CHCHD4;TOMM20;TIMM17A;HSPA9;TIMM50;MIPEP;TOMM40;TOMM22;SAMM50;GRPEL1	7.07303e-08	0.014437	Proteins/Chemicals Regulating Cell Processes
Proteins/Chemicals Regulating Cell Processes of protein nucleus import	36	mitotic spindle assembly	12	32	KPNA2;CHEK2;MAPK14;TARDBP;RANBP1;RCC1;HYOU1;NUP50;AAAS;TERT;KPNB1;RANGAP1	8.12527e-08	0.0117532	Proteins/Chemicals Regulating Cell Processes
Proteins/Chemicals Regulating Cell Processes of ER to Golgi transport	130	mitotic spindle checkpoint	23	17	PREB;MAPRE1;SEC24C;ACBD3;DCTN1;RINT1;UGGT2;USO1;SEC22B;BNIP1;TARDBP;CDC42;SEC23B;DERL1;NSF;PDCD6;KIF5B;LMAN1;ARHGAP17;SURF4;COPB1;SEC31A;SEC13	8.98275e-08	0.0208333	Proteins/Chemicals Regulating Cell Processes
Proteins/Chemicals Regulating Cell Processes of replication fork protection	30	mRNA degradation	11	35	MCM3;CHEK2;BRCA1;SMARCAL1;MRE11A;MCM4;MCM6;TIMELESS;PARP1;MCM5;BRCA2	9.18574e-08	0.0108268	Proteins/Chemicals Regulating Cell Processes
Proteins/Chemicals Regulating Cell Processes of DNA damage checkpoint	252	mRNA metabolism	34	13	TRAIP;TICRR;RRP12;BRCA1;MRE11A;PPP4C;XRCC5;UFD1L;CDK5;DNMT1;PKMYT1;PSMD4;TOP1;PPP5C;SSBP1;BRCA2;RFC4;XPO1;SETD7;CHEK2;MAPK14;CDT1;MAD2L1;MAPKAPK2;PRMT1;SMARCA4;CDK4;NUP107;VCP;XRCC6;ATM;POLE;TP53BP1;USP4	1.00902e-07	0.0279835	Proteins/Chemicals Regulating Cell Processes
Proteins/Chemicals Regulating Cell Processes of DNA replication checkpoint	93	mRNA processing	19	20	RFC4;MAPK14;CHEK2;BRCA1;CDT1;MRE11A;MCM6;MAD2L1;MAPKAPK2;CDK4;MCM10;MCM3;ATM;RFC3;RTEL1;MCM4;TOP1;BRCA2;MCM5	1.11979e-07	0.0177404	Proteins/Chemicals Regulating Cell Processes
Proteins/Chemicals Regulating Cell Processes of spindle assembly	526	mRNA splicing	55	10	MYBBP1A;DCTN1;KPNA2;USP39;BRCA1;LMNB2;NSUN2;TUBGCP5;KIF5B;RUVBL1;RANGAP1;UTP6;SEH1L;MAPK14;GORASP1;MAD2L1;MAPKAPK2;RANBP1;RCC1;EHD1;POC1B;ATM;TMPO;GSPT1;MAPRE1;SYMPK;RBBP4;CDC42;MIS12;NDC1;NEDD1;AAAS;KPNB1;BRCA2;PARP1;NUDC;XPO1;CHEK2;PRPF19;EML4;BCAS2;CDT1;ZWILCH;NUP107;VCP;CENPT;RAE1;NHP2L1;COPS8;KIF2A;RUVBL2;DIS3;ENOPH1;TUBA1B;DYNC1H1	1.26438e-07	0.0374659	Proteins/Chemicals Regulating Cell Processes
Proteins/Chemicals Regulating Cell Processes of mitochondrial depolarization	828	nonsense-mediated mRNA catabolism	76	9	PDHA1;TACO1;VPS35;ALOX15;SUCLA2;BRCA1;AARS2;CDK5;PSMD10;PUS1;HSPA9;APTX;GFER;IDH2;APCS;ATF6;ELAVL1;DEGS1;EIF4G1;SSBP1;MRPS34;TXN2;MAPK14;MSH6;TARDBP;ATF4;EIF4E;XPA;PHB;ATM;FAHD1;MFN1;LRPPRC;LETMD1;PITRM1;SAMM50;NDUFV2;PAM16;MAPRE1;PPID;GLO1;APEX1;VDAC2;IMMT;MTPAP;TRMU;C1QBP;TIMM17A;FASN;COX5A;SESN2;HSPA5;ATP5A1;GNL3;SLC2A1;MFN2;TERT;PARP1;WFS1;GJA1;GUF1;FABP3;DIABLO;LONP1;TFB1M;ETFB;CERS2;VCP;GPA…	1.29993e-07	0.0434534	Proteins/Chemicals Regulating Cell Processes
Proteins/Chemicals Regulating Cell Processes of metaphase	421	nuclear import	47	11	MAPRE1;SGTA;TRAIP;DCTN1;BRCA1;CDC23;UFD1L;CDC42;HMBS;DNMT1;PKMYT1;MIS12;KIF5B;TERT;KPNB1;SEC13;BRCA2;TUBGCP4;GJA1;NUDC;XPO1;ANAPC4;SEH1L;ANAPC5;MAPK14;CHEK2;EML4;NPLOC4;PPP1CA;GORASP1;MAD2L1;ORC5;RANBP1;CDC16;ZWILCH;RCC1;MAP1S;VCP;PDS5B;XRCC6;RAE1;KIF2A;MYO6;TP53BP1;MCM4;TUBA1B;DYNC1H1	1.55871e-07	0.0342815	Proteins/Chemicals Regulating Cell Processes
Proteins/Chemicals Regulating Cell Processes of proteasome assembly	38	nucleocytoplasmic transport	12	30	PSMD12;PSMD8;PSMD3;TXNL1;PSMC3;UBLCP1;PSMD11;PSMG1;PSMG3;USP4;PSMD14;PSMC4	1.6038e-07	0.0117302	Proteins/Chemicals Regulating Cell Processes
Proteins/Chemicals Regulating Cell Processes of protein degradation	1052	nucleotide-excision repair	90	8	UBE4B;ALOX15;KPNA2;CAND1;BRCA1;GALE;PSMD13;UBE2N;PSMC5;CDK5;HDAC6;USP5;PSMD10;DNMT1;PSMA6;RBX1;ATF6;USP14;RPS6KB1;PPP3CC;HSP90B1;PSMD8;P4HB;KPNA1;SETD7;PSMA4;MAPK14;NPLOC4;MAD2L1;PEX19;RANBP1;ATF4;COPS6;OMA1;GUSB;DERL1;PHB;RAB27A;SYVN1;ATP2A2;APEH;HNRNPK;SGTA;RAD23A;YWHAB;UFD1L;CDC42;PER2;UBQLN4;FBXW2;COPB2;HM13;FASN;UBE3A;PSMA1;PSMC3;PSMD4;PSMA2;PSMD1;HSPA5;DGCR8;HUWE1;PSMD14;UBE2M;PARP1;BRCA2;G…	2.17811e-07	0.0459418	Proteins/Chemicals Regulating Cell Processes
Proteins/Chemicals Regulating Cell Processes of mismatch repair	148	oxidative phosphorylation	24	16	PMS2;APEX1;RAD23A;BRCA1;MRE11A;XRCC5;HDAC6;DNMT1;HLCS;BRCA2;PARP1;MUTYH;RFC4;MSH3;HDAC10;MSH2;POLD2;DCLRE1A;MSH6;CDT1;CDK4;XRCC6;ATM;POLE	2.59434e-07	0.0214095	Proteins/Chemicals Regulating Cell Processes
Proteins/Chemicals Regulating Cell Processes of chromatin remodeling	1119	oxidative stress	94	8	POP4;PMS2;SF3B4;KPNA2;USP39;BRCA1;ACTR8;MRE11A;CDK5;DNMT3B;HDAC6;DNMT1;MCM10;HLCS;HDAC8;CHD1L;SSRP1;RUVBL1;SMARCAL1;NPM3;SMARCD1;SMARCA1;TOP1;SMARCAD1;MAPK14;SETD7;MSH2;MSH6;NPLOC4;TARDBP;MCM6;MAPKAPK2;PPM1G;POLR2G;PPRC1;PHB;XRCC6;ATM;ZMPSTE24;TP53BP1;MINA;TMPO;HNRNPK;SMYD3;MAPRE1;TONSL;APEX1;PINX1;CARM1;RBBP4;ASH2L;XRCC5;UFD1L;PER2;UBE3A;AARSD1;PDCD2;PBRM1;POM121L2;HUWE1;SF3B3;NAT10;KPNB1;TERT;B…	2.64865e-07	0.0464886	Proteins/Chemicals Regulating Cell Processes
Proteins/Chemicals Regulating Cell Processes of G2/M transition	1167	poly(A)+ mRNA-nucleus export	97	8	MYBBP1A;KPNA2;DCTN1;USO1;USP39;FDPS;MRE11A;CDK5;PKMYT1;LASP1;SRSF3;GORASP2;XRCC4;CSNK2B;RPS6KB1;KPNA1;MAPK14;HDAC10;MSH2;GORASP1;YWHAQ;MAPKAPK2;AIMP1;CDK4;CSE1L;XPA;XRCC6;EIF2B5;ATM;MCM4;SLC25A43;MCM5;PER2;XRCC5;UBE3A;PBRM1;PSMD4;PSMD14;TERT;PPP5C;TFRC;CDK8;SULT2B1;URM1;CTTN;UBE2G2;VCP;DRG2;RBM8A;ELAC2;PMS2;PRPF4;TTLL12;NOP58;BRCA1;HDAC6;DNMT1;PDCD6;IDH2;SMARCAL1;RBX1;SSBP1;RNF34;PSMD8;PSMD7;TXND…	2.74809e-07	0.0469279	Proteins/Chemicals Regulating Cell Processes
Proteins/Chemicals Regulating Cell Processes of RNA replication	251	polyadenylation	33	13	CCT5;PCBP1;HNRNPAB;DDX56;SYNCRIP;PER2;FASN;ELAVL1;ATF6;G3BP1;PREB;SSB;PSMD7;SMARCB1;ACBD3;MAPK14;CHEK2;DDX1;STT3B;TARDBP;FUBP1;PRMT1;ILF2;EIF4E;VCP;C14orf166;ATM;DDX5;RAB27A;RUVBL2;ACACA;HNRNPK;DDX24	2.85615e-07	0.0271605	Proteins/Chemicals Regulating Cell Processes
Proteins/Chemicals Regulating Cell Processes of DNA unwinding	121	proteasome assembly	21	17	RECQL;TFB1M;CDT1;MRE11A;MCM6;FUBP1;SMARCA4;MCM10;EIF4E;XPA;MCM3;RTEL1;DDX5;ATM;SNRNP200;MOV10;MCM4;EIF4G1;TOP1;SSBP1;MCM5	4.51469e-07	0.0191431	Proteins/Chemicals Regulating Cell Processes
Proteins/Chemicals Regulating Cell Processes of mitotic spindle checkpoint	345	protein degradation	40	11	MAPRE1;TRAIP;USP39;BRCA1;PINX1;MRE11A;CDC42;CDK5;NDE1;NUP35;MIS12;UBE3A;KPNB1;BRCA2;SEH1L;XPO1;SMARCB1;MAPK14;CHEK2;PRPF4B;EML4;BCAS2;MAD2L1;MAPKAPK2;RANBP1;CDC16;CDK4;ZWILCH;RCC1;CSE1L;NUP107;VCP;RAE1;CAMLG;ATM;TUBB4A;TP53BP1;NAA50;TUBA1B;DYNC1H1	4.91185e-07	0.030722	Proteins/Chemicals Regulating Cell Processes
Proteins/Chemicals Regulating Cell Processes of DNA damage recognition	77	protein deubiquitination	16	20	MUTYH;MSH3;CHEK2;MSH2;MSH6;RAD23A;BRCA1;CDT1;MRE11A;UBE2N;XPA;XRCC6;ATM;COPS8;SF3B3;PARP1	8.75879e-07	0.0151229	Proteins/Chemicals Regulating Cell Processes
Proteins/Chemicals Regulating Cell Processes of RNA surveillance	30	protein folding	10	32	DIS3L2;SSB;RPL5;SKIV2L2;APEX1;TARDBP;DIS3;PNPT1;EXOSC8;EXOSC10	9.95093e-07	0.00983284	Proteins/Chemicals Regulating Cell Processes
Proteins/Chemicals Regulating Cell Processes of recombinational repair	99	protein nucleus import	18	18	TONSL;RECQL;CHEK2;DCLRE1A;BRCA1;CDT1;MRE11A;XRCC5;MCM6;XPA;ATM;POLE;SFR1;RUVBL2;TOP1;SMARCAD1;PARP1;BRCA2	1.46974e-06	0.0166976	Proteins/Chemicals Regulating Cell Processes
Proteins/Chemicals Regulating Cell Processes of oxidative phosphorylation	513	protein processing	51	9	LPIN1;PDHA1;BRCA1;CHCHD4;HSCB;HSPA9;GFER;IDH2;RPS6KB1;MAPK14;BCS1L;PPRC1;NDUFAF3;PHB;ATM;LRPPRC;SAMM50;NDUFAB1;TMEM70;NDUFV2;PAM16;PPID;APEX1;IMMT;GRSF1;C1QBP;TRMU;MRPL4;COX5A;ATP5A1;HSPA5;MFN2;SLC2A1;TERT;PARP1;ATP5B;TFRC;LDHC;LONP1;TFB1M;SLC6A8;MTFMT;ETFB;VCP;ADK;MRPL44;OGDH;MTERF2;HCCS;PNPT1;CS	1.64857e-06	0.0349554	Proteins/Chemicals Regulating Cell Processes
Proteins/Chemicals Regulating Cell Processes of genetic stability	73	protein synthesis	15	20	MSH3;CHEK2;MSH2;MSH6;BRCA1;CDT1;MAPKAPK2;ATM;POLE;TP53BP1;GNL3;TERT;TDG;PARP1;BRCA2	2.2241e-06	0.014218	Proteins/Chemicals Regulating Cell Processes
Proteins/Chemicals Regulating Cell Processes of protein processing	1001	protein ubiquitination	83	8	PCBP1;UGGT1;SLC30A5;FDPS;BRCA1;SIL1;MRE11A;SEC61A1;CDK5;HDAC6;HSCB;ERP44;HDAC8;TIMM50;KIF5B;ELAVL1;ATF6;USP14;MANF;ERAP1;G3BP1;HSP90B1;RPS6KB1;P4HB;MAPK14;SETD7;FDX1;TARDBP;ERO1L;TIMELESS;ENTPD6;ATF4;CDK4;EIF4E;GUSB;XRCC6;ATM;MFN1;ZMPSTE24;ATP2A2;POGLUT1;VMP1;CRELD2;LIPG;GLO1;CCT6A;APEX1;AHSA1;FDFT1;UFD1L;PER2;ABCB8;C1QBP;PGGT1B;HM13;UBE3A;POFUT2;ATP5A1;HSPA5;HYOU1;MFN2;TERT;UBE2M;PARP1;DOHH;GJA1…	2.30437e-06	0.043342	Proteins/Chemicals Regulating Cell Processes
Proteins/Chemicals Regulating Cell Processes of nonsense-mediated mRNA catabolism	214	recombinational repair	28	13	DCTN1;NBAS;PYGM;RUVBL1;MOV10;MFN2;SRSF3;EIF4G1;SEC13;BRCA2;HSP90B1;EIF3G;TARDBP;NCBP1;EXOSC10;EIF4E;GUSB;ETF1;AQR;RBM4;ATM;DDX5;RBM8A;RUVBL2;PSMD5;GSPT1;RNPS1;MAGOHB	2.46006e-06	0.0236686	Proteins/Chemicals Regulating Cell Processes
Proteins/Chemicals Regulating Cell Processes of life span	1325	replication fork arrest	103	7	USP39;SLC11A2;MRE11A;LSM3;UBE2N;NNT;NDE1;DLAT;VAC14;APCS;ELAVL1;NUP50;USP14;MANF;MUTYH;RPS6KB1;TXN2;MAPK14;MSH6;ATP6V1C1;POLR2G;CDK4;EIF2B4;RCC1;OMA1;MAP1S;XRCC6;PHB;ATM;MFN1;USP4;ACACA;GCLC;PPID;GLO1;PER2;XRCC5;FASN;UBE3A;COQ5;GLOD4;HSPA5;PSMD14;SEC31A;TERT;TMEM135;BRCA2;PIK3CG;PRPF19;LONP1;GBA2;CTTN;PRMT1;VCP;PSMD11;RABGGTA;VPS35;DDX56;PHB2;PMS2;HDAC6;HLCS;HSPA9;RBX1;EIF4G1;TOP1;HSP90B1;FKBP4;S…	2.60076e-06	0.0464173	Proteins/Chemicals Regulating Cell Processes
Proteins/Chemicals Regulating Cell Processes of tRNA editing	33	replication fork protection	10	29	TRMU;PUS1;ETF1;METTL1;KTI12;WDR4;TRMT61A;URM1;NSUN2;GSPT1	2.67781e-06	0.00980392	Proteins/Chemicals Regulating Cell Processes
Proteins/Chemicals Regulating Cell Processes of cell survival	3746	Respiratory chain	241	6	UBE4B;PRPF8;MRE11A;COPG2;UBE2N;USP5;NOC2L;PKMYT1;LASP1;TIMM50;CHD1L;RAP1GDS1;ATXN10;RANGAP1;SMARCAD1;DNAJA3;NAA15;TIPRL;MUTYH;CIAPIN1;P4HB;TXN2;MAPK14;DNAJC15;HDAC10;MSH2;API5;YWHAQ;ERLIN2;MAPKAPK2;ERO1L;ATF4;COPS6;CLPTM1L;OMA1;CSE1L;XPA;SGK3;DERL1;ATM;MFN1;PTRH2;SYVN1;PSMD6;THOC5;THOC3;WBSCR22;GCLC;MAPRE1;PPID;HNRNPAB;VDAC2;ASNS;C1QBP;TOMM20;MIS12;TIMM17A;UBE3A;RTEL1;DPP9;SLC2A1;PSMD14;SEC13;BRC…	3.24065e-06	0.0535318	Proteins/Chemicals Regulating Cell Processes
Proteins/Chemicals Regulating Cell Processes of mitophagy	319	response to DNA damage	36	11	TMEM70;LPIN1;PPID;ALOX15;BRCA1;SLC11A2;UBE2N;UFD1L;HDAC6;TOMM20;HSPA9;SESN2;PGAM5;KIF5B;GFER;HSPA5;MFN2;BRCA2;PARP1;GJA1;WFS1;LONP1;MAPK14;BNIP1;TARDBP;CTTN;ATF4;OMA1;MAP1S;XPA;VCP;ATM;MFN1;UBA7;LRPPRC;TOMM40	3.39863e-06	0.028125	Proteins/Chemicals Regulating Cell Processes
Proteins/Chemicals Regulating Cell Processes of cell death	4833	response to temperature	299	6	DIS3L2;UBE4B;TICRR;DCTN1;MRE11A;COPG2;UBE2N;TIMM50;CHD1L;KIF5B;RAP1GDS1;APCS;NUP50;ATXN10;DNAJA3;RANGAP1;TIPRL;MUTYH;CIAPIN1;TXN2;P4HB;MSH3;MAPK14;MSH2;API5;MSH6;GORASP1;YWHAQ;MAPKAPK2;ERO1L;ATF4;TIMELESS;AIMP1;CSE1L;OMA1;MAP1S;SGK3;XPA;RBM5;DERL1;ATM;MFN1;PTRH2;SYVN1;PSMD6;THOC5;TOMM22;GCLC;PAM16;MAPRE1;SAE1;PPID;HNRNPAB;PDIA4;VDAC2;PER2;UBQLN4;ABCB8;UBXN2A;TMED10;C1QBP;TOMM20;ASNS;UBE3A;PDSS2;P…	3.98038e-06	0.0540589	Proteins/Chemicals Regulating Cell Processes
Proteins/Chemicals Regulating Cell Processes of cell cycle regulation	1342	retrograde protein transport ER to cytosol	103	7	MYBBP1A;PCBP1;TICRR;MRE11A;CDK5;SEC23B;PKMYT1;MCM3;ELAVL1;DEGS1;G3BP1;RANGAP1;RPS6KB1;MAPK14;YWHAQ;MCM6;MAPKAPK2;ATF4;CDK4;COPS6;MAP1S;XPA;SGK3;PHB;CDK13;THEM4;ATM;MTHFR;SYVN1;USP4;MCM4;GSPT1;MCM5;SHCBP1;MAPRE1;CCT5;PER2;C1QBP;HSPA5;NAT10;TERT;PPP5C;BRCA2;SMARCB1;THG1L;ACBD3;LONP1;CDK8;FUBP1;PRMT1;SMARCA4;ETF1;VCP;RBM4;DDX5;PHB2;DDX56;POLD1;BRCA1;NSUN2;FAM172A;HDAC6;PSMD10;DNMT1;HSPA9;GFER;MCTS1;…	4.55664e-06	0.0460644	Proteins/Chemicals Regulating Cell Processes
Proteins/Chemicals Regulating Cell Processes of DNA replication initiation	118	ribosome biogenesis and assembly	19	15	TICRR;RECQL;CHEK2;BRCA1;NPLOC4;LRWD1;CDT1;LMNB2;UFD1L;MCM6;ILF2;CDK4;MCM10;MCM3;POLE;GRWD1;TMPO;MCM4;MCM5	5.00119e-06	0.0173358	Proteins/Chemicals Regulating Cell Processes
Proteins/Chemicals Regulating Cell Processes of cell redox homeostasis	210	RNA metabolism	27	12	GLO1;APEX1;BRCA1;NNT;GRSF1;HDAC6;EIF2AK4;PSMD10;ERP44;SESN2;PDIA6;IDH2;GLRX3;AAAS;TERT;BRCA2;HSP90B1;TXN2;P4HB;MAPK14;TXNDC5;ERO1L;ATF4;FANCG;ATM;GCLM;GCLC	5.1639e-06	0.0228814	Proteins/Chemicals Regulating Cell Processes
Proteins/Chemicals Regulating Cell Processes of protein ubiquitination	2079	RNA processing	146	7	UBE4B;KPNA2;CAND1;FDPS;MRE11A;UBE2N;PSMC5;CDK5;USP5;MCM3;HDAC8;KIF5B;ELAVL1;USP14;DNAJA3;RANGAP1;KATNA1;CSNK2B;PRICKLE1;RPS6KB1;PPP3CC;KPNA1;MAPK14;DNAJC15;MSH2;NPLOC4;ERLIN2;YWHAQ;NCBP1;ATF4;POLR2G;CDK4;RCC1;COPS6;XPA;SGK3;XRCC6;DERL1;ATM;MFN1;SYVN1;USP4;GSPT1;PSMA8;SAE1;AHSA1;USP29;PER2;FBXW2;UBXN2A;TOMM20;FASN;UBE3A;PSMA1;PSMD4;PBRM1;HSPA5;ARMC1;PSMD14;TERT;BRCA2;PSMC4;TFRC;PRPF19;CDK8;EFNA1;U…	6.15718e-06	0.0498294	Proteins/Chemicals Regulating Cell Processes
Proteins/Chemicals Regulating Cell Processes of G2/M arrest	778	RNA replication	67	8	PMS2;SF3B4;USP39;BRCA1;MRE11A;NDE1;PKMYT1;HSPA9;HDAC8;DDX47;GFER;RAP1GDS1;SMARCAL1;RBX1;TOP1;SSBP1;RNF34;RPS6KB1;HSP90B1;MAPK14;SETD7;HDAC10;MSH2;MSH6;PPP1CA;YWHAQ;MAD2L1;MAPKAPK2;TIMELESS;CDK4;AIMP1;CSE1L;XRCC6;ATM;TP53BP1;PPM1A;ACACA;HNRNPK;RNPS1;SLC25A43;SLC25A19;RRP12;APEX1;RAD23A;YWHAB;RBBP4;CDC42;XRCC5;PER2;PGGT1B;HSPA5;HUWE1;GNL3;NAT10;MFN2;TERT;UBE2M;BRCA2;PARP1;DIABLO;PHF5A;CHEK2;BCAS2;C…	6.56201e-06	0.0392272	Proteins/Chemicals Regulating Cell Processes
Proteins/Chemicals Regulating Cell Processes of cell cycle arrest	2327	RNA surveillance	160	6	MYBBP1A;ALOX15;KPNA2;USP39;MRE11A;CDK5;NDE1;MCM10;PKMYT1;LASP1;MCM3;HDAC8;RAP1GDS1;CDCA7;ELAVL1;DEGS1;SRSF3;GORASP2;RANGAP1;DHX33;MUTYH;CSNK2B;CIAPIN1;RPS6KB1;MAPK14;MSH2;HDAC10;MSH6;GORASP1;MCM6;ERLIN2;MAPKAPK2;ATF4;CDK4;RCC1;CSE1L;RBM5;SGK3;XRCC6;PHB;ATM;GINS1;MCM4;ACACA;GSPT1;SLC25A43;MCM5;SHCBP1;RRP12;XRCC5;PER2;ASNS;C1QBP;FASN;UBE3A;PDSS2;PSMD4;PBRM1;PDCD2;HSPA5;NEDD1;SLC2A1;PSMD14;PPP5C;TER…	6.84429e-06	0.0505689	Proteins/Chemicals Regulating Cell Processes
Proteins/Chemicals Regulating Cell Processes of polyadenylation	226	rRNA processing	28	12	WARS2;PCBP1;SNRPA;CHID1;SYMPK;BRCA1;KHSRP;CPSF6;MTPAP;HNRNPF;NUDT21;ELAVL1;SRSF3;PARP1;SSB;CPSF3;CSTF1;ANXA3;CPSF1;DDX1;TARDBP;EXOSC10;SKIV2L2;LRPPRC;ATP2A2;POGLUT1;XRN2;PNPT1	7.1307e-06	0.023431	Proteins/Chemicals Regulating Cell Processes
Proteins/Chemicals Regulating Cell Processes of DNA end joining repair	303	S phase	34	11	TRAIP;POLD1;APEX1;BRCA1;MRE11A;PPP4C;XRCC5;FASN;SMARCAL1;SMARCA1;PSMD14;BAZ1B;XRCC4;TERT;SSBP1;BRCA2;PARP1;RECQL;TRRAP;CHEK2;MSH2;DCLRE1A;POLD2;MSH6;CDT1;SMARCA4;ILF2;NUP107;VCP;XRCC6;ATM;TP53BP1;USP4;PNPT1	7.13852e-06	0.0268562	Proteins/Chemicals Regulating Cell Processes
Proteins/Chemicals Regulating Cell Processes of DNA metabolism	143	single-strand annealing	21	14	CHEK2;BRCA1;CDT1;MRE11A;XRCC5;MAD2L1;PSMC2;MCM10;MCM3;XRCC6;RTEL1;ATM;COPS8;TP53BP1;RUVBL1;MTHFR;RUVBL2;TOP1;SSBP1;BRCA2;PARP1	7.25264e-06	0.0187668	Proteins/Chemicals Regulating Cell Processes
Proteins/Chemicals Regulating Cell Processes of mRNA degradation	412	spindle assembly	42	10	DIS3L2;DDX56;KHSRP;SYNCRIP;LSM3;EXOSC4;EXOSC2;DGCR8;MOV10;ELAVL1;SRSF3;EIF4G1;TOP1;G3BP1;PARP1;SSB;TFRC;MAPK14;TARDBP;MAPKAPK2;POLR2G;EXOSC10;EIF4E;ETF1;VCP;DDX5;SKIV2L2;RBM8A;LRPPRC;THOC5;XRN2;RUVBL2;PNPT1;MVK;SKIV2L;DIS3;RNPS1;HNRNPK;EXOSC8;NRD1;GSPT1;MAGOHB	7.30254e-06	0.0307242	Proteins/Chemicals Regulating Cell Processes
Proteins/Chemicals Regulating Cell Processes of virulence	651	spliceosome assembly	58	8	GALE;CDK5;DLAT;KIF5B;IDH2;APCS;ATF6;DEGS1;MANF;EIF4G1;TOP1;HSP90B1;FKBP4;P4HB;ASS1;KPNA1;MAPK14;PPP1CA;SEPHS2;QTRT1;PEX19;YARS;RCC1;EIF4E;OMA1;SC5D;MTHFR;NMT1;ACACA;APRT;FDFT1;XRCC5;CDC42;CYP51A1;FITM2;ASNS;FASN;PSMA1;HYOU1;UMPS;TERT;FECH;PARP1;XPO1;DHCR24;TFRC;LONP1;EFNA1;SMARCA4;LIPT1;ADK;GPAM;RAE1;OGDH;ARHGAP17;PNPT1;PPA1;CS	1.01541e-05	0.036478	Proteins/Chemicals Regulating Cell Processes
Proteins/Chemicals Regulating Cell Processes of microtubule cytoskeleton assembly	593	telomere maintenance	54	9	RANBP6;DCTN1;KPNA2;BRCA1;TUBGCP5;CDK5;HDAC6;MARK3;HSPA9;HDAC8;KIF5B;SSRP1;RUVBL1;FKBP5;RANGAP1;TUBGCP4;KATNA1;FKBP4;MAPK14;MAD2L1;RANBP1;TUBA4A;RCC1;CSE1L;MAP1S;CDK13;XRCC6;MAPRE1;GLO1;CCT6A;SYMPK;KHSRP;PPP4C;XRCC5;CDC42;ACTR3;TUBGCP2;HSPA5;NEDD1;KPNB1;XPO1;CHEK2;EML4;GBA2;CTTN;SLC25A26;PRMT1;NUP107;RAE1;KIF2A;CACYBP;RUVBL2;TUBA1B;DYNC1H1	1.10764e-05	0.0351562	Proteins/Chemicals Regulating Cell Processes
Proteins/Chemicals Regulating Cell Processes of mitotic spindle assembly	103	translation initiation	17	16	NUDC;MAPRE1;XPO1;CHEK2;MAPK14;KPNA2;BRCA1;MAD2L1;RANBP1;NDE1;RCC1;NUP107;RAE1;RUVBL1;KPNB1;RANGAP1;UTP6	1.10955e-05	0.0156971	Proteins/Chemicals Regulating Cell Processes
Proteins/Chemicals Regulating Cell Processes of tRNA processing	49	tRNA aminoacylation	11	22	SSB;ELAC2;KIAA0391;SEPSECS;ZBTB8OS;WDR4;XPOT;TSN;NSUN2;PNPT1;EXOSC10	2.06872e-05	0.010628	Proteins/Chemicals Regulating Cell Processes
Proteins/Chemicals Regulating Cell Processes of mitochondrial transport	108	tRNA editing	17	15	TIMM44;PPID;MAPK14;TARDBP;HDAC6;TOMM20;DLAT;HSPA9;NAA25;KIF5B;RHOT2;TOMM40;SLC2A1;MFN2;MYO19;TUBA1B;GRPEL1	2.10949e-05	0.015625	Proteins/Chemicals Regulating Cell Processes
Proteins/Chemicals Regulating Cell Processes of mitochondrion fission	254	tRNA processing	29	11	LPIN1;PPID;PHB2;RAD23A;BRCA1;CDK5;HDAC6;FASN;PGAM5;GFER;MFN2;PSMD14;SSBP1;DNAJA3;GJA1;P4HB;SENP5;MAPK14;TARDBP;YARS;CTTN;PPRC1;OMA1;PHB;ACADS;MFN1;RHOT2;CS;PNPT1	2.38383e-05	0.0237316	Proteins/Chemicals Regulating Cell Processes
Proteins/Chemicals Regulating Cell Processes of mitochondrial membrane potential	647	ubiquitin-dependent protein degradation	56	8	PHB2;DCTN1;FDPS;BRCA1;ABCD3;LMNB2;CHCHD4;NNT;HDAC6;HSPA9;TIMM50;GFER;PYCR2;DEGS1;DNAJA3;TXN2;MAPK14;GORASP1;YWHAQ;TARDBP;AIMP1;CHCHD3;OMA1;RBM5;PHB;FAHD1;ATM;THEM4;MFN1;ATP2A2;SAMM50;STOML2;PPID;SLC25A19;APEX1;POLR3A;IMMT;EPRS;ABCB8;TRMU;TIMM17A;FASN;COX5A;ATP5A1;PDSS1;MFN2;TERT;SSR1;PARP1;WFS1;DIABLO;LONP1;CERS2;CAMLG;PNPT1;CS	3.26347e-05	0.0352645	Proteins/Chemicals Regulating Cell Processes
Proteins/Chemicals Regulating Cell Processes of oxidative stress	2327	viral reproduction	156	6	ALOX15;ABCD3;SLC11A2;CHCHD4;UBE2N;PSMC5;CDK5;NNT;TIMM50;HDAC8;ELAVL1;DEGS1;MANF;G3BP1;CSNK2B;MUTYH;RPS6KB1;TXN2;P4HB;DNAJC15;MAPK14;MSH2;MAPKAPK2;ERO1L;DPP3;ATF4;CHCHD3;CDK4;XPA;XRCC6;PHB;ATM;MTHFR;ELOVL6;SYVN1;PSMG1;ACACA;GCLM;GCLC;HSPA4;PAM16;LIPG;TIMM44;PPID;GLO1;USP29;IMMT;XRCC5;FITM2;ABCB8;C1QBP;FASN;UBE3A;PDSS2;GLOD4;HSPA5;SLC2A1;TERT;BRCA2;PREB;ATP5B;TFRC;ACBD3;LONP1;URM1;SLC25A26;SMARCA4;…	3.51362e-05	0.0492424	Proteins/Chemicals Regulating Cell Processes
Proteins/Chemicals Regulating Cell Processes of cytoplasmic transport	61	virulence	12	19	XPO1;FKBP4;FABP3;KPNA2;DCTN1;ACTR3;EIF4E;RAE1;KIF5B;KIF2A;KPNB1;MAGOHB	3.61539e-05	0.0114723	Proteins/Chemicals Regulating Cell Processes
T2 Down
Name	Total # of Neighbors	Gene Set Seed	Overlap	Percent Overlap	Overlapping Entities	p-value	Jaccard similarity	Hit type
Proteins/Chemicals Regulating Cell Processes of inflammatory response	2422	inflammatory response	9	0	B2M;DYNLL1;GPX4;CYBA;LECT2;MMP19;NR0B2;SUMO4;SELK	0.000149843	0.00370066	Proteins/Chemicals Regulating Cell Processes
Proteins/Chemicals Regulating Cell Processes of autophagy	2038	autophagy	7	0	B2M;DYNLL1;LAMTOR5;GPX4;CYBA;MMP19;CEL	0.00176912	0.00341463	Proteins/Chemicals Regulating Cell Processes
Proteins/Chemicals Regulating Cell Processes of ROS generation	1730	ROS generation	6	0	B2M;LAMTOR5;GPX4;CYBA;NR0B2;SELK	0.00398282	0.00344234	Proteins/Chemicals Regulating Cell Processes
Proteins/Chemicals Regulating Cell Processes of lipid storage	1262	lipid storage	5	0	B2M;GPX4;LECT2;NR0B2;CEL	0.00523757	0.0039185	Proteins/Chemicals Regulating Cell Processes
Proteins/Chemicals Regulating Cell Processes of protein ubiquitination	2079	protein ubiquitination	6	0	TNKS2;MMP19;NR0B2;SUMO4;MINOS1;ARRDC3	0.00979748	0.00286807	Proteins/Chemicals Regulating Cell Processes
Proteins/Chemicals Regulating Cell Processes of immunity	1532	immunity	5	0	B2M;MMP19;LECT2;SELK;SUMO4	0.0117693	0.00323415	Proteins/Chemicals Regulating Cell Processes
Proteins/Chemicals Regulating Cell Processes of innate immune response	1581	innate immune response	5	0	B2M;MMP19;NR0B2;CEL;TFCP2L1	0.0133801	0.0031348	Proteins/Chemicals Regulating Cell Processes
Proteins/Chemicals Regulating Cell Processes of DNA Damage	1606	DNA Damage	5	0	DYNLL1;GPX4;CYBA;MMP19;TEF	0.0142582	0.00308642	Proteins/Chemicals Regulating Cell Processes
Proteins/Chemicals Regulating Cell Processes of cell survival	3751	cell survival	8	0	B2M;DYNLL1;GPX4;CYBA;TEF;NR0B2;SELK;ARRDC3	0.0150225	0.00212653	Proteins/Chemicals Regulating Cell Processes
Proteins/Chemicals Regulating Cell Processes of viral reproduction	1648	viral reproduction	5	0	TNKS2;ENDOU;LAMTOR5;NR0B2;SUMO4	0.0158217	0.00300842	Proteins/Chemicals Regulating Cell Processes
Proteins/Chemicals Regulating Cell Processes of angiogenesis	3024	angiogenesis	7	0	B2M;LAMTOR5;GPX4;CYBA;MMP19;LECT2;CEL	0.0160561	0.00230567	Proteins/Chemicals Regulating Cell Processes
Proteins/Chemicals Regulating Cell Processes of cell death	4836	cell death	9	0	B2M;DYNLL1;TNKS2;LAMTOR5;GPX4;NR0B2;SUMO4;SELK;CEL	0.0217497	0.0018572	Proteins/Chemicals Regulating Cell Processes
Proteins/Chemicals Regulating Cell Processes of apoptosis	7695	apoptosis	12	0	DYNLL1;TNKS2;GPX4;CYBA;TEF;SELK;CEL;B2M;LAMTOR5;LECT2;MMP19;NR0B2	0.0234173	0.00155804	Proteins/Chemicals Regulating Cell Processes
Proteins/Chemicals Regulating Cell Processes of colony formation	2533	colony formation	6	0	B2M;TNKS2;LAMTOR5;CYBA;MMP19;TFCP2L1	0.0245395	0.00235664	Proteins/Chemicals Regulating Cell Processes
Proteins/Chemicals Regulating Cell Processes of cell differentiation	6794	cell differentiation	11	0	B2M;TNKS2;LAMTOR5;GPX4;CYBA;MMP19;LECT2;NR0B2;CEL;TFCP2L1;ARRDC3	0.0255757	0.00161717	Proteins/Chemicals Regulating Cell Processes
Proteins/Chemicals Regulating Cell Processes of immune response	2629	immune response	6	0	B2M;MMP19;LECT2;NR0B2;SUMO4;SELK	0.0289785	0.00227101	Proteins/Chemicals Regulating Cell Processes
Proteins/Chemicals Regulating Cell Processes of cell growth	5144	cell growth	9	0	B2M;DYNLL1;LAMTOR5;GPX4;CYBA;LECT2;NR0B2;MINOS1;ARRDC3	0.0320165	0.00174622	Proteins/Chemicals Regulating Cell Processes
T3 Down
gene	transcript	locus_tag	gene_product	CNTRL	T2	T3	Genecards	NCBI_gene	GO	Pathway	Main theme
ENSONIG00000009849	ENSONIT00000012384	HSD3B7	hydroxy-delta-5-steroid dehydrogenase, 3 beta- and steroid delta-isomerase 7 [Source:HGNC Symbol;Acc:HGNC:18324]	1.39501	1.21899	-0.808834	ENSONIG00000009849	ENSONIG00000009849	oxidoreductase activity and coenzyme binding	Synthesis of bile acidas and bile salts metabolism	Lipid metabolism
ENSONIG00000016179	ENSONIT00000020394	COMTD1	catechol-O-methyltransferase domain containing 1 [Source:HGNC Symbol;Acc:HGNC:26309]	1.74254	0.823796	-0.68328	ENSONIG00000016179	ENSONIG00000016179	O-methyltransferase activity	O-methyltransferase activity	Amino acid metabolism
ENSONIG00000010872	ENSONIT00000013687	SP4	Sp4 transcription factor [Source:HGNC Symbol;Acc:HGNC:11209]	1.53996	0.564257	-0.893654	ENSONIG00000010872	ENSONIG00000010872	Transcription factor activity, sequence-specific DNA binding and RNA polymerase II transcription factor activity, sequence-specific DNA binding		Transcription
ENSONIG00000011800	ENSONIT00000014866	HCFC2	host cell factor C2 [Source:HGNC Symbol;Acc:HGNC:24972]	1.4455	0.520254	-0.981285	ENSONIG00000011800	ENSONIG00000011800	Transcription coactivator activity	Transcription coactivator activity	Transcription
ENSONIG00000008868	ENSONIT00000011159	DCTN6	dynactin subunit 6 [Source:HGNC Symbol;Acc:HGNC:16964]	1.47942	0.479569	-0.957058	ENSONIG00000008868	ENSONIG00000008868	dynein binding	Transport to the golgi and subsequent modification. Immune system, golgi-ER transport	Translation
ENSONIG00000000631	ENSONIT00000000800	CCNC	cyclin C [Source:HGNC Symbol;Acc:HGNC:1581]	1.1876	0.993894	-1.02393	ENSONIG00000000631	ENSONIG00000000631	protein kinase binding	Transcriptional activity of SMAD2/SMAD3-SMAD4 heterotrimer, signaling by NOTCH1, regulation of lipid metabolism by peroxisme proliferator-activated receptor alpha	Transcription
ENSONIG00000012998	ENSONIT00000016362	N/A	N/A	0.966105	1.17782	-1.04142	ENSONIG00000012998	ENSONIG00000012998	unknow	Uknown	Uknown
ENSONIG00000011123	ENSONIT00000014015	C9	complement component 9 [Source:HGNC Symbol;Acc:HGNC:1358]	1.46228	0.560916	-0.960875	ENSONIG00000011123	ENSONIG00000011123		Immune response Lectine induced complement pathway, complement and coagulation cascades	Immune system
ENSONIG00000000258	ENSONIT00000000329	PRF1	perforin 1 [Source:HGNC Symbol;Acc:HGNC:9360]	1.35809	0.699687	-1.01437	ENSONIG00000000258	ENSONIG00000000258	calcium ion binding and wide pore channel activity	Apoptosis modulation and signaling	Cell growth and death
T2 Up
Name	Total # of Neighbors	Gene Set Seed	Overlap	Percent Overlap	Overlapping Entities	p-value	Jaccard similarity	Hit type
Proteins/Chemicals Regulating Cell Processes of genome instability	638	genome instability	48	7	TRIP13;MCM7;CCNA2;PARP2;PCNA;HPSE;CCNE2;CDC25B;MYBL2;SMARCAL1;HAT1;NUDT1;FANCA;GINS2;DUT;BUB3;ERCC6L;RAD54B;MAP1S;SPIDR;CHEK1;WEE1;NDRG1;BARD1;UBE2T;TOP2A;TOP2B;EIF2AK2;DDX11;CDC42;FEN1;UHRF1;DNA2;CDK1;FANCD2;KIF22;MEN1;SLBP;TYMS;EXO1;RMI2;XPO1;CDK2;TERF1;RRM2;NDC80;CDC6;RBBP8	2.07767e-31	0.0625815	Proteins/Chemicals Regulating Cell Processes
Proteins/Chemicals Regulating Cell Processes of DNA repair	1401	DNA repair	65	4	TRIP13;CCNA2;PARP2;PCNA;HPSE;VRK1;POLD3;E2F8;CLSPN;CDC25B;MYBL2;CHAF1B;SMARCAL1;RRM1;HAT1;NUDT1;POLA1;FANCA;ASF1B;GINS2;WDHD1;DUT;TIMELESS;ATF4;ERCC6L;RAD54B;ATAD2;SPIDR;CHEK1;WEE1;NDRG1;DSCC1;CHTF18;BARD1;UBE2T;TOP2A;TOP2B;C17orf70;EIF2AK2;CDC45;DDX11;FEN1;UHRF1;DNA2;CDK1;MND1;FANCD2;KIF4A;GTSE1;TK1;MEN1;TYMS;EXO1;XPO1;CHAF1A;DCK;CDK2;TERF1;RRM2;CETN3;SQSTM1;NME3;E2F7;CDC6;RBBP8	1.21013e-30	0.042961	Proteins/Chemicals Regulating Cell Processes
Proteins/Chemicals Regulating Cell Processes of S phase	1731	S phase	67	3	MCM7;CCNA2;PCNA;HPSE;ACSL1;TUBG1;CCNE2;CLSPN;CDC25B;MYBL2;SMARCAL1;RRM1;POLA1;FANCA;ASF1B;WDHD1;GINS2;NCAPH2;TIMELESS;ERCC6L;ATAD2;CKS1B;CHEK1;NOTCH2;DSCC1;WEE1;NDRG1;CHTF18;BARD1;TOP2A;UBE2T;EIF2AK2;CTPS1;CDC45;DDX11;CDC42;FEN1;UHRF1;CDK1;FANCD2;RFC2;KIAA1524;MMS22L;TK1;ANP32B;MEN1;SLBP;TYMS;EXO1;RFC5;XPO1;ADAM17;CHAF1A;GINS3;DCK;CDK2;CDCA7L;SRSF7;MYL1;TERF1;CETN3;RRM2;E2F7;KNG1;FAM92A1;CDC6;RBB…	4.93165e-27	0.0363933	Proteins/Chemicals Regulating Cell Processes
Proteins/Chemicals Regulating Cell Processes of mitotic spindle checkpoint	346	mitotic spindle checkpoint	34	9	TRIP13;NCAPD2;CCNA2;PCNA;VRK1;CDC42;TUBG1;CDK1;CLSPN;E2F8;KIF4A;CDC25B;NUF2;RMI2;XPO1;HAUS6;FANCA;CDK2;BUB3;TERF1;ERCC6L;RAD54B;RRM2;CHEK1;DSCC1;NDRG1;WEE1;BARD1;E2F7;TOP2A;ANP32A;NCAPG;NDC80;CDC6	5.84157e-26	0.0695297	Proteins/Chemicals Regulating Cell Processes
Proteins/Chemicals Regulating Cell Processes of DNA replication	2008	DNA replication	69	3	MCM7;CCNA2;PARP2;PCNA;HPSE;VRK1;CCNE2;POLD3;E2F8;CLSPN;CDC25B;MYBL2;CHAF1B;SMARCAL1;RRM1;NUDT1;POLA1;FANCA;GINS2;ASF1B;WDHD1;DUT;TIMELESS;ATF4;RAD54B;ATAD2;CHEK1;DSCC1;WEE1;NDRG1;POLA2;BARD1;CHTF18;TOP2A;TOP2B;ANP32A;EIF2AK2;CTPS1;DDX11;CDC45;CDC42;FEN1;UHRF1;DNA2;CDK1;FANCD2;RFC2;KIAA1524;TK1;ANP32B;MMS22L;SLBP;MEN1;TYMS;EXO1;RMI2;XPO1;RFC5;ADAM17;CHAF1A;GINS3;DCK;CDK2;TERF1;RRM2;E2F7;CDC6;NDC80…	6.99452e-25	0.0326087	Proteins/Chemicals Regulating Cell Processes
Proteins/Chemicals Regulating Cell Processes of chromosome segregation	515	chromosome segregation	37	7	TRIP13;NCAPD2;CCNA2;SMC4;PARP2;EIF2AK2;DDX11;PCNA;CDC42;FEN1;TUBG1;NCAPG2;CDK1;FANCD2;RFC2;KIF4A;NUF2;EXO1;XPO1;FANCA;GINS2;WDHD1;BUB3;CENPI;ERCC6L;TERF1;RAD54B;CHEK1;DSCC1;CHTF18;TOP2A;TOP2B;NCAPH;NCAPG;NDC80;CDC6;RBBP8	2.0952e-23	0.0564885	Proteins/Chemicals Regulating Cell Processes
Proteins/Chemicals Regulating Cell Processes of mitosis	2251	mitosis	69	3	TRIP13;MCM7;MYBBP1A;CCNA2;PARP2;PCNA;HPSE;ACSL1;VRK1;CCNE2;TUBG1;POLD3;CLSPN;E2F8;CDC25B;MYBL2;EIF4G1;RRM1;HAUS3;FANCA;GINS2;WDHD1;BUB3;CENPI;ERCC6L;RAD54B;MAP1S;CKS1B;EHD1;NOTCH2;CHEK1;WEE1;NDRG1;BARD1;TOP2A;TOP2B;NCAPH;NCAPG;NCAPD3;SMC4;EIF2AK2;CDC45;DDX11;CDC42;UHRF1;NCAPG2;CDK1;FANCD2;KIF4A;GTSE1;KIF15;KIAA1524;NUF2;KIF22;TK1;SLBP;EXO1;RMI2;XPO1;HAUS6;DCK;CDK2;TERF1;CETN3;SQSTM1;E2F7;NDC80;CD…	5.05765e-22	0.0292497	Proteins/Chemicals Regulating Cell Processes
Proteins/Chemicals Regulating Cell Processes of DNA Damage	1606	DNA Damage	58	3	TRIP13;CCNA2;PARP2;PCNA;GPX4;HPSE;ACSL1;VRK1;TUBG1;CLSPN;CDC25B;MYBL2;STRA6;SMARCAL1;RRM1;HAT1;NUDT1;POLA1;FANCA;WDHD1;DUT;BUB3;ATF4;TIMELESS;RAD54B;CHEK1;WEE1;DSCC1;CHTF18;BARD1;UBE2T;TOP2A;TOP2B;EIF2AK2;CDC45;DDX11;FEN1;UHRF1;DNA2;CDK1;FANCD2;GTSE1;TK1;MMS22L;MEN1;TYMS;EXO1;XPO1;CHAF1A;DCK;CDK2;TERF1;RRM2;SQSTM1;E2F7;TOMM40;CDC6;RBBP8	1.42216e-21	0.0336232	Proteins/Chemicals Regulating Cell Processes
Proteins/Chemicals Regulating Cell Processes of DNA damage checkpoint	252	DNA damage checkpoint	26	10	MCM7;PCNA;CDC45;FEN1;UHRF1;DNA2;CDK1;MND1;CLSPN;CDC25B;MEN1;EXO1;XPO1;RFC5;CHAF1A;CDK2;TERF1;RAD54B;CHEK1;WEE1;CHTF18;E2F7;TOP2A;TOP2B;CDC6;RBBP8	1.6101e-20	0.0645161	Proteins/Chemicals Regulating Cell Processes
Proteins/Chemicals Regulating Cell Processes of genome stability	534	genome stability	34	6	MCM7;CCNA2;PARP2;PCNA;HPSE;FEN1;CDC42;UHRF1;DNA2;CDK1;CLSPN;FANCD2;KIF15;MYBL2;KIF22;MMS22L;MEN1;EXO1;HAT1;FANCA;CDK2;ASF1B;DUT;TIMELESS;ERCC6L;TERF1;CHEK1;WEE1;NDRG1;CHTF18;BARD1;TOP2A;CDC6;RBBP8	7.28655e-20	0.0502216	Proteins/Chemicals Regulating Cell Processes
Proteins/Chemicals Regulating Cell Processes of chromosome condensation	421	chromosome condensation	29	6	NCAPD3;NCAPD2;CCNA2;PARP2;SMC4;EIF2AK2;PCNA;CDC45;GPX4;VRK1;CDK1;CLSPN;KIF4A;CDC25B;MYBL2;SLBP;CDK2;GINS2;TERF1;ERCC6L;CHEK1;WEE1;BARD1;TOP2A;TOP2B;NCAPH;CDC6;NCAPG;NDC80	6.16961e-18	0.0509666	Proteins/Chemicals Regulating Cell Processes
Proteins/Chemicals Regulating Cell Processes of cell cycle regulation	1342	cell cycle regulation	48	3	MCM7;CCNA2;MYBBP1A;PCNA;VRK1;TUBG1;CCNE2;CLSPN;E2F8;CDC25B;MYBL2;SMARCAL1;FANCA;BUB3;ATF4;ATAD2;MAP1S;CHEK1;WEE1;NDRG1;ARHGEF39;BARD1;TOP2A;ANP32A;EIF2AK2;CDC45;CDC42;FEN1;UHRF1;CDK1;FANCD2;GTSE1;KIAA1524;NUF2;KIF22;TK1;SLBP;MEN1;TYMS;EXO1;XPO1;CDK2;TERF1;CETN3;SQSTM1;E2F7;CDC6;RBBP8	1.69139e-17	0.0326309	Proteins/Chemicals Regulating Cell Processes
Proteins/Chemicals Regulating Cell Processes of response to DNA damage	1141	response to DNA damage	44	3	MCM7;CCNA2;PARP2;CDC45;PCNA;VRK1;FEN1;TUBG1;UHRF1;CDK1;E2F8;CLSPN;FANCD2;CDC25B;MYBL2;SMARCAL1;MEN1;EXO1;NUDT1;RFC5;XPO1;CHAF1A;FANCA;DCK;CDK2;ATF4;TIMELESS;TERF1;RAD54B;SPIDR;RRM2;CETN3;SQSTM1;CHEK1;WEE1;E2F7;CHTF18;BARD1;TOP2A;UBE2T;TOP2B;CDC6;C17orf70;RBBP8	3.27209e-17	0.0345369	Proteins/Chemicals Regulating Cell Processes
Proteins/Chemicals Regulating Cell Processes of cell cycle	3593	cell cycle	78	2	MCM7;MYBBP1A;CCNA2;PARP2;CLNS1A;PCNA;GPX4;LAS1L;HPSE;UBR7;VRK1;TUBG1;CCNE2;E2F8;CLSPN;CDC25B;MYBL2;SMARCAL1;EIF4G1;RRM1;POLA1;FANCA;GINS2;DUT;BUB3;CENPI;NCAPH2;ATF4;ATAD2;MAP1S;CKS1B;CHEK1;NOTCH2;WEE1;NDRG1;DSCC1;ARHGEF39;BARD1;TOP2A;TOP2B;NCAPG;SMC4;EIF2AK2;CDC45;FEN1;CDC42;UHRF1;CDK1;FANCD2;RFC2;GTSE1;NUP43;AGPS;KIAA1524;NUF2;ANP32B;TK1;SLBP;MEN1;TYMS;XPO1;ADAM17;RFC5;CHAF1A;TCF19;CDK2;CDCA7L;Z…	3.69038e-16	0.0211268	Proteins/Chemicals Regulating Cell Processes
Proteins/Chemicals Regulating Cell Processes of chromatin remodeling	1119	chromatin remodeling	42	3	NCAPD3;CCNA2;PARP2;SMC4;EIF2AK2;SF3B4;DDX11;PCNA;CDC45;GPX4;HPSE;FEN1;VRK1;UHRF1;CDK1;FANCD2;KIF4A;CHAF1B;SMARCAL1;MMS22L;ANP32B;SLBP;MEN1;HAT1;XPO1;CHAF1A;FANCA;CDK2;ASF1B;NCAPH2;TERF1;ERCC6L;ATAD2;CHEK1;WEE1;BARD1;TOP2A;TOP2B;ANP32A;NDC80;CDC6;RBBP8	5.21463e-16	0.0334928	Proteins/Chemicals Regulating Cell Processes
Proteins/Chemicals Regulating Cell Processes of anaphase	337	anaphase	24	7	NCAPD3;TRIP13;CCNA2;SMC4;VRK1;CDC42;TUBG1;CCNE2;CDK1;KIF4A;NUF2;CDK2;BUB3;CENPI;TERF1;ERCC6L;CKS1B;CHEK1;WEE1;TOP2A;NDC80;NCAPG;CDC6;RBBP8	2.63301e-15	0.0489796	Proteins/Chemicals Regulating Cell Processes
Proteins/Chemicals Regulating Cell Processes of sister chromatid cohesion	112	sister chromatid cohesion	16	14	NCAPD3;RFC5;SMC4;WDHD1;PCNA;DDX11;FEN1;TIMELESS;TERF1;RAD54B;CDK1;CLSPN;FANCD2;CHEK1;DSCC1;CHTF18	2.75738e-15	0.0586081	Proteins/Chemicals Regulating Cell Processes
Proteins/Chemicals Regulating Cell Processes of DNA replication checkpoint	93	DNA replication checkpoint	15	15	RFC5;MCM7;WDHD1;PCNA;DDX11;DNA2;CDK1;CLSPN;RFC2;CHEK1;WEE1;CHTF18;TOP2B;CDC6;EXO1	3.22859e-15	0.0588235	Proteins/Chemicals Regulating Cell Processes
Proteins/Chemicals Regulating Cell Processes of DNA recombination	1301	DNA recombination	44	3	TRIP13;CCNA2;PARP2;PCNA;DDX11;HPSE;FEN1;UHRF1;CHST15;MND1;CDK1;CLSPN;FANCD2;CHAF1B;SMARCAL1;MMS22L;MEN1;TYMS;EXO1;HAT1;RMI2;XPO1;ADAM17;TCF19;POLA1;FANCA;CDK2;WDHD1;DUT;MYL1;TIMELESS;ERCC6L;TERF1;RAD54B;SPIDR;SQSTM1;CHEK1;DSCC1;WEE1;BARD1;SREBF2;CHTF18;TOP2A;RBBP8	3.92191e-15	0.0306834	Proteins/Chemicals Regulating Cell Processes
Proteins/Chemicals Regulating Cell Processes of DNA replication initiation	118	DNA replication initiation	16	13	MCM7;CCNA2;CDK2;WDHD1;GINS2;PCNA;CDC45;CCNE2;CDK1;CLSPN;FANCD2;CHEK1;WEE1;CHTF18;TOP2A;CDC6	6.44894e-15	0.0573477	Proteins/Chemicals Regulating Cell Processes
Proteins/Chemicals Regulating Cell Processes of prophase	229	prophase	20	8	NCAPD3;TRIP13;MCM7;CCNA2;SMC4;CDK2;CDC45;BUB3;VRK1;TUBG1;NCAPH2;TERF1;MND1;CDK1;CHEK1;GTSE1;CDC25B;WEE1;TOP2A;NUF2	1.34615e-14	0.0518135	Proteins/Chemicals Regulating Cell Processes
Proteins/Chemicals Regulating Cell Processes of cell cycle checkpoint	370	cell cycle checkpoint	24	6	MCM7;CCNA2;PARP2;PCNA;UHRF1;CDK1;CLSPN;FANCD2;RFC2;CDC25B;MEN1;EXO1;CDK2;TIMELESS;TERF1;CKS1B;CHEK1;WEE1;BARD1;E2F7;TOP2A;TOP2B;CDC6;RBBP8	2.09668e-14	0.0458891	Proteins/Chemicals Regulating Cell Processes
Proteins/Chemicals Regulating Cell Processes of meiosis	1026	meiosis	38	3	TRIP13;MCM7;CCNA2;PARP2;PCNA;ACSL1;FEN1;VRK1;CDC42;TUBG1;CCNE2;UHRF1;NCAPG2;CDK1;MND1;FANCD2;KIF4A;CDC25B;NUF2;EIF4G1;EXO1;ADAM17;CDK2;ASF1B;BUB3;NCAPH2;RAD54B;RRM2;CKS1B;CHEK1;WEE1;DSCC1;SREBF2;CHTF18;TOP2A;CDC6;NDC80;RBBP8	2.58228e-14	0.032618	Proteins/Chemicals Regulating Cell Processes
Proteins/Chemicals Regulating Cell Processes of metaphase	422	metaphase	25	5	NCAPD2;CCNA2;DDX11;PCNA;CDC42;TUBG1;CCNE2;CDK1;KIF4A;CDC25B;KIF15;NUF2;EXO1;XPO1;CDK2;BUB3;CENPI;TERF1;MAP1S;CKS1B;CHEK1;TOP2A;NDC80;CDC6;NCAPG	4.54352e-14	0.043554	Proteins/Chemicals Regulating Cell Processes
Proteins/Chemicals Regulating Cell Processes of G2 DNA damage checkpoint	347	G2 DNA damage checkpoint	23	6	CCNA2;FANCA;DCK;CDK2;PCNA;TUBG1;TIMELESS;TERF1;CDK1;RAD54B;CLSPN;FANCD2;CHEK1;CDC25B;WEE1;GTSE1;BARD1;MYBL2;TOP2A;TYMS;CDC6;EXO1;RBBP8	4.82302e-14	0.0459082	Proteins/Chemicals Regulating Cell Processes
Proteins/Chemicals Regulating Cell Processes of DNA strand breakage	735	DNA strand breakage	32	4	CCNA2;PARP2;PCNA;CDC45;DDX11;FEN1;UHRF1;CDK1;MND1;CLSPN;FANCD2;RFC2;SMARCAL1;MMS22L;TYMS;EXO1;HAT1;NUDT1;RFC5;CDK2;DUT;TIMELESS;TERF1;CHEK1;WEE1;DSCC1;CHTF18;BARD1;TOP2A;TOP2B;CDC6;RBBP8	5.08665e-14	0.0363636	Proteins/Chemicals Regulating Cell Processes
Proteins/Chemicals Regulating Cell Processes of G2/M transition	1168	G2/M transition	40	3	MCM7;CCNA2;MYBBP1A;PARP2;EIF2AK2;FDPS;PCNA;ACSL1;VRK1;CDC42;FEN1;TUBG1;CCNE2;UHRF1;NCAPG2;CDK1;CLSPN;GTSE1;CDC25B;MYBL2;KIAA1524;SMARCAL1;TK1;MEN1;TYMS;RFC5;XPO1;TCF19;CDK2;BUB3;TERF1;CETN3;CHEK1;NDRG1;WEE1;ARHGEF39;TOP2A;NDC80;CDC6;RBBP8	6.13936e-14	0.0306513	Proteins/Chemicals Regulating Cell Processes
Proteins/Chemicals Regulating Cell Processes of spindle assembly	527	spindle assembly	27	5	CCNA2;MYBBP1A;CDC42;TUBG1;NCAPG2;CDK1;KIF4A;CDC25B;KIF15;GTSE1;MYBL2;NUF2;KIF22;RRM1;XPO1;FANCA;CDK2;BUB3;TERF1;CETN3;EHD1;CHEK1;WEE1;BARD1;TOP2A;NDC80;CDC6	1.32968e-13	0.0398818	Proteins/Chemicals Regulating Cell Processes
Proteins/Chemicals Regulating Cell Processes of DNA metabolism	143	DNA metabolism	16	11	DCK;FANCA;PARP2;PCNA;DUT;FEN1;VRK1;DNA2;CHEK1;BARD1;CHTF18;TOP2A;TK1;TOP2B;TYMS;EXO1	1.4022e-13	0.0526316	Proteins/Chemicals Regulating Cell Processes
Proteins/Chemicals Regulating Cell Processes of S-G2 transition	421	S-G2 transition	24	5	CCNA2;EIF2AK2;PCNA;CCNE2;UHRF1;DNA2;CDK1;CLSPN;E2F8;FANCD2;GTSE1;CDC25B;MYBL2;SLBP;TYMS;POLA1;CDK2;WDHD1;DUT;CHEK1;WEE1;E2F7;CDC6;RBBP8	3.50369e-13	0.0418118	Proteins/Chemicals Regulating Cell Processes
Proteins/Chemicals Regulating Cell Processes of G2 phase	309	G2 phase	21	6	CCNA2;CDK2;WDHD1;GINS2;PCNA;NCAPH2;TUBG1;UHRF1;CDK1;CLSPN;CHEK1;WEE1;CDC25B;E2F7;MYBL2;TOP2A;MMS22L;TK1;MEN1;CDC6;RBBP8	4.03487e-13	0.0451613	Proteins/Chemicals Regulating Cell Processes
Proteins/Chemicals Regulating Cell Processes of M phase	456	M phase	24	5	MCM7;NCAPD2;CCNA2;EIF2AK2;PCNA;UHRF1;CDK1;CDC25B;MYBL2;TK1;TYMS;XPO1;CDK2;GINS2;TERF1;MAP1S;SQSTM1;CHEK1;WEE1;TOP2A;NCAPH;NCAPG;CDC6;RBBP8	1.93642e-12	0.0394089	Proteins/Chemicals Regulating Cell Processes
Proteins/Chemicals Regulating Cell Processes of chromosome replication	58	chromosome replication	11	18	CDK1;MCM7;CCNA2;CDK2;GTSE1;CDC45;PCNA;TOP2A;UHRF1;CDC6;RBBP8	2.70439e-12	0.0491071	Proteins/Chemicals Regulating Cell Processes
Proteins/Chemicals Regulating Cell Processes of mitotic checkpoint	146	mitotic checkpoint	15	10	TRIP13;KNTC1;BUB3;TUBG1;ERCC6L;TERF1;CDK1;CETN3;CHEK1;WEE1;CDC25B;TOP2A;NUF2;NDC80;CDC6	2.93662e-12	0.0487013	Proteins/Chemicals Regulating Cell Processes
Proteins/Chemicals Regulating Cell Processes of cell proliferation	8518	cell proliferation	120	1	TRIP13;MCM7;MYBBP1A;FDPS;IDH3A;PCNA;ACSL1;APOA4;TUBG1;CCNE2;TIMM50;RRM1;TMUB1;GINS2;ASF1B;TIAL1;ATF4;TIMELESS;MAP1S;ALDOA;CKS1B;EHD1;POLA2;WEE1;NDRG1;BARD1;ARHGEF39;UBE2T;TOP2A;TOP2B;PPP1R3C;CCT8;ANP32A;SMC4;CTPS1;DDX11;LRBA;NCAPG2;CDK1;CHST15;FANCD2;KIF4A;GTSE1;NUF2;GFRA1;TK1;SLBP;RMI2;ADAM17;TCF19;GINS3;CDCA7L;ZNF503;CORO1C;SRSF7;MYL1;PGAM2;SQSTM1;NME3;IQGAP2;NDC80;CCNA2;PARP2;GPX4;LAS1L;HPSE;V…	4.14518e-12	0.0139942	Proteins/Chemicals Regulating Cell Processes
Proteins/Chemicals Regulating Cell Processes of G1/S transition	1215	G1/S transition	38	3	MCM7;CCNA2;EIF2AK2;PCNA;CDC45;CDC42;VRK1;CCNE2;TUBG1;UHRF1;CDK1;E2F8;CDC25B;MYBL2;SMARCAL1;TK1;SLBP;MEN1;TYMS;RRM1;XPO1;TCF19;CDK2;WDHD1;DUT;ATAD2;COPS2;RRM2;CKS1B;CHEK1;WEE1;NDRG1;BARD1;E2F7;CCT8;NCAPG;CDC6;RBBP8	4.67751e-12	0.028065	Proteins/Chemicals Regulating Cell Processes
Proteins/Chemicals Regulating Cell Processes of cell cycle arrest	2329	cell cycle arrest	54	2	MCM7;CCNA2;MYBBP1A;PARP2;PCNA;VRK1;CCNE2;CLSPN;CDC25B;MYBL2;SMARCAL1;EIF4G1;RRM1;POLA1;TMUB1;GINS2;DUT;BUB3;ATF4;ATAD2;CKS1B;CHEK1;NOTCH2;WEE1;NDRG1;BARD1;ARHGEF39;TOP2A;UBE2T;ANP32A;EIF2AK2;CDC42;UHRF1;DNA2;CDK1;FANCD2;KIF4A;GTSE1;KIAA1524;NUF2;MEN1;TYMS;EXO1;RFC5;XPO1;CDK2;CDCA7L;TERF1;RRM2;CETN3;SQSTM1;E2F7;CDC6;RBBP8	8.09856e-12	0.0220228	Proteins/Chemicals Regulating Cell Processes
Proteins/Chemicals Regulating Cell Processes of cell growth	5144	cell growth	87	1	MCM7;MYBBP1A;CCNA2;LYAR;PFN2;CLNS1A;IDH3A;GPX4;FDPS;PCNA;HPSE;ACSL1;VRK1;RRAGC;CCNE2;TUBG1;E2F8;CLSPN;TIMM50;CDC25B;MYBL2;EIF4G1;RRM1;HAT1;POLA1;ASF1B;GINS2;TIAL1;DUT;TIMELESS;ATF4;ATAD2;RAD54B;CKS1B;CHEK1;NOTCH2;NDRG1;WEE1;DSCC1;BARD1;CHTF18;ARHGEF39;UBE2T;TOP2A;TOP2B;PMVK;ANP32A;EIF2AK2;CTPS1;CDC45;CDC42;FEN1;UHRF1;NCAPG2;CDK1;FANCD2;RFC2;KIF4A;GTSE1;PAK1IP1;KIAA1524;NUF2;ANP32B;TK1;MMS22L;MEN1…	8.816e-12	0.0166221	Proteins/Chemicals Regulating Cell Processes
Proteins/Chemicals Regulating Cell Processes of HRR	252	HRR	18	7	HAT1;CCNA2;FANCA;CDK2;WDHD1;PCNA;FEN1;RAD54B;CDK1;SPIDR;FANCD2;CHEK1;WEE1;BARD1;SMARCAL1;MMS22L;EXO1;RBBP8	9.17237e-12	0.0437956	Proteins/Chemicals Regulating Cell Processes
Proteins/Chemicals Regulating Cell Processes of interphase	376	interphase	21	5	XPO1;CCNA2;CHAF1A;FANCA;SMC4;CDK2;BUB3;VRK1;DGAT2;CDC42;NCAPH2;TUBG1;TERF1;CDK1;MAP1S;CHEK1;KIF4A;WEE1;TOP2A;NCAPH;RBBP8	1.70996e-11	0.0394737	Proteins/Chemicals Regulating Cell Processes
Proteins/Chemicals Regulating Cell Processes of Chromosome Breakage	137	Chromosome Breakage	14	10	FANCA;DUT;PCNA;FEN1;CDK1;MAP1S;CHEK1;BARD1;UBE2T;TOP2A;SMARCAL1;TOP2B;EXO1;NCAPG	1.72342e-11	0.0466667	Proteins/Chemicals Regulating Cell Processes
Proteins/Chemicals Regulating Cell Processes of embryonal development	2799	embryonal development	59	2	MYBBP1A;CCNA2;PARP2;PFN2;SF3B4;GPX4;PCNA;HPSE;ACSL1;TUBG1;CCNE2;CLSPN;E2F8;CDC25B;MYBL2;PHF19;RTCB;HAT1;UBXN1;WDHD1;TIAL1;BUB3;TIMELESS;ERCC6L;MAP1S;CKS1B;CHEK1;NOTCH2;WEE1;NDRG1;TOP2A;TOP2B;ANP32A;DDX11;FEN1;CDC42;UHRF1;CDK1;FANCD2;SLC16A2;ANP32B;GFRA1;MEN1;SLBP;TYMS;ADAM17;RFC5;XPO1;CHAF1A;DCK;CDK2;ZNF503;FGFR4;TERF1;E2F7;SREBF2;TOMM40;IQGAP2;RBBP8	3.08422e-11	0.0202263	Proteins/Chemicals Regulating Cell Processes
Proteins/Chemicals Regulating Cell Processes of recombinational repair	99	recombinational repair	12	12	PARP2;WDHD1;PCNA;FEN1;RAD54B;CDK1;FANCD2;CHEK1;CHAF1B;TOP2A;MMS22L;CDC6	6.66224e-11	0.0454545	Proteins/Chemicals Regulating Cell Processes
Proteins/Chemicals Regulating Cell Processes of telomere maintenance	224	telomere maintenance	16	7	RMI2;POLA1;FANCA;PARP2;CDK2;PCNA;HPSE;VRK1;FEN1;POLD3;TERF1;CDK1;FANCD2;CHEK1;SMARCAL1;EXO1	1.37985e-10	0.0415584	Proteins/Chemicals Regulating Cell Processes
Proteins/Chemicals Regulating Cell Processes of replication fork protection	30	replication fork protection	8	25	MCM7;CLSPN;FANCD2;FANCA;CHEK1;CHTF18;SMARCAL1;TIMELESS	1.46416e-10	0.040201	Proteins/Chemicals Regulating Cell Processes
Proteins/Chemicals Regulating Cell Processes of cell survival	3751	cell survival	69	1	MCM7;CCNA2;PARP2;GPX4;ALDH3B1;FDPS;PCNA;HPSE;VRK1;CLSPN;E2F8;TIMM50;CDC25B;MYBL2;SMARCAL1;EIF4G1;RRM1;HAT1;NUDT1;GINS2;TIAL1;DUT;ATF4;ATAD2;ALDOA;EHD1;CKS1B;CHEK1;NOTCH2;WEE1;NDRG1;BARD1;CHTF18;TOP2A;TOP2B;TMEM43;NCAPH;ANP32A;NCAPD3;EIF2AK2;LRBA;FEN1;CDC42;UHRF1;CDK1;RFC2;FANCD2;SLC16A2;KIF4A;GTSE1;KIAA1524;AGPS;TK1;GFRA1;MEN1;TYMS;EXO1;ADAM17;XPO1;TCF19;CDK2;FGFR4;TERF1;SQSTM1;E2F7;TOMM40;NDC80;…	1.51293e-10	0.0178803	Proteins/Chemicals Regulating Cell Processes
Proteins/Chemicals Regulating Cell Processes of cell death	4836	cell death	80	1	MCM7;MYBBP1A;CCNA2;PARP2;PCNA;GPX4;ALDH3B1;FDPS;HPSE;ACSL1;VRK1;POLD3;CLSPN;E2F8;TIMM50;MYBL2;STRA6;EIF4G1;RRM1;NUDT1;FAT1;WDHD1;ASF1B;DUT;CENPI;ATF4;TIMELESS;ERCC6L;MAP1S;ALDOA;ATP2A1;NOTCH2;CHEK1;DSCC1;NDRG1;WEE1;BARD1;TOP2A;TOP2B;PPP1R3C;PLA2G3;NCAPH;ANP32A;NCAPD3;EIF2AK2;CDC45;DDX11;LRBA;CDC42;FEN1;UHRF1;CDK1;FANCD2;KIF4A;SLC16A2;KIF15;KIAA1524;NUF2;TK1;GFRA1;ANP32B;TYMS;EXO1;XPO1;ADAM17;DCK;…	4.093e-10	0.0162173	Proteins/Chemicals Regulating Cell Processes
Proteins/Chemicals Regulating Cell Processes of mismatch repair	148	mismatch repair	13	8	NUDT1;POLA1;PARP2;CDK2;WDHD1;PCNA;FEN1;ERCC6L;CLSPN;CHEK1;CHAF1B;TOP2A;EXO1	6.24432e-10	0.0416667	Proteins/Chemicals Regulating Cell Processes
Proteins/Chemicals Regulating Cell Processes of cell cycle progression	2858	cell cycle progression	57	1	CCNA2;MYBBP1A;PARP2;PCNA;LAS1L;VRK1;TUBG1;CCNE2;E2F8;CLSPN;CDC25B;MYBL2;SMARCAL1;EIF4G1;RRM1;HAT1;GINS2;DUT;BUB3;TIMELESS;ATF4;RAD54B;ATAD2;CKS1B;NOTCH2;CHEK1;WEE1;NDRG1;TOP2A;UBE2T;NCAPG;EIF2AK2;CTPS1;CDC45;FEN1;CDC42;UHRF1;CDK1;FANCD2;KIF4A;KIAA1524;NUF2;TK1;ANP32B;MEN1;TYMS;XPO1;TCF19;CDK2;CDCA7L;TERF1;RRM2;CETN3;E2F7;NDC80;CDC6;RBBP8	6.7302e-10	0.0191404	Proteins/Chemicals Regulating Cell Processes
Proteins/Chemicals Regulating Cell Processes of DNA repair synthesis	53	DNA repair synthesis	9	16	POLA1;DCK;CDK2;PCNA;FEN1;MEN1;TYMS;EXO1;RBBP8	7.85254e-10	0.040724	Proteins/Chemicals Regulating Cell Processes
Proteins/Chemicals Regulating Cell Processes of G2/M arrest	778	G2/M arrest	27	3	MCM7;CCNA2;EIF2AK2;SF3B4;PCNA;HPSE;CDC42;UHRF1;DNA2;CDK1;E2F8;CLSPN;CDC25B;SMARCAL1;TK1;TYMS;HAT1;CDK2;GINS2;TIMELESS;CKS1B;CHEK1;WEE1;E2F7;BARD1;TOP2A;CDC6	9.66154e-10	0.0290948	Proteins/Chemicals Regulating Cell Processes
Proteins/Chemicals Regulating Cell Processes of genetic instability	189	genetic instability	14	7	CCNA2;FANCA;CDK2;FEN1;TERF1;CDK1;MAP1S;FANCD2;CDC25B;WEE1;BARD1;CDC6;EXO1;RRM1	1.27634e-09	0.0397727	Proteins/Chemicals Regulating Cell Processes
Proteins/Chemicals Regulating Cell Processes of cell division	1704	cell division	41	2	NCAPD3;MCM7;MYBBP1A;CCNA2;EIF2AK2;CTPS1;PCNA;CDC45;CDC42;VRK1;TUBG1;CCNE2;UHRF1;CDK1;KIF4A;GTSE1;KIF15;CDC25B;MYBL2;NUP43;KIAA1524;MEN1;TYMS;RRM1;ADAM17;CHAF1A;CDK2;DUT;DGAT2;NCAPH2;TERF1;RRM2;MAP1S;CETN3;CKS1B;CHEK1;NDRG1;WEE1;TOP2A;NDC80;CDC6	1.8671e-09	0.0222826	Proteins/Chemicals Regulating Cell Processes
Proteins/Chemicals Regulating Cell Processes of G1/S transition checkpoint	1245	G1/S transition checkpoint	34	2	CCNA2;MYBBP1A;EIF2AK2;PCNA;CDC45;LAS1L;ACSL1;VRK1;CDC42;CCNE2;TUBG1;UHRF1;CDK1;MYBL2;PAK1IP1;ANP32B;MEN1;EXO1;CHAF1A;CDK2;WDHD1;SRSF7;ATF4;ATAD2;RAD54B;RRM2;CHEK1;NOTCH2;WEE1;NDRG1;E2F7;BARD1;ANP32A;CDC6	2.62812e-09	0.0244957	Proteins/Chemicals Regulating Cell Processes
Proteins/Chemicals Regulating Cell Processes of DNA double-strand break formation	137	DNA double-strand break formation	12	8	TRIP13;CCNA2;DUT;PCNA;CDK1;FANCD2;CHEK1;TOP2A;TOP2B;EXO1;CDC6;RBBP8	3.00527e-09	0.0397351	Proteins/Chemicals Regulating Cell Processes
Proteins/Chemicals Regulating Cell Processes of nuclear division	110	nuclear division	11	9	ERCC6L;CDK1;MND1;CKS1B;CHEK1;CDK2;WEE1;TOP2A;CDC42;TUBG1;CDC6	3.41871e-09	0.0398551	Proteins/Chemicals Regulating Cell Processes
Proteins/Chemicals Regulating Cell Processes of chromosomal organisation	117	chromosomal organisation	11	9	TRIP13;NCAPD3;XPO1;SMC4;KIF4A;TOP2A;VRK1;NCAPH2;NCAPH;NCAPG2;NCAPG	6.59905e-09	0.0388693	Proteins/Chemicals Regulating Cell Processes
Proteins/Chemicals Regulating Cell Processes of viral reproduction	1648	viral reproduction	39	2	MCM7;CCNA2;PARP2;EIF2AK2;PCNA;FDPS;PATL1;VRK1;FEN1;CDC42;CDK1;FANCD2;CDC25B;ANP32B;SLBP;EIF4G1;TYMS;HAT1;ADAM17;XPO1;CDK2;TIAL1;DUT;FGFR4;ATF4;ALDOA;RRM2;CHEK1;WEE1;NDRG1;SREBF2;TOP2A;TOMM40;TOP2B;IQGAP2;FETUB;ANP32A;NDC80;RBBP8	8.11404e-09	0.0218365	Proteins/Chemicals Regulating Cell Processes
Proteins/Chemicals Regulating Cell Processes of drug resistance	1655	drug resistance	39	2	TRIP13;EIF2AK2;HPSE;FEN1;CDC42;VRK1;CCNE2;UHRF1;CDK1;FANCD2;KIAA1524;GFRA1;TK1;EIF4G1;TYMS;RRM1;ADAM17;XPO1;FANCA;DCK;DUT;FGFR4;ATF4;RAD54B;ATAD2;RRM2;ALDOA;SQSTM1;CKS1B;CHEK1;NOTCH2;WEE1;NDRG1;CHTF18;E2F7;TOP2A;TOP2B;CCT8;RBBP8	9.12089e-09	0.0217513	Proteins/Chemicals Regulating Cell Processes
Proteins/Chemicals Regulating Cell Processes of mitotic sister chromatid segregation	70	mitotic sister chromatid segregation	9	12	TERF1;CDK1;CCNA2;GINS2;NUF2;BUB3;NCAPH;NDC80;NCAPG	1.01444e-08	0.0378151	Proteins/Chemicals Regulating Cell Processes
Proteins/Chemicals Regulating Cell Processes of mitotic nuclear membrane assembly/disassembly	74	mitotic nuclear membrane assembly/disassembly	9	12	CDK1;XPO1;CCNA2;WEE1;TOP2A;BUB3;VRK1;TUBG1;NDC80	1.67311e-08	0.0371901	Proteins/Chemicals Regulating Cell Processes
Proteins/Chemicals Regulating Cell Processes of DNA replication during S phase	21	DNA replication during S phase	6	27	MCM7;CLSPN;CCNA2;CDK2;WEE1;PCNA	2.01457e-08	0.03125	Proteins/Chemicals Regulating Cell Processes
Proteins/Chemicals Regulating Cell Processes of Okazaki fragment processing	11	Okazaki fragment processing	5	41	DNA2;CHEK1;PCNA;FEN1;EXO1	2.15365e-08	0.0273224	Proteins/Chemicals Regulating Cell Processes
Proteins/Chemicals Regulating Cell Processes of meiosis II	55	meiosis II	8	14	CDK1;CCNA2;SMC4;CDK2;WDHD1;WEE1;CHTF18;NUF2	2.5283e-08	0.0357143	Proteins/Chemicals Regulating Cell Processes
Proteins/Chemicals Regulating Cell Processes of exit from mitosis	104	exit from mitosis	10	9	TERF1;CDK1;CCNA2;CKS1B;CDK2;CDC25B;TOP2A;BUB3;CDC42;CDC6	2.63489e-08	0.0369004	Proteins/Chemicals Regulating Cell Processes
Proteins/Chemicals Regulating Cell Processes of mitotic prometaphase	169	mitotic prometaphase	12	7	CCNA2;SMC4;BUB3;VRK1;CDC42;ERCC6L;CDK1;KIF4A;CHEK1;NDC80;CDC6;NCAPG	3.22473e-08	0.0359281	Proteins/Chemicals Regulating Cell Processes
Proteins/Chemicals Regulating Cell Processes of cytokinesis	749	cytokinesis	24	3	CCNA2;SMC4;EIF2AK2;PFN2;PATL1;CDC42;TUBG1;CDK1;KIF4A;CDC25B;EIF4G1;XPO1;DCK;CDK2;CORO1C;MAP1S;ALDOA;CKS1B;EHD1;CHEK1;WEE1;IQGAP2;NCAPH;CDC6	4.14766e-08	0.0266075	Proteins/Chemicals Regulating Cell Processes
Proteins/Chemicals Regulating Cell Processes of M/G1 transition	24	M/G1 transition	6	24	CDK1;CCNA2;WEE1;TOP2A;CDC45;CCNE2	4.88918e-08	0.0307692	Proteins/Chemicals Regulating Cell Processes
Proteins/Chemicals Regulating Cell Processes of chromatin structure	704	chromatin structure	23	3	HAT1;XPO1;PARP2;CDK2;CDC45;PCNA;HPSE;UHRF1;ZBED4;ATF4;ATAD2;CDK1;ALDOA;KIF4A;MYBL2;SREBF2;TOP2A;TOP2B;MEN1;TYMS;ANP32A;CDC6;NDC80	5.75071e-08	0.0268065	Proteins/Chemicals Regulating Cell Processes
Proteins/Chemicals Regulating Cell Processes of nucleotide-excision repair	298	nucleotide-excision repair	15	5	NUDT1;PARP2;ASF1B;PCNA;FEN1;ERCC6L;DNA2;TERF1;CETN3;CLSPN;FANCD2;CHEK1;CHAF1B;TOP2B;EXO1	6.07883e-08	0.0326087	Proteins/Chemicals Regulating Cell Processes
Proteins/Chemicals Regulating Cell Processes of protein ubiquitination	2079	protein ubiquitination	43	2	TSPAN6;MCM7;CCNA2;EIF2AK2;FDPS;PCNA;CDC45;HPSE;CDC42;VRK1;FEN1;TUBG1;CCNE2;UHRF1;CDK1;CLSPN;FANCD2;CDC25B;GFRA1;EXO1;XPO1;FANCA;CDK2;UBXN1;WDHD1;BUB3;ATF4;PGAM2;TERF1;RAD54B;COPS2;SQSTM1;CKS1B;NOTCH2;CHEK1;NDRG1;BARD1;UBE2T;TOP2A;PPP1R3C;CDC6;RBBP8;C17orf70	6.08443e-08	0.0194306	Proteins/Chemicals Regulating Cell Processes
Proteins/Chemicals Regulating Cell Processes of DNA end joining repair	303	DNA end joining repair	15	4	TRIP13;PARP2;CDK2;PCNA;FEN1;TERF1;CDK1;SQSTM1;FANCD2;CHEK1;WEE1;TOP2A;SMARCAL1;EXO1;RBBP8	7.55749e-08	0.0322581	Proteins/Chemicals Regulating Cell Processes
Proteins/Chemicals Regulating Cell Processes of synthesis-dependent strand annealing	26	synthesis-dependent strand annealing	6	22	CDK1;POLA1;FANCD2;PCNA;FEN1;RBBP8	8.24243e-08	0.0304569	Proteins/Chemicals Regulating Cell Processes
Proteins/Chemicals Regulating Cell Processes of G1 phase	1160	G1 phase	30	2	MCM7;CCNA2;EIF2AK2;CDC45;PCNA;HPSE;CDC42;VRK1;CCNE2;UHRF1;CDK1;RFC2;CDC25B;ANP32B;TK1;SLBP;EIF4G1;MEN1;TYMS;CDK2;ASF1B;GINS2;ATAD2;CHEK1;WEE1;BARD1;KNG1;CDC6;NCAPG;RBBP8	8.7713e-08	0.0229533	Proteins/Chemicals Regulating Cell Processes
Proteins/Chemicals Regulating Cell Processes of G0/G1 transition	1099	G0/G1 transition	29	2	CCNA2;EIF2AK2;PCNA;HPSE;ACSL1;CDC42;VRK1;CCNE2;UHRF1;CDK1;MYBL2;KIAA1524;AGPS;SMARCAL1;NUF2;EIF4G1;MEN1;RRM1;ADAM17;CDK2;TMUB1;CDCA7L;CKS1B;CHEK1;NOTCH2;NDRG1;WEE1;CDC6;RBBP8	9.71347e-08	0.0232558	Proteins/Chemicals Regulating Cell Processes
Proteins/Chemicals Regulating Cell Processes of mitotic metaphase plate congression	120	mitotic metaphase plate congression	10	8	CCNA2;HAUS6;KIF4A;WDHD1;GINS2;KIF22;NUF2;BUB3;CDC42;NDC80	1.03878e-07	0.0348432	Proteins/Chemicals Regulating Cell Processes
Proteins/Chemicals Regulating Cell Processes of DNA unwinding	121	DNA unwinding	10	8	ERCC6L;MCM7;CHAF1A;CDK2;CHEK1;GINS2;TOP2A;CDC45;EIF4G1;CDC6	1.12388e-07	0.0347222	Proteins/Chemicals Regulating Cell Processes
Proteins/Chemicals Regulating Cell Processes of premature chromosome condensation	16	premature chromosome condensation	5	29	CDK1;CDK2;CHEK1;WEE1;TOP2A	1.96508e-07	0.0265957	Proteins/Chemicals Regulating Cell Processes
Proteins/Chemicals Regulating Cell Processes of apoptosis	7695	apoptosis	101	1	TRIP13;MCM7;MYBBP1A;LYAR;FDPS;IDH3A;PCNA;APOA4;ACSL1;TUBG1;CCNE2;TIMM50;RRM1;TMUB1;GINS2;TIAL1;TIMELESS;ATF4;ALDOA;MAP1S;ATP2A1;CKS1B;EHD1;NDRG1;WEE1;BARD1;TOP2A;TOP2B;ANP32A;DDX11;LRBA;CDK1;FANCD2;KIF4A;GTSE1;NUF2;TK1;GFRA1;ADAM17;TCF19;SRSF9;ZNF503;SRSF7;SQSTM1;NME3;NDC80;CCNA2;PARP2;GPX4;ALDH3B1;HPSE;LAS1L;VRK1;CLSPN;E2F8;CDC25B;MYBL2;CHAF1B;PHF19;SMARCAL1;STRA6;EIF4G1;HAT1;NUDT1;POLA1;FANCA;W…	2.10804e-07	0.012997	Proteins/Chemicals Regulating Cell Processes
Proteins/Chemicals Regulating Cell Processes of meiosis I, chromosome segregation	18	meiosis I, chromosome segregation	5	26	RAD54B;CHEK1;NUF2;CDC42;EXO1	3.80019e-07	0.0263158	Proteins/Chemicals Regulating Cell Processes
Proteins/Chemicals Regulating Cell Processes of chromosome organization and biogenesis	78	chromosome organization and biogenesis	8	10	TERF1;RAD54B;PARP2;CHEK1;WEE1;WDHD1;BARD1;FEN1	4.1031e-07	0.0323887	Proteins/Chemicals Regulating Cell Processes
Proteins/Chemicals Regulating Cell Processes of sister chromatid exchange	140	sister chromatid exchange	10	7	ERCC6L;RMI2;SPIDR;FANCA;FANCD2;PCNA;UHRF1;CDC6;EXO1;RBBP8	4.41701e-07	0.0325733	Proteins/Chemicals Regulating Cell Processes
Proteins/Chemicals Regulating Cell Processes of synapsis	147	synapsis	10	6	TERF1;TRIP13;MND1;POLA1;CDK2;SLC16A2;TOP2A;BUB3;NCAPH2;EXO1	6.93615e-07	0.0318471	Proteins/Chemicals Regulating Cell Processes
Proteins/Chemicals Regulating Cell Processes of telophase	86	telophase	8	9	CDK1;CCNA2;DCK;KIF4A;TOP2A;CDC42;TUBG1;CDC6	8.74932e-07	0.0313725	Proteins/Chemicals Regulating Cell Processes
Proteins/Chemicals Regulating Cell Processes of mitotic chromosome condensation	22	mitotic chromosome condensation	5	21	CDK1;SMC4;KIF4A;TOP2A;NCAPH	1.13529e-06	0.0257732	Proteins/Chemicals Regulating Cell Processes
Proteins/Chemicals Regulating Cell Processes of centrosome separation	123	centrosome separation	9	7	CDK1;CCNA2;CHEK1;CDK2;CDC25B;KIF15;KIAA1524;TUBG1;RRM1	1.3803e-06	0.0309278	Proteins/Chemicals Regulating Cell Processes
Proteins/Chemicals Regulating Cell Processes of response to UV	66	response to UV	7	10	CDK1;CLSPN;CHEK1;PCNA;CDC42;MEN1;UHRF1	1.76626e-06	0.029661	Proteins/Chemicals Regulating Cell Processes
Proteins/Chemicals Regulating Cell Processes of strand invasion	68	strand invasion	7	10	RAD54B;MND1;CDK1;PARP2;FANCD2;SREBF2;PCNA	2.16656e-06	0.0294118	Proteins/Chemicals Regulating Cell Processes
Proteins/Chemicals Regulating Cell Processes of centriole duplication	215	centriole duplication	11	5	CDK1;XPO1;CETN3;CCNA2;CDK2;CHEK1;NDRG1;CDC25B;BARD1;TUBG1;CDC6	3.18212e-06	0.0288714	Proteins/Chemicals Regulating Cell Processes
Proteins/Chemicals Regulating Cell Processes of mitotic spindle assembly	103	mitotic spindle assembly	8	7	CDK1;XPO1;HAUS3;FANCA;CHEK1;BARD1;BUB3;TUBG1	3.45552e-06	0.0294118	Proteins/Chemicals Regulating Cell Processes
Proteins/Chemicals Regulating Cell Processes of mitotic entry	1101	mitotic entry	26	2	CCNA2;PCNA;HPSE;CDC42;TUBG1;CDK1;CLSPN;SLC16A2;CDC25B;MYBL2;GFRA1;EIF4G1;MEN1;ADAM17;RFC5;FANCA;CDK2;ASF1B;BUB3;TERF1;CETN3;CKS1B;NOTCH2;CHEK1;WEE1;CDC6	3.80132e-06	0.0207668	Proteins/Chemicals Regulating Cell Processes
Proteins/Chemicals Regulating Cell Processes of response to temperature	220	response to temperature	11	4	CETN3;MCM7;POLA1;CKS1B;CHEK1;PCNA;TOP2A;NUF2;FEN1;CDC42;EXO1	3.96995e-06	0.0284974	Proteins/Chemicals Regulating Cell Processes
Proteins/Chemicals Regulating Cell Processes of premeiotic DNA synthesis	28	premeiotic DNA synthesis	5	17	CDK1;MCM7;CCNA2;GINS2;CDC6	4.0604e-06	0.025	Proteins/Chemicals Regulating Cell Processes
Proteins/Chemicals Regulating Cell Processes of microtubule cytoskeleton assembly	593	microtubule cytoskeleton assembly	18	3	XPO1;HAUS6;EIF2AK2;CDC42;TUBG1;TERF1;CDK1;MAP1S;CHEK1;KIF4A;NDRG1;GTSE1;CDC25B;KIF15;WEE1;BARD1;TOP2A;NDC80	4.90289e-06	0.0239362	Proteins/Chemicals Regulating Cell Processes
Proteins/Chemicals Regulating Cell Processes of cell killing	538	cell killing	17	3	NUDT1;CCNA2;PARP2;EIF2AK2;CDK2;GPX4;CDC42;UHRF1;TERF1;RRM2;FANCD2;CHEK1;TOP2A;TOP2B;TK1;TYMS;RBBP8	5.38395e-06	0.0243553	Proteins/Chemicals Regulating Cell Processes
Proteins/Chemicals Regulating Cell Processes of cellular senescence	785	cellular senescence	21	2	NUDT1;CDK2;BUB3;CDC42;TUBG1;NCAPH2;UHRF1;ATF4;TERF1;CDK1;RRM2;FANCD2;CHEK1;NDRG1;E2F7;MYBL2;PHF19;KIAA1524;MEN1;CDC6;EXO1	5.50091e-06	0.0223167	Proteins/Chemicals Regulating Cell Processes
Proteins/Chemicals Regulating Cell Processes of cell cycle phase	147	cell cycle phase	9	6	CDK1;CCNA2;CDK2;GTSE1;CDC25B;TOP2A;PCNA;VRK1;CDC6	6.0317e-06	0.0285714	Proteins/Chemicals Regulating Cell Processes
Proteins/Chemicals Regulating Cell Processes of DNA double-strand break processing	31	DNA double-strand break processing	5	15	CDK1;CDK2;CHEK1;EXO1;RBBP8	6.87208e-06	0.0246305	Proteins/Chemicals Regulating Cell Processes
Proteins/Chemicals Regulating Cell Processes of meiotic recombination	115	meiotic recombination	8	6	RAD54B;MND1;TRIP13;CDK1;CHEK1;CHTF18;PCNA;EXO1	7.86403e-06	0.028169	Proteins/Chemicals Regulating Cell Processes
Proteins/Chemicals Regulating Cell Processes of chromosome damage	56	chromosome damage	6	10	CHEK1;BARD1;TOP2A;TYMS;EXO1;RBBP8	9.35153e-06	0.0264317	Proteins/Chemicals Regulating Cell Processes
T3 Up
Name	Total # of Neighbors	Gene Set Seed	Overlap	Percent Overlap	Overlapping Entities	p-value	Jaccard similarity	Hit type
Proteins/Chemicals Regulating Cell Processes of proteolysis	1575	proteolysis	11	0	CALU;GYS1;YIPF1;MUC5B;AZU1;HSPE1;PPARA;MMP9;NRD1;APOD;PGA5	0.00161317	0.00681115	Proteins/Chemicals Regulating Cell Processes
T2 Down/T3 Up
gene	transcript	locus_tag	gene_product	CNTRL	T2	T3	Genecards	NCBI_gene	GO	Pathway	Main theme
ENSONIG00000019321	ENSONIT00000024342	LSM2	LSM2 homolog, U6 small nuclear RNA and mRNA degradation associated [Source:HGNC Symbol;Acc:HGNC:13940]	0.389413	-0.887521	1.56122	ENSONIG00000019321	ENSONIG00000019321	poly(A) RNA binding and Ral GTPase binding	mRNA splicing, Deadenylation-dependent mRNA decay, Translational control	Transcription
ENSONIG00000003715	ENSONIT00000004675	N/A	N/A	0.4525	-0.948993	1.49154	ENSONIG00000003715	ENSONIG00000003715	unknown	Unknown	Unknown
ENSONIG00000017209	ENSONIT00000021728	MSRB1	methionine sulfoxide reductase B1 [Source:HGNC Symbol;Acc:HGNC:14133]	0.322321	-0.878532	1.5708	ENSONIG00000017209	ENSONIG00000017209	actin binding and methionine-R-sulfoxide reductase activity	Transport to the golgi and subsequent modification, protein repair, selenium metabolism and selenoproteins	Translation
ENSONIG00000021228	ENSONIT00000026554	N/A	N/A	0.475901	-0.856525	1.58971	ENSONIG00000021228	ENSONIG00000021228	unkown	Unknown	Unknown
ENSONIG00000017434	ENSONIT00000022005	ACBD7	acyl-CoA binding domain containing 7 [Source:HGNC Symbol;Acc:HGNC:17715]	0.397018	-0.917486	1.52975	ENSONIG00000017434	ENSONIG00000017434	lipid binding and fatty-acyl-CoA binding		Lipid metabolism
T2 Up/T3 Down
gene	transcript	locus_tag	gene_product	CNTRL	T2	T3	Genecards	NCBI_gene	GO	Pathway	Main theme
ENSONIG00000013937	ENSONIT00000017533	HIST2H2AB	histone cluster 2, H2ab [Source:HGNC Symbol;Acc:HGNC:20508]	0.473775	1.53111	-0.911072	ENSONIG00000013937	ENSONIG00000013937	sequence-specific DNA binding and protein heterodimerization activity	HDACs deacetylate histones, Chromatin modifying enzymes	Transcription
ENSONIG00000000500	ENSONIT00000000638	SEC63	SEC63 homolog, protein translocation regulator [Source:HGNC Symbol;Acc:HGNC:21082]	0.368712	1.5092	-0.9384	ENSONIG00000000500	ENSONIG00000000500	poly(A) RNA binding and receptor activity	Unfolded Protein Response, Protein export, Protein processing in endoplasmic reticulum	Translation
ENSONIG00000009869	ENSONIT00000012410	N/A	N/A	0.186621	1.5707	-0.871551	ENSONIG00000009869	ENSONIG00000009869	unknown	Uknown	Unknown
